# Supplementary material for: Identification and analysis of key circRNAs in the mouse embryonic ovary provides insight into primordial follicle development
Source: BMC Genomics. 2024 Feb 3;25:139. doi: 10.1186/s12864-024-10058-y (PMC10837906; doi:10.1186/s12864-024-10058-y)
Supplement: Supplementary file 2 — Supplementary Material 2 [file 12864_2024_10058_MOESM2_ESM.csv]

qRT-PCR primers
ID	Primer -F	Primer -R	Fragment size
circ019622	GTCGGAGGAGACCTGGTAGAA	TCGATCCTGAGCACCAGTTTG	73bp
circ018161	CACTCTTAGAAGAGCCATCCTTG	CTGGATTCCACGGATATCTCACT	78bp
circ020406	GATGCGGAGAACGTTGGAATT	TTTGTATGGCACTGAAACTGGC	138bp
circ009346	TGGTCAACTTCTCTCAGCCCA	GTTGCAGAATTATGGTGTTTTCCTG	132bp
circ008296	AGGACCTGGTTATAAGCTGGTTG	GATGGCTGTAAACATGCTCCATA	151bp
circ013647	TCACCACCTGAGCCTACCTG	GGAGGGCATCATCCTGCTTC	91bp
circ014674	GGAAATTCCTCACTTGAAGGGA	ATGCGACCCGCCATAAACA	106bp
circ017054	ACGGAGAAGAGAACAGGGACC	ATCACCTCATGACCACCACGA	145bp
circ014590	TAGAGAGCCTTTATGGCAGAGC	ATGTCTAACACCCCCACAGC	113bp
circ001704	GTGCGAGGGGAAAAGGTT	CCGAGCCGACTTTCTACC	110bp
FBXO43	TCTGACACCTGTAGCAAGCTCTTC	GGCAACCTTCACATACTGTTCCTG	70bp
TXNRD1	ACATCTACGCCATCGGTGACATC	ATACAGCCTCTGAGCCAGCAATC	92bp
SNX2	AATCTTGACCAGCAACTTCGGAAAC	TTACCTAGCATGGCAGCACTCTTAG	116bp
TRIO	CGGAGAAGAAGAAGGCGAGGAG	AGGAGGCTGTGCTGCTGAATG	78bp
HHIP	TGGATGACATGGAAGAGATGGATGG	GCTGGTTGGTGCTGTTGAAGTG	135bp
SMAD6	GCCACCAACTCCCTCATCACTG	GCCTGGTCGTACACCGCATAG	146bp
HYAL1	CCCTCAACCCTGCCAGTTTCTC	CACACCACTTGCCTCTCCATCC	147bp
CREB1	GGAGCAGACAACCAGCAGAGTG	AAGGTTACAGTGGGAGCAGATGATG	149bp
PRLR	CACAGTAAATGCCACGAACGAAATG	GGAGGCTCTGGTTCAACAATGTAAG	87bp
MAPK9	ATGTGGCTGTCAAGAAGTTAAGTCG	GAGGACGAGTTCACGGTAGGC	77bp
DDX6	GTCGCTTTGGTCATCTTGGCTTAG	CGATGTTGCTTGGGATGGGTTTG	117bp
CD2AP	TTGAAGAGGTAGAAGAAGGCTGGTG	TCTGATTCCTCCTGAGCGTTGTG	130bp
mmu-miR-124-5p	CGTGTTCACAGCGGACCTTGAT
mmu-miR-130a-5p	CGGCTCTTTTCACATTGTGCTACT
mmu-miR-134-5p	TGTGACTGGTTGACCAGAGGG
