# Supplementary material for: Identification and analysis of key circRNAs in the mouse embryonic ovary provides insight into primordial follicle development
Source: BMC Genomics. 2024 Feb 3;25:139. doi: 10.1186/s12864-024-10058-y (PMC10837906; doi:10.1186/s12864-024-10058-y)
Supplement: Supplementary file 3 — Supplementary Material 3 [file 12864_2024_10058_MOESM3_ESM.csv]

Total circRNAs identified in the ovaries of mouse embryos at 15.5 dpc and 17.5 dpc
Gene ID	baseMean	M15_5d	M17_5d	foldChange	log2FoldChange	pval	padj	SourceGene	circBase_ID	SourceGeneName	SourceGeneDescription
mmucirc_018161	9.334895704	0	18.66979141	Inf	Inf	1.28771E-08	7.34125E-05	ENSMUSG00000071424	-	Grid2	"glutamate receptor, ionotropic, delta 2 [Source:MGISymbol;Acc:MGI:95813]"
mmucirc_001704	6.067394028	0	12.13478806	Inf	Inf	3.78811E-05	0.107980108	NA	-	-	-
mmucirc_019622	5.344983664	0.339941484	10.35002585	30.44649253	4.928204132	0.000352735	0.670313516	ENSMUSG00000021420	-	Fars2	phenylalanine-tRNA synthetase 2 (mitochondrial)[Source:MGI Symbol;Acc:MGI:1917205]
mmucirc_020406	10.95566862	3.686977981	18.22435925	4.942898859	2.305357386	0.000878788	1	ENSMUSG00000028347	mm9_circ_013644	Tmeff1	transmembrane protein with EGF-like and twofollistatin-like domains 1 [Source:MGISymbol;Acc:MGI:1926810]
mmucirc_021356	27.02987405	15.23292509	38.82682302	2.548875071	1.349860664	0.000881471	1	ENSMUSG00000001911	mm9_circ_002886	Nfix	nuclear factor I/X [Source:MGISymbol;Acc:MGI:97311]
mmucirc_001376	30.77325531	42.93041451	18.61609611	0.433634204	-1.205449539	0.001157453	1	ENSMUSG00000024238	-	Zeb1	zinc finger E-box binding homeobox 1 [Source:MGISymbol;Acc:MGI:1344313]
mmucirc_014674	4.515963933	0.328117985	8.70380988	26.5264639	4.729360465	0.001564882	1	ENSMUSG00000021662	-	Arhgef28	Rho guanine nucleotide exchange factor (GEF) 28[Source:MGI Symbol;Acc:MGI:1346016]
mmucirc_013111	3.611268781	0	7.222537563	Inf	Inf	0.001586874	1	ENSMUSG00000027209;ENSMUSG00000065084	-	Fam227b;-	"family with sequence similarity 227, member B[Source:MGI Symbol;Acc:MGI:1923073]";;;-
mmucirc_014838	18.28990649	9.575584389	27.00422859	2.820112851	1.495752895	0.002495797	1	ENSMUSG00000038368	-	Focad	focadhesin [Source:MGI Symbol;Acc:MGI:2676921]"
mmucirc_007367	17.44709597	25.76235736	9.131834574	0.354464246	-1.496287982	0.003175603	1	ENSMUSG00000021180	-	Rps6ka5	"ribosomal protein S6 kinase, polypeptide 5[Source:MGI Symbol;Acc:MGI:1920336]"
mmucirc_017185	29.67679314	42.02257545	17.33101083	0.412421434	-1.277808781	0.003425037	1	ENSMUSG00000021065	-	Fut8	fucosyltransferase 8 [Source:MGISymbol;Acc:MGI:1858901]
mmucirc_002297	21.82079127	12.50665406	31.13492848	2.489469071	1.315838092	0.003868784	1	ENSMUSG00000039159;ENSMUSG00000087846;ENSMUSG00000039130	-	Ube2h;-;Zc3hc1	ubiquitin-conjugating enzyme E2H [Source:MGISymbol;Acc:MGI:104632];;;-;;;"zinc finger, C3HC type 1 [Source:MGISymbol;Acc:MGI:1916023]"
mmucirc_022227	13.06471438	19.99541548	6.134013294	0.306770985	-1.70476606	0.004147661	1	ENSMUSG00000024400	mm9_circ_013051	Wdr33	WD repeat domain 33 [Source:MGISymbol;Acc:MGI:1921570]
mmucirc_011922	9.056190852	3.358859996	14.75352171	4.39241937	2.135015804	0.005197634	1	ENSMUSG00000020590	-	Snx13	sorting nexin 13 [Source:MGISymbol;Acc:MGI:2661416]
mmucirc_018857	3.546391402	0	7.092782805	Inf	Inf	0.005864386	1	ENSMUSG00000028030	-	Tbck	TBC1 domain containing kinase [Source:MGISymbol;Acc:MGI:2445052]
mmucirc_012633	5.361823028	9.50133378	1.222312277	0.128646389	-2.958517138	0.006265467	1	ENSMUSG00000030655	-	Smg1	"SMG1 homolog, phosphatidylinositol 3-kinase-relatedkinase (C. elegans) [Source:MGI Symbol;Acc:MGI:1919742]"
mmucirc_017054	3.529123716	6.754845296	0.303402136	0.044916223	-4.476619579	0.006851862	1	ENSMUSG00000045215	-	Asxl3	"additional sex combs like 3, transcriptionalregulator [Source:MGI Symbol;Acc:MGI:2685175]"
mmucirc_022253	21.558507	30.09043819	13.02657581	0.432914128	-1.207847212	0.00717771	1	ENSMUSG00000079509	-	Zfx	zinc finger protein X-linked [Source:MGISymbol;Acc:MGI:99211]
mmucirc_008131	15.59999904	22.85731889	8.342679191	0.364989404	-1.454073514	0.007298654	1	ENSMUSG00000037674	mm9_circ_007596	Rfx7	"regulatory factor X, 7 [Source:MGISymbol;Acc:MGI:2442675]"
mmucirc_004834	6.091938448	1.664236922	10.51963997	6.320999031	2.660152594	0.007831186	1	ENSMUSG00000074785	-	Plxnc1	plexin C1 [Source:MGI Symbol;Acc:MGI:1890127]"
mmucirc_009944	9.450955417	14.91828541	3.983625425	0.26702971	-1.904927829	0.008076581	1	ENSMUSG00000033417	mm9_circ_009035	Cacul1	"CDK2 associated, cullin domain 1 [Source:MGISymbol;Acc:MGI:1926082]"
mmucirc_012371	7.453688998	2.71953187	12.18784613	4.481597094	2.164012953	0.011543758	1	ENSMUSG00000060681	-	Slc9a6	"solute carrier family 9 (sodium/hydrogenexchanger), member 6 [Source:MGI Symbol;Acc:MGI:2443511]"
mmucirc_015221	14.22630291	20.5385008	7.914105022	0.385330219	-1.375832761	0.013701632	1	ENSMUSG00000021187	-	Tc2n	"tandem C2 domains, nuclear [Source:MGISymbol;Acc:MGI:1921663]"
mmucirc_003283	2.531953841	0	5.063907682	Inf	Inf	0.014044609	1	ENSMUSG00000031220	-	Awat2	acyl-CoA wax alcohol acyltransferase 2 [Source:MGISymbol;Acc:MGI:3045345]
mmucirc_018119	126.0384338	145.4461218	106.6307458	0.733128835	-0.447861345	0.015637665	1	ENSMUSG00000054693	-	Adam10	a disintegrin and metallopeptidase domain 10[Source:MGI Symbol;Acc:MGI:109548]
mmucirc_014590	6.592666426	10.73612557	2.44920728	0.228127667	-2.132086669	0.016437904	1	ENSMUSG00000030849;ENSMUSG00000030850;ENSMUSG00000108940	-	Fgfr2;Ate1;-	fibroblast growth factor receptor 2 [Source:MGISymbol;Acc:MGI:95523];;;arginyltransferase 1 [Source:MGISymbol;Acc:MGI:1333870];;;-
mmucirc_019646	21.57562249	13.87658869	29.27465629	2.109643583	1.076999281	0.017510127	1	ENSMUSG00000073792	-	Alg6	"asparagine-linked glycosylation 6 (alpha-1,3,-glucosyltransferase) [Source:MGI Symbol;Acc:MGI:2444031]"
mmucirc_006066	2.420112144	0	4.840224287	Inf	Inf	0.017687501	1	ENSMUSG00000040850	-	Psme4	"proteasome (prosome, macropain) activator subunit 4[Source:MGI Symbol;Acc:MGI:2143994]"
mmucirc_016736	2.853972155	5.707944309	0	0	-Inf	0.017884847	1	ENSMUSG00000093456;ENSMUSG00000032594	-	Gm20662;Ip6k1	predicted gene 20662 [Source:MGISymbol;Acc:MGI:5313109];;;inositol hexaphosphate kinase 1 [Source:MGISymbol;Acc:MGI:1351633]
mmucirc_009346	3.161148794	0.339941484	5.982356103	17.59819377	4.137355457	0.018139809	1	ENSMUSG00000021710	mm9_circ_018245	Nln	neurolysin (metallopeptidase M3 family) [Source:MGISymbol;Acc:MGI:1923055]
mmucirc_020898	10.29816867	15.51043946	5.085897871	0.327901597	-1.608665166	0.018545133	1	ENSMUSG00000035954	mm9_circ_003957	Dock4	dedicator of cytokinesis 4 [Source:MGISymbol;Acc:MGI:1918006]
mmucirc_005774	2.79476015	0	5.589520299	Inf	Inf	0.01914309	1	ENSMUSG00000026737	-	Pip4k2a	"phosphatidylinositol-5-phosphate 4-kinase, type II,alpha [Source:MGI Symbol;Acc:MGI:1298206]"
mmucirc_015717	10.78337825	5.479498661	16.08725784	2.935899584	1.553802625	0.019233774	1	ENSMUSG00000041765	mm9_circ_010355	Ubac2	ubiquitin associated domain containing 2[Source:MGI Symbol;Acc:MGI:1916139]
mmucirc_000194	2.709996963	0	5.419993927	Inf	Inf	0.020268276	1	ENSMUSG00000052062	-	Pard3b	par-3 family cell polarity regulator beta[Source:MGI Symbol;Acc:MGI:1919301]
mmucirc_004274	2.190997031	4.381994063	0	0	-Inf	0.022899966	1	ENSMUSG00000034007	-	Scaper	S phase cyclin A-associated protein in the ER[Source:MGI Symbol;Acc:MGI:1925976]
mmucirc_008296	2.190169627	4.380339255	0	0	-Inf	0.022920236	1	ENSMUSG00000027799	mm9_circ_001579	Nbea	neurobeachin [Source:MGI Symbol;Acc:MGI:1347075]"
mmucirc_003560	2.183430474	4.366860948	0	0	-Inf	0.023085986	1	ENSMUSG00000058704	-	Memo1	mediator of cell motility 1 [Source:MGISymbol;Acc:MGI:1924140]
mmucirc_000727	2.306440803	0	4.612881606	Inf	Inf	0.02315541	1	ENSMUSG00000019795	-	Pcmt1	protein-L-isoaspartate (D-aspartate) O-methyltransferase 1 [Source:MGI Symbol;Acc:MGI:97502]
mmucirc_007904	10.95122957	5.735020845	16.1674383	2.819072282	1.49522047	0.023193476	1	ENSMUSG00000000538	mm9_circ_003952	Tom1l2	target of myb1-like 2 (chicken) [Source:MGISymbol;Acc:MGI:2443306]
mmucirc_001861	30.3752579	21.62075236	39.12976344	1.80982432	0.855849661	0.02332077	1	ENSMUSG00000021846	mm9_circ_008478	Peli2	pellino 2 [Source:MGI Symbol;Acc:MGI:1891445]"
mmucirc_008909	2.355740362	0	4.711480724	Inf	Inf	0.023436099	1	ENSMUSG00000054843	-	Atrnl1	attractin like 1 [Source:MGISymbol;Acc:MGI:2147749]
mmucirc_019357	2.290862983	0	4.581725966	Inf	Inf	0.02357182	1	ENSMUSG00000020866	-	Cacna1g	"calcium channel, voltage-dependent, T type, alpha1G subunit [Source:MGI Symbol;Acc:MGI:1201678]"
mmucirc_015492	89.8520463	71.43784539	108.2662472	1.515530692	0.599823069	0.023733172	1	ENSMUSG00000023965	mm9_circ_008387	Fbxl17	F-box and leucine-rich repeat protein 17[Source:MGI Symbol;Acc:MGI:1354704]
mmucirc_006788	5.214293677	1.706446572	8.722140782	5.111288524	2.353687032	0.026728726	1	ENSMUSG00000022684	-	Bfar	bifunctional apoptosis regulator [Source:MGISymbol;Acc:MGI:1914368]
mmucirc_003944	4.662800841	1.366505089	7.959096594	5.824417824	2.542113853	0.027500093	1	ENSMUSG00000030386	-	Zfp606	zinc finger protein 606 [Source:MGISymbol;Acc:MGI:1914620]
mmucirc_001653	3.342538109	6.078271944	0.606804273	0.099831708	-3.324358073	0.028139822	1	ENSMUSG00000021176	-	Efcab11	EF-hand calcium binding domain 11 [Source:MGISymbol;Acc:MGI:1926017]
mmucirc_022146	8.962764306	4.398901907	13.5266267	3.075000759	1.620586767	0.028950565	1	ENSMUSG00000020978	mm9_circ_005129	Klhdc2	kelch domain containing 2 [Source:MGISymbol;Acc:MGI:1916804]
mmucirc_005246	4.8225111	8.155046151	1.489976049	0.182706023	-2.452403902	0.028986846	1	ENSMUSG00000053414	-	Hunk	hormonally upregulated Neu-associated kinase[Source:MGI Symbol;Acc:MGI:1347352]
mmucirc_003882	30.76162091	39.15901723	22.36422459	0.57111302	-0.80815182	0.029063828	1	ENSMUSG00000021180	-	Rps6ka5	"ribosomal protein S6 kinase, polypeptide 5[Source:MGI Symbol;Acc:MGI:1920336]"
mmucirc_005930	3.280134339	0.328117985	6.232150693	18.99362723	4.247443539	0.029612489	1	ENSMUSG00000041923	mm9_circ_018677	Nol4	nucleolar protein 4 [Source:MGISymbol;Acc:MGI:2441684]
mmucirc_009144	7.095480022	3.037481164	11.15347888	3.671949973	1.876546404	0.029725203	1	ENSMUSG00000058248	-	Kcnh1	"potassium voltage-gated channel, subfamily H (eag-related), member 1 [Source:MGI Symbol;Acc:MGI:1341721]"
mmucirc_001498	86.89151387	71.93266748	101.8503603	1.415912461	0.501732074	0.029883578	1	ENSMUSG00000031790	mm9_circ_012938	Mmp15	matrix metallopeptidase 15 [Source:MGISymbol;Acc:MGI:109320]
mmucirc_016796	2.870050825	0.346680637	5.393421013	15.55731828	3.959521489	0.03025604	1	ENSMUSG00000010517	-	Faf1	Fas-associated factor 1 [Source:MGISymbol;Acc:MGI:109419]
mmucirc_001594	102.4654519	117.8117889	87.11911495	0.739477057	-0.435422708	0.031876279	1	ENSMUSG00000020166;ENSMUSG00000093404	mm9_circ_011356	Cnot2;-	"CCR4-NOT transcription complex, subunit 2[Source:MGI Symbol;Acc:MGI:1919318]";;;-
mmucirc_013647	2.69735199	5.109171026	0.285532954	0.055886357	-4.161360064	0.032170109	1	ENSMUSG00000085720	-	-	-
mmucirc_019247	2.163674326	0	4.327348651	Inf	Inf	0.03226502	1	ENSMUSG00000058145	-	Adamts17	"a disintegrin-like and metallopeptidase (reprolysintype) with thrombospondin type 1 motif, 17 [Source:MGISymbol;Acc:MGI:3588195]"
mmucirc_013322	9.374398522	4.745582544	14.0032145	2.950789364	1.561100941	0.032317433	1	ENSMUSG00000037210	-	Fam193a	"family with sequence homology 193, member A[Source:MGI Symbol;Acc:MGI:2447768]"
mmucirc_020694	2.02102629	4.042052579	0	0	-Inf	0.032610796	1	ENSMUSG00000020777	-	Acox1	"acyl-Coenzyme A oxidase 1, palmitoyl [Source:MGISymbol;Acc:MGI:1330812]"
mmucirc_000050	19.26117633	25.76756162	12.75479103	0.494994102	-1.01451676	0.032617513	1	ENSMUSG00000018412	mm9_circ_006502	Kansl1	KAT8 regulatory NSL complex subunit 1 [Source:MGISymbol;Acc:MGI:1923969]
mmucirc_008783	9.677435683	5.029836071	14.32503529	2.848012359	1.509955407	0.032836599	1	ENSMUSG00000040652	-	Oaz2	ornithine decarboxylase antizyme 2 [Source:MGISymbol;Acc:MGI:109492]
mmucirc_001124	2.110066779	0	4.220133557	Inf	Inf	0.033164357	1	ENSMUSG00000035933	-	Cog5	component of oligomeric golgi complex 5 [Source:MGISymbol;Acc:MGI:2145130]
mmucirc_001304	2.108006276	0	4.216012551	Inf	Inf	0.033238515	1	ENSMUSG00000020230	-	Prmt2	protein arginine N-methyltransferase 2 [Source:MGISymbol;Acc:MGI:1316652]
mmucirc_016628	2.085785228	0	4.171570455	Inf	Inf	0.034043078	1	ENSMUSG00000042207	-	Kdm5b	lysine (K)-specific demethylase 5B [Source:MGISymbol;Acc:MGI:1922855]
mmucirc_000309	5.481625461	2.036219365	8.927031556	4.384120743	2.132287532	0.034621184	1	ENSMUSG00000002365	-	Snx9	sorting nexin 9 [Source:MGISymbol;Acc:MGI:1913866]
mmucirc_002340	5.121306401	8.408913527	1.833699276	0.218066135	-2.197162351	0.035054572	1	ENSMUSG00000034101;ENSMUSG00000101645	-	Ctnnd1;Gm28635	"catenin (cadherin associated protein), delta 1[Source:MGI Symbol;Acc:MGI:105100]";;;predicted gene 28635 [Source:MGISymbol;Acc:MGI:5579341]
mmucirc_005555	6.417770383	10.11866972	2.716871052	0.268500814	-1.897001635	0.035376307	1	ENSMUSG00000036053	-	Fmnl2	formin-like 2 [Source:MGI Symbol;Acc:MGI:1918659]"
mmucirc_006084	10.50494508	5.716458192	15.29343198	2.675333478	1.419718733	0.035482791	1	ENSMUSG00000030967	mm9_circ_018598	Zranb1	"zinc finger, RAN-binding domain containing 1[Source:MGI Symbol;Acc:MGI:106441]"
mmucirc_007674	107.6950894	91.71622921	123.6739496	1.348441281	0.431292699	0.035722012	1	ENSMUSG00000041444	mm9_circ_017246	Arhgap32	Rho GTPase activating protein 32 [Source:MGISymbol;Acc:MGI:2450166]
mmucirc_005089	190.3976943	163.7488089	217.0465797	1.325484938	0.406520276	0.036531185	1	ENSMUSG00000033423	mm9_circ_017355	Eri3	exoribonuclease 3 [Source:MGISymbol;Acc:MGI:2153887]
mmucirc_019758	2.335305079	0	4.670610158	Inf	Inf	0.036872844	1	ENSMUSG00000036452	-	Arhgap26	Rho GTPase activating protein 26 [Source:MGISymbol;Acc:MGI:1918552]
mmucirc_004463	4.204609424	7.169037389	1.24018146	0.17299135	-2.53122819	0.037443566	1	ENSMUSG00000028565	-	Nfia	nuclear factor I/A [Source:MGISymbol;Acc:MGI:108056]
mmucirc_014640	3.146784892	5.704634693	0.588935091	0.103238002	-3.275953963	0.037735138	1	ENSMUSG00000022961	-	Son	Son DNA binding protein [Source:MGISymbol;Acc:MGI:98353]
mmucirc_009015	15.10055178	21.13158026	9.069523295	0.429192856	-1.220302031	0.040342492	1	ENSMUSG00000034801	mm9_circ_000076	Sos2	SOS Ras/Rho guanine nucleotide exchange factor 2[Source:MGI Symbol;Acc:MGI:98355]
mmucirc_011196	9.398778614	3.681893635	15.11566359	4.105404743	2.037524461	0.041349348	1	ENSMUSG00000118193;ENSMUSG00000036452	mm9_circ_018468	Arhgap26;Arhgap26	Rho GTPase activating protein 26 [Source:MGISymbol;Acc:MGI:1918552];;;Rho GTPase activating protein 26 [Source:MGISymbol;Acc:MGI:1918552]
mmucirc_010805	2.818561619	5.637123238	0	0	-Inf	0.042086376	1	ENSMUSG00000057522	-	Spop	speckle-type BTB/POZ protein [Source:MGISymbol;Acc:MGI:1343085]
mmucirc_017887	1.982878121	0	3.965756242	Inf	Inf	0.043325452	1	ENSMUSG00000040929	-	Rfx3	"regulatory factor X, 3 (influences HLA class IIexpression) [Source:MGI Symbol;Acc:MGI:106582]"
mmucirc_005059	12.49357407	7.449861378	17.53728676	2.354042025	1.235140076	0.043364946	1	ENSMUSG00000032238	-	Rora	RAR-related orphan receptor alpha [Source:MGISymbol;Acc:MGI:104661]
mmucirc_011757	1.976234893	0	3.952469786	Inf	Inf	0.043619314	1	ENSMUSG00000038010;ENSMUSG00000112670	-	Ccdc138;-	coiled-coil domain containing 138 [Source:MGISymbol;Acc:MGI:1923388];;;-
mmucirc_014201	1.889895621	3.779791242	0	0	-Inf	0.044382653	1	ENSMUSG00000038014	-	Fam120a	"family with sequence similarity 120, member A[Source:MGI Symbol;Acc:MGI:2446163]"
mmucirc_020395	1.871332969	3.742665937	0	0	-Inf	0.045226428	1	ENSMUSG00000074088	-	Snrnp40	small nuclear ribonucleoprotein 40 (U5) [Source:MGISymbol;Acc:MGI:1913835]
mmucirc_005336	8.896643284	3.686977981	14.10630859	3.825981241	1.9358298	0.045312761	1	ENSMUSG00000036273	mm9_circ_005048	Lrrk2	leucine-rich repeat kinase 2 [Source:MGISymbol;Acc:MGI:1913975]
mmucirc_000597	1.868790796	3.737581592	0	0	-Inf	0.045344416	1	ENSMUSG00000062542	-	Syt9	synaptotagmin IX [Source:MGISymbol;Acc:MGI:1926373]
mmucirc_008469	10.18719886	16.39947603	3.974921693	0.242381018	-2.044651376	0.046147283	1	ENSMUSG00000032854	-	Ugt8a	UDP galactosyltransferase 8A [Source:MGISymbol;Acc:MGI:109522]
mmucirc_005484	4.476984695	7.370526424	1.583442966	0.214834447	-2.21870276	0.046389679	1	ENSMUSG00000031511	-	Arhgef7	Rho guanine nucleotide exchange factor (GEF7)[Source:MGI Symbol;Acc:MGI:1860493]
mmucirc_016195	10.74855687	4.415809752	17.081304	3.868215561	1.951668193	0.046644858	1	ENSMUSG00000069729	-	Arid1b	AT rich interactive domain 1B (SWI-like)[Source:MGI Symbol;Acc:MGI:1926129]
mmucirc_012577	1.840119414	3.680238827	0	0	-Inf	0.046711752	1	ENSMUSG00000026721	-	Rabgap1l	RAB GTPase activating protein 1-like [Source:MGISymbol;Acc:MGI:1352507]
mmucirc_003826	5.716703414	9.095535648	2.33787118	0.257035019	-1.959963165	0.047208042	1	ENSMUSG00000057234	-	Mettl15	methyltransferase like 15 [Source:MGISymbol;Acc:MGI:1924144]
mmucirc_001825	6.581449836	10.13392275	3.028976919	0.29889481	-1.742290247	0.048007079	1	ENSMUSG00000026933	-	Camsap1	calmodulin regulated spectrin-associated protein 1[Source:MGI Symbol;Acc:MGI:3036242]
mmucirc_013503	3.008412449	5.396734169	0.62009073	0.114901107	-3.121535398	0.04872322	1	ENSMUSG00000118642	-	-	-
mmucirc_022686	3.505390157	6.091870173	0.918910141	0.150842043	-2.728889502	0.049486349	1	ENSMUSG00000060090	-	Rp2	retinitis pigmentosa 2 homolog [Source:MGISymbol;Acc:MGI:1277953]
mmucirc_011902	2.328936589	0	4.657873177	Inf	Inf	0.049765383	1	ENSMUSG00000034573	-	Ptpn13	"protein tyrosine phosphatase, non-receptor type 13[Source:MGI Symbol;Acc:MGI:103293]"
mmucirc_009919	5.26380501	8.47985452	2.0477555	0.241484744	-2.049996045	0.050593305	1	ENSMUSG00000026349	mm9_circ_011539	Ccnt2	cyclin T2 [Source:MGI Symbol;Acc:MGI:1920199]"
mmucirc_017023	25.7516385	17.65295039	33.85032661	1.917544992	0.939260428	0.051855039	1	ENSMUSG00000036368	-	Rmdn2	regulator of microtubule dynamics 2 [Source:MGISymbol;Acc:MGI:2147043]
mmucirc_022293	2.527771607	0.339941484	4.71560173	13.87180428	3.794083544	0.052090199	1	ENSMUSG00000004383	-	Large1	LARGE xylosyl- and glucuronyltransferase 1[Source:MGI Symbol;Acc:MGI:1342270]
mmucirc_021388	3.65854821	1.040041912	6.277054509	6.035386112	2.59344607	0.054100518	1	ENSMUSG00000027209	-	Fam227b	"family with sequence similarity 227, member B[Source:MGI Symbol;Acc:MGI:1923073]"
mmucirc_014622	3.654831898	1.014740106	6.294923691	6.203483685	2.633078616	0.054208833	1	ENSMUSG00000040929	-	Rfx3	"regulatory factor X, 3 (influences HLA class IIexpression) [Source:MGI Symbol;Acc:MGI:106582]"
mmucirc_001474	2.558248068	4.813094	0.303402136	0.063036819	-3.98766145	0.057180021	1	ENSMUSG00000042105;ENSMUSG00000107062	-	Inpp5f;-	inositol polyphosphate-5-phosphatase F [Source:MGISymbol;Acc:MGI:2141867];;;-
mmucirc_012046	1.822242462	0	3.644484924	Inf	Inf	0.058842198	1	ENSMUSG00000029291	mm9_circ_010480	Rufy3	RUN and FYVE domain containing 3 [Source:MGISymbol;Acc:MGI:106484]
mmucirc_001987	3.815719137	6.391256814	1.24018146	0.19404344	-2.365548432	0.061657452	1	ENSMUSG00000024170	-	Telo2	telomere maintenance 2 [Source:MGISymbol;Acc:MGI:1918968]
mmucirc_018177	3.494773602	6.382742931	0.606804273	0.095069515	-3.394873394	0.061720361	1	ENSMUSG00000028580	-	Pum1	pumilio RNA-binding family member 1 [Source:MGISymbol;Acc:MGI:1931749]
mmucirc_010058	5.119616743	8.173608804	2.065624683	0.252718809	-1.984395051	0.061852602	1	ENSMUSG00000093752;ENSMUSG00000051149	-	Gm20716;Adnp	predicted gene 20716 [Source:MGISymbol;Acc:MGI:5313163];;;activity-dependent neuroprotective protein[Source:MGI Symbol;Acc:MGI:1338758]
mmucirc_001189	4.126395084	1.359765935	6.893024232	5.069272626	2.341778754	0.062124014	1	ENSMUSG00000039115	-	Itga9	integrin alpha 9 [Source:MGISymbol;Acc:MGI:104756]
mmucirc_006885	2.476054931	0	4.952109863	Inf	Inf	0.062248312	1	ENSMUSG00000014355	-	Anapc1	anaphase promoting complex subunit 1 [Source:MGISymbol;Acc:MGI:103097]
mmucirc_014801	1.766805272	0	3.533610543	Inf	Inf	0.062513739	1	ENSMUSG00000041444	-	Arhgap32	Rho GTPase activating protein 32 [Source:MGISymbol;Acc:MGI:2450166]
mmucirc_015428	1.75787068	0	3.515741361	Inf	Inf	0.063118965	1	ENSMUSG00000036743	-	Psma8	proteasome subunit alpha 8 [Source:MGISymbol;Acc:MGI:1920927]
mmucirc_002972	2.452630613	0.328117985	4.577143241	13.94968716	3.802160863	0.063357359	1	ENSMUSG00000047221	-	Fam185a	"family with sequence similarity 185, member A[Source:MGI Symbol;Acc:MGI:2140983]"
mmucirc_007693	1.748936089	0	3.497872179	Inf	Inf	0.063726166	1	ENSMUSG00000047434	-	Xxylt1	xyloside xylosyltransferase 1 [Source:MGISymbol;Acc:MGI:2146443]
mmucirc_016698	1.7039044	3.407808799	0	0	-Inf	0.063838584	1	ENSMUSG00000032035	-	Ets1	"E26 avian leukemia oncogene 1, 5' domain[Source:MGI Symbol;Acc:MGI:95455]"
mmucirc_003187	1.702189631	3.404379262	0	0	-Inf	0.063934463	1	ENSMUSG00000063531	-	Sema3e	"sema domain, immunoglobulin domain (Ig), shortbasic domain, secreted, (semaphorin) 3E [Source:MGISymbol;Acc:MGI:1340034]"
mmucirc_001556	2.831664545	5.092263182	0.571065908	0.112143832	-3.156577818	0.063948169	1	ENSMUSG00000029687	-	Ezh2	enhancer of zeste 2 polycomb repressive complex 2subunit [Source:MGI Symbol;Acc:MGI:107940]
mmucirc_005677	1.696277881	3.392555763	0	0	-Inf	0.064263464	1	ENSMUSG00000022607	-	Ptk2	PTK2 protein tyrosine kinase 2 [Source:MGISymbol;Acc:MGI:95481]
mmucirc_015979	2.314854121	4.326306106	0.303402136	0.070129605	-3.833832597	0.064858958	1	ENSMUSG00000004798	-	Ulk2	unc-51 like kinase 2 [Source:MGISymbol;Acc:MGI:1352758]
mmucirc_001995	1.677715229	3.355430458	0	0	-Inf	0.065282432	1	ENSMUSG00000027254	-	Map1a	microtubule-associated protein 1 A [Source:MGISymbol;Acc:MGI:1306776]
mmucirc_020985	16.89439744	11.41943808	22.36935679	1.958884197	0.970032113	0.065782282	1	ENSMUSG00000033981	-	Gria2	"glutamate receptor, ionotropic, AMPA2 (alpha 2)[Source:MGI Symbol;Acc:MGI:95809]"
mmucirc_021266	4.649391277	8.388576145	0.910206409	0.108505471	-3.204160302	0.067729908	1	ENSMUSG00000041817	-	Fam169a	"family with sequence similarity 169, member A[Source:MGI Symbol;Acc:MGI:2444268]"
mmucirc_022652	5.911895145	2.709363179	9.114427111	3.364047751	1.750198184	0.068510621	1	ENSMUSG00000024811	-	Tnks2	"tankyrase, TRF1-interacting ankyrin-related ADP-ribose polymerase 2 [Source:MGI Symbol;Acc:MGI:1921743]"
mmucirc_015368	2.430178705	0.328117985	4.532239425	13.81283451	3.787937498	0.068581602	1	ENSMUSG00000061298;ENSMUSG00000028545	-	Agbl4;Bend5	ATP/GTP binding protein-like 4 [Source:MGISymbol;Acc:MGI:1918244];;;BEN domain containing 5 [Source:MGISymbol;Acc:MGI:1914871]
mmucirc_000243	13.0327445	8.085879888	17.97960911	2.223581027	1.152884978	0.069972849	1	ENSMUSG00000020576	-	Nbas	neuroblastoma amplified sequence [Source:MGISymbol;Acc:MGI:1918419]
mmucirc_010135	3.977427807	6.741247067	1.213608546	0.180027306	-2.473712351	0.070170807	1	ENSMUSG00000058318	-	Phf21a	PHD finger protein 21A [Source:MGISymbol;Acc:MGI:2384756]
mmucirc_010893	6.934732533	11.15717674	2.712288326	0.243098087	-2.040389552	0.070672906	1	ENSMUSG00000038372	-	Gmds	"GDP-mannose 4, 6-dehydratase [Source:MGISymbol;Acc:MGI:1891112]"
mmucirc_012377	2.408304392	0.346680637	4.469928147	12.8935039	3.688572474	0.070679015	1	ENSMUSG00000035933	-	Cog5	component of oligomeric golgi complex 5 [Source:MGISymbol;Acc:MGI:2145130]
mmucirc_019201	3.956593973	1.359765935	6.553422012	4.819522127	2.268890105	0.070721953	1	ENSMUSG00000040410;ENSMUSG00000077561	-	Fbxl4;-	F-box and leucine-rich repeat protein 4 [Source:MGISymbol;Acc:MGI:2140367];;;-
mmucirc_023329	13.89063678	9.129351337	18.65192223	2.043072014	1.030740057	0.071427706	1	ENSMUSG00000030513	-	Pcsk6	proprotein convertase subtilisin/kexin type 6[Source:MGI Symbol;Acc:MGI:102897]
mmucirc_009783	10.5951879	6.409819467	14.78055634	2.305923968	1.205344945	0.072288478	1	ENSMUSG00000020368	-	Canx	calnexin [Source:MGI Symbol;Acc:MGI:88261]"
mmucirc_003890	5.09320446	2.004178406	8.182230514	4.082585906	2.029483243	0.073407606	1	ENSMUSG00000026667	-	Uhmk1	U2AF homology motif (UHM) kinase 1 [Source:MGISymbol;Acc:MGI:1341908]
mmucirc_018309	2.505550559	0.339941484	4.671159634	13.74106973	3.780422416	0.073826299	1	ENSMUSG00000048078	mm9_circ_000704	Tenm4	teneurin transmembrane protein 4 [Source:MGISymbol;Acc:MGI:2447063]
mmucirc_002098	4.11955457	7.025500594	1.213608546	0.172743355	-2.533297877	0.074077835	1	ENSMUSG00000035311	-	Gnptab	"N-acetylglucosamine-1-phosphate transferase, alphaand beta subunits [Source:MGI Symbol;Acc:MGI:3643902]"
mmucirc_018164	1.709816149	3.419632298	0	0	-Inf	0.074094031	1	ENSMUSG00000052833	-	Sae1	SUMO1 activating enzyme subunit 1 [Source:MGISymbol;Acc:MGI:1929264]
mmucirc_014116	1.715214349	0	3.430428699	Inf	Inf	0.075244375	1	ENSMUSG00000057914	-	Cacnb2	"calcium channel, voltage-dependent, beta 2 subunit[Source:MGI Symbol;Acc:MGI:894644]"
mmucirc_022195	5.787414858	8.791064661	2.783765055	0.316658467	-1.659000441	0.076044923	1	ENSMUSG00000037605;ENSMUSG00000106611	-	Adgrl3;-	adhesion G protein-coupled receptor L3 [Source:MGISymbol;Acc:MGI:2441950];;;-
mmucirc_021642	4.940691503	7.722291406	2.1590916	0.279592091	-1.838604545	0.076084814	1	ENSMUSG00000042439	mm9_circ_001096	Zfp532	zinc finger protein 532 [Source:MGISymbol;Acc:MGI:3036282]
mmucirc_009356	1.822384165	3.644768331	0	0	-Inf	0.077134873	1	ENSMUSG00000064181	-	Rab3ip	RAB3A interacting protein [Source:MGISymbol;Acc:MGI:105933]
mmucirc_000048	3.664368963	6.150867745	1.177870181	0.191496587	-2.384609414	0.077240926	1	ENSMUSG00000040231	-	Syngr4	synaptogyrin 4 [Source:MGI Symbol;Acc:MGI:1928903]"
mmucirc_006894	16.64727293	11.46152781	21.83301806	1.904895964	0.929712207	0.077396793	1	ENSMUSG00000077119;ENSMUSG00000070078;ENSMUSG00000078002;ENSMUSG00000077872;ENSMUSG00000078038	-	-;-;-;-;-	-;;;-;;;-;;;-;;;-
mmucirc_010614	3.650890656	6.123911132	1.177870181	0.192339529	-2.378272806	0.077622315	1	ENSMUSG00000032854	-	Ugt8a	UDP galactosyltransferase 8A [Source:MGISymbol;Acc:MGI:109522]
mmucirc_013116	1.670772253	0	3.341544507	Inf	Inf	0.078401656	1	ENSMUSG00000027351	-	Spred1	"sprouty protein with EVH-1 domain 1, relatedsequence [Source:MGI Symbol;Acc:MGI:2150016]"
mmucirc_012561	153.3757501	137.3017339	169.4497663	1.234141489	0.303507802	0.079028764	1	ENSMUSG00000033478	mm9_circ_007735	Fam160b1	"family with sequence similarity 160, member B1[Source:MGI Symbol;Acc:MGI:2147545]"
mmucirc_019801	11.81515226	7.414390882	16.21591365	2.187086425	1.129010231	0.079252182	1	ENSMUSG00000018171	-	Vmp1	vacuole membrane protein 1 [Source:MGISymbol;Acc:MGI:1923159]
mmucirc_013694	1.655194434	0	3.310388868	Inf	Inf	0.079497705	1	ENSMUSG00000038122	-	Tbc1d32	"TBC1 domain family, member 32 [Source:MGISymbol;Acc:MGI:2442827]"
mmucirc_013618	3.405288119	1.019824451	5.790751787	5.678184887	2.505429825	0.080246426	1	ENSMUSG00000040929	-	Rfx3	"regulatory factor X, 3 (influences HLA class IIexpression) [Source:MGI Symbol;Acc:MGI:106582]"
mmucirc_011991	1.641677117	0	3.283354234	Inf	Inf	0.080462567	1	ENSMUSG00000054434	-	Tmem120b	transmembrane protein 120B [Source:MGISymbol;Acc:MGI:3603158]
mmucirc_007802	3.188688975	5.440598627	0.936779323	0.172183134	-2.537984262	0.080548292	1	ENSMUSG00000031511	-	Arhgef7	Rho guanine nucleotide exchange factor (GEF7)[Source:MGI Symbol;Acc:MGI:1860493]
mmucirc_007178	2.185282336	4.053876078	0.316688593	0.078119949	-3.678165179	0.080748678	1	ENSMUSG00000042628	-	Zfyve1	"zinc finger, FYVE domain containing 1 [Source:MGISymbol;Acc:MGI:3026685]"
mmucirc_013500	2.300929545	0.328117985	4.273741104	13.02501326	3.703212936	0.082013437	1	ENSMUSG00000033237	-	Arid2	"AT rich interactive domain 2 (ARID, RFX-like)[Source:MGI Symbol;Acc:MGI:1924294]"
mmucirc_002559	2.15451144	4.023489927	0.285532954	0.070966489	-3.816718255	0.082571297	1	ENSMUSG00000029922	-	Mkrn1	"makorin, ring finger protein, 1 [Source:MGISymbol;Acc:MGI:1859353]"
mmucirc_016507	2.146944883	4.008356812	0.285532954	0.071234415	-3.811281773	0.083024146	1	ENSMUSG00000053094	-	Tmem248	transmembrane protein 248 [Source:MGISymbol;Acc:MGI:1918917]
mmucirc_003400	2.651585073	4.732104238	0.571065908	0.120679064	-3.050752688	0.083627718	1	ENSMUSG00000020790	-	Ankfy1	ankyrin repeat and FYVE domain containing 1[Source:MGI Symbol;Acc:MGI:1337008]
mmucirc_016834	5.241070029	2.362682542	8.119457515	3.436541884	1.780957543	0.083702741	1	ENSMUSG00000051331	mm9_circ_006741	Cacna1c	"calcium channel, voltage-dependent, L type, alpha1C subunit [Source:MGI Symbol;Acc:MGI:103013]"
mmucirc_010692	2.64316916	4.66624759	0.62009073	0.132888519	-2.911711632	0.083997185	1	ENSMUSG00000027272	-	Ubr1	ubiquitin protein ligase E3 component n-recognin 1[Source:MGI Symbol;Acc:MGI:1277977]
mmucirc_012415	2.260107835	0.339941484	4.180274187	12.29704048	3.62023924	0.084790684	1	ENSMUSG00000022206	-	Npr3	natriuretic peptide receptor 3 [Source:MGISymbol;Acc:MGI:97373]
mmucirc_015231	2.16061088	4.321221761	0	0	-Inf	0.085273139	1	ENSMUSG00000074513;ENSMUSG00000102805	-	Arfip1;Gm37240	ADP-ribosylation factor interacting protein 1[Source:MGI Symbol;Acc:MGI:1277120];;;"predicted gene, 37240 [Source:MGISymbol;Acc:MGI:5610468]"
mmucirc_013773	2.154508875	0	4.309017749	Inf	Inf	0.086464488	1	ENSMUSG00000038122	-	Tbc1d32	"TBC1 domain family, member 32 [Source:MGISymbol;Acc:MGI:2442827]"
mmucirc_018455	1.54658456	3.093169121	0	0	-Inf	0.086756277	1	ENSMUSG00000061306	-	Slc38a10	"solute carrier family 38, member 10 [Source:MGISymbol;Acc:MGI:1919305]"
mmucirc_021463	1.54658456	3.093169121	0	0	-Inf	0.086756277	1	ENSMUSG00000039456	-	Morc3	microrchidia 3 [Source:MGI Symbol;Acc:MGI:2136841]"
mmucirc_000543	1.54658456	3.093169121	0	0	-Inf	0.086756277	1	ENSMUSG00000026915	-	Strbp	spermatid perinuclear RNA binding protein[Source:MGI Symbol;Acc:MGI:104626]
mmucirc_017644	1.543214984	3.086429968	0	0	-Inf	0.086990102	1	ENSMUSG00000041890	-	Git2	GIT ArfGAP 2 [Source:MGI Symbol;Acc:MGI:1347053]"
mmucirc_009773	1.533933658	3.067867315	0	0	-Inf	0.08764217	1	ENSMUSG00000045078	-	Rnf216	ring finger protein 216 [Source:MGISymbol;Acc:MGI:1344349]
mmucirc_011984	10.51837717	14.45171497	6.58503937	0.455657988	-1.133976735	0.087950518	1	ENSMUSG00000038718	-	Pbx3	pre B cell leukemia homeobox 3 [Source:MGISymbol;Acc:MGI:97496]
mmucirc_018060	1.522937563	3.045875126	0	0	-Inf	0.08843151	1	ENSMUSG00000092329;ENSMUSG00000031812	-	Galnt2l;Map1lc3b	polypeptide N-acetylgalactosaminyltransferase 2-like [Source:MGI Symbol;Acc:MGI:5141853];;;microtubule-associated protein 1 light chain 3 beta[Source:MGI Symbol;Acc:MGI:1914693]
mmucirc_021556	1.521282755	3.04256551	0	0	-Inf	0.088551707	1	ENSMUSG00000049502	-	Dtx3l	"deltex 3-like, E3 ubiquitin ligase [Source:MGISymbol;Acc:MGI:2656973]"
mmucirc_023370	26.76776098	20.61949056	32.9160314	1.59635522	0.674781715	0.089284286	1	ENSMUSG00000039456	mm9_circ_017370	Morc3	microrchidia 3 [Source:MGI Symbol;Acc:MGI:2136841]"
mmucirc_015358	1.51028666	3.02057332	0	0	-Inf	0.089351913	1	ENSMUSG00000039117	-	Taf4	TATA-box binding protein associated factor 4[Source:MGI Symbol;Acc:MGI:2152346]
mmucirc_007733	1.50437491	3.008749821	0	0	-Inf	0.08978419	1	ENSMUSG00000029833	-	Trim24	tripartite motif-containing 24 [Source:MGISymbol;Acc:MGI:109275]
mmucirc_015610	1.617164706	0	3.234329413	Inf	Inf	0.090781031	1	ENSMUSG00000028018	-	Gstcd	"glutathione S-transferase, C-terminal domaincontaining [Source:MGI Symbol;Acc:MGI:1914803]"
mmucirc_000378	2.604100821	0.328117985	4.880083658	14.87295388	3.894619301	0.091249721	1	ENSMUSG00000097626	-	-	-
mmucirc_003654	2.637407092	4.989281229	0.285532954	0.057229276	-4.127102826	0.091862151	1	ENSMUSG00000035765	-	Dym	dymeclin [Source:MGI Symbol;Acc:MGI:1918480]"
mmucirc_000201	5.600883007	8.435870141	2.765895873	0.327873216	-1.608790042	0.091929701	1	ENSMUSG00000034377	-	Tulp4	tubby like protein 4 [Source:MGISymbol;Acc:MGI:1916092]
mmucirc_020794	6.423876054	3.35377565	9.493976458	2.830832306	1.501226289	0.09238343	1	ENSMUSG00000029913;ENSMUSG00000092394	mm9_circ_017142	Prdm5;-	PR domain containing 5 [Source:MGISymbol;Acc:MGI:1918029];;;-
mmucirc_007824	7.519105115	10.80020749	4.23800274	0.392400122	-1.349602604	0.093141355	1	ENSMUSG00000031585	-	Gtf2e2	"general transcription factor II E, polypeptide 2(beta subunit) [Source:MGI Symbol;Acc:MGI:1915403]"
mmucirc_018202	4.158581333	7.367096886	0.95006578	0.128960674	-2.954996906	0.093754334	1	ENSMUSG00000022574	-	Naprt	nicotinate phosphoribosyltransferase [Source:MGISymbol;Acc:MGI:2442664]
mmucirc_019517	30.68637505	37.2999105	24.07283959	0.645385988	-0.631765839	0.09459944	1	ENSMUSG00000033943	mm9_circ_017077	Mga	MAX gene associated [Source:MGISymbol;Acc:MGI:1352483]
mmucirc_004514	5.583595854	2.73974933	8.427442377	3.075990305	1.621050956	0.095747626	1	ENSMUSG00000027365	-	Trpm7	"transient receptor potential cation channel,subfamily M, member 7 [Source:MGI Symbol;Acc:MGI:1929996]"
mmucirc_002009	2.717421224	0.674798622	4.760043826	7.05402126	2.818445924	0.095970697	1	ENSMUSG00000003226	-	Ranbp2	RAN binding protein 2 [Source:MGISymbol;Acc:MGI:894323]
mmucirc_021440	3.517735492	5.768716612	1.266754373	0.219590328	-2.187113583	0.096227484	1	ENSMUSG00000032059	-	Alg9	"asparagine-linked glycosylation 9 (alpha 1,2mannosyltransferase) [Source:MGI Symbol;Acc:MGI:1924753]"
mmucirc_022326	10.08042103	13.86133565	6.299506416	0.454466047	-1.137755581	0.096735615	1	ENSMUSG00000020576	-	Nbas	neuroblastoma amplified sequence [Source:MGISymbol;Acc:MGI:1918419]
mmucirc_008624	3.476529039	5.810926262	1.142131816	0.196549012	-2.347038982	0.097612511	1	ENSMUSG00000008658	-	Rbfox1	"RNA binding protein, fox-1 homolog (C. elegans) 1[Source:MGI Symbol;Acc:MGI:1926224]"
mmucirc_012436	9.004376564	12.49483056	5.513922564	0.441296305	-1.180180426	0.097808845	1	ENSMUSG00000054843	-	Atrnl1	attractin like 1 [Source:MGISymbol;Acc:MGI:2147749]
mmucirc_000773	3.249138259	0.984353955	5.513922564	5.601564902	2.485829927	0.098786494	1	ENSMUSG00000032194	-	Kank2	KN motif and ankyrin repeat domains 2 [Source:MGISymbol;Acc:MGI:2384568]
mmucirc_005506	5.992060567	2.624943879	9.359177255	3.565477087	1.834095133	0.098999777	1	ENSMUSG00000039706	-	Ldb2	LIM domain binding 2 [Source:MGISymbol;Acc:MGI:894670]
mmucirc_000267	8.511966596	5.072045721	11.95188747	2.356423448	1.236598814	0.099049974	1	ENSMUSG00000022684	mm9_circ_009604	Bfar	bifunctional apoptosis regulator [Source:MGISymbol;Acc:MGI:1914368]
mmucirc_018284	3.233426506	1.019824451	5.44702856	5.341143324	2.417148598	0.099544154	1	ENSMUSG00000024483	-	Ankhd1	ankyrin repeat and KH domain containing 1[Source:MGI Symbol;Acc:MGI:1921733]
mmucirc_010659	1.740001498	0	3.480002996	Inf	Inf	0.100555124	1	ENSMUSG00000052681	-	Rap1b	RAS related protein 1b [Source:MGISymbol;Acc:MGI:894315]
mmucirc_010485	2.787886061	0	5.575772123	Inf	Inf	0.100732962	1	ENSMUSG00000025555	-	Farp1	"FERM, RhoGEF (Arhgef) and pleckstrin domain protein1 (chondrocyte-derived) [Source:MGISymbol;Acc:MGI:2446173]"
mmucirc_018657	3.4480296	5.669164197	1.226895003	0.2164155	-2.208124266	0.100758005	1	NA	-	-	-
mmucirc_005656	1.530066279	0	3.060132559	Inf	Inf	0.101479023	1	ENSMUSG00000034290	-	Nek9	NIMA (never in mitosis gene a)-related expressedkinase 9 [Source:MGI Symbol;Acc:MGI:2387995]
mmucirc_013148	2.817030751	0.686622121	4.947439381	7.205476244	2.849093788	0.101865735	1	ENSMUSG00000021686	-	Ap3b1	"adaptor-related protein complex 3, beta 1 subunit[Source:MGI Symbol;Acc:MGI:1333879]"
mmucirc_017426	1.563513281	0	3.127026562	Inf	Inf	0.103416254	1	ENSMUSG00000024335	-	Brd2	bromodomain containing 2 [Source:MGISymbol;Acc:MGI:99495]
mmucirc_004058	4.245380397	6.69738261	1.793378185	0.267772993	-1.900917635	0.103465315	1	ENSMUSG00000040929	-	Rfx3	"regulatory factor X, 3 (influences HLA class IIexpression) [Source:MGI Symbol;Acc:MGI:106582]"
mmucirc_006186	1.474398229	0	2.948796459	Inf	Inf	0.106687461	1	ENSMUSG00000059713	-	Rcan3	regulator of calcineurin 3 [Source:MGISymbol;Acc:MGI:1858220]
mmucirc_011081	8.814401189	5.42712032	12.20168206	2.24827926	1.168821245	0.107984832	1	ENSMUSG00000043411	-	Usp48	ubiquitin specific peptidase 48 [Source:MGISymbol;Acc:MGI:2158502]
mmucirc_017720	2.119632721	0.339941484	3.899323958	11.47057404	3.519865687	0.108080608	1	ENSMUSG00000022020	-	Naa16	"N(alpha)-acetyltransferase 16, NatA auxiliarysubunit [Source:MGI Symbol;Acc:MGI:1914147]"
mmucirc_014619	2.02961158	0	4.05922316	Inf	Inf	0.108336229	1	ENSMUSG00000060121	-	Gemin2	gem nuclear organelle associated protein 2[Source:MGI Symbol;Acc:MGI:1913853]
mmucirc_019563	2.488353484	4.405641061	0.571065908	0.129621524	-2.947622794	0.108370776	1	ENSMUSG00000026771	mm9_circ_012211	Spopl	speckle-type BTB/POZ protein-like [Source:MGISymbol;Acc:MGI:1924107]
mmucirc_010034	5.902879375	3.044220318	8.761538433	2.878089468	1.52511144	0.108543195	1	ENSMUSG00000063810	-	Alms1	"ALMS1, centrosome and basal body associated[Source:MGI Symbol;Acc:MGI:1934606]"
mmucirc_013327	1.454468544	0	2.908937088	Inf	Inf	0.108679633	1	ENSMUSG00000048078	-	Tenm4	teneurin transmembrane protein 4 [Source:MGISymbol;Acc:MGI:2447063]
mmucirc_006991	112.952372	128.2672865	97.63745752	0.761203111	-0.393646637	0.109327969	1	ENSMUSG00000024091	mm9_circ_014222	Vapa	"vesicle-associated membrane protein, associatedprotein A [Source:MGI Symbol;Acc:MGI:1353561]"
mmucirc_022194	1.986736136	3.670070136	0.303402136	0.082669302	-3.596504484	0.109841667	1	ENSMUSG00000010721;ENSMUSG00000093302	-	Lmbr1;-	limb region 1 [Source:MGI Symbol;Acc:MGI:1861746]";;;-
mmucirc_010319	1.979996983	3.656591829	0.303402136	0.082974024	-3.591196444	0.110312516	1	ENSMUSG00000038068	-	Rnf144b	ring finger protein 144B [Source:MGISymbol;Acc:MGI:2384986]
mmucirc_002158	5.424905591	8.092619041	2.757192142	0.340704552	-1.553406874	0.110507368	1	ENSMUSG00000034612	-	Chst11	carbohydrate sulfotransferase 11 [Source:MGISymbol;Acc:MGI:1927166]
mmucirc_012794	4.612631434	7.128482547	2.096780322	0.294141188	-1.765419281	0.112912083	1	ENSMUSG00000016541	-	Atxn10	ataxin 10 [Source:MGI Symbol;Acc:MGI:1859293]"
mmucirc_018478	6.591798789	9.551937391	3.631660186	0.380201423	-1.395164164	0.113600303	1	ENSMUSG00000047466	mm9_circ_009358	8030462N17Rik	RIKEN cDNA 8030462N17 gene [Source:MGISymbol;Acc:MGI:2444951]
mmucirc_006042	7.195963237	4.033658618	10.35826786	2.567958481	1.360621877	0.113784973	1	ENSMUSG00000058230;ENSMUSG00000101135	-	Arhgap35;-	Rho GTPase activating protein 35 [Source:MGISymbol;Acc:MGI:1929494];;;-
mmucirc_005024	2.620309992	0.668059469	4.572560515	6.844541137	2.774953825	0.115713312	1	ENSMUSG00000004018;ENSMUSG00000081811	-	Fancl;-	"Fanconi anemia, complementation group L [Source:MGISymbol;Acc:MGI:1914280]";;;-
mmucirc_005501	51.74264195	43.80254323	59.68274066	1.362540534	0.446299149	0.116045801	1	ENSMUSG00000039033	mm9_circ_002123	Tasp1	"taspase, threonine aspartase 1 [Source:MGISymbol;Acc:MGI:1923062]"
mmucirc_022505	2.705805912	5.12607887	0.285532954	0.055702021	-4.166126511	0.117728314	1	ENSMUSG00000025534	-	Gusb	"glucuronidase, beta [Source:MGISymbol;Acc:MGI:95872]"
mmucirc_002867	17.90563032	13.12576473	22.68549591	1.728318036	0.789368719	0.119193959	1	ENSMUSG00000028487	mm9_circ_014660	Bnc2	basonuclin 2 [Source:MGI Symbol;Acc:MGI:2443805]"
mmucirc_015343	17.9034751	24.22535886	11.58159133	0.478077183	-1.064684542	0.119623916	1	ENSMUSG00000040506	-	Ambra1	autophagy/beclin 1 regulator 1 [Source:MGISymbol;Acc:MGI:2443564]
mmucirc_009442	1.374071646	2.748143292	0	0	-Inf	0.119871412	1	ENSMUSG00000039488	-	Cntn5	contactin 5 [Source:MGI Symbol;Acc:MGI:3042287]"
mmucirc_013172	1.373244242	2.746488484	0	0	-Inf	0.119950808	1	ENSMUSG00000023066	-	Rttn	rotatin [Source:MGI Symbol;Acc:MGI:2179288]"
mmucirc_022414	1.369874665	2.73974933	0	0	-Inf	0.120271434	1	ENSMUSG00000026623	-	Lpgat1	lysophosphatidylglycerol acyltransferase 1[Source:MGI Symbol;Acc:MGI:2446186]
mmucirc_006184	8.57364011	12.04351317	5.103767053	0.423777264	-1.238621909	0.120526393	1	ENSMUSG00000056999	-	Ide	insulin degrading enzyme [Source:MGISymbol;Acc:MGI:96412]
mmucirc_013379	1.363962916	2.727925832	0	0	-Inf	0.120824906	1	ENSMUSG00000028883	-	Sema3a	"sema domain, immunoglobulin domain (Ig), shortbasic domain, secreted, (semaphorin) 3A [Source:MGISymbol;Acc:MGI:107558]"
mmucirc_006025	1.361420743	2.722841486	0	0	-Inf	0.121062441	1	ENSMUSG00000057440	-	Mpp7	"membrane protein, palmitoylated 7 (MAGUK p55subfamily member 7) [Source:MGI Symbol;Acc:MGI:1922989]"
mmucirc_020328	1.358051166	2.716102333	0	0	-Inf	0.12137744	1	ENSMUSG00000026037	-	Orc2	"origin recognition complex, subunit 2 [Source:MGISymbol;Acc:MGI:1328306]"
mmucirc_010981	1.358051166	2.716102333	0	0	-Inf	0.12137744	1	ENSMUSG00000033209;ENSMUSG00000081104	-	Ttc28;-	tetratricopeptide repeat domain 28 [Source:MGISymbol;Acc:MGI:2140873];;;-
mmucirc_019358	1.355508994	2.711017987	0	0	-Inf	0.121615211	1	ENSMUSG00000056486	-	Chn1	chimerin 1 [Source:MGI Symbol;Acc:MGI:1915674]"
mmucirc_013696	5.710100419	10.27806902	1.142131816	0.11112319	-3.169768175	0.122028596	1	ENSMUSG00000042700	-	Sipa1l1	signal-induced proliferation-associated 1 like 1[Source:MGI Symbol;Acc:MGI:2443679]
mmucirc_003807	1.349597244	2.699194488	0	0	-Inf	0.122168554	1	ENSMUSG00000038773	-	Kdm3b	KDM3B lysine (K)-specific demethylase 3B[Source:MGI Symbol;Acc:MGI:1923356]
mmucirc_021166	1.349597244	2.699194488	0	0	-Inf	0.122168554	1	ENSMUSG00000024483	-	Ankhd1	ankyrin repeat and KH domain containing 1[Source:MGI Symbol;Acc:MGI:1921733]
mmucirc_009395	1.349597244	2.699194488	0	0	-Inf	0.122168554	1	ENSMUSG00000039270	-	Megf9	multiple EGF-like-domains 9 [Source:MGISymbol;Acc:MGI:1918264]
mmucirc_020455	2.196890468	0	4.393780936	Inf	Inf	0.122193802	1	ENSMUSG00000060212	-	Pcnx2	pecanex homolog 2 [Source:MGISymbol;Acc:MGI:2445010]
mmucirc_022969	1.34876984	2.69753968	0	0	-Inf	0.122246047	1	ENSMUSG00000028018	-	Gstcd	"glutathione S-transferase, C-terminal domaincontaining [Source:MGI Symbol;Acc:MGI:1914803]"
mmucirc_014168	3.064683659	1.021479259	5.107888059	5.000481422	2.322066997	0.122721739	1	ENSMUSG00000033396	-	Spg11	"SPG11, spatacsin vesicle trafficking associated[Source:MGI Symbol;Acc:MGI:2444989]"
mmucirc_021648	4.569264711	8.567463515	0.571065908	0.06665519	-3.907138977	0.123147073	1	ENSMUSG00000026074	-	Map4k4	mitogen-activated protein kinase kinase kinasekinase 4 [Source:MGI Symbol;Acc:MGI:1349394]
mmucirc_014827	1.366505089	2.733010177	0	0	-Inf	0.123338265	1	ENSMUSG00000061613	-	U2af1	U2 small nuclear ribonucleoprotein auxiliary factor(U2AF) 1 [Source:MGI Symbol;Acc:MGI:98884]
mmucirc_021079	1.366505089	2.733010177	0	0	-Inf	0.123338265	1	ENSMUSG00000029136;ENSMUSG00000099301	-	Rbks;-	ribokinase [Source:MGI Symbol;Acc:MGI:1918586]";;;-
mmucirc_021057	1.336118937	2.672237875	0	0	-Inf	0.123432445	1	ENSMUSG00000021541	-	Trpc7	"transient receptor potential cation channel,subfamily C, member 7 [Source:MGI Symbol;Acc:MGI:1349470]"
mmucirc_012401	1.336118937	2.672237875	0	0	-Inf	0.123432445	1	ENSMUSG00000022197	-	Pdzd2	PDZ domain containing 2 [Source:MGISymbol;Acc:MGI:1922394]
mmucirc_008613	1.336118937	2.672237875	0	0	-Inf	0.123432445	1	ENSMUSG00000022255	-	Mtdh	metadherin [Source:MGI Symbol;Acc:MGI:1914404]"
mmucirc_023360	1.333576765	2.667153529	0	0	-Inf	0.123671214	1	ENSMUSG00000016477	-	E2f3	E2F transcription factor 3 [Source:MGISymbol;Acc:MGI:1096340]
mmucirc_010093	1.331034592	2.662069184	0	0	-Inf	0.12391011	1	ENSMUSG00000024238	-	Zeb1	zinc finger E-box binding homeobox 1 [Source:MGISymbol;Acc:MGI:1344313]
mmucirc_018550	1.324295439	2.648590877	0	0	-Inf	0.124544042	1	ENSMUSG00000029376	-	Mthfd2l	methylenetetrahydrofolate dehydrogenase (NADP+dependent) 2-like [Source:MGI Symbol;Acc:MGI:1915871]
mmucirc_007922	3.492632152	1.368159896	5.617104408	4.105590599	2.037589772	0.126024855	1	ENSMUSG00000032216	mm9_circ_013970	Nedd4	"neural precursor cell expressed, developmentallydown-regulated 4 [Source:MGI Symbol;Acc:MGI:97297]"
mmucirc_003697	4.48322246	2.024395866	6.942049054	3.42919543	1.777870126	0.127161738	1	ENSMUSG00000025702	-	Marchf8	membrane associated ring-CH-type finger 8[Source:MGI Symbol;Acc:MGI:1919029]
mmucirc_023666	6.001606018	8.777586354	3.225625681	0.367484357	-1.444245254	0.127959301	1	ENSMUSG00000042446	-	Zmym4	"zinc finger, MYM-type 4 [Source:MGISymbol;Acc:MGI:1915035]"
mmucirc_010935	27.54725835	22.01803661	33.07648008	1.502244758	0.587119888	0.128007931	1	ENSMUSG00000025332	-	Kdm5c	lysine (K)-specific demethylase 5C [Source:MGISymbol;Acc:MGI:99781]
mmucirc_020012	5.109904371	2.010917559	8.208891183	4.082161969	2.029333426	0.128661303	1	ENSMUSG00000038831	-	Ralgps1	Ral GEF with PH domain and SH3 binding motif 1[Source:MGI Symbol;Acc:MGI:1922008]
mmucirc_012805	1.659152577	3.318305154	0	0	-Inf	0.128759239	1	ENSMUSG00000025977	-	Boll	"boule homolog, RNA binding protein [Source:MGISymbol;Acc:MGI:1922638]"
mmucirc_022896	1.379983395	2.759966791	0	0	-Inf	0.128935573	1	ENSMUSG00000079173	-	Zan	zonadhesin [Source:MGI Symbol;Acc:MGI:106656]"
mmucirc_005791	1.347942436	2.695884872	0	0	-Inf	0.129417237	1	ENSMUSG00000070327	-	Rnf213	ring finger protein 213 [Source:MGISymbol;Acc:MGI:1289196]
mmucirc_009294	1.347942436	2.695884872	0	0	-Inf	0.129417237	1	ENSMUSG00000034858	-	Fam214a	"family with sequence similarity 214, member A[Source:MGI Symbol;Acc:MGI:2387648]"
mmucirc_005417	1.53647583	3.072951661	0	0	-Inf	0.129632946	1	ENSMUSG00000024212	-	Mllt1	"myeloid/lymphoid or mixed-lineage leukemia;translocated to, 1 [Source:MGI Symbol;Acc:MGI:1927238]"
mmucirc_018619	1.53647583	3.072951661	0	0	-Inf	0.129632946	1	ENSMUSG00000028565	-	Nfia	nuclear factor I/A [Source:MGISymbol;Acc:MGI:108056]
mmucirc_019273	13.31845576	17.3350011	9.301910422	0.536597048	-0.898088976	0.129706841	1	ENSMUSG00000034593	mm9_circ_011066	Myo5a	myosin VA [Source:MGI Symbol;Acc:MGI:105976]"
mmucirc_017293	1.398525756	0	2.797051512	Inf	Inf	0.130842574	1	ENSMUSG00000036503	-	Rnf13	ring finger protein 13 [Source:MGISymbol;Acc:MGI:1346341]
mmucirc_019135	2.809544626	4.762490389	0.856598862	0.179863641	-2.475024515	0.131670831	1	ENSMUSG00000071064	mm9_circ_001200	Zfp827	zinc finger protein 827 [Source:MGISymbol;Acc:MGI:2444807]
mmucirc_011116	37.49428569	46.74782061	28.24075076	0.604108393	-0.727120666	0.131777827	1	NA	mm9_circ_005915	-	-
mmucirc_023192	1.385239299	0	2.770478599	Inf	Inf	0.132472217	1	ENSMUSG00000035064	mm9_circ_003237	Eef2k	eukaryotic elongation factor-2 kinase [Source:MGISymbol;Acc:MGI:1195261]
mmucirc_017821	1.368159896	2.736319793	0	0	-Inf	0.132886894	1	ENSMUSG00000048874	mm9_circ_000730	Phf3	PHD finger protein 3 [Source:MGISymbol;Acc:MGI:2446126]
mmucirc_019683	1.378365211	0	2.756730422	Inf	Inf	0.13330449	1	ENSMUSG00000029004	-	Kmt2e	lysine (K)-specific methyltransferase 2E[Source:MGI Symbol;Acc:MGI:1924825]
mmucirc_015551	7.492018727	10.52281304	4.461224415	0.423957396	-1.238008801	0.133877995	1	ENSMUSG00000029094	-	Afap1	actin filament associated protein 1 [Source:MGISymbol;Acc:MGI:1917542]
mmucirc_012386	2.531524472	4.456244672	0.606804273	0.136169425	-2.876525297	0.135330113	1	ENSMUSG00000034902	-	Pip5k1c	"phosphatidylinositol-4-phosphate 5-kinase, type 1gamma [Source:MGI Symbol;Acc:MGI:1298224]"
mmucirc_014997	1.360726889	0	2.721453777	Inf	Inf	0.135379164	1	ENSMUSG00000027167	-	Elp4	elongator acetyltransferase complex subunit 4[Source:MGI Symbol;Acc:MGI:1925016]
mmucirc_012891	1.517913178	3.035826356	0	0	-Inf	0.135676198	1	ENSMUSG00000041408	-	Wapl	WAPL cohesin release factor [Source:MGISymbol;Acc:MGI:2675859]
mmucirc_006694	1.876417314	3.752834628	0	0	-Inf	0.137737595	1	ENSMUSG00000032290	-	Ptpn9	"protein tyrosine phosphatase, non-receptor type 9[Source:MGI Symbol;Acc:MGI:1928376]"
mmucirc_002085	1.336214478	0	2.672428955	Inf	Inf	0.138251454	1	ENSMUSG00000020536	-	Llgl1	LLGL1 scribble cell polarity complex component[Source:MGI Symbol;Acc:MGI:102682]
mmucirc_007956	2.315388547	4.630777093	0	0	-Inf	0.138461164	1	ENSMUSG00000036940	-	Kdm1a	lysine (K)-specific demethylase 1A [Source:MGISymbol;Acc:MGI:1196256]
mmucirc_022446	1.331631752	0	2.663263504	Inf	Inf	0.138792009	1	ENSMUSG00000036940	-	Kdm1a	lysine (K)-specific demethylase 1A [Source:MGISymbol;Acc:MGI:1196256]
mmucirc_016497	1.541500215	3.08300043	0	0	-Inf	0.138950445	1	ENSMUSG00000020361	-	Hspa4	heat shock protein 4 [Source:MGISymbol;Acc:MGI:1342292]
mmucirc_000913	1.541500215	3.08300043	0	0	-Inf	0.138950445	1	ENSMUSG00000041147	-	Brca2	"breast cancer 2, early onset [Source:MGISymbol;Acc:MGI:109337]"
mmucirc_013561	1.68788392	3.37576784	0	0	-Inf	0.140184786	1	ENSMUSG00000062762	-	Ei24	etoposide induced 2.4 mRNA [Source:MGISymbol;Acc:MGI:108090]
mmucirc_000322	2.308649393	4.617298786	0	0	-Inf	0.140211164	1	ENSMUSG00000031925;ENSMUSG00000093092	-	Maml2;-	mastermind like transcriptional coactivator 2[Source:MGI Symbol;Acc:MGI:2389460];;;-
mmucirc_007739	2.323467088	4.075868268	0.571065908	0.14010902	-2.835378259	0.140346359	1	ENSMUSG00000035202	-	Lars2	"leucyl-tRNA synthetase, mitochondrial [Source:MGISymbol;Acc:MGI:2142973]"
mmucirc_022160	29.0770672	34.77193882	23.38219557	0.672444401	-0.572513107	0.140479188	1	ENSMUSG00000030754	mm9_circ_003301	Copb1	"coatomer protein complex, subunit beta 1[Source:MGI Symbol;Acc:MGI:1917599]"
mmucirc_000462	2.320866999	4.008356812	0.633377187	0.158014173	-2.661874129	0.140538738	1	ENSMUSG00000035133	-	Arhgap5	Rho GTPase activating protein 5 [Source:MGISymbol;Acc:MGI:1332637]
mmucirc_005794	39.40580403	31.86120653	46.95040154	1.47359145	0.559336596	0.140606782	1	ENSMUSG00000071454	mm9_circ_018538	Dtnb	"dystrobrevin, beta [Source:MGISymbol;Acc:MGI:1203728]"
mmucirc_010383	1.871530022	3.426371451	0.316688593	0.092426813	-3.435544752	0.140671857	1	ENSMUSG00000059263	-	Usp47	ubiquitin specific peptidase 47 [Source:MGISymbol;Acc:MGI:1922246]
mmucirc_000695	2.31584057	4.060615231	0.571065908	0.140635316	-2.829969164	0.140912029	1	ENSMUSG00000049659	-	Aftph	aftiphilin [Source:MGI Symbol;Acc:MGI:1923012]"
mmucirc_013827	1.311702067	0	2.623404134	Inf	Inf	0.141156726	1	ENSMUSG00000022604	-	Cep97	centrosomal protein 97 [Source:MGISymbol;Acc:MGI:1921451]
mmucirc_016410	1.309410704	0	2.618821408	Inf	Inf	0.141430098	1	ENSMUSG00000059263	-	Usp47	ubiquitin specific peptidase 47 [Source:MGISymbol;Acc:MGI:1922246]
mmucirc_018187	2.216358798	4.432717596	0	0	-Inf	0.141808072	1	ENSMUSG00000038736	-	Nudcd1	NudC domain containing 1 [Source:MGISymbol;Acc:MGI:1914679]
mmucirc_021750	2.488133915	0.693361274	4.282906555	6.177020139	2.626911034	0.14233135	1	ENSMUSG00000066441	-	Rdh11	retinol dehydrogenase 11 [Source:MGISymbol;Acc:MGI:102581]
mmucirc_021839	2.292734202	3.996533313	0.588935091	0.147361487	-2.762568574	0.142650943	1	ENSMUSG00000038206	-	Fbxo8	F-box protein 8 [Source:MGISymbol;Acc:MGI:1354696]
mmucirc_009022	22.07250768	17.10551012	27.03950523	1.580748253	0.660607625	0.143361851	1	ENSMUSG00000042606	mm9_circ_018522	Hirip3	HIRA interacting protein 3 [Source:MGISymbol;Acc:MGI:2142364]
mmucirc_006262	40.9248247	47.68427109	34.16537831	0.716491571	-0.480978362	0.143515228	1	ENSMUSG00000027552	mm9_circ_004443	E2f5	E2F transcription factor 5 [Source:MGISymbol;Acc:MGI:105091]
mmucirc_022320	8.124116443	11.19761166	5.050621226	0.451044506	-1.148658297	0.145466103	1	ENSMUSG00000038822	-	Hace1	"HECT domain and ankyrin repeat containing, E3ubiquitin protein ligase 1 [Source:MGISymbol;Acc:MGI:2446110]"
mmucirc_011906	3.441196115	1.359765935	5.522626295	4.061453632	2.021996174	0.145754259	1	ENSMUSG00000023947	-	Nfkbie	"nuclear factor of kappa light polypeptide geneenhancer in B cells inhibitor, epsilon [Source:MGISymbol;Acc:MGI:1194908]"
mmucirc_001521	2.445656397	0.679882968	4.211429826	6.194345243	2.630951794	0.145834538	1	ENSMUSG00000044033	-	Ccdc141	coiled-coil domain containing 141 [Source:MGISymbol;Acc:MGI:1919735]
mmucirc_004284	1.815937991	3.328473845	0.303402136	0.091153529	-3.455557682	0.145937203	1	ENSMUSG00000021785	-	Ngly1	N-glycanase 1 [Source:MGI Symbol;Acc:MGI:1913276]"
mmucirc_006757	2.442767489	0.65623597	4.229299008	6.444783893	2.688131983	0.146078967	1	ENSMUSG00000034055	-	Phka1	phosphorylase kinase alpha 1 [Source:MGISymbol;Acc:MGI:97576]
mmucirc_016402	2.705463791	0.686622121	4.724305462	6.880502852	2.782514006	0.146091933	1	ENSMUSG00000032415	mm9_circ_004998	Ube2cbp	ubiquitin-conjugating enzyme E2C binding protein[Source:MGI Symbol;Acc:MGI:1917598]
mmucirc_010722	3.427312113	1.336118937	5.518505289	4.130250036	2.046229122	0.146527133	1	ENSMUSG00000048000	-	Gigyf2	GRB10 interacting GYF protein 2 [Source:MGISymbol;Acc:MGI:2138584]
mmucirc_019295	2.197796146	4.395592291	0	0	-Inf	0.1468817	1	ENSMUSG00000004364	-	Cul3	cullin 3 [Source:MGI Symbol;Acc:MGI:1347360]"
mmucirc_008559	76.81052587	66.9358416	86.68521013	1.29504923	0.373006942	0.147311559	1	ENSMUSG00000056268	mm9_circ_009558	Dennd1b	DENN/MADD domain containing 1B [Source:MGISymbol;Acc:MGI:2447812]
mmucirc_001644	7.204212721	3.372338302	11.03608714	3.272532631	1.710407578	0.148545112	1	ENSMUSG00000020376	-	Rnf130	ring finger protein 130 [Source:MGISymbol;Acc:MGI:1891717]
mmucirc_004093	35.12882286	29.1516035	41.10604221	1.410078255	0.49577523	0.149319654	1	ENSMUSG00000006418	-	Rnf114	ring finger protein 114 [Source:MGISymbol;Acc:MGI:1933159]
mmucirc_016009	5.897220206	8.430905717	3.363534695	0.398952949	-1.325709486	0.149559287	1	ENSMUSG00000020368	-	Canx	calnexin [Source:MGI Symbol;Acc:MGI:88261]"
mmucirc_020796	1.302767476	0	2.605534952	Inf	Inf	0.150565801	1	ENSMUSG00000043940	-	Wdfy3	WD repeat and FYVE domain containing 3 [Source:MGISymbol;Acc:MGI:1096875]
mmucirc_021687	2.387446174	0.674798622	4.100093726	6.076025635	2.603127957	0.150916494	1	ENSMUSG00000019943	-	Atp2b1	"ATPase, Ca++ transporting, plasma membrane 1[Source:MGI Symbol;Acc:MGI:104653]"
mmucirc_007913	11.50168777	6.721029607	16.28234593	2.422596965	1.276554411	0.151238878	1	ENSMUSG00000052544	mm9_circ_010337	St6galnac3	"ST6 (alpha-N-acetyl-neuraminyl-2,3-beta-galactosyl-1,3)-N-acetylgalactosaminide alpha-2,6-sialyltransferase 3[Source:MGI Symbol;Acc:MGI:1341828]"
mmucirc_003076	61.26990924	50.91343237	71.62638612	1.406826898	0.492444824	0.151986367	1	ENSMUSG00000022329	mm9_circ_003167	Stk3	serine/threonine kinase 3 [Source:MGISymbol;Acc:MGI:1928487]
mmucirc_018506	3.948158292	1.040041912	6.856274672	6.592306133	2.72078324	0.15210331	1	ENSMUSG00000027309	-	4930402H24Rik	RIKEN cDNA 4930402H24 gene [Source:MGISymbol;Acc:MGI:1923029]
mmucirc_009326	3.104333795	5.012928227	1.195739363	0.238531116	-2.06775062	0.153176833	1	ENSMUSG00000029173	-	Sepsecs	Sep (O-phosphoserine) tRNA:Sec (selenocysteine)tRNA synthase [Source:MGI Symbol;Acc:MGI:1098791]
mmucirc_016543	10.29809594	13.56525863	7.030933246	0.518304401	-0.948128451	0.153193918	1	ENSMUSG00000039987	-	Phtf2	putative homeodomain transcription factor 2[Source:MGI Symbol;Acc:MGI:1916020]
mmucirc_004676	3.922308749	6.100264134	1.744353364	0.285947186	-1.806179386	0.153314706	1	ENSMUSG00000020716	-	Nf1	neurofibromin 1 [Source:MGI Symbol;Acc:MGI:97306]"
mmucirc_016555	109.049311	119.7243193	98.37430276	0.821673519	-0.283362823	0.155049816	1	ENSMUSG00000052155	mm9_circ_002037	Acvr2a	activin receptor IIA [Source:MGISymbol;Acc:MGI:102806]
mmucirc_022596	5.114868589	7.46842403	2.761313148	0.369731705	-1.435449334	0.156845135	1	ENSMUSG00000033209	mm9_circ_001910	Ttc28	tetratricopeptide repeat domain 28 [Source:MGISymbol;Acc:MGI:2140873]
mmucirc_022588	4.428556649	2.022741058	6.83437224	3.378767743	1.756497183	0.157359138	1	ENSMUSG00000054843	-	Atrnl1	attractin like 1 [Source:MGISymbol;Acc:MGI:2147749]
mmucirc_004564	10.76580474	7.438037879	14.09357161	1.894796966	0.922043267	0.15986253	1	ENSMUSG00000035919	mm9_circ_013356	Bbs9	Bardet-Biedl syndrome 9 (human) [Source:MGISymbol;Acc:MGI:2442833]
mmucirc_013330	1.206643077	2.413286153	0	0	-Inf	0.161624828	1	ENSMUSG00000098650;ENSMUSG00000051355	-	Commd1b;Commd1	COMM domain containing 1B [Source:MGISymbol;Acc:MGI:5547784];;;COMM domain containing 1 [Source:MGISymbol;Acc:MGI:109474]
mmucirc_000282	1.206643077	2.413286153	0	0	-Inf	0.161624828	1	ENSMUSG00000041594	-	Tmtc4	transmembrane and tetratricopeptide repeatcontaining 4 [Source:MGI Symbol;Acc:MGI:1921050]
mmucirc_013181	1.206643077	2.413286153	0	0	-Inf	0.161624828	1	ENSMUSG00000067567	-	Hdac8	histone deacetylase 8 [Source:MGISymbol;Acc:MGI:1917565]
mmucirc_019725	1.2032735	2.406547	0	0	-Inf	0.161963423	1	ENSMUSG00000021244	-	Ylpm1	YLP motif containing 1 [Source:MGISymbol;Acc:MGI:1926195]
mmucirc_018562	1.681998207	0	3.363996415	Inf	Inf	0.161982704	1	ENSMUSG00000028552	-	Eps15	epidermal growth factor receptor pathway substrate15 [Source:MGI Symbol;Acc:MGI:104583]
mmucirc_004023	1.200731327	2.401462655	0	0	-Inf	0.162218404	1	ENSMUSG00000056268;ENSMUSG00000105936	-	Dennd1b;-	DENN/MADD domain containing 1B [Source:MGISymbol;Acc:MGI:2447812];;;-
mmucirc_008341	1.194819578	2.389639156	0	0	-Inf	0.162809787	1	ENSMUSG00000020456	-	Ogdh	oxoglutarate (alpha-ketoglutarate) dehydrogenase(lipoamide) [Source:MGI Symbol;Acc:MGI:1098267]
mmucirc_014321	1.194819578	2.389639156	0	0	-Inf	0.162809787	1	ENSMUSG00000009035	-	Tmem184b	transmembrane protein 184b [Source:MGISymbol;Acc:MGI:2445179]
mmucirc_002142	1.194819578	2.389639156	0	0	-Inf	0.162809787	1	ENSMUSG00000027242	-	Wdr76	WD repeat domain 76 [Source:MGISymbol;Acc:MGI:1926186]
mmucirc_006291	1.194819578	2.389639156	0	0	-Inf	0.162809787	1	ENSMUSG00000032396	-	Dis3l	DIS3 like exosome 3'-5' exoribonuclease [Source:MGISymbol;Acc:MGI:2143272]
mmucirc_006489	49.6248051	58.13541374	41.11419646	0.707214309	-0.49978063	0.162855423	1	ENSMUSG00000057406	mm9_circ_003195	Nsd2	nuclear receptor binding SET domain protein 2[Source:MGI Symbol;Acc:MGI:1276574]
mmucirc_023321	1.191450001	2.382900002	0	0	-Inf	0.16314588	1	ENSMUSG00000039456	-	Morc3	microrchidia 3 [Source:MGI Symbol;Acc:MGI:2136841]"
mmucirc_013804	1.191450001	2.382900002	0	0	-Inf	0.16314588	1	ENSMUSG00000039431	-	Mtmr7	myotubularin related protein 7 [Source:MGISymbol;Acc:MGI:1891693]
mmucirc_006518	5.873606245	3.328473845	8.418738646	2.529308938	1.338743263	0.163413561	1	ENSMUSG00000027423	mm9_circ_015622	Snx5	sorting nexin 5 [Source:MGISymbol;Acc:MGI:1916428]
mmucirc_002019	7.692622581	10.71921773	4.666027433	0.435295518	-1.19993293	0.163524814	1	ENSMUSG00000030839	mm9_circ_003909	Sergef	secretion regulating guanine nucleotide exchangefactor [Source:MGI Symbol;Acc:MGI:1351630]
mmucirc_009057	4.585759612	2.296825894	6.87469333	2.993127754	1.581653858	0.163596395	1	ENSMUSG00000046876	-	Atxn1	ataxin 1 [Source:MGI Symbol;Acc:MGI:104783]"
mmucirc_022965	1.185538252	2.371076503	0	0	-Inf	0.163733803	1	ENSMUSG00000052407	-	Ccdc171	coiled-coil domain containing 171 [Source:MGISymbol;Acc:MGI:1922152]
mmucirc_014430	1.833699276	0	3.667398551	Inf	Inf	0.163808172	1	ENSMUSG00000027799	-	Nbea	neurobeachin [Source:MGI Symbol;Acc:MGI:1347075]"
mmucirc_006742	1.182168675	2.36433735	0	0	-Inf	0.164067911	1	ENSMUSG00000030172	-	Erc1	ELKS/RAB6-interacting/CAST family member 1[Source:MGI Symbol;Acc:MGI:2151013]
mmucirc_021180	1.177971694	2.355943389	0	0	-Inf	0.164483039	1	ENSMUSG00000021596	-	Mctp1	"multiple C2 domains, transmembrane 1 [Source:MGISymbol;Acc:MGI:1926021]"
mmucirc_007891	1.177971694	2.355943389	0	0	-Inf	0.164483039	1	ENSMUSG00000028948	mm9_circ_005241	Nol9	nucleolar protein 9 [Source:MGISymbol;Acc:MGI:1921285]
mmucirc_011496	1.175429522	2.350859043	0	0	-Inf	0.164733932	1	ENSMUSG00000030287	-	Itpr2	"inositol 1,4,5-triphosphate receptor 2 [Source:MGISymbol;Acc:MGI:99418]"
mmucirc_022683	1.172887349	2.345774698	0	0	-Inf	0.164984402	1	ENSMUSG00000024400	-	Wdr33	WD repeat domain 33 [Source:MGISymbol;Acc:MGI:1921570]
mmucirc_002143	1.172059945	2.34411989	0	0	-Inf	0.165065831	1	ENSMUSG00000079509	-	Zfx	zinc finger protein X-linked [Source:MGISymbol;Acc:MGI:99211]
mmucirc_013517	1.169517772	2.339035544	0	0	-Inf	0.165315733	1	ENSMUSG00000022335	-	Zfat	zinc finger and AT hook domain containing[Source:MGI Symbol;Acc:MGI:2681865]
mmucirc_011145	1.166148195	2.332296391	0	0	-Inf	0.165646304	1	ENSMUSG00000003949	-	Hlf	hepatic leukemia factor [Source:MGISymbol;Acc:MGI:96108]
mmucirc_011593	1.166148195	2.332296391	0	0	-Inf	0.165646304	1	ENSMUSG00000024145	-	Pigf	"phosphatidylinositol glycan anchor biosynthesis,class F [Source:MGI Symbol;Acc:MGI:99462]"
mmucirc_002894	1.160236446	2.320472892	0	0	-Inf	0.166224404	1	ENSMUSG00000033502	-	Cdc14a	CDC14 cell division cycle 14A [Source:MGISymbol;Acc:MGI:2442676]
mmucirc_015342	1.160236446	2.320472892	0	0	-Inf	0.166224404	1	ENSMUSG00000032006	-	Pdgfd	"platelet-derived growth factor, D polypeptide[Source:MGI Symbol;Acc:MGI:1919035]"
mmucirc_002861	4.238202744	6.392911622	2.083493865	0.325906877	-1.617468298	0.166281284	1	ENSMUSG00000036167	-	Pphln1	periphilin 1 [Source:MGI Symbol;Acc:MGI:1917029]"
mmucirc_008700	1.253467916	0	2.506935833	Inf	Inf	0.168890306	1	ENSMUSG00000024442	-	Dele1	DAP3 binding cell death enhancer 1 [Source:MGISymbol;Acc:MGI:1914089]
mmucirc_002509	1.226895003	0	2.453790005	Inf	Inf	0.172267504	1	ENSMUSG00000039275	-	Foxk2	forkhead box K2 [Source:MGISymbol;Acc:MGI:1916087]
mmucirc_018297	28.59148472	23.44708873	33.7358807	1.438808932	0.524875021	0.172324222	1	ENSMUSG00000032867	mm9_circ_000264	Fbxw8	F-box and WD-40 domain protein 8 [Source:MGISymbol;Acc:MGI:1923041]
mmucirc_023455	3.780380494	1.359765935	6.200995054	4.560340051	2.189141406	0.172526499	1	ENSMUSG00000029687	-	Ezh2	enhancer of zeste 2 polycomb repressive complex 2subunit [Source:MGI Symbol;Acc:MGI:107940]
mmucirc_020835	1.22460364	0	2.44920728	Inf	Inf	0.172560701	1	ENSMUSG00000052942	-	Glis3	GLIS family zinc finger 3 [Source:MGISymbol;Acc:MGI:2444289]
mmucirc_006081	3.744978793	1.694623073	5.795334512	3.419836896	1.77392752	0.17286358	1	ENSMUSG00000045671	mm9_circ_005654	Spred2	sprouty-related EVH1 domain containing 2[Source:MGI Symbol;Acc:MGI:2150019]
mmucirc_014689	1.821891524	0.346680637	3.297102411	9.51048907	3.249519533	0.17323592	1	ENSMUSG00000030102	-	Itpr1	"inositol 1,4,5-trisphosphate receptor 1 [Source:MGISymbol;Acc:MGI:96623]"
mmucirc_004280	183.9477477	164.4044354	203.49106	1.237746777	0.307716193	0.173243238	1	ENSMUSG00000018076	mm9_circ_005281	Med13l	mediator complex subunit 13-like [Source:MGISymbol;Acc:MGI:2670178]
mmucirc_005756	1.650842568	0	3.301685136	Inf	Inf	0.173698512	1	ENSMUSG00000023953	-	Polh	"polymerase (DNA directed), eta (RAD 30 related)[Source:MGI Symbol;Acc:MGI:1891457]"
mmucirc_020211	1.204443095	0	2.40888619	Inf	Inf	0.17513994	1	ENSMUSG00000017639	-	Rab11fip4	RAB11 family interacting protein 4 (class II)[Source:MGI Symbol;Acc:MGI:2442920]
mmucirc_018468	1.204443095	0	2.40888619	Inf	Inf	0.17513994	1	ENSMUSG00000021051	-	Ppp2r5e	"protein phosphatase 2, regulatory subunit B',epsilon [Source:MGI Symbol;Acc:MGI:1349473]"
mmucirc_007164	1.204443095	0	2.40888619	Inf	Inf	0.17513994	1	ENSMUSG00000025041	-	Nt5c2	"5'-nucleotidase, cytosolic II [Source:MGISymbol;Acc:MGI:2178563]"
mmucirc_001552	6.948305126	4.042052579	9.854557672	2.438008284	1.285703028	0.175697746	1	ENSMUSG00000027030	mm9_circ_014478	Stk39	serine/threonine kinase 39 [Source:MGISymbol;Acc:MGI:1858416]
mmucirc_001429	1.197799866	0	2.395599733	Inf	Inf	0.175987989	1	ENSMUSG00000052942	-	Glis3	GLIS family zinc finger 3 [Source:MGISymbol;Acc:MGI:2444289]
mmucirc_010171	1.197799866	0	2.395599733	Inf	Inf	0.175987989	1	ENSMUSG00000030849;ENSMUSG00000030956	-	Fgfr2;Fam53b	fibroblast growth factor receptor 2 [Source:MGISymbol;Acc:MGI:95523];;;"family with sequence similarity 53, member B[Source:MGI Symbol;Acc:MGI:1925188]"
mmucirc_002662	2.343711629	0.668059469	4.019363789	6.016476044	2.588918723	0.176025668	1	ENSMUSG00000023965	-	Fbxl17	F-box and leucine-rich repeat protein 17[Source:MGI Symbol;Acc:MGI:1354704]
mmucirc_010288	1.195739363	0	2.391478727	Inf	Inf	0.176250842	1	ENSMUSG00000040488	-	Ltbp4	latent transforming growth factor beta bindingprotein 4 [Source:MGI Symbol;Acc:MGI:1321395]
mmucirc_007360	1.796070039	0.339941484	3.252198595	9.566936518	3.258057025	0.176472421	1	ENSMUSG00000020305	-	Asb3	ankyrin repeat and SOCS box-containing 3[Source:MGI Symbol;Acc:MGI:1929749]
mmucirc_008105	2.338397425	0.679882968	3.996911882	5.878823375	2.555527434	0.176547978	1	ENSMUSG00000035168	-	Tanc1	"tetratricopeptide repeat, ankyrin repeat andcoiled-coil containing 1 [Source:MGISymbol;Acc:MGI:1914110]"
mmucirc_003965	3.649374397	1.664236922	5.634511871	3.385642871	1.759429801	0.176823428	1	ENSMUSG00000021947	mm9_circ_010120	Cryl1	"crystallin, lambda 1 [Source:MGISymbol;Acc:MGI:1915881]"
mmucirc_021516	3.56853286	5.977064722	1.160000999	0.194075362	-2.365311117	0.177178036	1	ENSMUSG00000018412	-	Kansl1	KAT8 regulatory NSL complex subunit 1 [Source:MGISymbol;Acc:MGI:1923969]
mmucirc_009064	1.186804772	0	2.373609545	Inf	Inf	0.177389614	1	ENSMUSG00000031618	-	Nr3c2	"nuclear receptor subfamily 3, group C, member 2[Source:MGI Symbol;Acc:MGI:99459]"
mmucirc_019736	1.186804772	0	2.373609545	Inf	Inf	0.177389614	1	ENSMUSG00000034252	mm9_circ_016182	Senp6	SUMO/sentrin specific peptidase 6 [Source:MGISymbol;Acc:MGI:1922075]
mmucirc_012175	1.18451341	0	2.369026819	Inf	Inf	0.177681402	1	ENSMUSG00000033720	mm9_circ_004279	Sfxn5	sideroflexin 5 [Source:MGI Symbol;Acc:MGI:2137681]"
mmucirc_013731	2.798579771	1.033302758	4.563856784	4.416766285	2.142990493	0.17819848	1	ENSMUSG00000048249	-	Crebrf	CREB3 regulatory factor [Source:MGISymbol;Acc:MGI:1924378]
mmucirc_011867	1.173287456	0	2.346574911	Inf	Inf	0.179109379	1	ENSMUSG00000020590	-	Snx13	sorting nexin 13 [Source:MGISymbol;Acc:MGI:2661416]
mmucirc_020347	1.173287456	0	2.346574911	Inf	Inf	0.179109379	1	ENSMUSG00000003199	-	Mpnd	MPN domain containing [Source:MGISymbol;Acc:MGI:1915297]
mmucirc_000447	2.172058998	3.773052089	0.571065908	0.151353836	-2.724002852	0.179474665	1	ENSMUSG00000039234	-	Sec24d	"Sec24 related gene family, member D (S. cerevisiae)[Source:MGI Symbol;Acc:MGI:1916858]"
mmucirc_020101	2.167012662	3.713934594	0.62009073	0.166963288	-2.582397182	0.179908574	1	ENSMUSG00000021488	-	Nsd1	nuclear receptor-binding SET-domain protein 1[Source:MGI Symbol;Acc:MGI:1276545]
mmucirc_021392	1.868975921	0	3.737951841	Inf	Inf	0.18022636	1	ENSMUSG00000032415	-	Ube2cbp	ubiquitin-conjugating enzyme E2C binding protein[Source:MGI Symbol;Acc:MGI:1917598]
mmucirc_004421	2.160177584	3.686977981	0.633377187	0.171787624	-2.541301991	0.180497312	1	ENSMUSG00000037486	mm9_circ_003099	Asxl2	"additional sex combs like 2, transcriptionalregulator [Source:MGI Symbol;Acc:MGI:1922552]"
mmucirc_002607	2.760588053	0.984353955	4.536822151	4.608933736	2.204433026	0.181038136	1	ENSMUSG00000033102	mm9_circ_007835	Cdc14b	CDC14 cell division cycle 14B [Source:MGISymbol;Acc:MGI:2441808]
mmucirc_018832	2.758393616	1.019824451	4.49696278	4.409545951	2.14063011	0.181204245	1	ENSMUSG00000021687	-	Scamp1	secretory carrier membrane protein 1 [Source:MGISymbol;Acc:MGI:1349480]
mmucirc_004040	2.149433299	3.692062326	0.606804273	0.164353746	-2.605123758	0.181424841	1	NA	-	-	-
mmucirc_019902	3.179852765	1.336118937	5.023586592	3.759834886	1.910669307	0.182045502	1	ENSMUSG00000042410	-	Agps	alkylglycerone phosphate synthase [Source:MGISymbol;Acc:MGI:2443065]
mmucirc_021846	3.82539457	5.777230495	1.873558646	0.324300484	-1.624596918	0.182778853	1	ENSMUSG00000035845	mm9_circ_017350	Alg12	"asparagine-linked glycosylation 12 (alpha-1,6-mannosyltransferase) [Source:MGI Symbol;Acc:MGI:2385025]"
mmucirc_001589	5.830237341	3.429681067	8.230793615	2.399871432	1.262957119	0.183949497	1	ENSMUSG00000010517	-	Faf1	Fas-associated factor 1 [Source:MGISymbol;Acc:MGI:109419]
mmucirc_017258	3.786517489	5.770491341	1.802543636	0.312372644	-1.678659981	0.184283873	1	ENSMUSG00000039033	mm9_circ_002950	Tasp1	"taspase, threonine aspartase 1 [Source:MGISymbol;Acc:MGI:1923062]"
mmucirc_004807	3.783628581	5.746844343	1.820412819	0.316767379	-1.658504323	0.184396665	1	ENSMUSG00000040928	mm9_circ_018203	S100pbp	S100P binding protein [Source:MGISymbol;Acc:MGI:1921898]
mmucirc_018632	3.781626037	5.702979886	1.860272189	0.326193013	-1.616202217	0.184474929	1	ENSMUSG00000029674	mm9_circ_018505	Limk1	"LIM-domain containing, protein kinase [Source:MGISymbol;Acc:MGI:104572]"
mmucirc_023503	15.42882413	19.23619755	11.6214507	0.604144903	-0.727033477	0.185094137	1	ENSMUSG00000021136	mm9_circ_017591	Smoc1	SPARC related modular calcium binding 1[Source:MGI Symbol;Acc:MGI:1929878]
mmucirc_005532	4.924274692	7.091357242	2.757192142	0.388810216	-1.362861968	0.186878451	1	ENSMUSG00000029505	mm9_circ_014796	Ep400	E1A binding protein p400 [Source:MGISymbol;Acc:MGI:1276124]
mmucirc_004377	2.96865841	4.701718086	1.235598734	0.262797282	-1.92797774	0.187320834	1	ENSMUSG00000015222	-	Map2	microtubule-associated protein 2 [Source:MGISymbol;Acc:MGI:97175]
mmucirc_019049	1.682265149	3.061128162	0.303402136	0.099114483	-3.334760299	0.187520464	1	ENSMUSG00000037270	-	4932438A13Rik	RIKEN cDNA 4932438A13 gene [Source:MGISymbol;Acc:MGI:2444631]
mmucirc_001436	4.896835364	7.116659048	2.677011681	0.376161295	-1.410576685	0.187663345	1	ENSMUSG00000002489	-	Tiam1	T cell lymphoma invasion and metastasis 1[Source:MGI Symbol;Acc:MGI:103306]
mmucirc_021301	1.676700135	3.067867315	0.285532954	0.093072133	-3.425506922	0.188048399	1	ENSMUSG00000008489	mm9_circ_008058	Elavl2	ELAV like RNA binding protein 1 [Source:MGISymbol;Acc:MGI:1100887]
mmucirc_012021	1.673811227	3.044220318	0.303402136	0.099664973	-3.326769624	0.188321146	1	ENSMUSG00000024483	-	Ankhd1	ankyrin repeat and KH domain containing 1[Source:MGI Symbol;Acc:MGI:1921733]
mmucirc_011329	1.672000533	3.027312473	0.316688593	0.104610474	-3.256900786	0.188491682	1	ENSMUSG00000048410	mm9_circ_001339	Zfp407	zinc finger protein 407 [Source:MGISymbol;Acc:MGI:2685179]
mmucirc_000049	1.671269054	3.039135972	0.303402136	0.099831708	-3.324358073	0.188560489	1	ENSMUSG00000019790	mm9_circ_010719	Stxbp5	syntaxin binding protein 5 (tomosyn) [Source:MGISymbol;Acc:MGI:1926058]
mmucirc_009264	1.661891803	3.007095013	0.316688593	0.105313797	-3.247233643	0.18943883	1	ENSMUSG00000090112	mm9_circ_014114	Shprh	SNF2 histone linker PHD RING helicase [Source:MGISymbol;Acc:MGI:1917581]
mmucirc_000487	1.658522226	3.00035586	0.316688593	0.105550344	-3.243996813	0.189753886	1	ENSMUSG00000039375	-	Wdr17	WD repeat domain 17 [Source:MGISymbol;Acc:MGI:1924662]
mmucirc_018699	6.59961543	4.09443092	9.10479994	2.223703396	1.15296437	0.190265011	1	ENSMUSG00000042439	-	Zfp532	zinc finger protein 532 [Source:MGISymbol;Acc:MGI:3036282]
mmucirc_010164	7.875291598	10.43330939	5.317273802	0.509644026	-0.972438184	0.190897689	1	ENSMUSG00000071454	mm9_circ_001407	Dtnb	"dystrobrevin, beta [Source:MGISymbol;Acc:MGI:1203728]"
mmucirc_012680	13.76541381	17.27931314	10.25151448	0.593282522	-0.753208813	0.19120293	1	ENSMUSG00000033487	mm9_circ_005137	Fndc3a	fibronectin type III domain containing 3A[Source:MGI Symbol;Acc:MGI:1196463]
mmucirc_007014	15.50131064	11.72556387	19.2770574	1.644019649	0.717227542	0.192516011	1	ENSMUSG00000028487	mm9_circ_000827	Bnc2	basonuclin 2 [Source:MGI Symbol;Acc:MGI:2443805]"
mmucirc_004996	8.973714391	6.139044246	11.80838454	1.923489074	0.943725635	0.196584016	1	ENSMUSG00000023068	mm9_circ_014703	Nus1	NUS1 dehydrodolichyl diphosphate synthase subunit[Source:MGI Symbol;Acc:MGI:1196365]
mmucirc_003189	6.942781738	9.558676544	4.326886932	0.452665901	-1.143481461	0.196705953	1	ENSMUSG00000020790	mm9_circ_001643	Ankfy1	ankyrin repeat and FYVE domain containing 1[Source:MGI Symbol;Acc:MGI:1337008]
mmucirc_016900	5.170368717	7.436383071	2.904354363	0.390560079	-1.356383602	0.198612268	1	ENSMUSG00000070336	-	Fbxo47	F-box protein 47 [Source:MGISymbol;Acc:MGI:1920223]
mmucirc_004077	2.832377711	0.686622121	4.978133301	7.250179027	2.85801662	0.201027696	1	ENSMUSG00000027469	-	Tpx2	"TPX2, microtubule-associated [Source:MGISymbol;Acc:MGI:1919369]"
mmucirc_013093	4.689780943	0.668059469	8.711502416	13.0400104	3.704873115	0.201555635	1	ENSMUSG00000037395	-	Rcor3	REST corepressor 3 [Source:MGISymbol;Acc:MGI:2441920]
mmucirc_019862	18.12651511	13.94232542	22.3107048	1.600214034	0.678264884	0.202507318	1	ENSMUSG00000029592	-	Usp30	ubiquitin specific peptidase 30 [Source:MGISymbol;Acc:MGI:2140991]
mmucirc_012299	4.128889884	2.016001905	6.241777863	3.096117046	1.630460013	0.2026551	1	ENSMUSG00000035378	-	Shq1	SHQ1 homolog (S. cerevisiae) [Source:MGISymbol;Acc:MGI:1919421]
mmucirc_010365	19.54494465	25.54585513	13.54403417	0.530185194	-0.915431712	0.202992225	1	ENSMUSG00000027722	mm9_circ_014894	Spata5	spermatogenesis associated 5 [Source:MGISymbol;Acc:MGI:1927170]
mmucirc_004262	8.442095051	11.23639177	5.647798328	0.502634515	-0.992418353	0.203158133	1	ENSMUSG00000010721;ENSMUSG00000093302	-	Lmbr1;-	limb region 1 [Source:MGI Symbol;Acc:MGI:1861746]";;;-
mmucirc_005247	10.38608298	6.492583959	14.279582	2.199368093	1.137089079	0.203781246	1	ENSMUSG00000058006	-	Mdn1	midasin AAA ATPase 1 [Source:MGISymbol;Acc:MGI:1926159]
mmucirc_013792	23.18042095	17.6174799	28.74336199	1.631525176	0.70622125	0.204061897	1	ENSMUSG00000035919	mm9_circ_002721	Bbs9	Bardet-Biedl syndrome 9 (human) [Source:MGISymbol;Acc:MGI:2442833]
mmucirc_000840	37.16788933	44.60231599	29.73346266	0.666634949	-0.58503114	0.204829379	1	ENSMUSG00000009628	-	Tex15	testis expressed gene 15 [Source:MGISymbol;Acc:MGI:1934816]
mmucirc_011072	5.577246373	7.808365514	3.346127232	0.42853107	-1.222528285	0.205548746	1	ENSMUSG00000027865	-	Gdap2	ganglioside-induced differentiation-associated-protein 2 [Source:MGI Symbol;Acc:MGI:1338001]
mmucirc_000067	10.87070526	7.72903056	14.01237995	1.812954399	0.858342637	0.205741079	1	ENSMUSG00000061306	-	Slc38a10	"solute carrier family 38, member 10 [Source:MGISymbol;Acc:MGI:1919305]"
mmucirc_001209	2.827394494	0.346680637	5.308108351	15.31123398	3.936518653	0.206444706	1	ENSMUSG00000026843	mm9_circ_002696	Fubp3	far upstream element (FUSE) binding protein 3[Source:MGI Symbol;Acc:MGI:2443699]
mmucirc_007149	2.479307221	4.021835119	0.936779323	0.232923353	-2.1020728	0.206896443	1	ENSMUSG00000026004	-	Kansl1l	KAT8 regulatory NSL complex subunit 1-like[Source:MGI Symbol;Acc:MGI:1915941]
mmucirc_003614	2.476284379	4.033658618	0.918910141	0.227810588	-2.134093295	0.207121259	1	ENSMUSG00000021782	mm9_circ_001889	Dlg5	discs large MAGUK scaffold protein 5 [Source:MGISymbol;Acc:MGI:1918478]
mmucirc_020358	2.470217745	4.03022908	0.910206409	0.225844832	-2.146596194	0.207574537	1	ENSMUSG00000005103	mm9_circ_000706	Wdr1	WD repeat domain 1 [Source:MGISymbol;Acc:MGI:1337100]
mmucirc_005335	8.513416169	5.767061804	11.25977053	1.952427582	0.965269038	0.207587608	1	ENSMUSG00000034801	-	Sos2	SOS Ras/Rho guanine nucleotide exchange factor 2[Source:MGI Symbol;Acc:MGI:98355]
mmucirc_008636	3.258577036	5.018012573	1.4991415	0.298752041	-1.742979524	0.207611246	1	ENSMUSG00000053441	-	Adamts19	"a disintegrin-like and metallopeptidase (reprolysintype) with thrombospondin type 1 motif, 19 [Source:MGISymbol;Acc:MGI:2442875]"
mmucirc_001770	10.04383241	7.039098823	13.04856599	1.85372678	0.890428621	0.207916208	1	ENSMUSG00000030924	-	Rexo5	RNA exonuclease 5 [Source:MGISymbol;Acc:MGI:1919402]
mmucirc_015286	2.463691392	4.070783922	0.856598862	0.210426021	-2.248614979	0.208065286	1	ENSMUSG00000057738	-	Sptan1	"spectrin alpha, non-erythrocytic 1 [Source:MGISymbol;Acc:MGI:98386]"
mmucirc_014261	3.142472629	1.373244242	4.911701016	3.576713353	1.838634502	0.208617216	1	ENSMUSG00000032290	-	Ptpn9	"protein tyrosine phosphatase, non-receptor type 9[Source:MGI Symbol;Acc:MGI:1928376]"
mmucirc_008901	4.654587116	7.488761412	1.820412819	0.243085968	-2.040461477	0.208838915	1	ENSMUSG00000024908	-	Ppp6r3	"protein phosphatase 6, regulatory subunit 3[Source:MGI Symbol;Acc:MGI:1921807]"
mmucirc_000274	15.41783155	11.82168675	19.01397635	1.608397918	0.685624374	0.20907482	1	ENSMUSG00000038146	-	Notch3	notch 3 [Source:MGI Symbol;Acc:MGI:99460]"
mmucirc_006330	2.449325721	4.042052579	0.856598862	0.211921752	-2.238396422	0.209156981	1	ENSMUSG00000030619	-	Eed	embryonic ectoderm development [Source:MGISymbol;Acc:MGI:95286]
mmucirc_015043	4.436850072	6.446944771	2.426755372	0.376419445	-1.409586939	0.209926621	1	ENSMUSG00000027878	-	Notch2	notch 2 [Source:MGI Symbol;Acc:MGI:97364]"
mmucirc_005414	3.611324719	1.659152577	5.563496861	3.353215936	1.745545391	0.211902138	1	ENSMUSG00000025815	-	Dhtkd1	dehydrogenase E1 and transketolase domaincontaining 1 [Source:MGI Symbol;Acc:MGI:2445096]
mmucirc_007247	1.033302758	2.066605516	0	0	-Inf	0.212855317	1	ENSMUSG00000035357	-	Pdzrn3	PDZ domain containing RING finger 3 [Source:MGISymbol;Acc:MGI:1933157]
mmucirc_011705	1.029933181	2.059866363	0	0	-Inf	0.213127636	1	ENSMUSG00000041408	-	Wapl	WAPL cohesin release factor [Source:MGISymbol;Acc:MGI:2675859]
mmucirc_009332	1.029933181	2.059866363	0	0	-Inf	0.213127636	1	ENSMUSG00000022429	-	Dmc1	DNA meiotic recombinase 1 [Source:MGISymbol;Acc:MGI:105393]
mmucirc_021854	1.029933181	2.059866363	0	0	-Inf	0.213127636	1	ENSMUSG00000010517	mm9_circ_013684	Faf1	Fas-associated factor 1 [Source:MGISymbol;Acc:MGI:109419]
mmucirc_002701	1.029933181	2.059866363	0	0	-Inf	0.213127636	1	ENSMUSG00000028890;ENSMUSG00000084526	-	Mtf1;-	metal response element binding transcription factor1 [Source:MGI Symbol;Acc:MGI:101786];;;-
mmucirc_012473	1.027391009	2.054782017	0	0	-Inf	0.213330725	1	ENSMUSG00000035948	-	Acss3	acyl-CoA synthetase short-chain family member 3[Source:MGI Symbol;Acc:MGI:2685720]
mmucirc_016636	1.026563605	2.053127209	0	0	-Inf	0.213396379	1	ENSMUSG00000026384	-	Ptpn4	"protein tyrosine phosphatase, non-receptor type 4[Source:MGI Symbol;Acc:MGI:1099792]"
mmucirc_007331	1.026563605	2.053127209	0	0	-Inf	0.213396379	1	ENSMUSG00000019916	-	P4ha1	"procollagen-proline, 2-oxoglutarate 4-dioxygenase(proline 4-hydroxylase), alpha 1 polypeptide [Source:MGISymbol;Acc:MGI:97463]"
mmucirc_014646	1.026563605	2.053127209	0	0	-Inf	0.213396379	1	ENSMUSG00000020728	-	Cep112	centrosomal protein 112 [Source:MGISymbol;Acc:MGI:1923673]
mmucirc_019743	1.026563605	2.053127209	0	0	-Inf	0.213396379	1	ENSMUSG00000035067	-	Xkr6	X-linked Kx blood group related 6 [Source:MGISymbol;Acc:MGI:2447765]
mmucirc_011324	1.026563605	2.053127209	0	0	-Inf	0.213396379	1	ENSMUSG00000034647	-	Ankrd12	ankyrin repeat domain 12 [Source:MGISymbol;Acc:MGI:1914357]
mmucirc_000132	1.026563605	2.053127209	0	0	-Inf	0.213396379	1	ENSMUSG00000029838	-	Ptn	pleiotrophin [Source:MGI Symbol;Acc:MGI:97804]"
mmucirc_000990	1.021479259	2.042958519	0	0	-Inf	0.213794892	1	ENSMUSG00000033909	-	Usp36	ubiquitin specific peptidase 36 [Source:MGISymbol;Acc:MGI:1919594]
mmucirc_016885	1.021479259	2.042958519	0	0	-Inf	0.213794892	1	ENSMUSG00000021098	-	4930447C04Rik	RIKEN cDNA 4930447C04 gene [Source:MGISymbol;Acc:MGI:1923051]
mmucirc_005426	1.021479259	2.042958519	0	0	-Inf	0.213794892	1	ENSMUSG00000034290	-	Nek9	NIMA (never in mitosis gene a)-related expressedkinase 9 [Source:MGI Symbol;Acc:MGI:2387995]
mmucirc_022451	1.021479259	2.042958519	0	0	-Inf	0.213794892	1	ENSMUSG00000026836	-	Acvr1	"activin A receptor, type 1 [Source:MGISymbol;Acc:MGI:87911]"
mmucirc_017110	1.021479259	2.042958519	0	0	-Inf	0.213794892	1	ENSMUSG00000004952	-	Rasa4	RAS p21 protein activator 4 [Source:MGISymbol;Acc:MGI:1858600]
mmucirc_021077	1.021479259	2.042958519	0	0	-Inf	0.213794892	1	ENSMUSG00000007783	-	Cpt1c	carnitine palmitoyltransferase 1c [Source:MGISymbol;Acc:MGI:2446526]
mmucirc_014614	1.018109683	2.036219365	0	0	-Inf	0.214054216	1	ENSMUSG00000047804	-	Akap10	A kinase (PRKA) anchor protein 10 [Source:MGISymbol;Acc:MGI:1890218]
mmucirc_008918	1.694472007	0.346680637	3.042263376	8.775406094	3.13346589	0.214471021	1	ENSMUSG00000055024	-	Ep300	E1A binding protein p300 [Source:MGISymbol;Acc:MGI:1276116]
mmucirc_000777	1.012197933	2.024395866	0	0	-Inf	0.214495981	1	ENSMUSG00000037286	mm9_circ_007796	Stag1	stromal antigen 1 [Source:MGISymbol;Acc:MGI:1098658]
mmucirc_023114	1.008000952	2.016001905	0	0	-Inf	0.214796873	1	ENSMUSG00000021224	-	Numb	NUMB endocytic adaptor protein [Source:MGISymbol;Acc:MGI:107423]
mmucirc_011452	1.008000952	2.016001905	0	0	-Inf	0.214796873	1	ENSMUSG00000022829	-	Stxbp5l	syntaxin binding protein 5-like [Source:MGISymbol;Acc:MGI:2443815]
mmucirc_006795	1.008000952	2.016001905	0	0	-Inf	0.214796873	1	ENSMUSG00000071573	-	-	-
mmucirc_009432	1.008000952	2.016001905	0	0	-Inf	0.214796873	1	ENSMUSG00000036948	-	Map11	microtubule associated protein 11 [Source:MGISymbol;Acc:MGI:2385896]
mmucirc_000458	1.00545878	2.010917559	0	0	-Inf	0.214973945	1	ENSMUSG00000043940	-	Wdfy3	WD repeat and FYVE domain containing 3 [Source:MGISymbol;Acc:MGI:1096875]
mmucirc_013410	1.002916607	2.005833214	0	0	-Inf	0.215147088	1	ENSMUSG00000035696	-	Rnf38	ring finger protein 38 [Source:MGISymbol;Acc:MGI:1920719]
mmucirc_002153	1.002916607	2.005833214	0	0	-Inf	0.215147088	1	ENSMUSG00000030041	-	M1ap	meiosis 1 associated protein [Source:MGISymbol;Acc:MGI:1315200]
mmucirc_012178	1.002089203	2.004178406	0	0	-Inf	0.215202591	1	ENSMUSG00000021036	-	Sptlc2	"serine palmitoyltransferase, long chain basesubunit 2 [Source:MGI Symbol;Acc:MGI:108074]"
mmucirc_018625	1.002089203	2.004178406	0	0	-Inf	0.215202591	1	ENSMUSG00000025453;ENSMUSG00000116207	-	Nnt;Nnt	nicotinamide nucleotide transhydrogenase[Source:MGI Symbol;Acc:MGI:109279];;;nicotinamide nucleotide transhydrogenase[Source:MGI Symbol;Acc:MGI:109279]
mmucirc_019129	1.002089203	2.004178406	0	0	-Inf	0.215202591	1	ENSMUSG00000022369	-	Mtbp	"Mdm2, transformed 3T3 cell double minute p53binding protein [Source:MGI Symbol;Acc:MGI:2146005]"
mmucirc_010918	1.002089203	2.004178406	0	0	-Inf	0.215202591	1	ENSMUSG00000022822	-	Abcc5	"ATP-binding cassette, sub-family C (CFTR/MRP),member 5 [Source:MGI Symbol;Acc:MGI:1351644]"
mmucirc_023084	1.002089203	2.004178406	0	0	-Inf	0.215202591	1	ENSMUSG00000109156	-	Gm45194	predicted gene 45194 [Source:MGISymbol;Acc:MGI:5753770]
mmucirc_015523	3.407274915	0.693361274	6.121188556	8.828281565	3.142132643	0.215290929	1	ENSMUSG00000029629	-	Phf14	PHD finger protein 14 [Source:MGISymbol;Acc:MGI:1923539]
mmucirc_006505	1.485812258	2.971624516	0	0	-Inf	0.215329917	1	ENSMUSG00000037112	-	Sik2	salt inducible kinase 2 [Source:MGISymbol;Acc:MGI:2445031]
mmucirc_011485	3.049005712	1.373244242	4.724767181	3.440587652	1.782654998	0.215422792	1	ENSMUSG00000042772	-	Smg7	"Smg-7 homolog, nonsense mediated mRNA decay factor(C. elegans) [Source:MGI Symbol;Acc:MGI:2682334]"
mmucirc_016801	0.996177454	1.992354907	0	0	-Inf	0.215586963	1	ENSMUSG00000019873	-	Reep3	receptor accessory protein 3 [Source:MGISymbol;Acc:MGI:88930]
mmucirc_017883	0.996177454	1.992354907	0	0	-Inf	0.215586963	1	ENSMUSG00000020021	-	Fgd6	"FYVE, RhoGEF and PH domain containing 6 [Source:MGISymbol;Acc:MGI:1261419]"
mmucirc_020503	0.996177454	1.992354907	0	0	-Inf	0.215586963	1	ENSMUSG00000028173	-	Wls	wntless WNT ligand secretion mediator [Source:MGISymbol;Acc:MGI:1915401]
mmucirc_019923	0.996177454	1.992354907	0	0	-Inf	0.215586963	1	ENSMUSG00000004383	-	Large1	LARGE xylosyl- and glucuronyltransferase 1[Source:MGI Symbol;Acc:MGI:1342270]
mmucirc_012576	4.407076959	2.332296391	6.481857526	2.779174015	1.47465617	0.215783213	1	ENSMUSG00000043153	-	Crppa	CDP-L-ribitol pyrophosphorylase A [Source:MGISymbol;Acc:MGI:1923097]
mmucirc_019695	3.579468994	5.99893699	1.160000999	0.193367758	-2.370580831	0.215834413	1	ENSMUSG00000058440	-	Nrf1	nuclear respiratory factor 1 [Source:MGISymbol;Acc:MGI:1332235]
mmucirc_017733	1.09512362	0	2.190247239	Inf	Inf	0.215921594	1	ENSMUSG00000019699	-	Akt3	thymoma viral proto-oncogene 3 [Source:MGISymbol;Acc:MGI:1345147]
mmucirc_015427	1.09512362	0	2.190247239	Inf	Inf	0.215921594	1	ENSMUSG00000019189	-	Rnf145	ring finger protein 145 [Source:MGISymbol;Acc:MGI:1921565]
mmucirc_014106	1.09512362	0	2.190247239	Inf	Inf	0.215921594	1	ENSMUSG00000020647	-	Ncoa1	nuclear receptor coactivator 1 [Source:MGISymbol;Acc:MGI:1276523]
mmucirc_015656	1.09512362	0	2.190247239	Inf	Inf	0.215921594	1	ENSMUSG00000060261	mm9_circ_004406	Gtf2i	general transcription factor II I [Source:MGISymbol;Acc:MGI:1202722]
mmucirc_004440	1.09512362	0	2.190247239	Inf	Inf	0.215921594	1	ENSMUSG00000030754	-	Copb1	"coatomer protein complex, subunit beta 1[Source:MGI Symbol;Acc:MGI:1917599]"
mmucirc_002457	1.088480391	0	2.176960783	Inf	Inf	0.216753684	1	ENSMUSG00000026134	-	Prim2	"DNA primase, p58 subunit [Source:MGISymbol;Acc:MGI:97758]"
mmucirc_016927	1.088480391	0	2.176960783	Inf	Inf	0.216753684	1	ENSMUSG00000046591	-	Ticrr	TOPBP1-interacting checkpoint and replicationregulator [Source:MGI Symbol;Acc:MGI:1924261]
mmucirc_015059	1.670190456	0.346680637	2.993700274	8.635325868	3.110250621	0.217501685	1	ENSMUSG00000004099	-	Dnmt1	DNA methyltransferase (cytosine-5) 1 [Source:MGISymbol;Acc:MGI:94912]
mmucirc_021604	1.0795458	0	2.1590916	Inf	Inf	0.217866538	1	ENSMUSG00000043019	-	Edem3	"ER degradation enhancer, mannosidase alpha-like 3[Source:MGI Symbol;Acc:MGI:1914217]"
mmucirc_021471	1.664529516	0.339941484	2.989117549	8.793035541	3.1363613	0.218201808	1	ENSMUSG00000020152	-	Actr2	ARP2 actin-related protein 2 [Source:MGISymbol;Acc:MGI:1913963]
mmucirc_023609	1.664529516	0.339941484	2.989117549	8.793035541	3.1363613	0.218201808	1	ENSMUSG00000022957	-	Itsn1	intersectin 1 (SH3 domain protein 1A) [Source:MGISymbol;Acc:MGI:1338069]
mmucirc_022992	1.075193934	0	2.150387869	Inf	Inf	0.218405711	1	ENSMUSG00000014418	-	Hps5	"HPS5, biogenesis of lysosomal organelles complex 2subunit 2 [Source:MGI Symbol;Acc:MGI:2180307]"
mmucirc_004337	2.861458355	4.786137386	0.936779323	0.195727629	-2.353080673	0.218515449	1	ENSMUSG00000039068	-	Zzz3	"zinc finger, ZZ domain containing 3 [Source:MGISymbol;Acc:MGI:1920453]"
mmucirc_014788	3.622070004	1.676060421	5.568079587	3.322123425	1.732105674	0.218547252	1	ENSMUSG00000026077	-	Npas2	neuronal PAS domain protein 2 [Source:MGISymbol;Acc:MGI:109232]
mmucirc_018890	19.93652253	15.51374908	24.35929599	1.57017468	0.650925066	0.218610644	1	ENSMUSG00000060657	mm9_circ_006366	Marf1	meiosis regulator and mRNA stability 1 [Source:MGISymbol;Acc:MGI:2444505]
mmucirc_007244	2.183422705	0.686622121	3.680223288	5.359896187	2.422205058	0.218627468	1	ENSMUSG00000031626	-	Sorbs2	sorbin and SH3 domain containing 2 [Source:MGISymbol;Acc:MGI:1924574]
mmucirc_009223	1.070611209	0	2.141222418	Inf	Inf	0.218970955	1	ENSMUSG00000022100	mm9_circ_014309	Xpo7	exportin 7 [Source:MGI Symbol;Acc:MGI:1929705]"
mmucirc_000106	4.619761536	6.790315793	2.44920728	0.360691219	-1.471163794	0.219089794	1	ENSMUSG00000048271	mm9_circ_003298	Rbm33	RNA binding motif protein 33 [Source:MGISymbol;Acc:MGI:1919670]
mmucirc_001900	1.066259343	0	2.132518687	Inf	Inf	0.219504469	1	ENSMUSG00000041298;ENSMUSG00000106892	mm9_circ_018017	Katnal1;Gm42791	katanin p60 subunit A-like 1 [Source:MGISymbol;Acc:MGI:2387638];;;predicted gene 42791 [Source:MGISymbol;Acc:MGI:5662928]
mmucirc_022304	1.066259343	0	2.132518687	Inf	Inf	0.219504469	1	ENSMUSG00000029128	-	Rab28	"RAB28, member RAS oncogene family [Source:MGISymbol;Acc:MGI:1917285]"
mmucirc_011798	1.06396798	0	2.127935961	Inf	Inf	0.219784031	1	ENSMUSG00000052407	-	Ccdc171	coiled-coil domain containing 171 [Source:MGISymbol;Acc:MGI:1922152]
mmucirc_006319	1.061676618	0	2.123353235	Inf	Inf	0.220062632	1	ENSMUSG00000015127	-	Unkl	unkempt family like zinc finger [Source:MGISymbol;Acc:MGI:1921404]
mmucirc_003534	1.061676618	0	2.123353235	Inf	Inf	0.220062632	1	ENSMUSG00000038582	-	Pptc7	PTC7 protein phosphatase homolog [Source:MGISymbol;Acc:MGI:2444593]
mmucirc_004862	1.061676618	0	2.123353235	Inf	Inf	0.220062632	1	ENSMUSG00000060510	-	Zfp266	zinc finger protein 266 [Source:MGISymbol;Acc:MGI:1924769]
mmucirc_019926	1.637860061	2.990187169	0.285532954	0.095489994	-3.388506626	0.220081822	1	ENSMUSG00000026827	-	Gpd2	"glycerol phosphate dehydrogenase 2, mitochondrial[Source:MGI Symbol;Acc:MGI:99778]"
mmucirc_011556	21.7070405	16.59422591	26.81985509	1.6162161	0.69262011	0.220212806	1	ENSMUSG00000018995	-	Nars2	asparaginyl-tRNA synthetase 2(mitochondrial)(putative) [Source:MGISymbol;Acc:MGI:2142075]
mmucirc_010317	14.95277866	11.53412361	18.37143372	1.592789738	0.671555831	0.220217211	1	ENSMUSG00000060681	-	Slc9a6	"solute carrier family 9 (sodium/hydrogenexchanger), member 6 [Source:MGI Symbol;Acc:MGI:2443511]"
mmucirc_012849	2.169153959	0.693361274	3.644946643	5.25692273	2.394218529	0.22025775	1	ENSMUSG00000028911	-	Srsf4	serine and arginine-rich splicing factor 4[Source:MGI Symbol;Acc:MGI:1890577]
mmucirc_023195	1.059616115	0	2.11923223	Inf	Inf	0.220312323	1	ENSMUSG00000033004	-	Mycbp2	"MYC binding protein 2, E3 ubiquitin protein ligase[Source:MGI Symbol;Acc:MGI:2179432]"
mmucirc_001941	1.157694273	2.315388547	0	0	-Inf	0.220693729	1	ENSMUSG00000021559	-	Dapk1	death associated protein kinase 1 [Source:MGISymbol;Acc:MGI:1916885]
mmucirc_021973	1.81075772	3.304826847	0.316688593	0.095826077	-3.383437876	0.220703351	1	ENSMUSG00000034610	-	Tut4	terminal uridylyl transferase 4 [Source:MGISymbol;Acc:MGI:2445126]
mmucirc_013173	3.642868851	5.425465512	1.860272189	0.342877894	-1.544233201	0.22100035	1	ENSMUSG00000029920	-	Smarcad1	"SWI/SNF-related, matrix-associated actin-dependentregulator of chromatin, subfamily a, containing DEAD/H box1 [Source:MGI Symbol;Acc:MGI:95453]"
mmucirc_005583	6.246815171	8.44769364	4.045936703	0.4789398	-1.062083766	0.221769112	1	ENSMUSG00000057236	-	Rbbp4	"retinoblastoma binding protein 4, chromatinremodeling factor [Source:MGI Symbol;Acc:MGI:1194912]"
mmucirc_023027	0.993635281	1.987270562	0	0	-Inf	0.221824892	1	ENSMUSG00000018548	-	Trim37	tripartite motif-containing 37 [Source:MGISymbol;Acc:MGI:2153072]
mmucirc_000929	0.993635281	1.987270562	0	0	-Inf	0.221824892	1	ENSMUSG00000020576	-	Nbas	neuroblastoma amplified sequence [Source:MGISymbol;Acc:MGI:1918419]
mmucirc_018878	0.993635281	1.987270562	0	0	-Inf	0.221824892	1	ENSMUSG00000028399	-	Ptprd	"protein tyrosine phosphatase, receptor type, D[Source:MGI Symbol;Acc:MGI:97812]"
mmucirc_001421	0.993635281	1.987270562	0	0	-Inf	0.221824892	1	ENSMUSG00000032411	-	Tfdp2	transcription factor Dp 2 [Source:MGISymbol;Acc:MGI:107167]
mmucirc_008640	1.046098798	0	2.092197596	Inf	Inf	0.221929239	1	ENSMUSG00000022568	-	Scrib	scribbled planar cell polarity [Source:MGISymbol;Acc:MGI:2145950]
mmucirc_013044	2.153345279	0.693361274	3.613329284	5.211322608	2.381649568	0.222075916	1	ENSMUSG00000040560	-	Wdr7	WD repeat domain 7 [Source:MGISymbol;Acc:MGI:1860197]
mmucirc_012807	1.044038295	0	2.08807659	Inf	Inf	0.222172285	1	ENSMUSG00000024483	-	Ankhd1	ankyrin repeat and KH domain containing 1[Source:MGI Symbol;Acc:MGI:1921733]
mmucirc_004577	1.044038295	0	2.08807659	Inf	Inf	0.222172285	1	ENSMUSG00000028292	-	Rars2	"arginyl-tRNA synthetase 2, mitochondrial[Source:MGI Symbol;Acc:MGI:1923596]"
mmucirc_014884	7.614337151	10.12032452	5.108349778	0.50476146	-0.986326335	0.22243661	1	ENSMUSG00000034724	-	Cnot6l	"CCR4-NOT transcription complex, subunit 6-like[Source:MGI Symbol;Acc:MGI:2443154]"
mmucirc_005957	2.566004772	0.996177454	4.135832091	4.151702165	2.053702951	0.222469784	1	ENSMUSG00000001300	-	Efnb2	ephrin B2 [Source:MGI Symbol;Acc:MGI:105097]"
mmucirc_019943	4.280509774	2.350859043	6.210160505	2.641655833	1.401442518	0.222538371	1	ENSMUSG00000033767	-	Tmem131l	transmembrane 131 like [Source:MGISymbol;Acc:MGI:2443399]
mmucirc_017814	9.458103132	6.754845296	12.16136097	1.800390747	0.848310055	0.222631807	1	ENSMUSG00000039286	mm9_circ_008396	Fndc3b	fibronectin type III domain containing 3B[Source:MGI Symbol;Acc:MGI:1919257]
mmucirc_009047	1.154324697	2.308649393	0	0	-Inf	0.222696163	1	ENSMUSG00000031736	-	-	-
mmucirc_000372	1.03945557	0	2.078911139	Inf	Inf	0.222709351	1	ENSMUSG00000026187	-	Xrcc5	X-ray repair complementing defective repair inChinese hamster cells 5 [Source:MGISymbol;Acc:MGI:104517]
mmucirc_008325	1.03945557	0	2.078911139	Inf	Inf	0.222709351	1	ENSMUSG00000058298	-	Mcm9	minichromosome maintenance 9 homologousrecombination repair factor [Source:MGISymbol;Acc:MGI:1918817]
mmucirc_023227	1.03945557	0	2.078911139	Inf	Inf	0.222709351	1	ENSMUSG00000018217	-	Pmp22	peripheral myelin protein 22 [Source:MGISymbol;Acc:MGI:97631]
mmucirc_010928	1.03945557	0	2.078911139	Inf	Inf	0.222709351	1	ENSMUSG00000056153	-	Socs6	suppressor of cytokine signaling 6 [Source:MGISymbol;Acc:MGI:1924885]
mmucirc_014602	1.03945557	0	2.078911139	Inf	Inf	0.222709351	1	ENSMUSG00000038844	-	Kif16b	kinesin family member 16B [Source:MGISymbol;Acc:MGI:1098240]
mmucirc_011533	1.035103704	0	2.070207408	Inf	Inf	0.223214738	1	ENSMUSG00000031835	-	Mbtps1	"membrane-bound transcription factor peptidase, site1 [Source:MGI Symbol;Acc:MGI:1927235]"
mmucirc_006122	3.590763271	5.374861901	1.806664642	0.336132291	-1.572898953	0.223237283	1	ENSMUSG00000030660	-	Pik3c2a	phosphatidylinositol-4-phosphate 3-kinase catalyticsubunit type 2 alpha [Source:MGI Symbol;Acc:MGI:1203729]
mmucirc_017609	1.032812341	0	2.065624683	Inf	Inf	0.223478956	1	ENSMUSG00000055639	-	Dach1	dachshund family transcription factor 1 [Source:MGISymbol;Acc:MGI:1277991]
mmucirc_007901	1.032812341	0	2.065624683	Inf	Inf	0.223478956	1	ENSMUSG00000042744	-	Hectd4	HECT domain E3 ubiquitin protein ligase 4[Source:MGI Symbol;Acc:MGI:3647820]
mmucirc_004892	1.030520979	0	2.061041957	Inf	Inf	0.223741839	1	ENSMUSG00000041117	-	Ccdc8	coiled-coil domain containing 8 [Source:MGISymbol;Acc:MGI:3612184]
mmucirc_001477	1.030520979	0	2.061041957	Inf	Inf	0.223741839	1	ENSMUSG00000032839	-	Trpc1	"transient receptor potential cation channel,subfamily C, member 1 [Source:MGI Symbol;Acc:MGI:109528]"
mmucirc_022682	6.138502914	8.457862331	3.819143497	0.451549499	-1.14704395	0.223935472	1	ENSMUSG00000070280;ENSMUSG00000036737	mm9_circ_008349	Slc22a14;Oxsr1	"solute carrier family 22 (organic cationtransporter), member 14 [Source:MGISymbol;Acc:MGI:2685974]";;;oxidative-stress responsive 1 [Source:MGISymbol;Acc:MGI:1917378]
mmucirc_023413	0.990265704	1.980531408	0	0	-Inf	0.224036059	1	ENSMUSG00000021779	mm9_circ_003473	Thrb	thyroid hormone receptor beta [Source:MGISymbol;Acc:MGI:98743]
mmucirc_019673	0.990265704	1.980531408	0	0	-Inf	0.224036059	1	ENSMUSG00000063810	-	Alms1	"ALMS1, centrosome and basal body associated[Source:MGI Symbol;Acc:MGI:1934606]"
mmucirc_004237	1.026169113	0	2.052338226	Inf	Inf	0.224237332	1	ENSMUSG00000010277	-	2610507B11Rik	RIKEN cDNA 2610507B11 gene [Source:MGISymbol;Acc:MGI:1919753]
mmucirc_002940	1.026169113	0	2.052338226	Inf	Inf	0.224237332	1	ENSMUSG00000021140	-	Pcnx	pecanex homolog [Source:MGISymbol;Acc:MGI:1891924]
mmucirc_015840	1.026169113	0	2.052338226	Inf	Inf	0.224237332	1	ENSMUSG00000025195	-	Dnmbp	dynamin binding protein [Source:MGISymbol;Acc:MGI:1917352]
mmucirc_014110	2.131990645	0.668059469	3.595921822	5.38263731	2.428313218	0.224548857	1	ENSMUSG00000021990	mm9_circ_001751	Spata13	spermatogenesis associated 13 [Source:MGISymbol;Acc:MGI:104838]
mmucirc_015838	5.170542254	3.069522123	7.271562384	2.368955848	1.24425131	0.224839431	1	ENSMUSG00000022498	-	Txndc11	thioredoxin domain containing 11 [Source:MGISymbol;Acc:MGI:1923620]
mmucirc_011608	2.129063728	0.693361274	3.564766182	5.141282495	2.362128285	0.224889099	1	ENSMUSG00000024948	-	Map4k2	mitogen-activated protein kinase kinase kinasekinase 2 [Source:MGI Symbol;Acc:MGI:1346883]
mmucirc_004718	2.029970244	3.439849758	0.62009073	0.180266806	-2.471794327	0.22588776	1	ENSMUSG00000041444	-	Arhgap32	Rho GTPase activating protein 32 [Source:MGISymbol;Acc:MGI:2450166]
mmucirc_005642	2.026600667	3.433110605	0.62009073	0.180620668	-2.468965111	0.226187557	1	ENSMUSG00000045078	-	Rnf216	ring finger protein 216 [Source:MGISymbol;Acc:MGI:1344349]
mmucirc_010756	1.688176899	3.072951661	0.303402136	0.09873313	-3.340321923	0.226880904	1	ENSMUSG00000019699	-	Akt3	thymoma viral proto-oncogene 3 [Source:MGISymbol;Acc:MGI:1345147]
mmucirc_015102	2.015508647	3.397640108	0.633377187	0.186416797	-2.423396235	0.227178423	1	ENSMUSG00000002076	-	Hsf2bp	heat shock transcription factor 2 binding protein[Source:MGI Symbol;Acc:MGI:1921627]
mmucirc_002018	1.871542021	0	3.743084042	Inf	Inf	0.227266189	1	ENSMUSG00000029501	-	Ankle2	ankyrin repeat and LEM domain containing 2[Source:MGI Symbol;Acc:MGI:1261856]
mmucirc_016674	2.014296499	3.426371451	0.602221547	0.17576073	-2.508315328	0.227287126	1	ENSMUSG00000029174	-	Tbc1d1	"TBC1 domain family, member 1 [Source:MGISymbol;Acc:MGI:1889508]"
mmucirc_010739	3.1848981	1.373244242	4.996551959	3.638502028	1.863344615	0.227545843	1	ENSMUSG00000039262	mm9_circ_016530	Prrc2b	proline-rich coiled-coil 2B [Source:MGISymbol;Acc:MGI:1923304]
mmucirc_003812	2.011311667	3.389246147	0.633377187	0.186878485	-2.419827608	0.227555194	1	ENSMUSG00000026594;ENSMUSG00000102960	-	Ralgps2;-	Ral GEF with PH domain and SH3 binding motif 2[Source:MGI Symbol;Acc:MGI:1925505];;;-
mmucirc_005238	2.011311667	3.389246147	0.633377187	0.186878485	-2.419827608	0.227555194	1	ENSMUSG00000023923	-	Tbc1d5	"TBC1 domain family, member 5 [Source:MGISymbol;Acc:MGI:1919488]"
mmucirc_015169	2.832000736	4.397247099	1.266754373	0.28807896	-1.795463796	0.2281265	1	ENSMUSG00000020546;ENSMUSG00000081043	mm9_circ_007315	Stxbp4;-	syntaxin binding protein 4 [Source:MGISymbol;Acc:MGI:1342296];;;-
mmucirc_009643	112.6932759	103.5997336	121.7868183	1.175551462	0.233337697	0.228356065	1	ENSMUSG00000029776	-	Hibadh	3-hydroxyisobutyrate dehydrogenase [Source:MGISymbol;Acc:MGI:1889802]
mmucirc_020765	1.353854186	2.707708371	0	0	-Inf	0.228757772	1	ENSMUSG00000042213	-	Zfand4	"zinc finger, AN1-type domain 4 [Source:MGISymbol;Acc:MGI:1914742]"
mmucirc_004207	19.50655659	23.27837005	15.73474313	0.675938353	-0.565036418	0.22878091	1	ENSMUSG00000030074	-	Gxylt2	glucoside xylosyltransferase 2 [Source:MGISymbol;Acc:MGI:2682940]
mmucirc_014593	1.023194028	2.046388056	0	0	-Inf	0.228935916	1	ENSMUSG00000038291	-	Snx25	sorting nexin 25 [Source:MGISymbol;Acc:MGI:2142610]
mmucirc_020132	5.070758936	2.976708862	7.16480901	2.406956589	1.267210122	0.229385783	1	ENSMUSG00000022092	-	Ppp3cc	"protein phosphatase 3, catalytic subunit, gammaisoform [Source:MGI Symbol;Acc:MGI:107162]"
mmucirc_018966	1.990264758	3.409463607	0.571065908	0.167494355	-2.57781562	0.229464116	1	ENSMUSG00000041702	-	Btbd7	BTB (POZ) domain containing 7 [Source:MGISymbol;Acc:MGI:1917858]
mmucirc_000321	8.162774279	5.092263182	11.23328538	2.205951455	1.141401043	0.229497201	1	ENSMUSG00000036879	mm9_circ_017050	Phkb	phosphorylase kinase beta [Source:MGISymbol;Acc:MGI:97578]
mmucirc_016765	5.945117671	3.681893635	8.208341708	2.229380455	1.156642841	0.230230625	1	ENSMUSG00000070565	mm9_circ_000732	Rasal2	RAS protein activator like 2 [Source:MGISymbol;Acc:MGI:2443881]
mmucirc_022921	1.981810835	3.392555763	0.571065908	0.168329115	-2.570643364	0.230241915	1	ENSMUSG00000029366	-	Dck	deoxycytidine kinase [Source:MGISymbol;Acc:MGI:102726]
mmucirc_011226	2.784379913	4.39547237	1.173287456	0.266930914	-1.905461699	0.230914741	1	ENSMUSG00000022377	-	Asap1	"ArfGAP with SH3 domain, ankyrin repeat and PHdomain1 [Source:MGI Symbol;Acc:MGI:1342335]"
mmucirc_005450	4.613020338	6.839144674	2.386896001	0.349005046	-1.5186802	0.231667353	1	ENSMUSG00000010721	-	Lmbr1	limb region 1 [Source:MGI Symbol;Acc:MGI:1861746]"
mmucirc_001389	2.768744177	4.333045259	1.204443095	0.277966885	-1.847015072	0.231843484	1	ENSMUSG00000024099	-	Ndufv2	NADH:ubiquinone oxidoreductase core subunit V2[Source:MGI Symbol;Acc:MGI:1920150]
mmucirc_019430	1.961727309	3.316650346	0.606804273	0.182956962	-2.450423776	0.232121683	1	ENSMUSG00000056211	-	R3hdm1	R3H domain containing 1 [Source:MGISymbol;Acc:MGI:2448514]
mmucirc_004647	1.210012653	2.420025307	0	0	-Inf	0.232223057	1	ENSMUSG00000028557	-	Rnf11	ring finger protein 11 [Source:MGISymbol;Acc:MGI:1352759]
mmucirc_002440	5.038695802	1.676060421	8.401331183	5.01254673	2.325543781	0.233287092	1	ENSMUSG00000028573	mm9_circ_018291	Fggy	FGGY carbohydrate kinase domain containing[Source:MGI Symbol;Acc:MGI:1922828]
mmucirc_017417	1.013912702	2.027825404	0	0	-Inf	0.235000127	1	ENSMUSG00000028842	-	Ago3	argonaute RISC catalytic subunit 3 [Source:MGISymbol;Acc:MGI:2446634]
mmucirc_003745	11.46383595	15.03143605	7.89623584	0.525314801	-0.928745861	0.235642197	1	ENSMUSG00000035310	-	Lin54	lin-54 homolog (C. elegans) [Source:MGISymbol;Acc:MGI:2140902]
mmucirc_000518	1.204100904	2.408201808	0	0	-Inf	0.235678749	1	ENSMUSG00000026585	-	Kifap3	kinesin-associated protein 3 [Source:MGISymbol;Acc:MGI:107566]
mmucirc_016488	1.204100904	2.408201808	0	0	-Inf	0.235678749	1	ENSMUSG00000002688	-	Prkd1	protein kinase D1 [Source:MGISymbol;Acc:MGI:99879]
mmucirc_001665	1.204100904	2.408201808	0	0	-Inf	0.235678749	1	ENSMUSG00000026727	-	Rsu1	Ras suppressor protein 1 [Source:MGISymbol;Acc:MGI:103040]
mmucirc_012645	3.154608875	1.347942436	4.961275314	3.680628475	1.879952131	0.235980743	1	ENSMUSG00000021823	-	Vcl	vinculin [Source:MGI Symbol;Acc:MGI:98927]"
mmucirc_008289	3.740511942	1.713185726	5.767838159	3.366732557	1.751349122	0.236167232	1	ENSMUSG00000034160	-	Ogt	O-linked N-acetylglucosamine (GlcNAc) transferase(UDP-N-acetylglucosamine:polypeptide-N-acetylglucosaminyltransferase) [Source:MGI Symbol;Acc:MGI:1339639]
mmucirc_000844	3.936503788	5.767061804	2.105945773	0.365167887	-1.453368195	0.236545343	1	ENSMUSG00000067567	-	Hdac8	histone deacetylase 8 [Source:MGISymbol;Acc:MGI:1917565]
mmucirc_001355	2.213222239	4.123042342	0.303402136	0.073586956	-3.764406127	0.237601533	1	ENSMUSG00000058997	-	Vwa8	von Willebrand factor A domain containing 8[Source:MGI Symbol;Acc:MGI:1919008]
mmucirc_006147	1.538327692	2.759966791	0.316688593	0.114743625	-3.123514098	0.238612926	1	ENSMUSG00000032410	-	Xrn1	5'-3' exoribonuclease 1 [Source:MGISymbol;Acc:MGI:891964]
mmucirc_023610	2.030947329	3.776361704	0.285532954	0.075610595	-3.725267789	0.240074086	1	ENSMUSG00000014164	-	Klhl3	kelch-like 3 [Source:MGI Symbol;Acc:MGI:2445185]"
mmucirc_009557	1.52494531	2.746488484	0.303402136	0.110469109	-3.178285093	0.240101192	1	ENSMUSG00000026494	-	Kif26b	kinesin family member 26B [Source:MGISymbol;Acc:MGI:2447076]
mmucirc_015337	1.52494531	2.746488484	0.303402136	0.110469109	-3.178285093	0.240101192	1	ENSMUSG00000021136	-	Smoc1	SPARC related modular calcium binding 1[Source:MGI Symbol;Acc:MGI:1929878]
mmucirc_008090	1.524849385	2.733010177	0.316688593	0.11587538	-3.109354023	0.240111995	1	ENSMUSG00000026571	-	Dcaf6	DDB1 and CUL4 associated factor 6 [Source:MGISymbol;Acc:MGI:1921356]
mmucirc_005176	1.524849385	2.733010177	0.316688593	0.11587538	-3.109354023	0.240111995	1	ENSMUSG00000039428	-	Tmem135	transmembrane protein 135 [Source:MGISymbol;Acc:MGI:1920009]
mmucirc_016941	1.519380296	2.753227637	0.285532954	0.103708444	-3.269394732	0.240729374	1	ENSMUSG00000061751	mm9_circ_008365	Kalrn	"kalirin, RhoGEF kinase [Source:MGISymbol;Acc:MGI:2685385]"
mmucirc_005474	1.675354979	0	3.350709958	Inf	Inf	0.241447609	1	ENSMUSG00000008763;ENSMUSG00000105137;ENSMUSG00000105561	-	Man1a2;-;-	"mannosidase, alpha, class 1A, member 2 [Source:MGISymbol;Acc:MGI:104676]";;;-;;;-
mmucirc_001878	1.51009897	2.734664985	0.285532954	0.104412407	-3.259634938	0.241776734	1	ENSMUSG00000111410;ENSMUSG00000028698	-	Gm49337;Pik3r3	"predicted gene, 49337 [Source:MGISymbol;Acc:MGI:6121526]";;;phosphoinositide-3-kinase regulatory subunit 3[Source:MGI Symbol;Acc:MGI:109277]
mmucirc_018712	5.521116349	3.360514804	7.681717895	2.285875333	1.192746724	0.241937457	1	ENSMUSG00000020376	-	Rnf130	ring finger protein 130 [Source:MGISymbol;Acc:MGI:1891717]
mmucirc_019164	4.615217231	2.685716182	6.54471828	2.436861469	1.285024239	0.242477775	1	ENSMUSG00000039000	-	Ube3c	ubiquitin protein ligase E3C [Source:MGISymbol;Acc:MGI:2140998]
mmucirc_013028	1.500817643	2.716102333	0.285532954	0.105125993	-3.249808671	0.242826494	1	ENSMUSG00000014932	-	Yes1	"YES proto-oncogene 1, Src family tyrosine kinase[Source:MGI Symbol;Acc:MGI:99147]"
mmucirc_016693	1.500374983	2.684061374	0.316688593	0.117988581	-3.083280851	0.242876693	1	ENSMUSG00000022360	-	Atad2	"ATPase family, AAA domain containing 2 [Source:MGISymbol;Acc:MGI:1917722]"
mmucirc_011795	1.300476113	0	2.600952226	Inf	Inf	0.244160056	1	ENSMUSG00000021185	-	Dglucy	D-glutamate cyclase [Source:MGISymbol;Acc:MGI:2444813]
mmucirc_002726	1.487820006	2.672237875	0.303402136	0.113538596	-3.138745288	0.244308752	1	ENSMUSG00000039542	-	Ncam1	neural cell adhesion molecule 1 [Source:MGISymbol;Acc:MGI:97281]
mmucirc_003155	1.478885414	2.672237875	0.285532954	0.106851623	-3.226319273	0.245341526	1	ENSMUSG00000033423;ENSMUSG00000087807	-	Eri3;-	exoribonuclease 3 [Source:MGISymbol;Acc:MGI:2153887];;;-
mmucirc_010432	19.96871121	24.14448902	15.7929334	0.654100958	-0.612414767	0.246123919	1	ENSMUSG00000018412	mm9_circ_006509	Kansl1	KAT8 regulatory NSL complex subunit 1 [Source:MGISymbol;Acc:MGI:1923969]
mmucirc_015326	129.3418302	119.6735958	139.0100645	1.161576734	0.216084462	0.24629545	1	ENSMUSG00000039967	mm9_circ_009720	Zfp292	zinc finger protein 292 [Source:MGISymbol;Acc:MGI:1353423]
mmucirc_019432	3.013088534	1.386722549	4.639454519	3.345625643	1.742276025	0.246430292	1	ENSMUSG00000039286;ENSMUSG00000092695	-	Fndc3b;-	fibronectin type III domain containing 3B[Source:MGI Symbol;Acc:MGI:1919257];;;-
mmucirc_001293	8.62916287	6.100264134	11.15806161	1.829111225	0.871142806	0.246476843	1	ENSMUSG00000020952	-	Scfd1	Sec1 family domain containing 1 [Source:MGISymbol;Acc:MGI:1924233]
mmucirc_022017	3.46840038	1.699707419	5.237093341	3.081173432	1.623479891	0.246956886	1	ENSMUSG00000064145	-	Arih2	ariadne RBR E3 ubiquitin protein ligase 2[Source:MGI Symbol;Acc:MGI:1344361]
mmucirc_014437	1.735144035	0	3.470288069	Inf	Inf	0.248429108	1	ENSMUSG00000085147	-	-	-
mmucirc_021267	4.257443119	6.096834596	2.418051641	0.396607715	-1.334215352	0.249175164	1	ENSMUSG00000042256	-	Ptchd4	patched domain containing 4 [Source:MGISymbol;Acc:MGI:1920485]
mmucirc_005816	2.974500271	1.336118937	4.612881606	3.452448339	1.787619827	0.249456265	1	ENSMUSG00000035305	-	Ror1	receptor tyrosine kinase-like orphan receptor 1[Source:MGI Symbol;Acc:MGI:1347520]
mmucirc_015994	2.967568224	1.379983395	4.555153053	3.300875263	1.722848621	0.250006459	1	ENSMUSG00000092470;ENSMUSG00000003166	-	Gm20518;Dgcr2	predicted gene 20518 [Source:MGISymbol;Acc:MGI:5141983];;;DiGeorge syndrome critical region gene 2[Source:MGI Symbol;Acc:MGI:892866]
mmucirc_008610	5.00472889	7.069365052	2.940092727	0.41589205	-1.265718986	0.250909466	1	ENSMUSG00000024286	-	Ccny	cyclin Y [Source:MGI Symbol;Acc:MGI:1915224]"
mmucirc_017288	1.014943159	0	2.029886318	Inf	Inf	0.251895248	1	ENSMUSG00000002329	-	Mdp1	magnesium-dependent phosphatase 1 [Source:MGISymbol;Acc:MGI:1915131]
mmucirc_020475	1.726209444	0	3.452418887	Inf	Inf	0.252588086	1	ENSMUSG00000029397	-	Rchy1	ring finger and CHY zinc finger domain containing 1[Source:MGI Symbol;Acc:MGI:1915348]
mmucirc_010496	2.051178833	0.328117985	3.774239682	11.50269066	3.523899465	0.252876767	1	ENSMUSG00000053441	-	Adamts19	"a disintegrin-like and metallopeptidase (reprolysintype) with thrombospondin type 1 motif, 19 [Source:MGISymbol;Acc:MGI:2442875]"
mmucirc_021117	6.97266929	9.470827707	4.474510872	0.472451935	-1.081760532	0.253367671	1	ENSMUSG00000040913	mm9_circ_000338	Fbxw4	F-box and WD-40 domain protein 4 [Source:MGISymbol;Acc:MGI:1354698]
mmucirc_004785	3.122090406	1.019824451	5.22435636	5.122799667	2.356932475	0.254072131	1	ENSMUSG00000021109;ENSMUSG00000114046	-	Hif1a;Snapc1l	"hypoxia inducible factor 1, alpha subunit[Source:MGI Symbol;Acc:MGI:106918]";;;"small nuclear RNA activating complex, polypeptide 1like [Source:MGI Symbol;Acc:MGI:6121501]"
mmucirc_008483	7.882286721	10.21491251	5.549660929	0.543290109	-0.880205314	0.255008826	1	ENSMUSG00000007739	-	Cct4	"chaperonin containing Tcp1, subunit 4 (delta)[Source:MGI Symbol;Acc:MGI:104689]"
mmucirc_021933	7.795560001	10.14409144	5.44702856	0.536965641	-0.897098319	0.256229976	1	ENSMUSG00000037474	-	Dtl	denticleless E3 ubiquitin protein ligase[Source:MGI Symbol;Acc:MGI:1924093]
mmucirc_016764	5.222590918	3.079690814	7.365491022	2.391633273	1.257996187	0.256269498	1	ENSMUSG00000103305	-	-	-
mmucirc_003371	1.008299931	0	2.016599861	Inf	Inf	0.256700068	1	ENSMUSG00000041408	-	Wapl	WAPL cohesin release factor [Source:MGISymbol;Acc:MGI:2675859]
mmucirc_005182	1.008299931	0	2.016599861	Inf	Inf	0.256700068	1	ENSMUSG00000037400	-	Atp11b	"ATPase, class VI, type 11B [Source:MGISymbol;Acc:MGI:1923545]"
mmucirc_017002	2.880802494	1.336118937	4.425486051	3.312194691	1.727787477	0.25706794	1	ENSMUSG00000024074	mm9_circ_015506	Crim1	cysteine rich transmembrane BMP regulator 1(chordin like) [Source:MGI Symbol;Acc:MGI:1354756]
mmucirc_007181	2.325261034	3.700456287	0.95006578	0.256742873	-1.961603864	0.257101744	1	ENSMUSG00000043067	-	Dpy19l1	dpy-19-like 1 (C. elegans) [Source:MGISymbol;Acc:MGI:1915685]
mmucirc_002968	2.323702151	3.710624978	0.936779323	0.252458637	-1.985881062	0.257238578	1	ENSMUSG00000023068	-	Nus1	NUS1 dehydrodolichyl diphosphate synthase subunit[Source:MGI Symbol;Acc:MGI:1196365]
mmucirc_001331	19.45330481	15.09281783	23.8137918	1.577822781	0.657935172	0.257783877	1	ENSMUSG00000033102	mm9_circ_015196	Cdc14b	CDC14 cell division cycle 14B [Source:MGISymbol;Acc:MGI:2441808]
mmucirc_007818	2.306698381	3.663330983	0.95006578	0.259344783	-1.947056745	0.258742147	1	ENSMUSG00000084786	-	Ubl5	ubiquitin-like 5 [Source:MGISymbol;Acc:MGI:1913427]
mmucirc_015547	10.17488883	12.79268232	7.557095339	0.590735793	-0.759415066	0.25879074	1	ENSMUSG00000027108	-	Ola1	Obg-like ATPase 1 [Source:MGISymbol;Acc:MGI:1914309]
mmucirc_015136	2.305197414	3.735926784	0.874468045	0.23406991	-2.094988611	0.258875817	1	ENSMUSG00000059493	-	Nhs	NHS actin remodeling regulator [Source:MGISymbol;Acc:MGI:2684894]
mmucirc_003503	1.418455441	0	2.836910883	Inf	Inf	0.260124918	1	ENSMUSG00000029913;ENSMUSG00000092394	mm9_circ_016710	Prdm5;-	PR domain containing 5 [Source:MGISymbol;Acc:MGI:1918029];;;-
mmucirc_022361	25.24073018	21.15264704	29.32881331	1.386531589	0.471480485	0.260183037	1	ENSMUSG00000028382	-	Ptbp3	polypyrimidine tract binding protein 3 [Source:MGISymbol;Acc:MGI:1923334]
mmucirc_001285	4.548749728	6.403080313	2.694419144	0.42080046	-1.248791812	0.261277527	1	ENSMUSG00000040820	mm9_circ_008970	Hlcs	holocarboxylase synthetase (biotin- [propriony-Coenzyme A-carboxylase (ATP-hydrolysing)] ligase)[Source:MGI Symbol;Acc:MGI:894646]
mmucirc_000723	1.068550706	0	2.137101412	Inf	Inf	0.261623793	1	ENSMUSG00000033306;ENSMUSG00000077602	-	Lpp;-	LIM domain containing preferred translocationpartner in lipoma [Source:MGI Symbol;Acc:MGI:2441849];;;-
mmucirc_007101	1.068550706	0	2.137101412	Inf	Inf	0.261623793	1	ENSMUSG00000031065	-	Cdk16	cyclin-dependent kinase 16 [Source:MGISymbol;Acc:MGI:97516]
mmucirc_000449	1.615504695	0.339941484	2.891067906	8.504604597	3.088244163	0.261910829	1	ENSMUSG00000045103	-	Dmd	"dystrophin, muscular dystrophy [Source:MGISymbol;Acc:MGI:94909]"
mmucirc_000866	7.142637104	4.742272929	9.54300128	2.012326457	1.008864371	0.26211681	1	ENSMUSG00000055932	mm9_circ_005797	Fto	fat mass and obesity associated [Source:MGISymbol;Acc:MGI:1347093]
mmucirc_018127	5.779456583	3.756144244	7.802768922	2.077334739	1.054733709	0.26242809	1	ENSMUSG00000000194	-	Gpr107	G protein-coupled receptor 107 [Source:MGISymbol;Acc:MGI:2139054]
mmucirc_009500	31.73814655	36.06750291	27.40879018	0.759930352	-0.396060894	0.26264885	1	ENSMUSG00000026383	-	Epb41l5	erythrocyte membrane protein band 4.1 like 5[Source:MGI Symbol;Acc:MGI:103006]
mmucirc_001541	1.56185327	0.339941484	2.783765055	8.188953653	3.033679123	0.262737052	1	ENSMUSG00000024515	-	Smad4	SMAD family member 4 [Source:MGISymbol;Acc:MGI:894293]
mmucirc_008954	2.461037163	0.996177454	3.925896872	3.94096138	1.978547612	0.262849785	1	ENSMUSG00000079356;ENSMUSG00000052525	-	-;Spdya	-;;;"speedy/RINGO cell cycle regulator family, member A[Source:MGI Symbol;Acc:MGI:1918141]"
mmucirc_020121	2.461037163	0.996177454	3.925896872	3.94096138	1.978547612	0.262849785	1	ENSMUSG00000032036	-	Kirrel3	kirre like nephrin family adhesion molecule 3[Source:MGI Symbol;Acc:MGI:1914953]
mmucirc_009083	2.460652419	1.026563605	3.894741233	3.793959979	1.923704461	0.262890293	1	ENSMUSG00000027351	-	Spred1	"sprouty protein with EVH-1 domain 1, relatedsequence [Source:MGI Symbol;Acc:MGI:2150016]"
mmucirc_006927	13.51191529	16.51335607	10.51047452	0.636483249	-0.651805549	0.263169822	1	ENSMUSG00000004356	-	Utp20	UTP20 small subunit processome component[Source:MGI Symbol;Acc:MGI:1917933]
mmucirc_018779	1.548335953	0.339941484	2.756730422	8.109426338	3.019599862	0.264627725	1	ENSMUSG00000024548	mm9_circ_012515	Setbp1	SET binding protein 1 [Source:MGISymbol;Acc:MGI:1933199]
mmucirc_007936	3.815351683	0.996177454	6.634525912	6.65998401	2.735518713	0.264803064	1	ENSMUSG00000045095	-	Magi1	"membrane associated guanylate kinase, WW and PDZdomain containing 1 [Source:MGI Symbol;Acc:MGI:1203522]"
mmucirc_012259	1.547006929	0.328117985	2.765895873	8.429577165	3.075460266	0.26481546	1	ENSMUSG00000041444	mm9_circ_011852	Arhgap32	Rho GTPase activating protein 32 [Source:MGISymbol;Acc:MGI:2450166]
mmucirc_014560	0.826206712	1.652413423	0	0	-Inf	0.265396077	1	ENSMUSG00000020064	-	Herc4	hect domain and RLD 4 [Source:MGISymbol;Acc:MGI:1914595]
mmucirc_006847	0.826206712	1.652413423	0	0	-Inf	0.265396077	1	ENSMUSG00000021375	-	Kif13a	kinesin family member 13A [Source:MGISymbol;Acc:MGI:1098264]
mmucirc_016924	0.826206712	1.652413423	0	0	-Inf	0.265396077	1	ENSMUSG00000021458	mm9_circ_008943	Aopep	aminopeptidase O [Source:MGISymbol;Acc:MGI:1919311]
mmucirc_000290	0.826206712	1.652413423	0	0	-Inf	0.265396077	1	ENSMUSG00000074582	-	Arfgef2	ADP-ribosylation factor guanine nucleotide-exchangefactor 2 (brefeldin A-inhibited) [Source:MGISymbol;Acc:MGI:2139354]
mmucirc_011916	0.826206712	1.652413423	0	0	-Inf	0.265396077	1	ENSMUSG00000044308	-	Ubr3	ubiquitin protein ligase E3 component n-recognin 3[Source:MGI Symbol;Acc:MGI:1861100]
mmucirc_003022	0.826206712	1.652413423	0	0	-Inf	0.265396077	1	ENSMUSG00000111410;ENSMUSG00000028698	-	Gm49337;Pik3r3	"predicted gene, 49337 [Source:MGISymbol;Acc:MGI:6121526]";;;phosphoinositide-3-kinase regulatory subunit 3[Source:MGI Symbol;Acc:MGI:109277]
mmucirc_008077	0.826206712	1.652413423	0	0	-Inf	0.265396077	1	ENSMUSG00000028649	-	Macf1	microtubule-actin crosslinking factor 1 [Source:MGISymbol;Acc:MGI:108559]
mmucirc_006283	0.829576288	1.659152577	0	0	-Inf	0.265536552	1	ENSMUSG00000021458	-	Aopep	aminopeptidase O [Source:MGISymbol;Acc:MGI:1919311]
mmucirc_007640	0.829576288	1.659152577	0	0	-Inf	0.265536552	1	ENSMUSG00000024070	-	Prkd3	protein kinase D3 [Source:MGISymbol;Acc:MGI:1922542]
mmucirc_021459	0.829576288	1.659152577	0	0	-Inf	0.265536552	1	ENSMUSG00000046230	-	Vps13a	vacuolar protein sorting 13A [Source:MGISymbol;Acc:MGI:2444304]
mmucirc_009542	0.829576288	1.659152577	0	0	-Inf	0.265536552	1	ENSMUSG00000027799	-	Nbea	neurobeachin [Source:MGI Symbol;Acc:MGI:1347075]"
mmucirc_001118	0.832118461	1.664236922	0	0	-Inf	0.265638387	1	ENSMUSG00000042590;ENSMUSG00000118423	-	Ipo11;-	importin 11 [Source:MGI Symbol;Acc:MGI:2442377]";;;-
mmucirc_021088	0.832118461	1.664236922	0	0	-Inf	0.265638387	1	ENSMUSG00000039530	-	Tusc3	tumor suppressor candidate 3 [Source:MGISymbol;Acc:MGI:1933134]
mmucirc_019220	0.835488038	1.670976076	0	0	-Inf	0.265767806	1	ENSMUSG00000062232	-	Rapgef2	Rap guanine nucleotide exchange factor (GEF) 2[Source:MGI Symbol;Acc:MGI:2659071]
mmucirc_023077	0.838030211	1.676060421	0	0	-Inf	0.265861207	1	ENSMUSG00000039994	-	Timeless	timeless circadian clock 1 [Source:MGISymbol;Acc:MGI:1321393]
mmucirc_007446	0.838030211	1.676060421	0	0	-Inf	0.265861207	1	ENSMUSG00000028369	-	Svep1	"sushi, von Willebrand factor type A, EGF andpentraxin domain containing 1 [Source:MGISymbol;Acc:MGI:1928849]"
mmucirc_019611	0.838030211	1.676060421	0	0	-Inf	0.265861207	1	ENSMUSG00000035273	-	Hpse	heparanase [Source:MGI Symbol;Acc:MGI:1343124]"
mmucirc_013739	0.838857615	1.677715229	0	0	-Inf	0.265890814	1	ENSMUSG00000060206	mm9_circ_001034	Zfp462	zinc finger protein 462 [Source:MGISymbol;Acc:MGI:107690]
mmucirc_021455	0.838857615	1.677715229	0	0	-Inf	0.265890814	1	ENSMUSG00000037605	-	Adgrl3	adhesion G protein-coupled receptor L3 [Source:MGISymbol;Acc:MGI:2441950]
mmucirc_001476	0.838857615	1.677715229	0	0	-Inf	0.265890814	1	ENSMUSG00000030086	-	Chchd6	coiled-coil-helix-coiled-coil-helix domaincontaining 6 [Source:MGI Symbol;Acc:MGI:1913348]
mmucirc_017700	0.838857615	1.677715229	0	0	-Inf	0.265890814	1	ENSMUSG00000032342	-	Mto1	mitochondrial tRNA translation optimization 1[Source:MGI Symbol;Acc:MGI:1915541]
mmucirc_000143	2.432519621	1.014740106	3.850299137	3.794369725	1.923860262	0.265892719	1	ENSMUSG00000041763	-	Tpp2	tripeptidyl peptidase II [Source:MGISymbol;Acc:MGI:102724]
mmucirc_001656	0.841399787	1.682799575	0	0	-Inf	0.265979329	1	ENSMUSG00000045751	-	Mms22l	"MMS22-like, DNA repair protein [Source:MGISymbol;Acc:MGI:2684980]"
mmucirc_020413	0.841399787	1.682799575	0	0	-Inf	0.265979329	1	ENSMUSG00000029554	-	Mad1l1	MAD1 mitotic arrest deficient 1-like 1 [Source:MGISymbol;Acc:MGI:1341857]
mmucirc_001655	0.84394196	1.68788392	0	0	-Inf	0.266064121	1	ENSMUSG00000056211;ENSMUSG00000065520	mm9_circ_017561	R3hdm1;-	R3H domain containing 1 [Source:MGISymbol;Acc:MGI:2448514];;;-
mmucirc_010789	0.84394196	1.68788392	0	0	-Inf	0.266064121	1	ENSMUSG00000020721;ENSMUSG00000098497	-	Helz;-	helicase with zinc finger domain [Source:MGISymbol;Acc:MGI:1925705];;;-
mmucirc_017133	0.84394196	1.68788392	0	0	-Inf	0.266064121	1	ENSMUSG00000000197	-	Nalcn	"sodium leak channel, non-selective [Source:MGISymbol;Acc:MGI:2444306]"
mmucirc_001742	0.84394196	1.68788392	0	0	-Inf	0.266064121	1	ENSMUSG00000058056	-	Palld	"palladin, cytoskeletal associated protein[Source:MGI Symbol;Acc:MGI:1919583]"
mmucirc_011578	0.848138941	1.696277881	0	0	-Inf	0.266195884	1	ENSMUSG00000038290	-	Smg6	"Smg-6 homolog, nonsense mediated mRNA decay factor(C. elegans) [Source:MGI Symbol;Acc:MGI:2144117]"
mmucirc_000588	0.848138941	1.696277881	0	0	-Inf	0.266195884	1	ENSMUSG00000032846	-	Zswim6	zinc finger SWIM-type containing 6 [Source:MGISymbol;Acc:MGI:1914513]
mmucirc_019346	0.848138941	1.696277881	0	0	-Inf	0.266195884	1	ENSMUSG00000041720	mm9_circ_002669	Pi4ka	phosphatidylinositol 4-kinase alpha [Source:MGISymbol;Acc:MGI:2448506]
mmucirc_017055	0.848138941	1.696277881	0	0	-Inf	0.266195884	1	ENSMUSG00000028132	-	Tlcd4	TLC domain containing 4 [Source:MGISymbol;Acc:MGI:1923195]
mmucirc_006870	0.848138941	1.696277881	0	0	-Inf	0.266195884	1	ENSMUSG00000013629	-	Cad	"carbamoyl-phosphate synthetase 2, aspartatetranscarbamylase, and dihydroorotase [Source:MGISymbol;Acc:MGI:1916969]"
mmucirc_015914	0.850681113	1.701362227	0	0	-Inf	0.266270668	1	ENSMUSG00000018412;ENSMUSG00000106014	-	Kansl1;-	KAT8 regulatory NSL complex subunit 1 [Source:MGISymbol;Acc:MGI:1923969];;;-
mmucirc_014670	0.850681113	1.701362227	0	0	-Inf	0.266270668	1	ENSMUSG00000031858	-	Mau2	MAU2 sister chromatid cohesion factor [Source:MGISymbol;Acc:MGI:1921799]
mmucirc_015439	0.850681113	1.701362227	0	0	-Inf	0.266270668	1	ENSMUSG00000045180	-	Shroom2	shroom family member 2 [Source:MGISymbol;Acc:MGI:107194]
mmucirc_020293	1.260111145	0	2.52022229	Inf	Inf	0.266337219	1	ENSMUSG00000030505	-	Prmt3	protein arginine N-methyltransferase 3 [Source:MGISymbol;Acc:MGI:1919224]
mmucirc_017203	0.853223286	1.706446572	0	0	-Inf	0.266341627	1	ENSMUSG00000018412;ENSMUSG00000106014	mm9_circ_017136	Kansl1;-	KAT8 regulatory NSL complex subunit 1 [Source:MGISymbol;Acc:MGI:1923969];;;-
mmucirc_021670	0.853223286	1.706446572	0	0	-Inf	0.266341627	1	ENSMUSG00000056342	-	Usp34	ubiquitin specific peptidase 34 [Source:MGISymbol;Acc:MGI:109473]
mmucirc_023529	0.853223286	1.706446572	0	0	-Inf	0.266341627	1	ENSMUSG00000061533	-	Cep128	centrosomal protein 128 [Source:MGISymbol;Acc:MGI:1922466]
mmucirc_011673	0.853223286	1.706446572	0	0	-Inf	0.266341627	1	ENSMUSG00000005871	-	Apc	"APC, WNT signaling pathway regulator [Source:MGISymbol;Acc:MGI:88039]"
mmucirc_007819	0.853223286	1.706446572	0	0	-Inf	0.266341627	1	ENSMUSG00000026743	-	Mllt10	"myeloid/lymphoid or mixed-lineage leukemia;translocated to, 10 [Source:MGI Symbol;Acc:MGI:1329038]"
mmucirc_001428	0.853223286	1.706446572	0	0	-Inf	0.266341627	1	ENSMUSG00000045751	mm9_circ_013131	Mms22l	"MMS22-like, DNA repair protein [Source:MGISymbol;Acc:MGI:2684980]"
mmucirc_003520	0.853223286	1.706446572	0	0	-Inf	0.266341627	1	ENSMUSG00000030126	mm9_circ_003215	Tmcc1	transmembrane and coiled coil domains 1 [Source:MGISymbol;Acc:MGI:2442368]
mmucirc_003443	0.853223286	1.706446572	0	0	-Inf	0.266341627	1	ENSMUSG00000036902	-	Neto2	neuropilin (NRP) and tolloid (TLL)-like 2[Source:MGI Symbol;Acc:MGI:1921763]
mmucirc_005122	0.856592863	1.713185726	0	0	-Inf	0.266429743	1	ENSMUSG00000038822	-	Hace1	"HECT domain and ankyrin repeat containing, E3ubiquitin protein ligase 1 [Source:MGISymbol;Acc:MGI:2446110]"
mmucirc_019245	0.856592863	1.713185726	0	0	-Inf	0.266429743	1	ENSMUSG00000021470;ENSMUSG00000114095	-	Ercc6l2;-	"excision repair cross-complementing rodent repairdeficiency, complementation group 6 like 2 [Source:MGISymbol;Acc:MGI:1923501]";;;-
mmucirc_002748	0.856592863	1.713185726	0	0	-Inf	0.266429743	1	ENSMUSG00000021686;ENSMUSG00000084423	-	Ap3b1;-	"adaptor-related protein complex 3, beta 1 subunit[Source:MGI Symbol;Acc:MGI:1333879]";;;-
mmucirc_011961	0.856592863	1.713185726	0	0	-Inf	0.266429743	1	NA	-	-	-
mmucirc_010350	0.856592863	1.713185726	0	0	-Inf	0.266429743	1	ENSMUSG00000039000	-	Ube3c	ubiquitin protein ligase E3C [Source:MGISymbol;Acc:MGI:2140998]
mmucirc_010644	0.856592863	1.713185726	0	0	-Inf	0.266429743	1	ENSMUSG00000036466	-	Megf11	multiple EGF-like-domains 11 [Source:MGISymbol;Acc:MGI:1920951]
mmucirc_011070	0.857420267	1.714840534	0	0	-Inf	0.266450339	1	ENSMUSG00000026601	-	Axdnd1	axonemal dynein light chain domain containing 1[Source:MGI Symbol;Acc:MGI:1924602]
mmucirc_009379	0.857420267	1.714840534	0	0	-Inf	0.266450339	1	ENSMUSG00000060548	-	Tnfrsf19	"tumor necrosis factor receptor superfamily, member19 [Source:MGI Symbol;Acc:MGI:1352474]"
mmucirc_000190	0.857420267	1.714840534	0	0	-Inf	0.266450339	1	ENSMUSG00000054580	-	Pla2r1	phospholipase A2 receptor 1 [Source:MGISymbol;Acc:MGI:102468]
mmucirc_012607	0.857420267	1.714840534	0	0	-Inf	0.266450339	1	ENSMUSG00000034098	-	Fstl5	follistatin-like 5 [Source:MGISymbol;Acc:MGI:2442179]
mmucirc_005140	0.85996244	1.719924879	0	0	-Inf	0.266511038	1	ENSMUSG00000026516	-	Nvl	nuclear VCP-like [Source:MGISymbol;Acc:MGI:1914709]
mmucirc_018358	0.863332016	1.726664032	0	0	-Inf	0.266585458	1	ENSMUSG00000030557	-	Mef2a	myocyte enhancer factor 2A [Source:MGISymbol;Acc:MGI:99532]
mmucirc_012355	1.532758133	0.339941484	2.725574783	8.017776332	3.003202172	0.266851921	1	ENSMUSG00000032743	-	D430042O09Rik	RIKEN cDNA D430042O09 gene [Source:MGISymbol;Acc:MGI:2442760]
mmucirc_018046	8.416085029	10.80032741	6.031842645	0.558487017	-0.84040435	0.267165015	1	ENSMUSG00000039716	-	Dock3	dedicator of cyto-kinesis 3 [Source:MGISymbol;Acc:MGI:2429763]
mmucirc_009454	3.477788559	5.131043294	1.824533825	0.355587299	-1.491724302	0.267272665	1	ENSMUSG00000032413	mm9_circ_006733	Rasa2	RAS p21 protein activator 2 [Source:MGISymbol;Acc:MGI:2149960]
mmucirc_009973	2.031721636	0.686622121	3.376821152	4.91801975	2.298077529	0.267422656	1	ENSMUSG00000063873	-	Slc24a3	"solute carrier family 24 (sodium/potassium/calciumexchanger), member 3 [Source:MGI Symbol;Acc:MGI:2137513]"
mmucirc_005143	0.936779323	0	1.873558646	Inf	Inf	0.267747207	1	ENSMUSG00000052062	-	Pard3b	par-3 family cell polarity regulator beta[Source:MGI Symbol;Acc:MGI:1919301]
mmucirc_019454	0.936779323	0	1.873558646	Inf	Inf	0.267747207	1	ENSMUSG00000020196	-	Cabin1	calcineurin binding protein 1 [Source:MGISymbol;Acc:MGI:1298375]
mmucirc_002547	0.936779323	0	1.873558646	Inf	Inf	0.267747207	1	ENSMUSG00000024413	-	Npc1	NPC intracellular cholesterol transporter 1[Source:MGI Symbol;Acc:MGI:1097712]
mmucirc_009644	0.936779323	0	1.873558646	Inf	Inf	0.267747207	1	ENSMUSG00000039509	-	Nup133	nucleoporin 133 [Source:MGISymbol;Acc:MGI:2442620]
mmucirc_019666	2.028447985	0.693361274	3.363534695	4.851056469	2.278298973	0.267813975	1	ENSMUSG00000077119;ENSMUSG00000070078;ENSMUSG00000078002;ENSMUSG00000077872;ENSMUSG00000078038;ENSMUSG00000096628	-	-;-;-;-;-;-	-;;;-;;;-;;;-;;;-;;;-
mmucirc_012513	0.930136095	0	1.860272189	Inf	Inf	0.268159447	1	ENSMUSG00000075254	-	Heg1	heart development protein with EGF-like domains 1[Source:MGI Symbol;Acc:MGI:1924696]
mmucirc_003307	0.930136095	0	1.860272189	Inf	Inf	0.268159447	1	ENSMUSG00000032281	-	Acsbg1	acyl-CoA synthetase bubblegum family member 1[Source:MGI Symbol;Acc:MGI:2385656]
mmucirc_020202	0.927844732	0	1.855689464	Inf	Inf	0.268295578	1	ENSMUSG00000020361	mm9_circ_011514	Hspa4	heat shock protein 4 [Source:MGISymbol;Acc:MGI:1342292]
mmucirc_017457	0.923492866	0	1.846985732	Inf	Inf	0.268545574	1	ENSMUSG00000053111	-	Fank1	fibronectin type 3 and ankyrin repeat domains 1[Source:MGI Symbol;Acc:MGI:1914180]
mmucirc_012012	0.921201503	0	1.842403007	Inf	Inf	0.268672703	1	ENSMUSG00000040488	mm9_circ_008154	Ltbp4	latent transforming growth factor beta bindingprotein 4 [Source:MGI Symbol;Acc:MGI:1321395]
mmucirc_012105	1.519471676	0.339941484	2.699001869	7.93960725	2.989067643	0.268793031	1	ENSMUSG00000042015	-	Wdr41	WD repeat domain 41 [Source:MGISymbol;Acc:MGI:2445123]
mmucirc_018837	0.916849638	0	1.833699276	Inf	Inf	0.268905619	1	ENSMUSG00000041650;ENSMUSG00000115264	-	Pcca;-	"propionyl-Coenzyme A carboxylase, alpha polypeptide[Source:MGI Symbol;Acc:MGI:97499]";;;-
mmucirc_007638	0.916849638	0	1.833699276	Inf	Inf	0.268905619	1	ENSMUSG00000030075	-	Cntn3	contactin 3 [Source:MGI Symbol;Acc:MGI:99534]"
mmucirc_002724	0.914558275	0	1.82911655	Inf	Inf	0.269023765	1	ENSMUSG00000025220	-	Oga	O-GlcNAcase [Source:MGI Symbol;Acc:MGI:1932139]"
mmucirc_011047	1.515119811	0.339941484	2.690298138	7.914003634	2.984407728	0.269433062	1	ENSMUSG00000038122	-	Tbc1d32	"TBC1 domain family, member 32 [Source:MGISymbol;Acc:MGI:2442827]"
mmucirc_008421	0.905623684	0	1.811247368	Inf	Inf	0.269454952	1	ENSMUSG00000019952	-	Poc1b	POC1 centriolar protein B [Source:MGISymbol;Acc:MGI:1918511]
mmucirc_012397	0.903332321	0	1.806664642	Inf	Inf	0.269557991	1	ENSMUSG00000022231	-	Sema5a	"sema domain, seven thrombospondin repeats (type 1and type 1-like), transmembrane domain (TM) and shortcytoplasmic domain, (semaphorin) 5A [Source:MGISymbol;Acc:MGI:107556]"
mmucirc_001949	0.903332321	0	1.806664642	Inf	Inf	0.269557991	1	ENSMUSG00000086035	-	-	-
mmucirc_002010	0.903332321	0	1.806664642	Inf	Inf	0.269557991	1	ENSMUSG00000006262	-	Mob1b	MOB kinase activator 1B [Source:MGISymbol;Acc:MGI:1915723]
mmucirc_011098	0.903332321	0	1.806664642	Inf	Inf	0.269557991	1	ENSMUSG00000031337	-	Mtm1	X-linked myotubular myopathy gene 1 [Source:MGISymbol;Acc:MGI:1099452]
mmucirc_006780	2.013505719	0.668059469	3.358951969	5.027923601	2.329962728	0.269610604	1	ENSMUSG00000032393	-	Dpp8	dipeptidylpeptidase 8 [Source:MGISymbol;Acc:MGI:1921638]
mmucirc_007337	0.898980455	0	1.797960911	Inf	Inf	0.269745244	1	ENSMUSG00000041594	-	Tmtc4	transmembrane and tetratricopeptide repeatcontaining 4 [Source:MGI Symbol;Acc:MGI:1921050]
mmucirc_009933	0.898980455	0	1.797960911	Inf	Inf	0.269745244	1	ENSMUSG00000017707	-	Serinc3	serine incorporator 3 [Source:MGISymbol;Acc:MGI:1349457]
mmucirc_010195	0.892337227	0	1.784674454	Inf	Inf	0.270009849	1	ENSMUSG00000022335	mm9_circ_009299	Zfat	zinc finger and AT hook domain containing[Source:MGI Symbol;Acc:MGI:2681865]
mmucirc_007736	0.892337227	0	1.784674454	Inf	Inf	0.270009849	1	ENSMUSG00000038718	-	Pbx3	pre B cell leukemia homeobox 3 [Source:MGISymbol;Acc:MGI:97496]
mmucirc_018279	0.892337227	0	1.784674454	Inf	Inf	0.270009849	1	ENSMUSG00000006673	-	Qrich1	glutamine-rich 1 [Source:MGISymbol;Acc:MGI:1916482]
mmucirc_012907	0.890045864	0	1.780091728	Inf	Inf	0.270095191	1	ENSMUSG00000020166;ENSMUSG00000093404	-	Cnot2;-	"CCR4-NOT transcription complex, subunit 2[Source:MGI Symbol;Acc:MGI:1919318]";;;-
mmucirc_013998	2.009500588	0.686622121	3.332379056	4.853294052	2.278964273	0.270095472	1	ENSMUSG00000038070	-	Cntln	"centlein, centrosomal protein [Source:MGISymbol;Acc:MGI:2443104]"
mmucirc_004914	0.887754501	0	1.775509003	Inf	Inf	0.270177508	1	ENSMUSG00000052062	-	Pard3b	par-3 family cell polarity regulator beta[Source:MGI Symbol;Acc:MGI:1919301]
mmucirc_001230	0.887754501	0	1.775509003	Inf	Inf	0.270177508	1	ENSMUSG00000020739	-	Nup85	nucleoporin 85 [Source:MGI Symbol;Acc:MGI:3046173]"
mmucirc_009797	0.887754501	0	1.775509003	Inf	Inf	0.270177508	1	ENSMUSG00000026975	-	Dph7	diphthamine biosynethesis 7 [Source:MGISymbol;Acc:MGI:1914478]
mmucirc_019560	0.887754501	0	1.775509003	Inf	Inf	0.270177508	1	ENSMUSG00000028886	mm9_circ_014511	Eya3	EYA transcriptional coactivator and phosphatase 3[Source:MGI Symbol;Acc:MGI:109339]
mmucirc_001794	0.883402636	0	1.766805272	Inf	Inf	0.270325553	1	ENSMUSG00000038174	-	Fam126b	"family with sequence similarity 126, member B[Source:MGI Symbol;Acc:MGI:1098784]"
mmucirc_014748	0.883402636	0	1.766805272	Inf	Inf	0.270325553	1	ENSMUSG00000062232	mm9_circ_000400	Rapgef2	Rap guanine nucleotide exchange factor (GEF) 2[Source:MGI Symbol;Acc:MGI:2659071]
mmucirc_014498	0.881111273	0	1.762222546	Inf	Inf	0.270399153	1	ENSMUSG00000026663	-	Atf6	activating transcription factor 6 [Source:MGISymbol;Acc:MGI:1926157]
mmucirc_013837	0.881111273	0	1.762222546	Inf	Inf	0.270399153	1	ENSMUSG00000026103	-	Gls	glutaminase [Source:MGI Symbol;Acc:MGI:95752]"
mmucirc_014637	0.881111273	0	1.762222546	Inf	Inf	0.270399153	1	ENSMUSG00000021686	-	Ap3b1	"adaptor-related protein complex 3, beta 1 subunit[Source:MGI Symbol;Acc:MGI:1333879]"
mmucirc_014515	0.874468045	0	1.748936089	Inf	Inf	0.270595703	1	ENSMUSG00000029469	-	Ift81	intraflagellar transport 81 [Source:MGISymbol;Acc:MGI:1098597]
mmucirc_019024	0.874468045	0	1.748936089	Inf	Inf	0.270595703	1	ENSMUSG00000063146	-	Clip2	CAP-GLY domain containing linker protein 2[Source:MGI Symbol;Acc:MGI:1313136]
mmucirc_011713	0.874468045	0	1.748936089	Inf	Inf	0.270595703	1	ENSMUSG00000041245	-	Wnk3	WNK lysine deficient protein kinase 3 [Source:MGISymbol;Acc:MGI:2652875]
mmucirc_018819	0.872176682	0	1.744353364	Inf	Inf	0.270657728	1	ENSMUSG00000037134	-	Prmt9	protein arginine methyltransferase 9 [Source:MGISymbol;Acc:MGI:2142651]
mmucirc_011211	0.865533453	0	1.731066907	Inf	Inf	0.270820997	1	ENSMUSG00000039087	-	Rreb1	ras responsive element binding protein 1[Source:MGI Symbol;Acc:MGI:2443664]
mmucirc_011949	4.881300758	6.724459145	3.03814237	0.451804718	-1.146228757	0.270851639	1	ENSMUSG00000091474	-	2610021A01Rik	RIKEN cDNA 2610021A01 gene [Source:MGISymbol;Acc:MGI:1922662]
mmucirc_021819	4.874752453	6.715945262	3.033559645	0.451695112	-1.146578794	0.271047001	1	ENSMUSG00000035247	mm9_circ_002888	Hectd1	HECT domain E3 ubiquitin protein ligase 1[Source:MGI Symbol;Acc:MGI:2384768]
mmucirc_013860	1.99719642	0.679882968	3.314509873	4.875118265	2.285437218	0.271595188	1	ENSMUSG00000036503	-	Rnf13	ring finger protein 13 [Source:MGISymbol;Acc:MGI:1346341]
mmucirc_010760	1.994307513	0.65623597	3.332379056	5.078019507	2.344265937	0.271949725	1	ENSMUSG00000029202	-	Pds5a	PDS5 cohesin associated factor A [Source:MGISymbol;Acc:MGI:1918771]
mmucirc_016117	1.99294048	0.693361274	3.292519685	4.748635101	2.2475129	0.272117835	1	ENSMUSG00000032411	-	Tfdp2	transcription factor Dp 2 [Source:MGISymbol;Acc:MGI:107167]
mmucirc_004516	1.992844555	0.679882968	3.305806142	4.862316457	2.281643792	0.27212964	1	ENSMUSG00000032855	-	Pkd1	"polycystin 1, transient receptor poteintial channelinteracting [Source:MGI Symbol;Acc:MGI:97603]"
mmucirc_016548	1.052972886	0	2.105945773	Inf	Inf	0.27259957	1	ENSMUSG00000059474	-	Mbtd1	mbt domain containing 1 [Source:MGISymbol;Acc:MGI:2143977]
mmucirc_000078	3.80823335	1.714840534	5.901626167	3.441501441	1.783038114	0.273882823	1	ENSMUSG00000063458	-	Lrmda	leucine rich melanocyte differentiation associated[Source:MGI Symbol;Acc:MGI:1923883]
mmucirc_015018	20.43372258	16.95450477	23.91294039	1.410418099	0.496122893	0.274371235	1	ENSMUSG00000020646	mm9_circ_006045	Mboat2	membrane bound O-acyltransferase domain containing2 [Source:MGI Symbol;Acc:MGI:1914466]
mmucirc_017062	1.481672809	0.339941484	2.623404134	7.717222696	2.948081738	0.274412217	1	ENSMUSG00000030662	-	Ipo5	importin 5 [Source:MGI Symbol;Acc:MGI:1917822]"
mmucirc_019286	2.327957047	3.78144605	0.874468045	0.231252286	-2.112460466	0.275020875	1	ENSMUSG00000029376	mm9_circ_018364	Mthfd2l	methylenetetrahydrofolate dehydrogenase (NADP+dependent) 2-like [Source:MGI Symbol;Acc:MGI:1915871]
mmucirc_005932	1.476107794	0.346680637	2.605534952	7.515663329	2.909900441	0.275259801	1	ENSMUSG00000074749	-	Kiz	kizuna centrosomal protein [Source:MGISymbol;Acc:MGI:2684960]
mmucirc_016712	15.37097693	12.25964576	18.4823081	1.507572768	0.59222764	0.276231816	1	ENSMUSG00000022142	mm9_circ_001790	Nup155	nucleoporin 155 [Source:MGISymbol;Acc:MGI:2181182]
mmucirc_006616	7.112906414	4.767574734	9.458238094	1.98386782	0.988315906	0.278199185	1	ENSMUSG00000026566	-	Mpzl1	myelin protein zero-like 1 [Source:MGISymbol;Acc:MGI:1915731]
mmucirc_018303	0.901271818	0	1.802543636	Inf	Inf	0.278326253	1	ENSMUSG00000015994	-	Fnta	"farnesyltransferase, CAAX box, alpha [Source:MGISymbol;Acc:MGI:104683]"
mmucirc_004159	7.646235088	5.366348018	9.926122158	1.849697807	0.88728959	0.278440462	1	ENSMUSG00000024293	-	Esco1	establishment of sister chromatid cohesion N-acetyltransferase 1 [Source:MGI Symbol;Acc:MGI:1925055]
mmucirc_018125	2.665495496	4.077523076	1.253467916	0.307409153	-1.701767972	0.278492863	1	ENSMUSG00000023066	-	Rttn	rotatin [Source:MGI Symbol;Acc:MGI:2179288]"
mmucirc_002403	23.17144535	30.7643875	15.57850321	0.506381062	-0.981704644	0.278539522	1	ENSMUSG00000024817	mm9_circ_016872	Uhrf2	"ubiquitin-like, containing PHD and RING fingerdomains 2 [Source:MGI Symbol;Acc:MGI:1923718]"
mmucirc_010315	1.092832257	0	2.185664514	Inf	Inf	0.278820306	1	ENSMUSG00000035069	-	Oma1	OMA1 zinc metallopeptidase [Source:MGISymbol;Acc:MGI:1914263]
mmucirc_015969	0.943422551	0	1.886845103	Inf	Inf	0.278836347	1	ENSMUSG00000020255	-	D10Wsu102e	"DNA segment, Chr 10, Wayne State University 102,expressed [Source:MGI Symbol;Acc:MGI:106381]"
mmucirc_007831	0.943422551	0	1.886845103	Inf	Inf	0.278836347	1	ENSMUSG00000022110	-	Sucla2	"succinate-Coenzyme A ligase, ADP-forming, betasubunit [Source:MGI Symbol;Acc:MGI:1306775]"
mmucirc_004908	0.943422551	0	1.886845103	Inf	Inf	0.278836347	1	ENSMUSG00000027248	-	Pdia3	protein disulfide isomerase associated 3[Source:MGI Symbol;Acc:MGI:95834]
mmucirc_023162	0.943422551	0	1.886845103	Inf	Inf	0.278836347	1	ENSMUSG00000033014	-	Trim33	tripartite motif-containing 33 [Source:MGISymbol;Acc:MGI:2137357]
mmucirc_022219	0.943422551	0	1.886845103	Inf	Inf	0.278836347	1	ENSMUSG00000032238	-	Rora	RAR-related orphan receptor alpha [Source:MGISymbol;Acc:MGI:104661]
mmucirc_003665	2.646836919	4.026919464	1.266754373	0.314571569	-1.66853981	0.279719103	1	ENSMUSG00000101904;ENSMUSG00000100257	-	Gm29427;-	predicted gene 29427 [Source:MGISymbol;Acc:MGI:5580133];;;-
mmucirc_018875	2.637651518	4.021835119	1.253467916	0.311665665	-1.681928868	0.280331275	1	ENSMUSG00000038024	-	Dennd4c	DENN/MADD domain containing 4C [Source:MGISymbol;Acc:MGI:1914769]
mmucirc_010380	2.635071336	4.065699577	1.204443095	0.296244981	-1.755137382	0.280504251	1	ENSMUSG00000028580	mm9_circ_012567	Pum1	pumilio RNA-binding family member 1 [Source:MGISymbol;Acc:MGI:1931749]
mmucirc_021576	3.766745847	5.481153469	2.052338226	0.374435461	-1.417211023	0.281000305	1	ENSMUSG00000070280;ENSMUSG00000036737	-	Slc22a14;Oxsr1	"solute carrier family 22 (organic cationtransporter), member 14 [Source:MGISymbol;Acc:MGI:2685974]";;;oxidative-stress responsive 1 [Source:MGISymbol;Acc:MGI:1917378]
mmucirc_016322	10.21257921	13.76864231	6.6565161	0.483454792	-1.048547107	0.281462455	1	ENSMUSG00000048490	mm9_circ_016045	Nrip1	nuclear receptor interacting protein 1 [Source:MGISymbol;Acc:MGI:1315213]
mmucirc_018725	11.59474666	8.895701421	14.2937919	1.606820106	0.684208419	0.28148858	1	ENSMUSG00000031951	-	Tmem231	transmembrane protein 231 [Source:MGISymbol;Acc:MGI:2685024]
mmucirc_013122	5.958693905	3.766312935	8.151074874	2.164205422	1.113837443	0.281605196	1	ENSMUSG00000026585	-	Kifap3	kinesin-associated protein 3 [Source:MGISymbol;Acc:MGI:107566]
mmucirc_007303	3.889820519	2.042958519	5.73668252	2.808026922	1.489556767	0.282583406	1	ENSMUSG00000033216	-	Eefsec	"eukaryotic elongation factor, selenocysteine-tRNA-specific [Source:MGI Symbol;Acc:MGI:2137092]"
mmucirc_022013	2.603088293	4.064044769	1.142131816	0.281033276	-1.831187129	0.282685695	1	ENSMUSG00000004383	-	Large1	LARGE xylosyl- and glucuronyltransferase 1[Source:MGI Symbol;Acc:MGI:1342270]
mmucirc_004228	2.039648903	4.079297805	0	0	-Inf	0.284099704	1	ENSMUSG00000109156	-	Gm45194	predicted gene 45194 [Source:MGISymbol;Acc:MGI:5753770]
mmucirc_022575	6.107032801	3.007095013	9.206970589	3.061749146	1.614356086	0.284716191	1	ENSMUSG00000031731	-	Ap1g1	"adaptor protein complex AP-1, gamma 1 subunit[Source:MGI Symbol;Acc:MGI:101919]"
mmucirc_002163	7.275437917	9.433822324	5.11705351	0.542415718	-0.88252911	0.285238116	1	ENSMUSG00000051910	-	Sox6	SRY (sex determining region Y)-box 6 [Source:MGISymbol;Acc:MGI:98368]
mmucirc_015198	7.244186353	9.420344017	5.068028688	0.537987644	-0.894355055	0.28571943	1	ENSMUSG00000004562	-	Arhgef40	Rho guanine nucleotide exchange factor (GEF) 40[Source:MGI Symbol;Acc:MGI:2685515]
mmucirc_019790	1.849890772	3.079690814	0.62009073	0.201348371	-2.312234292	0.286522225	1	ENSMUSG00000020361	-	Hspa4	heat shock protein 4 [Source:MGISymbol;Acc:MGI:1342292]
mmucirc_001459	168.4247648	178.4615	158.3880297	0.887519323	-0.172149565	0.287356285	1	ENSMUSG00000000804;ENSMUSG00000083876	mm9_circ_007295	Usp32;-	ubiquitin specific peptidase 32 [Source:MGISymbol;Acc:MGI:2144475];;;-
mmucirc_017681	3.206768211	1.719924879	4.693611542	2.728963107	1.448352891	0.287360328	1	ENSMUSG00000028207	-	Asph	aspartate-beta-hydroxylase [Source:MGISymbol;Acc:MGI:1914186]
mmucirc_017934	3.817927097	5.494631776	2.141222418	0.389693524	-1.359588139	0.287650673	1	ENSMUSG00000031703	-	Itfg1	integrin alpha FG-GAP repeat containing 1[Source:MGI Symbol;Acc:MGI:106419]
mmucirc_000825	5.542859294	7.400912575	3.684806014	0.497885359	-1.006114503	0.287994555	1	ENSMUSG00000031982	-	Arv1	"ARV1 homolog, fatty acid homeostasis modulator[Source:MGI Symbol;Acc:MGI:1916115]"
mmucirc_021024	1.828690022	3.024002857	0.633377187	0.20944993	-2.255322693	0.28896548	1	ENSMUSG00000006435	-	Neurl1a	neuralized E3 ubiquitin protein ligase 1A[Source:MGI Symbol;Acc:MGI:1334263]
mmucirc_002397	2.281738107	3.974541123	0.588935091	0.148176877	-2.754607764	0.289980075	1	ENSMUSG00000029472	-	Anapc5	anaphase-promoting complex subunit 5 [Source:MGISymbol;Acc:MGI:1929722]
mmucirc_003894	1.814035531	3.039135972	0.588935091	0.193783725	-2.367480682	0.290672996	1	ENSMUSG00000024151	-	Msh2	mutS homolog 2 [Source:MGI Symbol;Acc:MGI:101816]"
mmucirc_002182	1.801037894	2.995271514	0.606804273	0.202587402	-2.303383636	0.292194834	1	ENSMUSG00000026142;ENSMUSG00000104493	-	Rhbdd1;-	rhomboid domain containing 1 [Source:MGISymbol;Acc:MGI:1924117];;;-
mmucirc_023513	1.799189191	3.027312473	0.571065908	0.188637913	-2.40630843	0.292411599	1	ENSMUSG00000051674	-	Dcun1d4	"DCN1, defective in cullin neddylation 1, domaincontaining 4 (S. cerevisiae) [Source:MGISymbol;Acc:MGI:2140972]"
mmucirc_009740	1.795819614	3.02057332	0.571065908	0.18905878	-2.403093241	0.292806786	1	ENSMUSG00000020220	-	Vps13d	vacuolar protein sorting 13D [Source:MGISymbol;Acc:MGI:2448530]
mmucirc_014356	2.849083298	1.379983395	4.3181832	3.129155912	1.645773544	0.29298173	1	ENSMUSG00000039262	-	Prrc2b	proline-rich coiled-coil 2B [Source:MGISymbol;Acc:MGI:1923304]
mmucirc_008238	9.028090841	12.00234885	6.053832833	0.504387342	-0.987396025	0.293420117	1	ENSMUSG00000022770	-	Dlg1	discs large MAGUK scaffold protein 1 [Source:MGISymbol;Acc:MGI:107231]
mmucirc_013189	1.779799134	2.988532361	0.571065908	0.191085737	-2.387707999	0.294685243	1	ENSMUSG00000026627	-	Pacc1	proton activated chloride channel 1 [Source:MGISymbol;Acc:MGI:1914200]
mmucirc_019905	28.23983492	32.27350397	24.20616588	0.75003216	-0.414975639	0.295066874	1	ENSMUSG00000064302	mm9_circ_001415	Clasp1	CLIP associating protein 1 [Source:MGISymbol;Acc:MGI:1923957]
mmucirc_009803	5.67760774	3.757799052	7.597416429	2.021772938	1.015620979	0.295414658	1	ENSMUSG00000030465	mm9_circ_001914	Psd3	pleckstrin and Sec7 domain containing 3 [Source:MGISymbol;Acc:MGI:1918215]
mmucirc_000125	58.17671569	63.69393142	52.65949995	0.826758512	-0.274462101	0.295554169	1	ENSMUSG00000022801	mm9_circ_007087	Lrch3	leucine-rich repeats and calponin homology (CH)domain containing 3 [Source:MGI Symbol;Acc:MGI:1917394]
mmucirc_006179	4.826452342	3.045875126	6.607029559	2.169172828	1.117145004	0.297651606	1	ENSMUSG00000020993	-	Trappc6b	trafficking protein particle complex 6B [Source:MGISymbol;Acc:MGI:1925482]
mmucirc_004170	4.788271478	6.850968173	2.725574783	0.397837899	-1.329747378	0.298146592	1	ENSMUSG00000003721	-	Insig2	insulin induced gene 2 [Source:MGISymbol;Acc:MGI:1920249]
mmucirc_016542	2.994637939	4.419119367	1.57015651	0.355309821	-1.49285053	0.298647625	1	ENSMUSG00000026024	-	Als2	alsin Rho guanine nucleotide exchange factor[Source:MGI Symbol;Acc:MGI:1921268]
mmucirc_008282	4.797742951	3.037481164	6.558004737	2.159027294	1.110381481	0.299166133	1	ENSMUSG00000029312	-	Klhl8	kelch-like 8 [Source:MGI Symbol;Acc:MGI:2179430]"
mmucirc_003648	3.330213446	0.339941484	6.320485409	18.59286292	4.216677028	0.29954747	1	ENSMUSG00000030068;ENSMUSG00000093661	mm9_circ_017409	Gm20696;Eif4e3	predicted gene 20696 [Source:MGISymbol;Acc:MGI:5313143];;;eukaryotic translation initiation factor 4E member3 [Source:MGI Symbol;Acc:MGI:1914142]
mmucirc_016730	3.107975544	0.996177454	5.219773634	5.239803025	2.389512579	0.29956353	1	ENSMUSG00000059439	-	Bcas3	breast carcinoma amplified sequence 3 [Source:MGISymbol;Acc:MGI:2385848]
mmucirc_020949	5.579077428	3.774706896	7.38344796	1.956032127	0.967930066	0.299737751	1	ENSMUSG00000025885	-	Myo5b	myosin VB [Source:MGI Symbol;Acc:MGI:106598]"
mmucirc_009488	2.953758313	4.368515756	1.53900087	0.352293767	-1.505149146	0.300923926	1	ENSMUSG00000024515	mm9_circ_006973	Smad4	SMAD family member 4 [Source:MGISymbol;Acc:MGI:894293]
mmucirc_004622	2.501891752	4.432717596	0.571065908	0.128829752	-2.956462287	0.302352259	1	ENSMUSG00000117694;ENSMUSG00000037236	-	Snhg4;Matr3	small nucleolar RNA host gene 4 [Source:MGISymbol;Acc:MGI:4937091];;;matrin 3 [Source:MGI Symbol;Acc:MGI:1298379]"
mmucirc_003877	11.30101954	13.87989831	8.722140782	0.628400914	-0.670242816	0.302700625	1	ENSMUSG00000030967	mm9_circ_004212	Zranb1	"zinc finger, RAN-binding domain containing 1[Source:MGI Symbol;Acc:MGI:106441]"
mmucirc_018603	4.034380349	5.971980376	2.096780322	0.351103016	-1.510033706	0.302831642	1	ENSMUSG00000021488	-	Nsd1	nuclear receptor-binding SET-domain protein 1[Source:MGI Symbol;Acc:MGI:1276545]
mmucirc_015974	2.068538215	0.693361274	3.443715156	4.966696704	2.31228665	0.30286528	1	ENSMUSG00000038369	-	Ncoa6	nuclear receptor coactivator 6 [Source:MGISymbol;Acc:MGI:1929915]
mmucirc_009521	2.068538215	0.693361274	3.443715156	4.966696704	2.31228665	0.30286528	1	ENSMUSG00000085568	-	-	-
mmucirc_001732	4.396956895	6.130650285	2.663263504	0.434417783	-1.202844934	0.305315993	1	ENSMUSG00000009670	-	Tex11	testis expressed gene 11 [Source:MGISymbol;Acc:MGI:1933237]
mmucirc_007079	6.744980813	4.388733216	9.10122841	2.073771169	1.052256708	0.30548273	1	ENSMUSG00000039361	-	Picalm	phosphatidylinositol binding clathrin assemblyprotein [Source:MGI Symbol;Acc:MGI:2385902]
mmucirc_010864	11.5843539	14.17432052	8.99438728	0.634555093	-0.656182668	0.305954256	1	ENSMUSG00000050017	mm9_circ_005741	Pitpnb	"phosphatidylinositol transfer protein, beta[Source:MGI Symbol;Acc:MGI:1927542]"
mmucirc_014930	20.98101412	17.6664287	24.29559955	1.37524114	0.459684609	0.306559358	1	ENSMUSG00000029913;ENSMUSG00000092394	-	Prdm5;-	PR domain containing 5 [Source:MGISymbol;Acc:MGI:1918029];;;-
mmucirc_010381	2.194719548	4.086036959	0.303402136	0.0742534	-3.751399104	0.306582515	1	ENSMUSG00000068115	-	Ninl	ninein-like [Source:MGI Symbol;Acc:MGI:1925427]"
mmucirc_013680	1.640589925	3.281179849	0	0	-Inf	0.306658333	1	ENSMUSG00000026594	-	Ralgps2	Ral GEF with PH domain and SH3 binding motif 2[Source:MGI Symbol;Acc:MGI:1925505]
mmucirc_000300	1.640589925	3.281179849	0	0	-Inf	0.306658333	1	ENSMUSG00000026836	-	Acvr1	"activin A receptor, type 1 [Source:MGISymbol;Acc:MGI:87911]"
mmucirc_017776	25.0777643	29.21476001	20.94076858	0.716787288	-0.480383044	0.307080747	1	ENSMUSG00000034377	mm9_circ_008009	Tulp4	tubby like protein 4 [Source:MGISymbol;Acc:MGI:1916092]
mmucirc_020390	1.97584117	3.318305154	0.633377187	0.190873701	-2.389309754	0.307155438	1	ENSMUSG00000024566	-	Atp9b	"ATPase, class II, type 9B [Source:MGISymbol;Acc:MGI:1354757]"
mmucirc_015309	1.361617797	2.406547	0.316688593	0.131594601	-2.92582779	0.307999139	1	ENSMUSG00000029458	-	Brap	BRCA1 associated protein [Source:MGISymbol;Acc:MGI:1919649]
mmucirc_013649	1.358344145	2.413286153	0.303402136	0.125721575	-2.991695842	0.308413757	1	ENSMUSG00000034334	-	Fam151b	"family with sequence similarity 151, member B[Source:MGI Symbol;Acc:MGI:1921192]"
mmucirc_012156	23.783304	27.42836901	20.13823899	0.734212048	-0.445731306	0.308616934	1	ENSMUSG00000056268	-	Dennd1b	DENN/MADD domain containing 1B [Source:MGISymbol;Acc:MGI:2447812]
mmucirc_001181	1.354878643	2.393068693	0.316688593	0.132335772	-2.917725001	0.308852268	1	ENSMUSG00000027010	-	Slc25a12	"solute carrier family 25 (mitochondrial carrier,Aralar), member 12 [Source:MGI Symbol;Acc:MGI:1926080]"
mmucirc_008258	1.349409554	2.413286153	0.285532954	0.118317073	-3.079269827	0.309543482	1	ENSMUSG00000031479	-	Vps36	vacuolar protein sorting 36 [Source:MGISymbol;Acc:MGI:1917410]
mmucirc_020775	1.349062819	2.394723501	0.303402136	0.126696103	-2.98055594	0.309587271	1	ENSMUSG00000025178	-	Pi4k2a	phosphatidylinositol 4-kinase type 2 alpha[Source:MGI Symbol;Acc:MGI:1934031]
mmucirc_007442	3.603824955	2.005833214	5.201816696	2.593344581	1.374813912	0.309935847	1	ENSMUSG00000040774	mm9_circ_007135	Cept1	choline/ethanolaminephosphotransferase 1[Source:MGI Symbol;Acc:MGI:2139793]
mmucirc_014638	1.343055144	2.369421695	0.316688593	0.133656493	-2.903398174	0.310345366	1	ENSMUSG00000024749	-	Tmc1	transmembrane channel-like gene family 1[Source:MGI Symbol;Acc:MGI:2151016]
mmucirc_009759	1.33723932	2.371076503	0.303402136	0.127959657	-2.966239063	0.31107818	1	ENSMUSG00000041444	mm9_circ_007027	Arhgap32	Rho GTPase activating protein 32 [Source:MGISymbol;Acc:MGI:2450166]
mmucirc_013660	1.334601222	2.352513851	0.316688593	0.1346171	-2.893066408	0.311410255	1	ENSMUSG00000020361	-	Hspa4	heat shock protein 4 [Source:MGISymbol;Acc:MGI:1342292]
mmucirc_014253	1.331231646	2.345774698	0.316688593	0.135003841	-2.888927645	0.311834108	1	ENSMUSG00000000094	-	Tbx4	T-box 4 [Source:MGI Symbol;Acc:MGI:102556]"
mmucirc_013264	1.327477325	2.369421695	0.285532954	0.120507445	-3.052805818	0.312305976	1	ENSMUSG00000052942	-	Glis3	GLIS family zinc finger 3 [Source:MGISymbol;Acc:MGI:2444289]
mmucirc_014367	1.318676668	2.333951199	0.303402136	0.129995064	-2.943471246	0.313410579	1	ENSMUSG00000022772;ENSMUSG00000083853	-	Senp5;-	SUMO/sentrin specific peptidase 5 [Source:MGISymbol;Acc:MGI:2443596];;;-
mmucirc_010707	6.710080732	4.733759046	8.686402418	1.834990403	0.875772518	0.314092296	1	ENSMUSG00000045103	-	Dmd	"dystrophin, muscular dystrophy [Source:MGISymbol;Acc:MGI:94909]"
mmucirc_014183	1.308914673	2.332296391	0.285532954	0.122425672	-3.030021974	0.314633468	1	ENSMUSG00000038481	mm9_circ_010538	Cdk19	cyclin-dependent kinase 19 [Source:MGISymbol;Acc:MGI:1925584]
mmucirc_001969	2.024885898	3.429681067	0.62009073	0.180801281	-2.467523197	0.315706269	1	ENSMUSG00000059921	-	Unc5c	unc-5 netrin receptor C [Source:MGISymbol;Acc:MGI:1095412]
mmucirc_012072	6.663885901	4.672986743	8.654785059	1.852088511	0.889153046	0.315811053	1	ENSMUSG00000032816	mm9_circ_002258	Igdcc4	"immunoglobulin superfamily, DCC subclass, member 4[Source:MGI Symbol;Acc:MGI:1858497]"
mmucirc_019320	3.31109247	4.806354847	1.815830093	0.37779776	-1.404313948	0.315962021	1	ENSMUSG00000038291	mm9_circ_002221	Snx25	sorting nexin 25 [Source:MGISymbol;Acc:MGI:2142610]
mmucirc_007877	2.297821321	1.040041912	3.555600731	3.418709085	1.773451662	0.316950153	1	ENSMUSG00000036167	-	Pphln1	periphilin 1 [Source:MGI Symbol;Acc:MGI:1917029]"
mmucirc_003138	3.290276464	4.720280739	1.860272189	0.394102023	-1.343358939	0.316981578	1	ENSMUSG00000022884;ENSMUSG00000104599;ENSMUSG00000087935	-	Eif4a2;-;-	eukaryotic translation initiation factor 4A2[Source:MGI Symbol;Acc:MGI:106906];;;-;;;-
mmucirc_000080	2.510052106	0.674798622	4.34530559	6.439410881	2.686928707	0.316992978	1	ENSMUSG00000022607	-	Ptk2	PTK2 protein tyrosine kinase 2 [Source:MGISymbol;Acc:MGI:95481]
mmucirc_014778	6.796638118	8.806197776	4.78707846	0.543603333	-0.879373794	0.317191827	1	ENSMUSG00000033306	mm9_circ_006435	Lpp	LIM domain containing preferred translocationpartner in lipoma [Source:MGI Symbol;Acc:MGI:2441849]
mmucirc_001382	30.5821889	35.55976816	25.60460965	0.720044336	-0.473842354	0.317648811	1	ENSMUSG00000041852	mm9_circ_000890	Tcf20	transcription factor 20 [Source:MGISymbol;Acc:MGI:108399]
mmucirc_005464	0.722766976	0	1.445533953	Inf	Inf	0.317674413	1	ENSMUSG00000020231	-	Dip2a	disco interacting protein 2 homolog A [Source:MGISymbol;Acc:MGI:2385920]
mmucirc_002450	0.722766976	0	1.445533953	Inf	Inf	0.317674413	1	ENSMUSG00000074802	-	Gas2l3	growth arrest-specific 2 like 3 [Source:MGISymbol;Acc:MGI:1918780]
mmucirc_000465	0.722766976	0	1.445533953	Inf	Inf	0.317674413	1	ENSMUSG00000037791	mm9_circ_016682	Phf12	PHD finger protein 12 [Source:MGISymbol;Acc:MGI:1924057]
mmucirc_006883	0.722766976	0	1.445533953	Inf	Inf	0.317674413	1	NA	-	-	-
mmucirc_022435	0.722766976	0	1.445533953	Inf	Inf	0.317674413	1	ENSMUSG00000075254	-	Heg1	heart development protein with EGF-like domains 1[Source:MGI Symbol;Acc:MGI:1924696]
mmucirc_005431	0.722766976	0	1.445533953	Inf	Inf	0.317674413	1	ENSMUSG00000042439	-	Zfp532	zinc finger protein 532 [Source:MGISymbol;Acc:MGI:3036282]
mmucirc_009350	0.722766976	0	1.445533953	Inf	Inf	0.317674413	1	ENSMUSG00000052920	-	Prkg1	"protein kinase, cGMP-dependent, type I [Source:MGISymbol;Acc:MGI:108174]"
mmucirc_008922	0.722766976	0	1.445533953	Inf	Inf	0.317674413	1	ENSMUSG00000028098	-	Rnf115	ring finger protein 115 [Source:MGISymbol;Acc:MGI:1915095]
mmucirc_018895	0.722766976	0	1.445533953	Inf	Inf	0.317674413	1	ENSMUSG00000020220	-	Vps13d	vacuolar protein sorting 13D [Source:MGISymbol;Acc:MGI:2448530]
mmucirc_015046	0.722766976	0	1.445533953	Inf	Inf	0.317674413	1	ENSMUSG00000008435;ENSMUSG00000077965	-	Rdh13;-	retinol dehydrogenase 13 (all-trans and 9-cis)[Source:MGI Symbol;Acc:MGI:1918732];;;-
mmucirc_018960	0.722766976	0	1.445533953	Inf	Inf	0.317674413	1	ENSMUSG00000036356	-	Csgalnact1	chondroitin sulfate N-acetylgalactosaminyltransferase 1 [Source:MGISymbol;Acc:MGI:2442354]
mmucirc_017325	0.729410205	0	1.45882041	Inf	Inf	0.317850997	1	ENSMUSG00000019978	-	Epb41l2	erythrocyte membrane protein band 4.1 like 2[Source:MGI Symbol;Acc:MGI:103009]
mmucirc_006873	0.729410205	0	1.45882041	Inf	Inf	0.317850997	1	ENSMUSG00000021044	-	Adck1	aarF domain containing kinase 1 [Source:MGISymbol;Acc:MGI:1919363]
mmucirc_017465	0.729410205	0	1.45882041	Inf	Inf	0.317850997	1	ENSMUSG00000037386	mm9_circ_011266	Rims2	regulating synaptic membrane exocytosis 2[Source:MGI Symbol;Acc:MGI:2152972]
mmucirc_013821	0.729410205	0	1.45882041	Inf	Inf	0.317850997	1	ENSMUSG00000029127	-	Zbtb49	zinc finger and BTB domain containing 49[Source:MGI Symbol;Acc:MGI:1922329]
mmucirc_023622	0.729410205	0	1.45882041	Inf	Inf	0.317850997	1	ENSMUSG00000062296	-	Trank1	tetratricopeptide repeat and ankyrin repeatcontaining 1 [Source:MGI Symbol;Acc:MGI:1341834]
mmucirc_023391	0.731701568	0	1.463403135	Inf	Inf	0.317911396	1	ENSMUSG00000020014	-	Cfap54	cilia and flagella associated protein 54[Source:MGI Symbol;Acc:MGI:1922208]
mmucirc_004246	0.731701568	0	1.463403135	Inf	Inf	0.317911396	1	ENSMUSG00000022685	-	Parn	poly(A)-specific ribonuclease (deadenylationnuclease) [Source:MGI Symbol;Acc:MGI:1921358]
mmucirc_001172	0.731701568	0	1.463403135	Inf	Inf	0.317911396	1	ENSMUSG00000060657	-	Marf1	meiosis regulator and mRNA stability 1 [Source:MGISymbol;Acc:MGI:2444505]
mmucirc_000707	0.731701568	0	1.463403135	Inf	Inf	0.317911396	1	ENSMUSG00000026775	-	Yme1l1	YME1-like 1 (S. cerevisiae) [Source:MGISymbol;Acc:MGI:1351651]
mmucirc_023504	0.731701568	0	1.463403135	Inf	Inf	0.317911396	1	ENSMUSG00000036986	-	Pml	promyelocytic leukemia [Source:MGISymbol;Acc:MGI:104662]
mmucirc_009325	0.738344796	0	1.476689592	Inf	Inf	0.318084004	1	ENSMUSG00000026335	-	Pam	peptidylglycine alpha-amidating monooxygenase[Source:MGI Symbol;Acc:MGI:97475]
mmucirc_001082	0.738344796	0	1.476689592	Inf	Inf	0.318084004	1	NA	-	-	-
mmucirc_002657	0.738344796	0	1.476689592	Inf	Inf	0.318084004	1	ENSMUSG00000009828	-	Cilk1	ciliogenesis associated kinase 1 [Source:MGISymbol;Acc:MGI:1934157]
mmucirc_007591	0.740636159	0	1.481272318	Inf	Inf	0.31814243	1	ENSMUSG00000026153	-	Fam135a	"family with sequence similarity 135, member A[Source:MGI Symbol;Acc:MGI:1915437]"
mmucirc_023565	0.740636159	0	1.481272318	Inf	Inf	0.31814243	1	ENSMUSG00000035798	-	Zdhhc17	"zinc finger, DHHC domain containing 17 [Source:MGISymbol;Acc:MGI:2445110]"
mmucirc_015774	0.740636159	0	1.481272318	Inf	Inf	0.31814243	1	ENSMUSG00000034329	-	Brip1	BRCA1 interacting protein C-terminal helicase 1[Source:MGI Symbol;Acc:MGI:2442836]
mmucirc_008718	0.740636159	0	1.481272318	Inf	Inf	0.31814243	1	ENSMUSG00000059060	-	Rad51b	RAD51 paralog B [Source:MGISymbol;Acc:MGI:1099436]
mmucirc_012581	0.740636159	0	1.481272318	Inf	Inf	0.31814243	1	ENSMUSG00000061533	-	Cep128	centrosomal protein 128 [Source:MGISymbol;Acc:MGI:1922466]
mmucirc_003397	0.740636159	0	1.481272318	Inf	Inf	0.31814243	1	ENSMUSG00000034723	-	Tmx4	thioredoxin-related transmembrane protein 4[Source:MGI Symbol;Acc:MGI:106558]
mmucirc_001009	0.740636159	0	1.481272318	Inf	Inf	0.31814243	1	ENSMUSG00000032218	-	Ccnb2	cyclin B2 [Source:MGI Symbol;Acc:MGI:88311]"
mmucirc_014522	0.744988024	0	1.489976049	Inf	Inf	0.318251437	1	ENSMUSG00000070336	-	Fbxo47	F-box protein 47 [Source:MGISymbol;Acc:MGI:1920223]
mmucirc_020250	0.744988024	0	1.489976049	Inf	Inf	0.318251437	1	ENSMUSG00000021009	-	Ptpn21	"protein tyrosine phosphatase, non-receptor type 21[Source:MGI Symbol;Acc:MGI:1344406]"
mmucirc_020943	0.744988024	0	1.489976049	Inf	Inf	0.318251437	1	ENSMUSG00000033653	-	Vps8	VPS8 CORVET complex subunit [Source:MGISymbol;Acc:MGI:2146407]
mmucirc_008612	0.744988024	0	1.489976049	Inf	Inf	0.318251437	1	ENSMUSG00000068040	-	Tm9sf4	transmembrane 9 superfamily protein member 4[Source:MGI Symbol;Acc:MGI:2139220]
mmucirc_020499	0.744988024	0	1.489976049	Inf	Inf	0.318251437	1	ENSMUSG00000039286	-	Fndc3b	fibronectin type III domain containing 3B[Source:MGI Symbol;Acc:MGI:1919257]
mmucirc_003904	0.747279387	0	1.494558774	Inf	Inf	0.318307666	1	ENSMUSG00000019143	-	Hars2	histidyl-tRNA synthetase 2 [Source:MGISymbol;Acc:MGI:1918041]
mmucirc_017913	0.747279387	0	1.494558774	Inf	Inf	0.318307666	1	ENSMUSG00000042446	-	Zmym4	"zinc finger, MYM-type 4 [Source:MGISymbol;Acc:MGI:1915035]"
mmucirc_019476	0.74957075	0	1.4991415	Inf	Inf	0.318363002	1	ENSMUSG00000089872	-	Rps6kc1	ribosomal protein S6 kinase polypeptide 1[Source:MGI Symbol;Acc:MGI:2443419]
mmucirc_017907	0.74957075	0	1.4991415	Inf	Inf	0.318363002	1	ENSMUSG00000037486	-	Asxl2	"additional sex combs like 2, transcriptionalregulator [Source:MGI Symbol;Acc:MGI:1922552]"
mmucirc_014276	0.74957075	0	1.4991415	Inf	Inf	0.318363002	1	ENSMUSG00000021244	mm9_circ_017717	Ylpm1	YLP motif containing 1 [Source:MGISymbol;Acc:MGI:1926195]
mmucirc_018590	0.74957075	0	1.4991415	Inf	Inf	0.318363002	1	ENSMUSG00000022019	-	Tdrd3	tudor domain containing 3 [Source:MGISymbol;Acc:MGI:2444023]
mmucirc_012133	0.74957075	0	1.4991415	Inf	Inf	0.318363002	1	ENSMUSG00000027799	-	Nbea	neurobeachin [Source:MGI Symbol;Acc:MGI:1347075]"
mmucirc_003570	0.74957075	0	1.4991415	Inf	Inf	0.318363002	1	NA	-	-	-
mmucirc_010249	0.753922616	0	1.507845231	Inf	Inf	0.3184654	1	ENSMUSG00000089872	-	Rps6kc1	ribosomal protein S6 kinase polypeptide 1[Source:MGI Symbol;Acc:MGI:2443419]
mmucirc_023261	0.753922616	0	1.507845231	Inf	Inf	0.3184654	1	ENSMUSG00000035933	-	Cog5	component of oligomeric golgi complex 5 [Source:MGISymbol;Acc:MGI:2145130]
mmucirc_020519	0.753922616	0	1.507845231	Inf	Inf	0.3184654	1	ENSMUSG00000005371	-	Fbxo11	F-box protein 11 [Source:MGISymbol;Acc:MGI:2147134]
mmucirc_016194	0.753922616	0	1.507845231	Inf	Inf	0.3184654	1	ENSMUSG00000032869	-	Psmf1	"proteasome (prosome, macropain) inhibitor subunit 1[Source:MGI Symbol;Acc:MGI:1346072]"
mmucirc_012281	0.756213978	0	1.512427957	Inf	Inf	0.318517773	1	ENSMUSG00000020402	-	Vdac1	voltage-dependent anion channel 1 [Source:MGISymbol;Acc:MGI:106919]
mmucirc_001566	0.756213978	0	1.512427957	Inf	Inf	0.318517773	1	ENSMUSG00000037646	-	Vps13b	vacuolar protein sorting 13B [Source:MGISymbol;Acc:MGI:1916380]
mmucirc_002304	0.760565844	0	1.521131688	Inf	Inf	0.318614038	1	ENSMUSG00000026353	-	Ubxn4	UBX domain protein 4 [Source:MGISymbol;Acc:MGI:1915062]
mmucirc_005225	0.760565844	0	1.521131688	Inf	Inf	0.318614038	1	ENSMUSG00000040351	-	Ankib1	ankyrin repeat and IBR domain containing 1[Source:MGI Symbol;Acc:MGI:1918047]
mmucirc_010168	0.760565844	0	1.521131688	Inf	Inf	0.318614038	1	ENSMUSG00000058145	-	Adamts17	"a disintegrin-like and metallopeptidase (reprolysintype) with thrombospondin type 1 motif, 17 [Source:MGISymbol;Acc:MGI:3588195]"
mmucirc_007358	0.760565844	0	1.521131688	Inf	Inf	0.318614038	1	ENSMUSG00000031732;ENSMUSG00000085678	-	Phlpp2;-	PH domain and leucine rich repeat proteinphosphatase 2 [Source:MGI Symbol;Acc:MGI:2444928];;;-
mmucirc_020992	0.762857207	0	1.525714414	Inf	Inf	0.318662923	1	ENSMUSG00000001441	-	Npepps	aminopeptidase puromycin sensitive [Source:MGISymbol;Acc:MGI:1101358]
mmucirc_010298	0.762857207	0	1.525714414	Inf	Inf	0.318662923	1	ENSMUSG00000071037	-	Camkmt	calmodulin-lysine N-methyltransferase [Source:MGISymbol;Acc:MGI:1920832]
mmucirc_020269	0.762857207	0	1.525714414	Inf	Inf	0.318662923	1	ENSMUSG00000032413	-	Rasa2	RAS p21 protein activator 2 [Source:MGISymbol;Acc:MGI:2149960]
mmucirc_018858	0.76514857	0	1.530297139	Inf	Inf	0.31871049	1	ENSMUSG00000044340	-	Phlpp1	PH domain and leucine rich repeat proteinphosphatase 1 [Source:MGI Symbol;Acc:MGI:2138327]
mmucirc_022506	0.76514857	0	1.530297139	Inf	Inf	0.31871049	1	ENSMUSG00000020863	-	Luc7l3	LUC7-like 3 (S. cerevisiae) [Source:MGISymbol;Acc:MGI:1914934]
mmucirc_007846	0.76514857	0	1.530297139	Inf	Inf	0.31871049	1	ENSMUSG00000039601	-	Rcan2	regulator of calcineurin 2 [Source:MGISymbol;Acc:MGI:1858219]
mmucirc_009562	0.76514857	0	1.530297139	Inf	Inf	0.31871049	1	ENSMUSG00000038718	-	Pbx3	pre B cell leukemia homeobox 3 [Source:MGISymbol;Acc:MGI:97496]
mmucirc_016358	0.76514857	0	1.530297139	Inf	Inf	0.31871049	1	ENSMUSG00000050471	-	Fam118b	"family with sequence similarity 118, member B[Source:MGI Symbol;Acc:MGI:1924483]"
mmucirc_019123	0.769500435	0	1.53900087	Inf	Inf	0.318797	1	ENSMUSG00000032376	mm9_circ_003144	Usp3	ubiquitin specific peptidase 3 [Source:MGISymbol;Acc:MGI:2152450]
mmucirc_008464	0.769500435	0	1.53900087	Inf	Inf	0.318797	1	ENSMUSG00000006678	-	Pola1	"polymerase (DNA directed), alpha 1 [Source:MGISymbol;Acc:MGI:99660]"
mmucirc_000127	2.156465431	3.402724454	0.910206409	0.267493422	-1.902424679	0.31882603	1	ENSMUSG00000047221	mm9_circ_006720	Fam185a	"family with sequence similarity 185, member A[Source:MGI Symbol;Acc:MGI:2140983]"
mmucirc_000343	0.771791798	0	1.543583596	Inf	Inf	0.31884043	1	ENSMUSG00000021189	-	Atxn3	ataxin 3 [Source:MGI Symbol;Acc:MGI:1099442]"
mmucirc_000556	0.771791798	0	1.543583596	Inf	Inf	0.31884043	1	ENSMUSG00000051934	-	Spats2	"spermatogenesis associated, serine-rich 2[Source:MGI Symbol;Acc:MGI:1919822]"
mmucirc_007216	0.771791798	0	1.543583596	Inf	Inf	0.31884043	1	ENSMUSG00000041215	-	Yeats2	YEATS domain containing 2 [Source:MGISymbol;Acc:MGI:2447762]
mmucirc_015004	0.771791798	0	1.543583596	Inf	Inf	0.31884043	1	NA	-	-	-
mmucirc_020170	0.771791798	0	1.543583596	Inf	Inf	0.31884043	1	ENSMUSG00000033808	-	Tmem87a	transmembrane protein 87A [Source:MGISymbol;Acc:MGI:2441844]
mmucirc_015024	0.771791798	0	1.543583596	Inf	Inf	0.31884043	1	ENSMUSG00000029064	-	Gnb1	"guanine nucleotide binding protein (G protein),beta 1 [Source:MGI Symbol;Acc:MGI:95781]"
mmucirc_020808	0.771791798	0	1.543583596	Inf	Inf	0.31884043	1	ENSMUSG00000003762	-	Coq8b	coenzyme Q8B [Source:MGI Symbol;Acc:MGI:1924139]"
mmucirc_021253	0.771791798	0	1.543583596	Inf	Inf	0.31884043	1	ENSMUSG00000032547	-	Ryk	receptor-like tyrosine kinase [Source:MGISymbol;Acc:MGI:101766]
mmucirc_001398	0.771791798	0	1.543583596	Inf	Inf	0.31884043	1	ENSMUSG00000034007	-	Scaper	S phase cyclin A-associated protein in the ER[Source:MGI Symbol;Acc:MGI:1925976]
mmucirc_016965	0.776143664	0	1.552287327	Inf	Inf	0.318918654	1	ENSMUSG00000052539;ENSMUSG00000105148	-	Magi3;-	"membrane associated guanylate kinase, WW and PDZdomain containing 3 [Source:MGI Symbol;Acc:MGI:1923484]";;;-
mmucirc_010875	0.776143664	0	1.552287327	Inf	Inf	0.318918654	1	ENSMUSG00000046679	-	C87436	expressed sequence C87436 [Source:MGISymbol;Acc:MGI:2141787]
mmucirc_002889	0.778435026	0	1.556870053	Inf	Inf	0.318957503	1	ENSMUSG00000033793	-	Atp6v1h	"ATPase, H+ transporting, lysosomal V1 subunit H[Source:MGI Symbol;Acc:MGI:1914864]"
mmucirc_009878	0.778435026	0	1.556870053	Inf	Inf	0.318957503	1	ENSMUSG00000000708	-	Kat2b	K(lysine) acetyltransferase 2B [Source:MGISymbol;Acc:MGI:1343094]
mmucirc_011684	0.778435026	0	1.556870053	Inf	Inf	0.318957503	1	ENSMUSG00000035069	-	Oma1	OMA1 zinc metallopeptidase [Source:MGISymbol;Acc:MGI:1914263]
mmucirc_008129	0.778435026	0	1.556870053	Inf	Inf	0.318957503	1	ENSMUSG00000030754	-	Copb1	"coatomer protein complex, subunit beta 1[Source:MGI Symbol;Acc:MGI:1917599]"
mmucirc_011842	0.778435026	0	1.556870053	Inf	Inf	0.318957503	1	ENSMUSG00000041769	-	Ppp2r2d	"protein phosphatase 2, regulatory subunit B, delta[Source:MGI Symbol;Acc:MGI:1289252]"
mmucirc_016787	3.248471465	4.716851201	1.780091728	0.377389842	-1.405872505	0.319056562	1	ENSMUSG00000030967	-	Zranb1	"zinc finger, RAN-binding domain containing 1[Source:MGI Symbol;Acc:MGI:106441]"
mmucirc_015171	0.785078255	0	1.57015651	Inf	Inf	0.31906048	1	ENSMUSG00000020780	mm9_circ_011501	Srp68	signal recognition particle 68 [Source:MGISymbol;Acc:MGI:1917447]
mmucirc_011948	2.272134772	1.019824451	3.524445092	3.455933114	1.789075296	0.320104419	1	ENSMUSG00000035597	-	Prpf39	pre-mRNA processing factor 39 [Source:MGISymbol;Acc:MGI:104602]
mmucirc_021276	1.476530932	2.953061864	0	0	-Inf	0.321316322	1	ENSMUSG00000071226	-	Cecr2	"CECR2, histone acetyl-lysine reader [Source:MGISymbol;Acc:MGI:1923799]"
mmucirc_006864	1.476530932	2.953061864	0	0	-Inf	0.321316322	1	ENSMUSG00000047866	-	Lonp2	"lon peptidase 2, peroxisomal [Source:MGISymbol;Acc:MGI:1914137]"
mmucirc_007049	89.23673698	98.37495163	80.09852233	0.814216637	-0.296515393	0.321519074	1	ENSMUSG00000022687	-	Boc	biregional cell adhesion molecule-related/down-regulated by oncogenes (Cdon) binding protein [Source:MGISymbol;Acc:MGI:2151153]
mmucirc_021297	9.853297197	12.09589151	7.610702886	0.62919735	-0.6684155	0.322073064	1	ENSMUSG00000027651	mm9_circ_016411	Rprd1b	regulation of nuclear pre-mRNA domain containing 1B[Source:MGI Symbol;Acc:MGI:1917720]
mmucirc_019086	4.036767637	5.985458683	2.08807659	0.348858241	-1.519287178	0.322535276	1	ENSMUSG00000085143	-	-	-
mmucirc_022005	1.529736677	3.059473354	0	0	-Inf	0.323047603	1	ENSMUSG00000029376	-	Mthfd2l	methylenetetrahydrofolate dehydrogenase (NADP+dependent) 2-like [Source:MGI Symbol;Acc:MGI:1915871]
mmucirc_012730	5.424063033	3.41620276	7.431923306	2.175492448	1.121342009	0.323165507	1	ENSMUSG00000074749	-	Kiz	kizuna centrosomal protein [Source:MGISymbol;Acc:MGI:2684960]
mmucirc_008098	0.662147719	1.324295439	0	0	-Inf	0.323166648	1	ENSMUSG00000020721	-	Helz	helicase with zinc finger domain [Source:MGISymbol;Acc:MGI:1925705]
mmucirc_020703	0.662147719	1.324295439	0	0	-Inf	0.323166648	1	ENSMUSG00000033004	-	Mycbp2	"MYC binding protein 2, E3 ubiquitin protein ligase[Source:MGI Symbol;Acc:MGI:2179432]"
mmucirc_018997	0.662147719	1.324295439	0	0	-Inf	0.323166648	1	ENSMUSG00000097119	-	-	-
mmucirc_000977	0.662147719	1.324295439	0	0	-Inf	0.323166648	1	ENSMUSG00000054611	-	Kdm2a	lysine (K)-specific demethylase 2A [Source:MGISymbol;Acc:MGI:1354736]
mmucirc_017675	0.662147719	1.324295439	0	0	-Inf	0.323166648	1	ENSMUSG00000049044	-	Rapgef4	Rap guanine nucleotide exchange factor (GEF) 4[Source:MGI Symbol;Acc:MGI:1917723]
mmucirc_021747	0.662147719	1.324295439	0	0	-Inf	0.323166648	1	ENSMUSG00000029407;ENSMUSG00000084745	-	Uso1;-	USO1 vesicle docking factor [Source:MGISymbol;Acc:MGI:1929095];;;-
mmucirc_016414	0.662147719	1.324295439	0	0	-Inf	0.323166648	1	ENSMUSG00000029772	-	Ahcyl2	S-adenosylhomocysteine hydrolase-like 2 [Source:MGISymbol;Acc:MGI:1921590]
mmucirc_013345	2.108210098	3.341952151	0.874468045	0.261663843	-1.934213507	0.323353757	1	ENSMUSG00000046032	mm9_circ_018166	Snx12	sorting nexin 12 [Source:MGISymbol;Acc:MGI:1919331]
mmucirc_007911	0.665517296	1.331034592	0	0	-Inf	0.323401756	1	ENSMUSG00000052928	-	Ctif	CBP80/20-dependent translation initiation factor[Source:MGI Symbol;Acc:MGI:2685518]
mmucirc_010115	0.665517296	1.331034592	0	0	-Inf	0.323401756	1	ENSMUSG00000078532	-	Nkain1	Na+/K+ transporting ATPase interacting 1[Source:MGI Symbol;Acc:MGI:1914399]
mmucirc_000600	0.665517296	1.331034592	0	0	-Inf	0.323401756	1	ENSMUSG00000039852	mm9_circ_017894	Rere	arginine glutamic acid dipeptide (RE) repeats[Source:MGI Symbol;Acc:MGI:2683486]
mmucirc_001523	0.665517296	1.331034592	0	0	-Inf	0.323401756	1	ENSMUSG00000039934	-	Gsap	gamma-secretase activating protein [Source:MGISymbol;Acc:MGI:2442259]
mmucirc_005934	2.646685852	0.984353955	4.309017749	4.377508445	2.130109962	0.323405006	1	ENSMUSG00000021615	-	Xrcc4	X-ray repair complementing defective repair inChinese hamster cells 4 [Source:MGISymbol;Acc:MGI:1333799]
mmucirc_011049	0.668059469	1.336118937	0	0	-Inf	0.323582492	1	ENSMUSG00000019878	-	Hsf2	heat shock factor 2 [Source:MGISymbol;Acc:MGI:96239]
mmucirc_013440	0.668059469	1.336118937	0	0	-Inf	0.323582492	1	ENSMUSG00000021027	-	Ralgapa1	"Ral GTPase activating protein, alpha subunit 1[Source:MGI Symbol;Acc:MGI:1931050]"
mmucirc_001402	0.668059469	1.336118937	0	0	-Inf	0.323582492	1	ENSMUSG00000054469	-	Lclat1	lysocardiolipin acyltransferase 1 [Source:MGISymbol;Acc:MGI:2684937]
mmucirc_015931	0.668059469	1.336118937	0	0	-Inf	0.323582492	1	ENSMUSG00000024598	-	Fbn2	fibrillin 2 [Source:MGI Symbol;Acc:MGI:95490]"
mmucirc_018564	0.668059469	1.336118937	0	0	-Inf	0.323582492	1	ENSMUSG00000056214	-	Pard6g	par-6 family cell polarity regulator gamma[Source:MGI Symbol;Acc:MGI:2135606]
mmucirc_004589	0.668059469	1.336118937	0	0	-Inf	0.323582492	1	ENSMUSG00000039826	-	Trub2	TruB pseudouridine (psi) synthase family member 2[Source:MGI Symbol;Acc:MGI:2442186]
mmucirc_019293	0.668059469	1.336118937	0	0	-Inf	0.323582492	1	ENSMUSG00000028273	-	Pdlim5	PDZ and LIM domain 5 [Source:MGISymbol;Acc:MGI:1927489]
mmucirc_000970	0.668059469	1.336118937	0	0	-Inf	0.323582492	1	ENSMUSG00000035325	-	Sec31a	Sec31 homolog A (S. cerevisiae) [Source:MGISymbol;Acc:MGI:1916412]
mmucirc_021129	0.668059469	1.336118937	0	0	-Inf	0.323582492	1	ENSMUSG00000037344	-	Slc12a9	"solute carrier family 12 (potassium/chloridetransporters), member 9 [Source:MGISymbol;Acc:MGI:1933532]"
mmucirc_005125	0.668059469	1.336118937	0	0	-Inf	0.323582492	1	ENSMUSG00000030287	-	Itpr2	"inositol 1,4,5-triphosphate receptor 2 [Source:MGISymbol;Acc:MGI:99418]"
mmucirc_004386	0.671429045	1.342858091	0	0	-Inf	0.323826125	1	ENSMUSG00000022185	-	Acin1	apoptotic chromatin condensation inducer 1[Source:MGI Symbol;Acc:MGI:1891824]
mmucirc_007332	0.671429045	1.342858091	0	0	-Inf	0.323826125	1	ENSMUSG00000042608	-	Stk40	serine/threonine kinase 40 [Source:MGISymbol;Acc:MGI:1921428]
mmucirc_018294	0.671429045	1.342858091	0	0	-Inf	0.323826125	1	ENSMUSG00000042213	-	Zfand4	"zinc finger, AN1-type domain 4 [Source:MGISymbol;Acc:MGI:1914742]"
mmucirc_004737	0.671429045	1.342858091	0	0	-Inf	0.323826125	1	ENSMUSG00000032640	mm9_circ_011565	Chsy1	chondroitin sulfate synthase 1 [Source:MGISymbol;Acc:MGI:2681120]
mmucirc_013364	2.102645084	3.348691305	0.856598862	0.255801083	-1.966905723	0.323870689	1	ENSMUSG00000031360	-	Ctps2	cytidine 5'-triphosphate synthase 2 [Source:MGISymbol;Acc:MGI:1933185]
mmucirc_009764	1.560062867	3.120125735	0	0	-Inf	0.323982287	1	ENSMUSG00000020238	-	Ncln	nicalin [Source:MGI Symbol;Acc:MGI:1926081]"
mmucirc_013095	1.560062867	3.120125735	0	0	-Inf	0.323982287	1	ENSMUSG00000062202;ENSMUSG00000118341	-	Btbd9;-	BTB (POZ) domain containing 9 [Source:MGISymbol;Acc:MGI:1916625];;;-
mmucirc_005050	0.673971218	1.347942436	0	0	-Inf	0.324012751	1	ENSMUSG00000109967;ENSMUSG00000003948	-	-;Mmd	-;;;monocyte to macrophage differentiation-associated[Source:MGI Symbol;Acc:MGI:1914718]
mmucirc_002311	0.673971218	1.347942436	0	0	-Inf	0.324012751	1	ENSMUSG00000092232;ENSMUSG00000022194	-	Gm20521;Pabpn1	predicted gene 20521 [Source:MGISymbol;Acc:MGI:5141986];;;"poly(A) binding protein, nuclear 1 [Source:MGISymbol;Acc:MGI:1859158]"
mmucirc_009685	0.673971218	1.347942436	0	0	-Inf	0.324012751	1	ENSMUSG00000022801	-	Lrch3	leucine-rich repeats and calponin homology (CH)domain containing 3 [Source:MGI Symbol;Acc:MGI:1917394]
mmucirc_022880	0.673971218	1.347942436	0	0	-Inf	0.324012751	1	ENSMUSG00000024135	-	Srbd1	S1 RNA binding domain 1 [Source:MGISymbol;Acc:MGI:1925836]
mmucirc_020398	0.673971218	1.347942436	0	0	-Inf	0.324012751	1	ENSMUSG00000038970	-	Lmtk2	lemur tyrosine kinase 2 [Source:MGISymbol;Acc:MGI:3036247]
mmucirc_013916	0.674798622	1.349597244	0	0	-Inf	0.324073979	1	ENSMUSG00000038481	-	Cdk19	cyclin-dependent kinase 19 [Source:MGISymbol;Acc:MGI:1925584]
mmucirc_016895	0.674798622	1.349597244	0	0	-Inf	0.324073979	1	ENSMUSG00000019794	-	Katna1	katanin p60 (ATPase-containing) subunit A1[Source:MGI Symbol;Acc:MGI:1344353]
mmucirc_011017	0.674798622	1.349597244	0	0	-Inf	0.324073979	1	ENSMUSG00000020193	-	Zpbp	zona pellucida binding protein [Source:MGISymbol;Acc:MGI:1855701]
mmucirc_020854	0.674798622	1.349597244	0	0	-Inf	0.324073979	1	ENSMUSG00000020647	-	Ncoa1	nuclear receptor coactivator 1 [Source:MGISymbol;Acc:MGI:1276523]
mmucirc_022684	0.674798622	1.349597244	0	0	-Inf	0.324073979	1	ENSMUSG00000021420	-	Fars2	phenylalanine-tRNA synthetase 2 (mitochondrial)[Source:MGI Symbol;Acc:MGI:1917205]
mmucirc_017933	0.674798622	1.349597244	0	0	-Inf	0.324073979	1	ENSMUSG00000055065	-	Ddx17	DEAD (Asp-Glu-Ala-Asp) box polypeptide 17[Source:MGI Symbol;Acc:MGI:1914290]
mmucirc_002747	0.674798622	1.349597244	0	0	-Inf	0.324073979	1	ENSMUSG00000026867	-	Gapvd1	GTPase activating protein and VPS9 domains 1[Source:MGI Symbol;Acc:MGI:1913941]
mmucirc_021291	0.674798622	1.349597244	0	0	-Inf	0.324073979	1	ENSMUSG00000038495	-	Otud7b	OTU domain containing 7B [Source:MGISymbol;Acc:MGI:2654703]
mmucirc_008030	0.674798622	1.349597244	0	0	-Inf	0.324073979	1	ENSMUSG00000023348	-	Trip6	thyroid hormone receptor interactor 6 [Source:MGISymbol;Acc:MGI:1343458]
mmucirc_017601	0.674798622	1.349597244	0	0	-Inf	0.324073979	1	ENSMUSG00000101678;ENSMUSG00000106864	-	Gm29609;Gtf3c2	predicted gene 29609 [Source:MGISymbol;Acc:MGI:5580315];;;"general transcription factor IIIC, polypeptide 2,beta [Source:MGI Symbol;Acc:MGI:1919002]"
mmucirc_022827	0.674798622	1.349597244	0	0	-Inf	0.324073979	1	ENSMUSG00000029780	-	Nt5c3	"5'-nucleotidase, cytosolic III [Source:MGISymbol;Acc:MGI:1927186]"
mmucirc_013070	0.674798622	1.349597244	0	0	-Inf	0.324073979	1	ENSMUSG00000045039	-	Megf8	multiple EGF-like-domains 8 [Source:MGISymbol;Acc:MGI:2446294]
mmucirc_009100	0.674798622	1.349597244	0	0	-Inf	0.324073979	1	ENSMUSG00000039361	-	Picalm	phosphatidylinositol binding clathrin assemblyprotein [Source:MGI Symbol;Acc:MGI:2385902]
mmucirc_015875	0.674798622	1.349597244	0	0	-Inf	0.324073979	1	ENSMUSG00000041229	-	Phf8	PHD finger protein 8 [Source:MGISymbol;Acc:MGI:2444341]
mmucirc_001083	0.674798622	1.349597244	0	0	-Inf	0.324073979	1	ENSMUSG00000001986;ENSMUSG00000093206	-	Gria3;-	"glutamate receptor, ionotropic, AMPA3 (alpha 3)[Source:MGI Symbol;Acc:MGI:95810]";;;-
mmucirc_014807	5.030555578	6.732853106	3.32825805	0.494331006	-1.016450695	0.324176186	1	ENSMUSG00000053253	-	Ndfip2	Nedd4 family interacting protein 2 [Source:MGISymbol;Acc:MGI:1923523]
mmucirc_016995	0.677340795	1.35468159	0	0	-Inf	0.324263497	1	ENSMUSG00000034377	-	Tulp4	tubby like protein 4 [Source:MGISymbol;Acc:MGI:1916092]
mmucirc_016480	11.5178007	9.058410344	13.97719106	1.543007054	0.625744658	0.324426116	1	ENSMUSG00000079509	-	Zfx	zinc finger protein X-linked [Source:MGISymbol;Acc:MGI:99211]
mmucirc_016352	1.41088368	0.328117985	2.493649376	7.599855816	2.925972048	0.324595072	1	ENSMUSG00000031684	-	Slc10a7	"solute carrier family 10 (sodium/bile acidcotransporter family), member 7 [Source:MGISymbol;Acc:MGI:1924025]"
mmucirc_010725	0.683252544	1.366505089	0	0	-Inf	0.324711515	1	ENSMUSG00000018363	-	Smurf2	SMAD specific E3 ubiquitin protein ligase 2[Source:MGI Symbol;Acc:MGI:1913563]
mmucirc_019329	0.683252544	1.366505089	0	0	-Inf	0.324711515	1	ENSMUSG00000055538	-	Zcchc24	"zinc finger, CCHC domain containing 24 [Source:MGISymbol;Acc:MGI:1919168]"
mmucirc_003679	0.683252544	1.366505089	0	0	-Inf	0.324711515	1	ENSMUSG00000063358	-	Mapk1	mitogen-activated protein kinase 1 [Source:MGISymbol;Acc:MGI:1346858]
mmucirc_002394	0.683252544	1.366505089	0	0	-Inf	0.324711515	1	ENSMUSG00000039033	-	Tasp1	"taspase, threonine aspartase 1 [Source:MGISymbol;Acc:MGI:1923062]"
mmucirc_022837	0.683252544	1.366505089	0	0	-Inf	0.324711515	1	ENSMUSG00000034724	-	Cnot6l	"CCR4-NOT transcription complex, subunit 6-like[Source:MGI Symbol;Acc:MGI:2443154]"
mmucirc_016750	0.683252544	1.366505089	0	0	-Inf	0.324711515	1	ENSMUSG00000032293	-	Ireb2	iron responsive element binding protein 2[Source:MGI Symbol;Acc:MGI:1928268]
mmucirc_011459	0.684079948	1.368159896	0	0	-Inf	0.32477494	1	ENSMUSG00000027206	-	Cops2	COP9 signalosome subunit 2 [Source:MGISymbol;Acc:MGI:1330276]
mmucirc_000135	0.684079948	1.368159896	0	0	-Inf	0.32477494	1	ENSMUSG00000038740	-	Mvb12b	multivesicular body subunit 12B [Source:MGISymbol;Acc:MGI:1919793]
mmucirc_013227	0.684079948	1.368159896	0	0	-Inf	0.32477494	1	ENSMUSG00000027799	-	Nbea	neurobeachin [Source:MGI Symbol;Acc:MGI:1347075]"
mmucirc_014804	0.684079948	1.368159896	0	0	-Inf	0.32477494	1	ENSMUSG00000037286	-	Stag1	stromal antigen 1 [Source:MGISymbol;Acc:MGI:1098658]
mmucirc_013401	1.408939053	0.346680637	2.471197468	7.128166973	2.833531131	0.324939857	1	ENSMUSG00000059475	-	Zfp426	zinc finger protein 426 [Source:MGISymbol;Acc:MGI:1920248]
mmucirc_017838	0.686622121	1.373244242	0	0	-Inf	0.324970782	1	ENSMUSG00000020064	-	Herc4	hect domain and RLD 4 [Source:MGISymbol;Acc:MGI:1914595]
mmucirc_017854	0.686622121	1.373244242	0	0	-Inf	0.324970782	1	ENSMUSG00000094870	-	Zfp131	zinc finger protein 131 [Source:MGISymbol;Acc:MGI:1919715]
mmucirc_020237	0.686622121	1.373244242	0	0	-Inf	0.324970782	1	ENSMUSG00000022019	-	Tdrd3	tudor domain containing 3 [Source:MGISymbol;Acc:MGI:2444023]
mmucirc_007533	0.686622121	1.373244242	0	0	-Inf	0.324970782	1	ENSMUSG00000034998	-	Foxn2	forkhead box N2 [Source:MGISymbol;Acc:MGI:1347478]
mmucirc_009984	0.686622121	1.373244242	0	0	-Inf	0.324970782	1	ENSMUSG00000044252	-	Osbpl1a	oxysterol binding protein-like 1A [Source:MGISymbol;Acc:MGI:1927551]
mmucirc_006681	0.686622121	1.373244242	0	0	-Inf	0.324970782	1	ENSMUSG00000052713	-	Zfp608	zinc finger protein 608 [Source:MGISymbol;Acc:MGI:2442338]
mmucirc_023386	0.686622121	1.373244242	0	0	-Inf	0.324970782	1	ENSMUSG00000058793	-	Cds2	CDP-diacylglycerol synthase (phosphatidatecytidylyltransferase) 2 [Source:MGISymbol;Acc:MGI:1332236]
mmucirc_013417	0.686622121	1.373244242	0	0	-Inf	0.324970782	1	ENSMUSG00000033068	-	Entpd6	ectonucleoside triphosphate diphosphohydrolase 6[Source:MGI Symbol;Acc:MGI:1202295]
mmucirc_011675	0.686622121	1.373244242	0	0	-Inf	0.324970782	1	ENSMUSG00000033502	-	Cdc14a	CDC14 cell division cycle 14A [Source:MGISymbol;Acc:MGI:2442676]
mmucirc_008252	0.686622121	1.373244242	0	0	-Inf	0.324970782	1	ENSMUSG00000030275	-	Etnk1	ethanolamine kinase 1 [Source:MGISymbol;Acc:MGI:1922570]
mmucirc_006229	1.407860839	0.339941484	2.475780193	7.282959896	2.864524901	0.325131226	1	ENSMUSG00000040549	-	Ckap5	cytoskeleton associated protein 5 [Source:MGISymbol;Acc:MGI:1923036]
mmucirc_019910	0.689991698	1.379983395	0	0	-Inf	0.325232393	1	ENSMUSG00000071454	-	Dtnb	"dystrobrevin, beta [Source:MGISymbol;Acc:MGI:1203728]"
mmucirc_011595	0.689991698	1.379983395	0	0	-Inf	0.325232393	1	ENSMUSG00000014850	-	Msh3	mutS homolog 3 [Source:MGI Symbol;Acc:MGI:109519]"
mmucirc_005650	0.689991698	1.379983395	0	0	-Inf	0.325232393	1	ENSMUSG00000115022;ENSMUSG00000021884	-	Gm49387;Hacl1	"predicted gene, 49387 [Source:MGISymbol;Acc:MGI:6121612]";;;2-hydroxyacyl-CoA lyase 1 [Source:MGISymbol;Acc:MGI:1929657]
mmucirc_000316	0.689991698	1.379983395	0	0	-Inf	0.325232393	1	ENSMUSG00000063889	-	Crem	cAMP responsive element modulator [Source:MGISymbol;Acc:MGI:88495]
mmucirc_019835	0.689991698	1.379983395	0	0	-Inf	0.325232393	1	ENSMUSG00000035392	-	Dennd1a	DENN/MADD domain containing 1A [Source:MGISymbol;Acc:MGI:2442794]
mmucirc_005897	0.689991698	1.379983395	0	0	-Inf	0.325232393	1	ENSMUSG00000000085	-	Scmh1	sex comb on midleg homolog 1 [Source:MGISymbol;Acc:MGI:1352762]
mmucirc_006700	0.689991698	1.379983395	0	0	-Inf	0.325232393	1	ENSMUSG00000030279	-	C2cd5	C2 calcium-dependent domain containing 5[Source:MGI Symbol;Acc:MGI:1921991]
mmucirc_014563	0.689991698	1.379983395	0	0	-Inf	0.325232393	1	ENSMUSG00000031012	-	Cask	calcium/calmodulin-dependent serine protein kinase(MAGUK family) [Source:MGI Symbol;Acc:MGI:1309489]
mmucirc_015138	1.871701581	0.65623597	3.087167192	4.704355345	2.233997039	0.325889584	1	ENSMUSG00000035378;ENSMUSG00000108019	-	Shq1;-	SHQ1 homolog (S. cerevisiae) [Source:MGISymbol;Acc:MGI:1919421];;;-
mmucirc_008004	5.225097691	7.050922322	3.39927306	0.48210332	-1.05258573	0.32658644	1	ENSMUSG00000038102	mm9_circ_010314	Trappc11	trafficking protein particle complex 11 [Source:MGISymbol;Acc:MGI:2444585]
mmucirc_004436	1.399657726	0.328117985	2.471197468	7.531429491	2.912923719	0.326589291	1	ENSMUSG00000011960	-	Ccnt1	cyclin T1 [Source:MGI Symbol;Acc:MGI:1328363]"
mmucirc_013427	1.398926247	0.339941484	2.457911011	7.230394431	2.854074351	0.326719291	1	ENSMUSG00000033981	-	Gria2	"glutamate receptor, ionotropic, AMPA2 (alpha 2)[Source:MGI Symbol;Acc:MGI:95809]"
mmucirc_001943	15.99964782	13.25747802	18.74181761	1.41367895	0.499454518	0.327112434	1	ENSMUSG00000054843	-	Atrnl1	attractin like 1 [Source:MGISymbol;Acc:MGI:2147749]
mmucirc_000861	3.156891056	1.701362227	4.612419886	2.711015804	1.438833524	0.327143637	1	ENSMUSG00000036561	-	Ppp6r2	"protein phosphatase 6, regulatory subunit 2[Source:MGI Symbol;Acc:MGI:1918724]"
mmucirc_006803	4.254437479	2.339035544	6.169839414	2.637770695	1.399319155	0.327398074	1	ENSMUSG00000032349	mm9_circ_007784	Elovl5	"ELOVL family member 5, elongation of long chainfatty acids (yeast) [Source:MGI Symbol;Acc:MGI:1916051]"
mmucirc_008392	3.152885926	1.719924879	4.585846972	2.666306551	1.41484266	0.327462553	1	ENSMUSG00000000266	-	Mid2	midline 2 [Source:MGI Symbol;Acc:MGI:1344333]"
mmucirc_018701	1.741787263	0	3.483574526	Inf	Inf	0.327792365	1	ENSMUSG00000005312	-	Ubqln1	ubiquilin 1 [Source:MGI Symbol;Acc:MGI:1860276]"
mmucirc_012833	3.135632347	1.689538728	4.581725966	2.711820623	1.439261753	0.328843118	1	ENSMUSG00000022197	-	Pdzd2	PDZ domain containing 2 [Source:MGISymbol;Acc:MGI:1922394]
mmucirc_009166	1.386718005	0.346680637	2.426755372	6.999973785	2.807349519	0.328878383	1	ENSMUSG00000032254	-	Kif23	kinesin family member 23 [Source:MGISymbol;Acc:MGI:1919069]
mmucirc_001792	1.384079907	0.328117985	2.440041829	7.436476941	2.894619301	0.329340434	1	ENSMUSG00000030287	-	Itpr2	"inositol 1,4,5-triphosphate receptor 2 [Source:MGISymbol;Acc:MGI:99418]"
mmucirc_014219	16.47529227	20.08491912	12.86566541	0.640563466	-0.642586577	0.329563057	1	ENSMUSG00000003402	-	Prkcsh	protein kinase C substrate 80K-H [Source:MGISymbol;Acc:MGI:107877]
mmucirc_020071	7.354044413	9.465863283	5.242225542	0.553803217	-0.852554659	0.329773021	1	ENSMUSG00000021187	-	Tc2n	"tandem C2 domains, nuclear [Source:MGISymbol;Acc:MGI:1921663]"
mmucirc_001592	55.09818692	47.45643492	62.73993892	1.322053353	0.4027804	0.330613332	1	ENSMUSG00000033423	mm9_circ_005791	Eri3	exoribonuclease 3 [Source:MGISymbol;Acc:MGI:2153887]
mmucirc_012851	1.37079345	0.328117985	2.413468915	7.355491092	2.878821667	0.331624549	1	ENSMUSG00000022295	-	Atp6v1c1	"ATPase, H+ transporting, lysosomal V1 subunit C1[Source:MGI Symbol;Acc:MGI:1913585]"
mmucirc_012189	3.587473872	5.011273419	2.163674326	0.43176138	-1.211693892	0.332466383	1	ENSMUSG00000033624	-	Pdpr	pyruvate dehydrogenase phosphatase regulatorysubunit [Source:MGI Symbol;Acc:MGI:2442188]
mmucirc_021967	3.586452574	5.044969186	2.127935961	0.421793649	-1.245390723	0.332510229	1	ENSMUSG00000031902	-	Nfatc3	"nuclear factor of activated T cells, cytoplasmic,calcineurin dependent 3 [Source:MGISymbol;Acc:MGI:103296]"
mmucirc_018846	1.364150222	0.328117985	2.400182458	7.314998167	2.870857503	0.3327338	1	ENSMUSG00000028030;ENSMUSG00000105691	-	Tbck;-	TBC1 domain containing kinase [Source:MGISymbol;Acc:MGI:2445052];;;-
mmucirc_011259	8.738524282	11.14180378	6.335244781	0.56860136	-0.814510546	0.332806781	1	ENSMUSG00000034329	-	Brip1	BRCA1 interacting protein C-terminal helicase 1[Source:MGI Symbol;Acc:MGI:2442836]
mmucirc_015798	150.5690059	141.9750366	159.1629752	1.121063104	0.164867488	0.33282342	1	ENSMUSG00000020646	mm9_circ_018655	Mboat2	membrane bound O-acyltransferase domain containing2 [Source:MGI Symbol;Acc:MGI:1914466]
mmucirc_020152	3.948122464	2.42676446	5.469480468	2.253815958	1.172369713	0.334694968	1	ENSMUSG00000036053	-	Fmnl2	formin-like 2 [Source:MGI Symbol;Acc:MGI:1918659]"
mmucirc_006622	1.3512105	0.346680637	2.355740362	6.79513105	2.764501375	0.334888746	1	ENSMUSG00000028798	mm9_circ_014583	Eif3i	"eukaryotic translation initiation factor 3, subunitI [Source:MGI Symbol;Acc:MGI:1860763]"
mmucirc_005806	5.499835378	3.767967743	7.231703014	1.919258207	0.940548817	0.335362181	1	ENSMUSG00000015243	-	Abca1	"ATP-binding cassette, sub-family A (ABC1), member 1[Source:MGI Symbol;Acc:MGI:99607]"
mmucirc_011071	1.470084757	2.636767378	0.303402136	0.115065947	-3.119467149	0.335713835	1	ENSMUSG00000021288	-	Klc1	kinesin light chain 1 [Source:MGISymbol;Acc:MGI:107978]
mmucirc_000570	1.343258197	0.339941484	2.346574911	6.902878946	2.787198184	0.33621456	1	ENSMUSG00000038902	-	Pogz	pogo transposable element with ZNF domain[Source:MGI Symbol;Acc:MGI:2442117]
mmucirc_004368	2.509890426	3.766312935	1.253467916	0.332810347	-1.587227806	0.33779855	1	ENSMUSG00000029128	-	Rab28	"RAB28, member RAS oncogene family [Source:MGISymbol;Acc:MGI:1917285]"
mmucirc_017553	1.333341317	0.346680637	2.320001997	6.692043768	2.742446881	0.337869753	1	ENSMUSG00000038598	-	Shoc1	shortage in chiasmata 1 [Source:MGISymbol;Acc:MGI:2140313]
mmucirc_012483	1.79152112	0.65623597	2.92680627	4.459990621	2.157040676	0.337971921	1	ENSMUSG00000028959	-	Fastk	Fas-activated serine/threonine kinase [Source:MGISymbol;Acc:MGI:1913837]
mmucirc_006174	1.79152112	0.65623597	2.92680627	4.459990621	2.157040676	0.337971921	1	ENSMUSG00000051674	-	Dcun1d4	"DCN1, defective in cullin neddylation 1, domaincontaining 4 (S. cerevisiae) [Source:MGISymbol;Acc:MGI:2140972]"
mmucirc_021062	3.891915829	2.381245194	5.402586464	2.268807293	1.181934075	0.338323287	1	ENSMUSG00000036309	-	Skp1a	S-phase kinase-associated protein 1A [Source:MGISymbol;Acc:MGI:103575]
mmucirc_017219	1.31247194	2.624943879	0	0	-Inf	0.338464782	1	ENSMUSG00000020262	-	Adarb1	"adenosine deaminase, RNA-specific, B1 [Source:MGISymbol;Acc:MGI:891999]"
mmucirc_019143	1.31247194	2.624943879	0	0	-Inf	0.338464782	1	ENSMUSG00000021693	-	Kif2a	kinesin family member 2A [Source:MGISymbol;Acc:MGI:108390]
mmucirc_000649	1.31247194	2.624943879	0	0	-Inf	0.338464782	1	ENSMUSG00000021796	-	Bmpr1a	"bone morphogenetic protein receptor, type 1A[Source:MGI Symbol;Acc:MGI:1338938]"
mmucirc_023629	1.31247194	2.624943879	0	0	-Inf	0.338464782	1	ENSMUSG00000022364	-	Tbc1d31	"TBC1 domain family, member 31 [Source:MGISymbol;Acc:MGI:2684931]"
mmucirc_013531	1.31247194	2.624943879	0	0	-Inf	0.338464782	1	ENSMUSG00000062296	-	Trank1	tetratricopeptide repeat and ankyrin repeatcontaining 1 [Source:MGI Symbol;Acc:MGI:1341834]
mmucirc_009211	1.702482609	3.101563082	0.303402136	0.097822333	-3.353692318	0.33901721	1	ENSMUSG00000097391	-	-	-
mmucirc_010376	2.488150047	3.749405091	1.226895003	0.327223912	-1.611649916	0.339428868	1	ENSMUSG00000027651	-	Rprd1b	regulation of nuclear pre-mRNA domain containing 1B[Source:MGI Symbol;Acc:MGI:1917720]
mmucirc_000778	2.479215456	3.749405091	1.20902582	0.322458041	-1.632816649	0.34010832	1	ENSMUSG00000026737	-	Pip4k2a	"phosphatidylinositol-5-phosphate 4-kinase, type II,alpha [Source:MGI Symbol;Acc:MGI:1298206]"
mmucirc_013641	5.395911995	3.707195441	7.084628549	1.911048031	0.934364039	0.340220766	1	ENSMUSG00000025939	-	Ube2w	ubiquitin-conjugating enzyme E2W (putative)[Source:MGI Symbol;Acc:MGI:1914049]
mmucirc_010603	1.359765935	2.71953187	0	0	-Inf	0.340365747	1	ENSMUSG00000047921;ENSMUSG00000088364	-	Trappc9;-	trafficking protein particle complex 9 [Source:MGISymbol;Acc:MGI:1923760];;;-
mmucirc_016363	1.359765935	2.71953187	0	0	-Inf	0.340365747	1	ENSMUSG00000069729	-	Arid1b	AT rich interactive domain 1B (SWI-like)[Source:MGI Symbol;Acc:MGI:1926129]
mmucirc_016520	1.359765935	2.71953187	0	0	-Inf	0.340365747	1	ENSMUSG00000003779	-	Kif20a	kinesin family member 20A [Source:MGISymbol;Acc:MGI:1201682]
mmucirc_021494	1.359765935	2.71953187	0	0	-Inf	0.340365747	1	ENSMUSG00000034101;ENSMUSG00000101645	-	Ctnnd1;Gm28635	"catenin (cadherin associated protein), delta 1[Source:MGI Symbol;Acc:MGI:105100]";;;predicted gene 28635 [Source:MGISymbol;Acc:MGI:5579341]
mmucirc_016954	1.359765935	2.71953187	0	0	-Inf	0.340365747	1	ENSMUSG00000038495	-	Otud7b	OTU domain containing 7B [Source:MGISymbol;Acc:MGI:2654703]
mmucirc_015023	1.359765935	2.71953187	0	0	-Inf	0.340365747	1	ENSMUSG00000058761	-	Rnf169	ring finger protein 169 [Source:MGISymbol;Acc:MGI:1920257]
mmucirc_008176	11.03046994	7.074569319	14.98637055	2.11834387	1.082936801	0.34047274	1	ENSMUSG00000027177	mm9_circ_013422	Hipk3	homeodomain interacting protein kinase 3[Source:MGI Symbol;Acc:MGI:1314882]
mmucirc_008463	3.858853571	2.350859043	5.366848099	2.282930623	1.190887017	0.340494517	1	ENSMUSG00000001376	-	Vps50	VPS50 EARP/GARPII complex subunit [Source:MGISymbol;Acc:MGI:1920538]
mmucirc_015985	1.42766477	0	2.855329541	Inf	Inf	0.340494775	1	ENSMUSG00000001870	-	Ltbp1	latent transforming growth factor beta bindingprotein 1 [Source:MGI Symbol;Acc:MGI:109151]
mmucirc_007661	1.517010682	0	3.034021365	Inf	Inf	0.341373434	1	ENSMUSG00000040569	-	Slc26a7	"solute carrier family 26, member 7 [Source:MGISymbol;Acc:MGI:2384791]"
mmucirc_011912	1.386722549	2.773445097	0	0	-Inf	0.341391759	1	ENSMUSG00000044340	-	Phlpp1	PH domain and leucine rich repeat proteinphosphatase 1 [Source:MGI Symbol;Acc:MGI:2138327]
mmucirc_014410	1.386722549	2.773445097	0	0	-Inf	0.341391759	1	ENSMUSG00000039835	-	Nhsl1	NHS-like 1 [Source:MGI Symbol;Acc:MGI:106390]"
mmucirc_000755	1.386722549	2.773445097	0	0	-Inf	0.341391759	1	ENSMUSG00000037331	-	Larp1	"La ribonucleoprotein domain family, member 1[Source:MGI Symbol;Acc:MGI:1890165]"
mmucirc_009099	1.386722549	2.773445097	0	0	-Inf	0.341391759	1	ENSMUSG00000021180	-	Rps6ka5	"ribosomal protein S6 kinase, polypeptide 5[Source:MGI Symbol;Acc:MGI:1920336]"
mmucirc_010811	1.386722549	2.773445097	0	0	-Inf	0.341391759	1	ENSMUSG00000020661	-	Dnmt3a	DNA methyltransferase 3A [Source:MGISymbol;Acc:MGI:1261827]
mmucirc_007527	1.386722549	2.773445097	0	0	-Inf	0.341391759	1	ENSMUSG00000022829	-	Stxbp5l	syntaxin binding protein 5-like [Source:MGISymbol;Acc:MGI:2443815]
mmucirc_005085	1.386722549	2.773445097	0	0	-Inf	0.341391759	1	ENSMUSG00000024294	-	Mib1	mindbomb E3 ubiquitin protein ligase 1 [Source:MGISymbol;Acc:MGI:2443157]
mmucirc_018838	2.460999538	3.730842439	1.191156638	0.319272834	-1.647138292	0.341510737	1	ENSMUSG00000040929	-	Rfx3	"regulatory factor X, 3 (influences HLA class IIexpression) [Source:MGI Symbol;Acc:MGI:106582]"
mmucirc_021351	1.583442966	0	3.166885933	Inf	Inf	0.341948791	1	ENSMUSG00000020124;ENSMUSG00000112879	mm9_circ_004360	Usp15;-	ubiquitin specific peptidase 15 [Source:MGISymbol;Acc:MGI:101857];;;-
mmucirc_013901	1.583442966	0	3.166885933	Inf	Inf	0.341948791	1	ENSMUSG00000074364	-	Ehd2	EH-domain containing 2 [Source:MGISymbol;Acc:MGI:2154274]
mmucirc_014739	2.45504978	3.767967743	1.142131816	0.303116134	-1.722057449	0.341973803	1	ENSMUSG00000037824	-	Tspan14	tetraspanin 14 [Source:MGI Symbol;Acc:MGI:1196325]"
mmucirc_014279	12.23435473	9.831106573	14.63760288	1.488906948	0.574253593	0.343117198	1	ENSMUSG00000026187	-	Xrcc5	X-ray repair complementing defective repair inChinese hamster cells 5 [Source:MGISymbol;Acc:MGI:104517]
mmucirc_004636	7.367730106	5.335961866	9.399498345	1.761537766	0.816835405	0.344621314	1	ENSMUSG00000032290	-	Ptpn9	"protein tyrosine phosphatase, non-receptor type 9[Source:MGI Symbol;Acc:MGI:1928376]"
mmucirc_008054	7.363148338	5.464245624	9.262051051	1.695028315	0.761309373	0.34477916	1	ENSMUSG00000052798	-	Nup107	nucleoporin 107 [Source:MGISymbol;Acc:MGI:2143854]
mmucirc_014726	7.341582794	5.444028164	9.239137424	1.697114186	0.763083636	0.345524174	1	ENSMUSG00000038718	mm9_circ_012503	Pbx3	pre B cell leukemia homeobox 3 [Source:MGISymbol;Acc:MGI:97496]
mmucirc_015769	21.88929733	18.74194111	25.03665355	1.335862353	0.41777136	0.34623465	1	ENSMUSG00000032185	mm9_circ_002319	Carm1	coactivator-associated arginine methyltransferase 1[Source:MGI Symbol;Acc:MGI:1913208]
mmucirc_007758	2.685809541	1.361420743	4.010198338	2.945598089	1.558560596	0.346391713	1	ENSMUSG00000020056	-	Washc3	WASH complex subunit 3 [Source:MGISymbol;Acc:MGI:1914532]
mmucirc_007097	1.306025765	2.308649393	0.303402136	0.131419754	-2.927745943	0.347925355	1	ENSMUSG00000060376	-	Bckdha	"branched chain ketoacid dehydrogenase E1, alphapolypeptide [Source:MGI Symbol;Acc:MGI:107701]"
mmucirc_017001	18.11859713	15.1754624	21.06173186	1.387880731	0.472883594	0.348302892	1	ENSMUSG00000034158	-	Lrrc58	leucine rich repeat containing 58 [Source:MGISymbol;Acc:MGI:2443542]
mmucirc_017546	1.526119449	2.766705944	0.285532954	0.103203217	-3.276440152	0.349521811	1	ENSMUSG00000028080	-	Lrba	LPS-responsive beige-like anchor [Source:MGISymbol;Acc:MGI:1933162]
mmucirc_018223	2.648742152	1.349597244	3.94788706	2.925233492	1.548551785	0.349917234	1	ENSMUSG00000047879	-	Usp14	ubiquitin specific peptidase 14 [Source:MGISymbol;Acc:MGI:1928898]
mmucirc_007391	9.097229674	11.17727428	7.01718507	0.627808256	-0.671604094	0.350379804	1	ENSMUSG00000032324	mm9_circ_012774	Tspan3	tetraspanin 3 [Source:MGI Symbol;Acc:MGI:1928098]"
mmucirc_020637	7.083032325	9.017855502	5.148209149	0.570890623	-0.808713728	0.350825477	1	ENSMUSG00000022995;ENSMUSG00000103722	mm9_circ_003607	Enah;-	ENAH actin regulator [Source:MGISymbol;Acc:MGI:108360];;;-
mmucirc_014826	5.873419917	4.109564035	7.637275799	1.858415086	0.894072771	0.351733456	1	ENSMUSG00000021709	-	Erbin	Erbb2 interacting protein [Source:MGISymbol;Acc:MGI:1890169]
mmucirc_013755	1.344865838	2.38632954	0.303402136	0.12714176	-2.975490136	0.354200242	1	ENSMUSG00000038733	-	Wdr26	WD repeat domain 26 [Source:MGISymbol;Acc:MGI:1923825]
mmucirc_021410	1.948267524	0.693361274	3.203173773	4.619775998	2.207822901	0.354311333	1	ENSMUSG00000028344	-	Invs	inversin [Source:MGI Symbol;Acc:MGI:1335082]"
mmucirc_012790	2.300979098	1.014740106	3.58721809	3.535110192	1.821755186	0.354313246	1	ENSMUSG00000020576	-	Nbas	neuroblastoma amplified sequence [Source:MGISymbol;Acc:MGI:1918419]
mmucirc_007861	4.254906149	5.748499151	2.761313148	0.480353754	-1.057830832	0.354863516	1	ENSMUSG00000022498	mm9_circ_013049	Txndc11	thioredoxin domain containing 11 [Source:MGISymbol;Acc:MGI:1923620]
mmucirc_018218	12.28042018	8.98746935	15.57337101	1.732787106	0.793094413	0.355019733	1	ENSMUSG00000026384;ENSMUSG00000103146	-	Ptpn4;-	"protein tyrosine phosphatase, non-receptor type 4[Source:MGI Symbol;Acc:MGI:1099792]";;;-
mmucirc_007805	1.365309614	0	2.730619228	Inf	Inf	0.357544368	1	ENSMUSG00000014850	-	Msh3	mutS homolog 3 [Source:MGI Symbol;Acc:MGI:109519]"
mmucirc_021143	2.048612733	0.328117985	3.76910748	11.48704934	3.521936357	0.357777261	1	ENSMUSG00000026017	-	Carf	calcium response factor [Source:MGISymbol;Acc:MGI:2182269]
mmucirc_007113	2.827209369	4.084262229	1.57015651	0.38444067	-1.379167126	0.357874518	1	ENSMUSG00000034401	mm9_circ_015507	Spata6	spermatogenesis associated 6 [Source:MGISymbol;Acc:MGI:1915196]
mmucirc_008858	1.683289607	2.746488484	0.62009073	0.225775835	-2.147037016	0.358453135	1	ENSMUSG00000036775	-	Decr2	"2-4-dienoyl-Coenzyme A reductase 2, peroxisomal[Source:MGI Symbol;Acc:MGI:1347059]"
mmucirc_007852	1.680015955	2.753227637	0.606804273	0.220397422	-2.181820747	0.358786956	1	ENSMUSG00000031751	-	Amfr	autocrine motility factor receptor [Source:MGISymbol;Acc:MGI:1345634]
mmucirc_010219	1.148412947	2.296825894	0	0	-Inf	0.358939629	1	ENSMUSG00000000142	mm9_circ_010014	Axin2	axin 2 [Source:MGI Symbol;Acc:MGI:1270862]"
mmucirc_014398	1.148412947	2.296825894	0	0	-Inf	0.358939629	1	ENSMUSG00000046169	-	Adamts6	"a disintegrin-like and metallopeptidase (reprolysintype) with thrombospondin type 1 motif, 6 [Source:MGISymbol;Acc:MGI:1347348]"
mmucirc_002037	1.148412947	2.296825894	0	0	-Inf	0.358939629	1	ENSMUSG00000033589	-	Reep4	receptor accessory protein 4 [Source:MGISymbol;Acc:MGI:1919799]
mmucirc_010438	1.148412947	2.296825894	0	0	-Inf	0.358939629	1	ENSMUSG00000037514;ENSMUSG00000065563	-	Pank2;-	pantothenate kinase 2 [Source:MGISymbol;Acc:MGI:1921700];;;-
mmucirc_023239	1.148412947	2.296825894	0	0	-Inf	0.358939629	1	ENSMUSG00000032290	-	Ptpn9	"protein tyrosine phosphatase, non-receptor type 9[Source:MGI Symbol;Acc:MGI:1928376]"
mmucirc_022614	2.804545661	4.05222127	1.556870053	0.384201639	-1.380064422	0.359170998	1	ENSMUSG00000058704	-	Memo1	mediator of cell motility 1 [Source:MGISymbol;Acc:MGI:1924140]
mmucirc_006388	1.67518242	2.748143292	0.602221547	0.219137608	-2.190090997	0.359276759	1	ENSMUSG00000068823	-	Csde1	"cold shock domain containing E1, RNA binding[Source:MGI Symbol;Acc:MGI:92356]"
mmucirc_021033	2.607804568	1.342858091	3.872751044	2.883961508	1.528051909	0.359575233	1	ENSMUSG00000043153;ENSMUSG00000114135	-	Crppa;-	CDP-L-ribitol pyrophosphorylase A [Source:MGISymbol;Acc:MGI:1923097];;;-
mmucirc_015374	1.671562033	2.736319793	0.606804273	0.221759267	-2.172933698	0.359641433	1	ENSMUSG00000018501	-	Ncor1	nuclear receptor co-repressor 1 [Source:MGISymbol;Acc:MGI:1349717]
mmucirc_021798	1.671562033	2.736319793	0.606804273	0.221759267	-2.172933698	0.359641433	1	ENSMUSG00000036356	-	Csgalnact1	chondroitin sulfate N-acetylgalactosaminyltransferase 1 [Source:MGISymbol;Acc:MGI:2442354]
mmucirc_000334	2.685308922	1.373244242	3.997373601	2.91089777	1.541464173	0.359897043	1	ENSMUSG00000031583	-	Wrn	Werner syndrome RecQ like helicase [Source:MGISymbol;Acc:MGI:109635]
mmucirc_006383	1.361713722	2.420025307	0.303402136	0.125371473	-2.995718985	0.360525765	1	ENSMUSG00000051344	-	Plekhm3	"pleckstrin homology domain containing, family M,member 3 [Source:MGI Symbol;Acc:MGI:2443627]"
mmucirc_022192	2.778570293	4.075868268	1.481272318	0.363424974	-1.460270534	0.36066991	1	ENSMUSG00000029330	-	Cds1	CDP-diacylglycerol synthase 1 [Source:MGISymbol;Acc:MGI:1921846]
mmucirc_023302	4.977860432	3.348691305	6.607029559	1.9730184	0.98040441	0.360876946	1	ENSMUSG00000036890	mm9_circ_011729	Gtdc1	glycosyltransferase-like domain containing 1[Source:MGI Symbol;Acc:MGI:2444269]
mmucirc_008055	1.658777196	2.746488484	0.571065908	0.207925834	-2.265859077	0.360917691	1	ENSMUSG00000039530	-	Tusc3	tumor suppressor candidate 3 [Source:MGISymbol;Acc:MGI:1933134]
mmucirc_023667	1.189795193	2.379590386	0	0	-Inf	0.36105151	1	ENSMUSG00000026313	-	Hdac4	histone deacetylase 4 [Source:MGISymbol;Acc:MGI:3036234]
mmucirc_001213	1.189795193	2.379590386	0	0	-Inf	0.36105151	1	ENSMUSG00000028519	-	Dab1	disabled 1 [Source:MGI Symbol;Acc:MGI:108554]"
mmucirc_008996	1.189795193	2.379590386	0	0	-Inf	0.36105151	1	ENSMUSG00000030556	mm9_circ_009044	Lrrc28	leucine rich repeat containing 28 [Source:MGISymbol;Acc:MGI:1915689]
mmucirc_007560	1.653692851	2.736319793	0.571065908	0.208698526	-2.260507682	0.361424424	1	ENSMUSG00000023830	-	Igf2r	insulin-like growth factor 2 receptor [Source:MGISymbol;Acc:MGI:96435]
mmucirc_015908	1.653634935	2.673892683	0.633377187	0.236874573	-2.077804754	0.361430203	1	ENSMUSG00000029714	-	Gigyf1	GRB10 interacting GYF protein 1 [Source:MGISymbol;Acc:MGI:1888677]
mmucirc_004055	1.646991706	2.673892683	0.62009073	0.231905616	-2.108390337	0.36209431	1	ENSMUSG00000020576	-	Nbas	neuroblastoma amplified sequence [Source:MGISymbol;Acc:MGI:1918419]
mmucirc_009135	1.21338223	2.42676446	0	0	-Inf	0.362190926	1	ENSMUSG00000040549	-	Ckap5	cytoskeleton associated protein 5 [Source:MGISymbol;Acc:MGI:1923036]
mmucirc_022778	1.642756716	2.714447525	0.571065908	0.210380161	-2.248929429	0.362519327	1	ENSMUSG00000025262;ENSMUSG00000064416	-	Fam120c;-	"family with sequence similarity 120, member C[Source:MGI Symbol;Acc:MGI:2387687]";;;-
mmucirc_015580	1.634302794	2.69753968	0.571065908	0.211698798	-2.239915016	0.363372978	1	ENSMUSG00000035954	-	Dock4	dedicator of cytokinesis 4 [Source:MGISymbol;Acc:MGI:1918006]
mmucirc_008974	1.355801972	2.408201808	0.303402136	0.125987006	-2.988653146	0.363822971	1	ENSMUSG00000028960	-	Ube4b	ubiquitination factor E4B [Source:MGISymbol;Acc:MGI:1927086]
mmucirc_006337	1.627697575	2.648590877	0.606804273	0.22910457	-2.125921861	0.364046109	1	ENSMUSG00000022255;ENSMUSG00000115276	-	Mtdh;-	metadherin [Source:MGI Symbol;Acc:MGI:1914404]";;;-
mmucirc_014536	1.625021468	2.678977028	0.571065908	0.213165661	-2.229953045	0.364320672	1	ENSMUSG00000032854	-	Ugt8a	UDP galactosyltransferase 8A [Source:MGISymbol;Acc:MGI:109522]
mmucirc_003030	3.917187141	1.713185726	6.121188556	3.572985967	1.837130248	0.364415818	1	ENSMUSG00000024241	-	Sos1	SOS Ras/Rac guanine nucleotide exchange factor 1[Source:MGI Symbol;Acc:MGI:98354]
mmucirc_016162	6.955271233	8.762333318	5.148209149	0.587538611	-0.767244431	0.364879542	1	ENSMUSG00000029833	-	Trim24	tripartite motif-containing 24 [Source:MGISymbol;Acc:MGI:109275]
mmucirc_020054	3.667053432	5.496286583	1.837820281	0.334374901	-1.580461536	0.364916571	1	ENSMUSG00000058248	mm9_circ_000571	Kcnh1	"potassium voltage-gated channel, subfamily H (eag-related), member 1 [Source:MGI Symbol;Acc:MGI:1341721]"
mmucirc_011042	4.536487729	6.088440635	2.984534823	0.490196916	-1.028566687	0.365511246	1	ENSMUSG00000049106	-	Dcaf5	DDB1 and CUL4 associated factor 5 [Source:MGISymbol;Acc:MGI:2444785]
mmucirc_013187	3.349241709	2.022741058	4.67574236	2.31158721	1.208883793	0.36645796	1	ENSMUSG00000029458	-	Brap	BRCA1 associated protein [Source:MGISymbol;Acc:MGI:1919649]
mmucirc_007505	17.28024422	20.07463051	14.48585794	0.721600227	-0.470728302	0.368772244	1	ENSMUSG00000024317	-	Rnf138	ring finger protein 138 [Source:MGISymbol;Acc:MGI:1929211]
mmucirc_021584	20.05945516	17.18307034	22.93583998	1.334792881	0.416615898	0.369168896	1	ENSMUSG00000048410	-	Zfp407	zinc finger protein 407 [Source:MGISymbol;Acc:MGI:2685179]
mmucirc_003700	15.4111986	12.89731908	17.92507812	1.389829779	0.474908198	0.370155058	1	ENSMUSG00000030199	-	Etv6	ets variant 6 [Source:MGI Symbol;Acc:MGI:109336]"
mmucirc_009561	2.462303452	3.974541123	0.95006578	0.239037854	-2.064688995	0.370569248	1	ENSMUSG00000026596	-	Abl2	"v-abl Abelson murine leukemia viral oncogene 2(arg, Abelson-related gene) [Source:MGISymbol;Acc:MGI:87860]"
mmucirc_011208	11.42385652	13.63111527	9.21659776	0.67614407	-0.564597412	0.371438896	1	ENSMUSG00000037605	-	Adgrl3	adhesion G protein-coupled receptor L3 [Source:MGISymbol;Acc:MGI:2441950]
mmucirc_007573	4.942498972	6.485724884	3.39927306	0.524116135	-0.932041571	0.371441962	1	ENSMUSG00000021262	-	Evl	Ena-vasodilator stimulated phosphoprotein[Source:MGI Symbol;Acc:MGI:1194884]
mmucirc_006088	2.530589214	1.019824451	4.041353978	3.962793765	1.986517888	0.371816248	1	ENSMUSG00000044475	-	Ascc1	activating signal cointegrator 1 complex subunit 1[Source:MGI Symbol;Acc:MGI:1916340]
mmucirc_002435	2.192988647	1.026563605	3.359413689	3.272484699	1.710386447	0.372041347	1	ENSMUSG00000028565	-	Nfia	nuclear factor I/A [Source:MGISymbol;Acc:MGI:108056]
mmucirc_001199	1.750140057	0.346680637	3.153599476	9.096554979	3.185320275	0.372397289	1	ENSMUSG00000029468	-	P2rx7	"purinergic receptor P2X, ligand-gated ion channel,7 [Source:MGI Symbol;Acc:MGI:1339957]"
mmucirc_002259	2.183919121	1.040041912	3.32779633	3.199675218	1.677925472	0.373191677	1	ENSMUSG00000036985	-	Zdhhc9	"zinc finger, DHHC domain containing 9 [Source:MGISymbol;Acc:MGI:2444393]"
mmucirc_018940	2.520396488	4.40741579	0.633377187	0.143707156	-2.798796196	0.373671777	1	ENSMUSG00000023150	-	Ivns1abp	influenza virus NS1A binding protein [Source:MGISymbol;Acc:MGI:2152389]
mmucirc_014714	7.627538047	9.526635585	5.728440508	0.601307823	-0.733824366	0.374327692	1	ENSMUSG00000026384	-	Ptpn4	"protein tyrosine phosphatase, non-receptor type 4[Source:MGI Symbol;Acc:MGI:1099792]"
mmucirc_020574	6.08244294	8.885652652	3.279233228	0.3690481	-1.438119232	0.374822968	1	ENSMUSG00000025586	-	Cpeb1	cytoplasmic polyadenylation element binding protein1 [Source:MGI Symbol;Acc:MGI:108442]
mmucirc_016282	1.142131816	0	2.284263633	Inf	Inf	0.375146444	1	ENSMUSG00000034931	-	Dhx8	DEAH (Asp-Glu-Ala-His) box polypeptide 8[Source:MGI Symbol;Acc:MGI:1306823]
mmucirc_014878	1.142131816	0	2.284263633	Inf	Inf	0.375146444	1	ENSMUSG00000035472	-	Slc25a21	"solute carrier family 25 (mitochondrialoxodicarboxylate carrier), member 21 [Source:MGISymbol;Acc:MGI:2445059]"
mmucirc_008100	1.142131816	0	2.284263633	Inf	Inf	0.375146444	1	ENSMUSG00000025736	-	Jmjd8	jumonji domain containing 8 [Source:MGISymbol;Acc:MGI:1919356]
mmucirc_019216	1.142131816	0	2.284263633	Inf	Inf	0.375146444	1	ENSMUSG00000024095	-	Hnrnpll	heterogeneous nuclear ribonucleoprotein L-like[Source:MGI Symbol;Acc:MGI:1919942]
mmucirc_018921	1.142131816	0	2.284263633	Inf	Inf	0.375146444	1	ENSMUSG00000042105	-	Inpp5f	inositol polyphosphate-5-phosphatase F [Source:MGISymbol;Acc:MGI:2141867]
mmucirc_005835	1.142131816	0	2.284263633	Inf	Inf	0.375146444	1	ENSMUSG00000001366	-	Fbxo9	f-box protein 9 [Source:MGISymbol;Acc:MGI:1918788]
mmucirc_020322	7.560873902	9.504643396	5.617104408	0.590985287	-0.75880588	0.375163589	1	ENSMUSG00000022770	-	Dlg1	discs large MAGUK scaffold protein 1 [Source:MGISymbol;Acc:MGI:107231]
mmucirc_023638	2.82717136	4.133211033	1.521131688	0.36802662	-1.44211797	0.375220085	1	ENSMUSG00000020525	-	Ppm1d	"protein phosphatase 1D magnesium-dependent, deltaisoform [Source:MGI Symbol;Acc:MGI:1858214]"
mmucirc_009440	2.162815297	1.019824451	3.305806142	3.241544305	1.696681292	0.375881477	1	ENSMUSG00000046634	-	Pkd1l1	polycystic kidney disease 1 like 1 [Source:MGISymbol;Acc:MGI:2156538]
mmucirc_019324	2.159059975	1.021479259	3.296640691	3.227320243	1.690336742	0.376361797	1	ENSMUSG00000049971	-	Glt1d1	glycosyltransferase 1 domain containing 1[Source:MGI Symbol;Acc:MGI:2442755]
mmucirc_002955	3.112256451	4.444421173	1.780091728	0.400522736	-1.320043954	0.376392014	1	ENSMUSG00000038368;ENSMUSG00000070077;ENSMUSG00000082597	-	Focad;-;-	focadhesin [Source:MGI Symbol;Acc:MGI:2676921]";;;-;;;-
mmucirc_015842	1.213608546	0	2.427217092	Inf	Inf	0.376446316	1	ENSMUSG00000039087	-	Rreb1	ras responsive element binding protein 1[Source:MGI Symbol;Acc:MGI:2443664]
mmucirc_013914	1.213608546	0	2.427217092	Inf	Inf	0.376446316	1	ENSMUSG00000002718	-	Cse1l	chromosome segregation 1-like (S. cerevisiae)[Source:MGI Symbol;Acc:MGI:1339951]
mmucirc_008328	1.213608546	0	2.427217092	Inf	Inf	0.376446316	1	ENSMUSG00000026842	mm9_circ_000673	Abl1	"c-abl oncogene 1, non-receptor tyrosine kinase[Source:MGI Symbol;Acc:MGI:87859]"
mmucirc_007798	3.108790949	4.424203713	1.793378185	0.40535615	-1.302738062	0.376566099	1	ENSMUSG00000059060	-	Rad51b	RAD51 paralog B [Source:MGISymbol;Acc:MGI:1099436]
mmucirc_023151	10.84407777	7.136876508	14.55127902	2.0388862	1.027781254	0.376856322	1	ENSMUSG00000054469	-	Lclat1	lysocardiolipin acyltransferase 1 [Source:MGISymbol;Acc:MGI:2684937]
mmucirc_012004	3.10193492	4.370170564	1.833699276	0.419594441	-1.25293253	0.376911086	1	ENSMUSG00000030254	-	Rad18	RAD18 E3 ubiquitin protein ligase [Source:MGISymbol;Acc:MGI:1890476]
mmucirc_015288	1.266754373	0	2.533508746	Inf	Inf	0.37729745	1	ENSMUSG00000022533	-	Atp13a3	ATPase type 13A3 [Source:MGISymbol;Acc:MGI:2685387]
mmucirc_017509	1.266754373	0	2.533508746	Inf	Inf	0.37729745	1	ENSMUSG00000063576	-	Klhdc3	kelch domain containing 3 [Source:MGISymbol;Acc:MGI:2651568]
mmucirc_006361	1.266754373	0	2.533508746	Inf	Inf	0.37729745	1	ENSMUSG00000026991	-	Pkp4	plakophilin 4 [Source:MGI Symbol;Acc:MGI:109281]"
mmucirc_023093	1.266754373	0	2.533508746	Inf	Inf	0.37729745	1	ENSMUSG00000002981	-	Clptm1	cleft lip and palate associated transmembraneprotein 1 [Source:MGI Symbol;Acc:MGI:1927155]
mmucirc_010690	2.149778649	1.002916607	3.296640691	3.287053647	1.716795003	0.377550773	1	ENSMUSG00000052852	-	Reep1	receptor accessory protein 1 [Source:MGISymbol;Acc:MGI:1098827]
mmucirc_001759	3.086896729	4.331390452	1.842403007	0.425360638	-1.233241559	0.377670511	1	ENSMUSG00000020650	-	Bcap29	B cell receptor associated protein 29 [Source:MGISymbol;Acc:MGI:101917]
mmucirc_010002	4.703795263	6.641694653	2.765895873	0.416444299	-1.263804553	0.37787958	1	ENSMUSG00000032422;ENSMUSG00000092541	-	Snx14;Gm20537	sorting nexin 14 [Source:MGISymbol;Acc:MGI:2155664];;;predicted gene 20537 [Source:MGISymbol;Acc:MGI:5142002]
mmucirc_000615	14.74695604	12.26461019	17.2293019	1.404798166	0.490362867	0.378251635	1	ENSMUSG00000015745	mm9_circ_000267	Plekho1	"pleckstrin homology domain containing, family Omember 1 [Source:MGI Symbol;Acc:MGI:1914470]"
mmucirc_005250	2.782901207	4.048791733	1.517010682	0.374682321	-1.416260189	0.379610222	1	ENSMUSG00000093803	-	Ppp2r3d	"protein phosphatase 2 (formerly 2A), regulatorysubunit B'', delta [Source:MGI Symbol;Acc:MGI:1335093]"
mmucirc_014776	2.107974651	1.021479259	3.194470042	3.127297998	1.644916699	0.382926188	1	ENSMUSG00000054321	-	Taf4b	TATA-box binding protein associated factor 4b[Source:MGI Symbol;Acc:MGI:2152345]
mmucirc_005624	54.7744591	49.93912718	59.60979102	1.193649036	0.255378709	0.38351503	1	ENSMUSG00000034575	mm9_circ_006518	Tent4a	terminal nucleotidyltransferase 4A [Source:MGISymbol;Acc:MGI:2682295]
mmucirc_002061	4.556054548	3.013834166	6.098274929	2.023427499	1.016801157	0.383634352	1	ENSMUSG00000038024	-	Dennd4c	DENN/MADD domain containing 4C [Source:MGISymbol;Acc:MGI:1914769]
mmucirc_014810	0.984353955	1.968707909	0	0	-Inf	0.384050218	1	ENSMUSG00000018417;ENSMUSG00000100313	-	Myo1b;-	myosin IB [Source:MGI Symbol;Acc:MGI:107752]";;;-
mmucirc_012728	0.984353955	1.968707909	0	0	-Inf	0.384050218	1	ENSMUSG00000025977	-	Boll	"boule homolog, RNA binding protein [Source:MGISymbol;Acc:MGI:1922638]"
mmucirc_002537	0.984353955	1.968707909	0	0	-Inf	0.384050218	1	ENSMUSG00000001036	-	Epn2	epsin 2 [Source:MGI Symbol;Acc:MGI:1333766]"
mmucirc_003901	0.984353955	1.968707909	0	0	-Inf	0.384050218	1	ENSMUSG00000003934	-	Efnb3	ephrin B3 [Source:MGI Symbol;Acc:MGI:109196]"
mmucirc_001750	0.984353955	1.968707909	0	0	-Inf	0.384050218	1	ENSMUSG00000069089	-	Cdk7	cyclin-dependent kinase 7 [Source:MGISymbol;Acc:MGI:102956]
mmucirc_022258	0.984353955	1.968707909	0	0	-Inf	0.384050218	1	ENSMUSG00000052414;ENSMUSG00000099083	-	Gm28047;Atf7	"predicted gene, 28047 [Source:MGISymbol;Acc:MGI:5547783]";;;activating transcription factor 7 [Source:MGISymbol;Acc:MGI:2443472]
mmucirc_001326	0.984353955	1.968707909	0	0	-Inf	0.384050218	1	ENSMUSG00000025019	-	Lcor	ligand dependent nuclear receptor corepressor[Source:MGI Symbol;Acc:MGI:2443930]
mmucirc_002713	0.984353955	1.968707909	0	0	-Inf	0.384050218	1	ENSMUSG00000003559	-	As3mt	arsenic (+3 oxidation state) methyltransferase[Source:MGI Symbol;Acc:MGI:1929882]
mmucirc_007045	0.984353955	1.968707909	0	0	-Inf	0.384050218	1	ENSMUSG00000028149	-	Rap1gds1	"RAP1, GTP-GDP dissociation stimulator 1 [Source:MGISymbol;Acc:MGI:2385189]"
mmucirc_006495	0.984353955	1.968707909	0	0	-Inf	0.384050218	1	ENSMUSG00000037622	-	Wdtc1	WD and tetratricopeptide repeats 1 [Source:MGISymbol;Acc:MGI:2685541]
mmucirc_017312	0.984353955	1.968707909	0	0	-Inf	0.384050218	1	ENSMUSG00000053119	-	Chmp3	charged multivesicular body protein 3 [Source:MGISymbol;Acc:MGI:1913950]
mmucirc_011272	3.79139601	2.394723501	5.18806852	2.166458264	1.115338444	0.384562523	1	ENSMUSG00000033624	-	Pdpr	pyruvate dehydrogenase phosphatase regulatorysubunit [Source:MGI Symbol;Acc:MGI:2442188]
mmucirc_016627	7.1551057	5.432204665	8.878006735	1.634328469	0.708697967	0.384670008	1	ENSMUSG00000037605	-	Adgrl3	adhesion G protein-coupled receptor L3 [Source:MGISymbol;Acc:MGI:2441950]
mmucirc_009777	2.958687389	1.701362227	4.216012551	2.47802172	1.309188833	0.384903305	1	ENSMUSG00000033423;ENSMUSG00000087807	mm9_circ_012199	Eri3;-	exoribonuclease 3 [Source:MGISymbol;Acc:MGI:2153887];;;-
mmucirc_009365	3.796564039	1.008000952	6.585127127	6.53285804	2.70771429	0.385033272	1	ENSMUSG00000037624	-	Kcnk2	"potassium channel, subfamily K, member 2[Source:MGI Symbol;Acc:MGI:109366]"
mmucirc_016047	2.995061308	1.676060421	4.314062195	2.573929997	1.363972817	0.385162387	1	ENSMUSG00000015937	mm9_circ_001571	Macroh2a1	macroH2A.1 histone [Source:MGISymbol;Acc:MGI:1349392]
mmucirc_002515	0.626733958	0	1.253467916	Inf	Inf	0.385293581	1	ENSMUSG00000079179	mm9_circ_008147	-	-
mmucirc_013462	0.626733958	0	1.253467916	Inf	Inf	0.385293581	1	ENSMUSG00000029735	-	Tpk1	thiamine pyrophosphokinase [Source:MGISymbol;Acc:MGI:1352500]
mmucirc_001649	0.626733958	0	1.253467916	Inf	Inf	0.385293581	1	ENSMUSG00000030681;ENSMUSG00000092534	-	Mvp;Pagr1b	major vault protein [Source:MGISymbol;Acc:MGI:1925638];;;PAXIP1 associated glutamate rich protein 1B[Source:MGI Symbol;Acc:MGI:5141883]
mmucirc_004086	0.626733958	0	1.253467916	Inf	Inf	0.385293581	1	ENSMUSG00000040990	-	Sh3kbp1	SH3-domain kinase binding protein 1 [Source:MGISymbol;Acc:MGI:1889583]
mmucirc_009595	3.778745108	2.369421695	5.18806852	2.18959273	1.13066255	0.385412025	1	ENSMUSG00000020646	-	Mboat2	membrane bound O-acyltransferase domain containing2 [Source:MGI Symbol;Acc:MGI:1914466]
mmucirc_005094	0.62009073	0	1.24018146	Inf	Inf	0.385450303	1	NA	-	-	-
mmucirc_018964	0.62009073	0	1.24018146	Inf	Inf	0.385450303	1	ENSMUSG00000038602	-	Slc35f1	"solute carrier family 35, member F1 [Source:MGISymbol;Acc:MGI:2139810]"
mmucirc_018526	0.62009073	0	1.24018146	Inf	Inf	0.385450303	1	ENSMUSG00000021176	-	Efcab11	EF-hand calcium binding domain 11 [Source:MGISymbol;Acc:MGI:1926017]
mmucirc_008911	0.62009073	0	1.24018146	Inf	Inf	0.385450303	1	ENSMUSG00000042323	-	Pbrm1	polybromo 1 [Source:MGI Symbol;Acc:MGI:1923998]"
mmucirc_017097	0.62009073	0	1.24018146	Inf	Inf	0.385450303	1	ENSMUSG00000037343	-	Taf2	TATA-box binding protein associated factor 2[Source:MGI Symbol;Acc:MGI:2443028]
mmucirc_023534	0.62009073	0	1.24018146	Inf	Inf	0.385450303	1	ENSMUSG00000065979	-	Cpped1	calcineurin-like phosphoesterase domain containing1 [Source:MGI Symbol;Acc:MGI:2443300]
mmucirc_004921	0.62009073	0	1.24018146	Inf	Inf	0.385450303	1	ENSMUSG00000032855	-	Pkd1	"polycystin 1, transient receptor poteintial channelinteracting [Source:MGI Symbol;Acc:MGI:97603]"
mmucirc_001849	0.62009073	0	1.24018146	Inf	Inf	0.385450303	1	ENSMUSG00000059049	-	Frem1	Fras1 related extracellular matrix protein 1[Source:MGI Symbol;Acc:MGI:2670972]
mmucirc_000521	0.62009073	0	1.24018146	Inf	Inf	0.385450303	1	ENSMUSG00000018076	mm9_circ_018423	Med13l	mediator complex subunit 13-like [Source:MGISymbol;Acc:MGI:2670178]
mmucirc_020802	0.62009073	0	1.24018146	Inf	Inf	0.385450303	1	ENSMUSG00000029478	-	Ncor2	nuclear receptor co-repressor 2 [Source:MGISymbol;Acc:MGI:1337080]
mmucirc_018593	0.62009073	0	1.24018146	Inf	Inf	0.385450303	1	ENSMUSG00000030102	-	Itpr1	"inositol 1,4,5-trisphosphate receptor 1 [Source:MGISymbol;Acc:MGI:96623]"
mmucirc_015412	0.62009073	0	1.24018146	Inf	Inf	0.385450303	1	ENSMUSG00000030168	-	Adipor2	adiponectin receptor 2 [Source:MGISymbol;Acc:MGI:93830]
mmucirc_013220	0.62009073	0	1.24018146	Inf	Inf	0.385450303	1	ENSMUSG00000069806	-	Cacng7	"calcium channel, voltage-dependent, gamma subunit 7[Source:MGI Symbol;Acc:MGI:1932374]"
mmucirc_013166	0.62009073	0	1.24018146	Inf	Inf	0.385450303	1	ENSMUSG00000031921	-	Terf2	telomeric repeat binding factor 2 [Source:MGISymbol;Acc:MGI:1195972]
mmucirc_001223	0.62009073	0	1.24018146	Inf	Inf	0.385450303	1	ENSMUSG00000040875	-	Osbpl10	oxysterol binding protein-like 10 [Source:MGISymbol;Acc:MGI:1921736]
mmucirc_019305	0.62009073	0	1.24018146	Inf	Inf	0.385450303	1	ENSMUSG00000032216	-	Nedd4	"neural precursor cell expressed, developmentallydown-regulated 4 [Source:MGI Symbol;Acc:MGI:97297]"
mmucirc_001797	0.617799367	0	1.235598734	Inf	Inf	0.385504606	1	ENSMUSG00000020955	mm9_circ_001580	Ap4s1	"adaptor-related protein complex AP-4, sigma 1[Source:MGI Symbol;Acc:MGI:1337065]"
mmucirc_015020	0.617799367	0	1.235598734	Inf	Inf	0.385504606	1	ENSMUSG00000027272	-	Ubr1	ubiquitin protein ligase E3 component n-recognin 1[Source:MGI Symbol;Acc:MGI:1277977]
mmucirc_008875	0.613447501	0	1.226895003	Inf	Inf	0.385602185	1	ENSMUSG00000041078	-	Grid1	"glutamate receptor, ionotropic, delta 1 [Source:MGISymbol;Acc:MGI:95812]"
mmucirc_014143	0.613447501	0	1.226895003	Inf	Inf	0.385602185	1	ENSMUSG00000048249	-	Crebrf	CREB3 regulatory factor [Source:MGISymbol;Acc:MGI:1924378]
mmucirc_008493	0.613447501	0	1.226895003	Inf	Inf	0.385602185	1	ENSMUSG00000039414	-	Heatr5b	HEAT repeat containing 5B [Source:MGISymbol;Acc:MGI:2444098]
mmucirc_019304	0.613447501	0	1.226895003	Inf	Inf	0.385602185	1	ENSMUSG00000055312	-	Them7	thioesterase superfamily member 7 [Source:MGISymbol;Acc:MGI:1921338]
mmucirc_016173	0.613447501	0	1.226895003	Inf	Inf	0.385602185	1	ENSMUSG00000035392	-	Dennd1a	DENN/MADD domain containing 1A [Source:MGISymbol;Acc:MGI:2442794]
mmucirc_005706	0.613447501	0	1.226895003	Inf	Inf	0.385602185	1	NA	-	-	-
mmucirc_022086	0.613447501	0	1.226895003	Inf	Inf	0.385602185	1	ENSMUSG00000023452;ENSMUSG00000093574	-	Pisd;Gm20671	phosphatidylserine decarboxylase [Source:MGISymbol;Acc:MGI:2445114];;;predicted gene 20671 [Source:MGISymbol;Acc:MGI:5313118]
mmucirc_006687	0.613447501	0	1.226895003	Inf	Inf	0.385602185	1	ENSMUSG00000030982	-	Vps35l	VPS35 endosomal protein sorting factor like[Source:MGI Symbol;Acc:MGI:1918767]
mmucirc_006630	0.613447501	0	1.226895003	Inf	Inf	0.385602185	1	ENSMUSG00000032479	-	Map4	microtubule-associated protein 4 [Source:MGISymbol;Acc:MGI:97178]
mmucirc_021043	0.611156139	0	1.222312277	Inf	Inf	0.385650592	1	ENSMUSG00000023764;ENSMUSG00000020457	-	Sfi1;Drg1	"Sfi1 homolog, spindle assembly associated (yeast)[Source:MGI Symbol;Acc:MGI:1926137]";;;developmentally regulated GTP binding protein 1[Source:MGI Symbol;Acc:MGI:1343297]
mmucirc_017471	0.60451291	0	1.20902582	Inf	Inf	0.385779089	1	ENSMUSG00000020376	-	Rnf130	ring finger protein 130 [Source:MGISymbol;Acc:MGI:1891717]
mmucirc_006473	0.60451291	0	1.20902582	Inf	Inf	0.385779089	1	ENSMUSG00000021027	-	Ralgapa1	"Ral GTPase activating protein, alpha subunit 1[Source:MGI Symbol;Acc:MGI:1931050]"
mmucirc_011037	0.60451291	0	1.20902582	Inf	Inf	0.385779089	1	ENSMUSG00000027304	-	Rtf1	"RTF1, Paf1/RNA polymerase II complex component[Source:MGI Symbol;Acc:MGI:1309480]"
mmucirc_005144	0.60451291	0	1.20902582	Inf	Inf	0.385779089	1	ENSMUSG00000039047	-	Pigk	"phosphatidylinositol glycan anchor biosynthesis,class K [Source:MGI Symbol;Acc:MGI:1913863]"
mmucirc_000023	0.602221547	0	1.204443095	Inf	Inf	0.385819244	1	ENSMUSG00000038774;ENSMUSG00000112918	-	Ascc3;-	activating signal cointegrator 1 complex subunit 3[Source:MGI Symbol;Acc:MGI:1925237];;;-
mmucirc_017231	0.602221547	0	1.204443095	Inf	Inf	0.385819244	1	ENSMUSG00000021111	-	Papola	poly (A) polymerase alpha [Source:MGISymbol;Acc:MGI:109301]
mmucirc_020556	0.602221547	0	1.204443095	Inf	Inf	0.385819244	1	ENSMUSG00000022487	-	Gtsf1	gametocyte specific factor 1 [Source:MGISymbol;Acc:MGI:1921424]
mmucirc_015824	0.602221547	0	1.204443095	Inf	Inf	0.385819244	1	ENSMUSG00000054199	-	Gon4l	gon-4-like (C.elegans) [Source:MGISymbol;Acc:MGI:1917579]
mmucirc_002165	0.602221547	0	1.204443095	Inf	Inf	0.385819244	1	ENSMUSG00000097585	-	-	-
mmucirc_002812	0.602221547	0	1.204443095	Inf	Inf	0.385819244	1	ENSMUSG00000035623	-	Rsf1	remodeling and spacing factor 1 [Source:MGISymbol;Acc:MGI:2682305]
mmucirc_019043	0.597869682	0	1.195739363	Inf	Inf	0.38588949	1	ENSMUSG00000046337	-	Fam178b	"family with sequence similarity 178, member B[Source:MGI Symbol;Acc:MGI:3026913]"
mmucirc_001864	0.597869682	0	1.195739363	Inf	Inf	0.38588949	1	ENSMUSG00000047454	-	Gphn	gephyrin [Source:MGI Symbol;Acc:MGI:109602]"
mmucirc_003546	0.597869682	0	1.195739363	Inf	Inf	0.38588949	1	NA	-	-	-
mmucirc_009404	0.597869682	0	1.195739363	Inf	Inf	0.38588949	1	ENSMUSG00000024073	-	Birc6	baculoviral IAP repeat-containing 6 [Source:MGISymbol;Acc:MGI:1276108]
mmucirc_006455	0.597869682	0	1.195739363	Inf	Inf	0.38588949	1	ENSMUSG00000041915	-	Ammecr1l	AMME chromosomal region gene 1-like [Source:MGISymbol;Acc:MGI:2442711]
mmucirc_014232	0.597869682	0	1.195739363	Inf	Inf	0.38588949	1	ENSMUSG00000028369	-	Svep1	"sushi, von Willebrand factor type A, EGF andpentraxin domain containing 1 [Source:MGISymbol;Acc:MGI:1928849]"
mmucirc_017604	0.597869682	0	1.195739363	Inf	Inf	0.38588949	1	ENSMUSG00000062762	-	Ei24	etoposide induced 2.4 mRNA [Source:MGISymbol;Acc:MGI:108090]
mmucirc_017950	0.595578319	0	1.191156638	Inf	Inf	0.385923259	1	ENSMUSG00000027309	-	4930402H24Rik	RIKEN cDNA 4930402H24 gene [Source:MGISymbol;Acc:MGI:1923029]
mmucirc_007931	0.588935091	0	1.177870181	Inf	Inf	0.386008326	1	ENSMUSG00000058589	mm9_circ_010626	Anks1b	ankyrin repeat and sterile alpha motif domaincontaining 1B [Source:MGI Symbol;Acc:MGI:1924781]
mmucirc_014440	0.588935091	0	1.177870181	Inf	Inf	0.386008326	1	ENSMUSG00000056342	-	Usp34	ubiquitin specific peptidase 34 [Source:MGISymbol;Acc:MGI:109473]
mmucirc_020875	0.588935091	0	1.177870181	Inf	Inf	0.386008326	1	ENSMUSG00000022048	-	Dpysl2	dihydropyrimidinase-like 2 [Source:MGISymbol;Acc:MGI:1349763]
mmucirc_013605	0.588935091	0	1.177870181	Inf	Inf	0.386008326	1	ENSMUSG00000036461	-	Elf1	E74-like factor 1 [Source:MGISymbol;Acc:MGI:107180]
mmucirc_023327	0.588935091	0	1.177870181	Inf	Inf	0.386008326	1	ENSMUSG00000024002	-	Brd4	bromodomain containing 4 [Source:MGISymbol;Acc:MGI:1888520]
mmucirc_012138	0.588935091	0	1.177870181	Inf	Inf	0.386008326	1	ENSMUSG00000024091	-	Vapa	"vesicle-associated membrane protein, associatedprotein A [Source:MGI Symbol;Acc:MGI:1353561]"
mmucirc_020357	0.588935091	0	1.177870181	Inf	Inf	0.386008326	1	ENSMUSG00000024074	-	Crim1	cysteine rich transmembrane BMP regulator 1(chordin like) [Source:MGI Symbol;Acc:MGI:1354756]
mmucirc_008801	0.588935091	0	1.177870181	Inf	Inf	0.386008326	1	ENSMUSG00000024594	-	Prrc1	proline-rich coiled-coil 1 [Source:MGISymbol;Acc:MGI:1916106]
mmucirc_006540	0.588935091	0	1.177870181	Inf	Inf	0.386008326	1	ENSMUSG00000036890	-	Gtdc1	glycosyltransferase-like domain containing 1[Source:MGI Symbol;Acc:MGI:2444269]
mmucirc_006044	0.588935091	0	1.177870181	Inf	Inf	0.386008326	1	ENSMUSG00000001419	-	Mef2d	myocyte enhancer factor 2D [Source:MGISymbol;Acc:MGI:99533]
mmucirc_009091	0.588935091	0	1.177870181	Inf	Inf	0.386008326	1	ENSMUSG00000059049	-	Frem1	Fras1 related extracellular matrix protein 1[Source:MGI Symbol;Acc:MGI:2670972]
mmucirc_015623	0.588935091	0	1.177870181	Inf	Inf	0.386008326	1	ENSMUSG00000097462	-	-	-
mmucirc_010377	0.588935091	0	1.177870181	Inf	Inf	0.386008326	1	ENSMUSG00000042492	-	Tbc1d10b	"TBC1 domain family, member 10b [Source:MGISymbol;Acc:MGI:1915699]"
mmucirc_009429	0.588935091	0	1.177870181	Inf	Inf	0.386008326	1	ENSMUSG00000005533	mm9_circ_010252	Igf1r	insulin-like growth factor I receptor [Source:MGISymbol;Acc:MGI:96433]
mmucirc_013257	0.588935091	0	1.177870181	Inf	Inf	0.386008326	1	ENSMUSG00000035919	-	Bbs9	Bardet-Biedl syndrome 9 (human) [Source:MGISymbol;Acc:MGI:2442833]
mmucirc_021125	0.588935091	0	1.177870181	Inf	Inf	0.386008326	1	ENSMUSG00000033629	-	Hacd3	3-hydroxyacyl-CoA dehydratase 3 [Source:MGISymbol;Acc:MGI:1889341]
mmucirc_000313	0.586643728	0	1.173287456	Inf	Inf	0.386033153	1	ENSMUSG00000022952	-	Runx1	runt related transcription factor 1 [Source:MGISymbol;Acc:MGI:99852]
mmucirc_019970	0.586643728	0	1.173287456	Inf	Inf	0.386033153	1	ENSMUSG00000024078	-	Ttc27	tetratricopeptide repeat domain 27 [Source:MGISymbol;Acc:MGI:1921446]
mmucirc_022000	0.586643728	0	1.173287456	Inf	Inf	0.386033153	1	ENSMUSG00000031592	-	Pcm1	pericentriolar material 1 [Source:MGISymbol;Acc:MGI:1277958]
mmucirc_010264	0.580000499	0	1.160000999	Inf	Inf	0.386091691	1	ENSMUSG00000101214	-	-	-
mmucirc_022749	0.580000499	0	1.160000999	Inf	Inf	0.386091691	1	ENSMUSG00000026384	-	Ptpn4	"protein tyrosine phosphatase, non-receptor type 4[Source:MGI Symbol;Acc:MGI:1099792]"
mmucirc_023496	0.580000499	0	1.160000999	Inf	Inf	0.386091691	1	ENSMUSG00000020361	-	Hspa4	heat shock protein 4 [Source:MGISymbol;Acc:MGI:1342292]
mmucirc_012075	0.580000499	0	1.160000999	Inf	Inf	0.386091691	1	ENSMUSG00000020515	-	Cnot8	"CCR4-NOT transcription complex, subunit 8[Source:MGI Symbol;Acc:MGI:1916375]"
mmucirc_002006	0.580000499	0	1.160000999	Inf	Inf	0.386091691	1	ENSMUSG00000020590	-	Snx13	sorting nexin 13 [Source:MGISymbol;Acc:MGI:2661416]
mmucirc_012603	0.580000499	0	1.160000999	Inf	Inf	0.386091691	1	ENSMUSG00000040118	mm9_circ_011887	Cacna2d1	"calcium channel, voltage-dependent, alpha2/deltasubunit 1 [Source:MGI Symbol;Acc:MGI:88295]"
mmucirc_007849	0.580000499	0	1.160000999	Inf	Inf	0.386091691	1	ENSMUSG00000025477	-	Inpp5a	inositol polyphosphate-5-phosphatase A [Source:MGISymbol;Acc:MGI:2686961]
mmucirc_018135	13.49988836	15.8334731	11.16630362	0.705234003	-0.503826059	0.386305437	1	ENSMUSG00000040785	mm9_circ_010404	Ttc3	tetratricopeptide repeat domain 3 [Source:MGISymbol;Acc:MGI:1276539]
mmucirc_010813	18.7304354	15.8689436	21.5919272	1.36064049	0.444285927	0.386396222	1	ENSMUSG00000030876;ENSMUSG00000108954	mm9_circ_008117	Mettl9;-	methyltransferase like 9 [Source:MGISymbol;Acc:MGI:1914862];;;-
mmucirc_020216	1.019824451	2.039648903	0	0	-Inf	0.38643125	1	ENSMUSG00000046101	-	Mcmdc2	minichromosome maintenance domain containing 2[Source:MGI Symbol;Acc:MGI:3045334]
mmucirc_017615	1.019824451	2.039648903	0	0	-Inf	0.38643125	1	ENSMUSG00000033352	-	Map2k4	mitogen-activated protein kinase kinase 4[Source:MGI Symbol;Acc:MGI:1346869]
mmucirc_021877	1.019824451	2.039648903	0	0	-Inf	0.38643125	1	ENSMUSG00000059796;ENSMUSG00000089542	-	Eif4a1;-	eukaryotic translation initiation factor 4A1[Source:MGI Symbol;Acc:MGI:95303];;;-
mmucirc_001496	1.019824451	2.039648903	0	0	-Inf	0.38643125	1	ENSMUSG00000021266	-	Wars	tryptophanyl-tRNA synthetase [Source:MGISymbol;Acc:MGI:104630]
mmucirc_007820	1.019824451	2.039648903	0	0	-Inf	0.38643125	1	ENSMUSG00000021990	-	Spata13	spermatogenesis associated 13 [Source:MGISymbol;Acc:MGI:104838]
mmucirc_019539	1.019824451	2.039648903	0	0	-Inf	0.38643125	1	ENSMUSG00000033826	-	Dnah8	"dynein, axonemal, heavy chain 8 [Source:MGISymbol;Acc:MGI:107714]"
mmucirc_013352	1.019824451	2.039648903	0	0	-Inf	0.38643125	1	ENSMUSG00000005087	-	Cd44	CD44 antigen [Source:MGI Symbol;Acc:MGI:88338]"
mmucirc_016200	1.019824451	2.039648903	0	0	-Inf	0.38643125	1	ENSMUSG00000027173	-	Depdc7	DEP domain containing 7 [Source:MGISymbol;Acc:MGI:2139258]
mmucirc_004630	1.019824451	2.039648903	0	0	-Inf	0.38643125	1	ENSMUSG00000028344	-	Invs	inversin [Source:MGI Symbol;Acc:MGI:1335082]"
mmucirc_013353	1.019824451	2.039648903	0	0	-Inf	0.38643125	1	ENSMUSG00000040242	-	Fgfr1op2	FGFR1 oncogene partner 2 [Source:MGISymbol;Acc:MGI:1914779]
mmucirc_006612	1.019824451	2.039648903	0	0	-Inf	0.38643125	1	ENSMUSG00000032485	-	Scap	SREBF chaperone [Source:MGISymbol;Acc:MGI:2135958]
mmucirc_015833	1.019824451	2.039648903	0	0	-Inf	0.38643125	1	ENSMUSG00000061393	-	Acvr2b	activin receptor IIB [Source:MGISymbol;Acc:MGI:87912]
mmucirc_007516	3.753982888	2.38632954	5.121636235	2.146240136	1.101811503	0.387086833	1	ENSMUSG00000038831	mm9_circ_008922	Ralgps1	Ral GEF with PH domain and SH3 binding motif 1[Source:MGI Symbol;Acc:MGI:1922008]
mmucirc_020533	2.927569759	1.652413423	4.202726095	2.543386561	1.346750749	0.387588734	1	ENSMUSG00000017707	-	Serinc3	serine incorporator 3 [Source:MGISymbol;Acc:MGI:1349457]
mmucirc_020996	1.040041912	2.080083823	0	0	-Inf	0.387715174	1	ENSMUSG00000026576	-	Atp1b1	"ATPase, Na+/K+ transporting, beta 1 polypeptide[Source:MGI Symbol;Acc:MGI:88108]"
mmucirc_001795	1.040041912	2.080083823	0	0	-Inf	0.387715174	1	ENSMUSG00000020305	-	Asb3	ankyrin repeat and SOCS box-containing 3[Source:MGI Symbol;Acc:MGI:1929749]
mmucirc_015195	1.040041912	2.080083823	0	0	-Inf	0.387715174	1	ENSMUSG00000036391	-	Sec24a	"Sec24 related gene family, member A (S. cerevisiae)[Source:MGI Symbol;Acc:MGI:1924621]"
mmucirc_022362	1.040041912	2.080083823	0	0	-Inf	0.387715174	1	ENSMUSG00000022684	-	Bfar	bifunctional apoptosis regulator [Source:MGISymbol;Acc:MGI:1914368]
mmucirc_003566	1.040041912	2.080083823	0	0	-Inf	0.387715174	1	ENSMUSG00000037143	-	Cfap61	cilia and flagella associated protein 61[Source:MGI Symbol;Acc:MGI:1926024]
mmucirc_004655	1.040041912	2.080083823	0	0	-Inf	0.387715174	1	ENSMUSG00000034401	-	Spata6	spermatogenesis associated 6 [Source:MGISymbol;Acc:MGI:1915196]
mmucirc_006348	1.040041912	2.080083823	0	0	-Inf	0.387715174	1	ENSMUSG00000053334	-	Ficd	FIC domain containing [Source:MGISymbol;Acc:MGI:1098550]
mmucirc_023069	1.040041912	2.080083823	0	0	-Inf	0.387715174	1	ENSMUSG00000031959	-	Wdr59	WD repeat domain 59 [Source:MGISymbol;Acc:MGI:2442115]
mmucirc_016228	8.411868691	6.482415268	10.34132211	1.595288436	0.673817294	0.387848551	1	ENSMUSG00000004383	mm9_circ_017987	Large1	LARGE xylosyl- and glucuronyltransferase 1[Source:MGI Symbol;Acc:MGI:1342270]
mmucirc_004958	3.742544133	2.332296391	5.152791874	2.209321206	1.143603182	0.387865944	1	ENSMUSG00000056851	-	Pcbp2	poly(rC) binding protein 2 [Source:MGISymbol;Acc:MGI:108202]
mmucirc_014474	5.489044107	7.109919894	3.868168319	0.544052307	-0.878182732	0.388336819	1	ENSMUSG00000058325	-	Dock1	dedicator of cytokinesis 1 [Source:MGISymbol;Acc:MGI:2429765]
mmucirc_004451	2.005788821	3.088084776	0.923492866	0.299050361	-1.741539637	0.388662322	1	ENSMUSG00000021981	-	Cab39l	calcium binding protein 39-like [Source:MGISymbol;Acc:MGI:1914081]
mmucirc_005805	26.55031955	23.29019355	29.81044555	1.279956969	0.356095309	0.388715449	1	ENSMUSG00000024251	mm9_circ_013630	Thada	thyroid adenoma associated [Source:MGISymbol;Acc:MGI:3039623]
mmucirc_017305	25.86884274	30.10581115	21.63187432	0.718528201	-0.476883314	0.38888535	1	ENSMUSG00000037815	mm9_circ_007547	Ctnna1	"catenin (cadherin associated protein), alpha 1[Source:MGI Symbol;Acc:MGI:88274]"
mmucirc_002350	14.2042921	16.56904402	11.83954017	0.714557832	-0.484877316	0.389079729	1	ENSMUSG00000023169	mm9_circ_010789	Slc38a1	"solute carrier family 38, member 1 [Source:MGISymbol;Acc:MGI:2145895]"
mmucirc_002470	8.396732574	6.386172469	10.40729268	1.629660447	0.704571398	0.389361141	1	ENSMUSG00000067369	-	Trmt2b	TRM2 tRNA methyltransferase 2B [Source:MGISymbol;Acc:MGI:2442530]
mmucirc_007235	2.2228503	4.160167646	0.285532954	0.068634963	-3.864912502	0.3893828	1	ENSMUSG00000004328	-	Hif3a	"hypoxia inducible factor 3, alpha subunit[Source:MGI Symbol;Acc:MGI:1859778]"
mmucirc_000505	1.189104882	2.061521171	0.316688593	0.15361889	-2.702572468	0.389930649	1	ENSMUSG00000007646	-	Rad51c	RAD51 paralog C [Source:MGISymbol;Acc:MGI:2150020]
mmucirc_002386	1.990846555	3.06278297	0.918910141	0.300024569	-1.736847447	0.389996826	1	ENSMUSG00000058317	-	Ube2e2	ubiquitin-conjugating enzyme E2E 2 [Source:MGISymbol;Acc:MGI:2384997]
mmucirc_020525	4.441348871	3.007095013	5.875602729	1.95391323	0.966366401	0.390319924	1	ENSMUSG00000029201	-	Ugdh	UDP-glucose dehydrogenase [Source:MGISymbol;Acc:MGI:1306785]
mmucirc_010508	3.425320498	4.691549396	2.1590916	0.460208647	-1.119640003	0.390371951	1	ENSMUSG00000026484	mm9_circ_001489	Rnf2	ring finger protein 2 [Source:MGISymbol;Acc:MGI:1101759]
mmucirc_007705	1.185003826	2.066605516	0.303402136	0.146811829	-2.767959877	0.390394669	1	ENSMUSG00000001441	-	Npepps	aminopeptidase puromycin sensitive [Source:MGISymbol;Acc:MGI:1101358]
mmucirc_012858	1.185003826	2.066605516	0.303402136	0.146811829	-2.767959877	0.390394669	1	ENSMUSG00000041974	-	Spidr	scaffolding protein involved in DNA repair[Source:MGI Symbol;Acc:MGI:1924834]
mmucirc_018404	1.984492146	3.018918512	0.95006578	0.314704016	-1.667932505	0.390569383	1	ENSMUSG00000035093	-	Secisbp2l	SECIS binding protein 2-like [Source:MGISymbol;Acc:MGI:1917604]
mmucirc_018214	8.865680134	10.84750149	6.883858781	0.634603166	-0.656073377	0.3905817	1	ENSMUSG00000021189	-	Atxn3	ataxin 3 [Source:MGI Symbol;Acc:MGI:1099442]"
mmucirc_014908	1.983722658	3.079690814	0.887754501	0.288260918	-1.794552843	0.390638949	1	ENSMUSG00000036613	-	Eipr1	EARP complex and GARP complex interacting protein 1[Source:MGI Symbol;Acc:MGI:1289332]
mmucirc_011914	5.201299968	6.753070566	3.649529369	0.540425179	-0.887833202	0.390756719	1	ENSMUSG00000015882	-	Lcorl	ligand dependent nuclear receptor corepressor-like[Source:MGI Symbol;Acc:MGI:2651932]
mmucirc_009497	1.178996152	2.041303711	0.316688593	0.15514036	-2.688354037	0.391070499	1	ENSMUSG00000024293	-	Esco1	establishment of sister chromatid cohesion N-acetyltransferase 1 [Source:MGI Symbol;Acc:MGI:1925055]
mmucirc_007374	1.178264673	2.053127209	0.303402136	0.147775615	-2.758519868	0.391152468	1	ENSMUSG00000017707	-	Serinc3	serine incorporator 3 [Source:MGISymbol;Acc:MGI:1349457]
mmucirc_001951	3.405198963	4.664592782	2.145805143	0.460019822	-1.120232066	0.391247091	1	ENSMUSG00000021357	-	Exoc2	exocyst complex component 2 [Source:MGISymbol;Acc:MGI:1913732]
mmucirc_008724	1.174895096	2.046388056	0.303402136	0.148262269	-2.753776599	0.391529162	1	ENSMUSG00000022019	mm9_circ_005369	Tdrd3	tudor domain containing 3 [Source:MGISymbol;Acc:MGI:2444023]
mmucirc_019979	1.172256999	2.027825404	0.316688593	0.156171529	-2.678796632	0.39182305	1	ENSMUSG00000033653	-	Vps8	VPS8 CORVET complex subunit [Source:MGISymbol;Acc:MGI:2146407]
mmucirc_011892	3.386907027	4.743927736	2.029886318	0.427891492	-1.224683101	0.392048609	1	ENSMUSG00000019699	-	Akt3	thymoma viral proto-oncogene 3 [Source:MGISymbol;Acc:MGI:1345147]
mmucirc_020981	1.167172653	2.017656713	0.316688593	0.15695861	-2.671543924	0.392386884	1	ENSMUSG00000028649	mm9_circ_008581	Macf1	microtubule-actin crosslinking factor 1 [Source:MGISymbol;Acc:MGI:108559]
mmucirc_012234	1.729628574	0.693361274	2.765895873	3.989112134	1.996067678	0.392441378	1	ENSMUSG00000035649	-	Zcchc7	"zinc finger, CCHC domain containing 7 [Source:MGISymbol;Acc:MGI:2442912]"
mmucirc_007717	1.166345249	2.016001905	0.316688593	0.157087447	-2.670360193	0.392478318	1	ENSMUSG00000048058	-	Ldlrad3	low density lipoprotein receptor class A domaincontaining 3 [Source:MGI Symbol;Acc:MGI:2138856]
mmucirc_012896	1.166345249	2.016001905	0.316688593	0.157087447	-2.670360193	0.392478318	1	ENSMUSG00000027207	-	Galk2	galactokinase 2 [Source:MGISymbol;Acc:MGI:1917226]
mmucirc_016715	1.961886354	3.049304663	0.874468045	0.286776213	-1.80200273	0.392637415	1	ENSMUSG00000028580	-	Pum1	pumilio RNA-binding family member 1 [Source:MGISymbol;Acc:MGI:1931749]
mmucirc_021626	1.164245736	2.042958519	0.285532954	0.13976444	-2.838930746	0.392709923	1	ENSMUSG00000031196	-	F8	coagulation factor VIII [Source:MGISymbol;Acc:MGI:88383]
mmucirc_000180	1.163899001	2.024395866	0.303402136	0.149872928	-2.738188284	0.392748116	1	ENSMUSG00000028763	-	Hspg2	perlecan (heparan sulfate proteoglycan 2)[Source:MGI Symbol;Acc:MGI:96257]
mmucirc_004468	1.159702021	2.016001905	0.303402136	0.150496949	-2.732193852	0.393209146	1	ENSMUSG00000000804	-	Usp32	ubiquitin specific peptidase 32 [Source:MGISymbol;Acc:MGI:2144475]
mmucirc_019110	1.159702021	2.016001905	0.303402136	0.150496949	-2.732193852	0.393209146	1	ENSMUSG00000024639	-	Gnaq	"guanine nucleotide binding protein, alpha qpolypeptide [Source:MGI Symbol;Acc:MGI:95776]"
mmucirc_022833	1.157891327	1.999094061	0.316688593	0.158416054	-2.658209545	0.393407318	1	ENSMUSG00000036503	-	Rnf13	ring finger protein 13 [Source:MGISymbol;Acc:MGI:1346341]
mmucirc_005210	1.157506583	2.029480212	0.285532954	0.140692652	-2.829381108	0.393449369	1	ENSMUSG00000037940	-	Inpp4b	"inositol polyphosphate-4-phosphatase, type II[Source:MGI Symbol;Acc:MGI:2158925]"
mmucirc_003404	1.157159848	2.010917559	0.303402136	0.150877461	-2.728550788	0.393487249	1	ENSMUSG00000071856	-	Mcc	mutated in colorectal cancers [Source:MGISymbol;Acc:MGI:96930]
mmucirc_010491	10.56701407	13.12233519	8.011692946	0.61053866	-0.711845443	0.393615135	1	ENSMUSG00000039007	-	Cpq	carboxypeptidase Q [Source:MGISymbol;Acc:MGI:1889205]
mmucirc_012369	2.172070997	0.346680637	3.997461357	11.53067385	3.527404921	0.393933089	1	ENSMUSG00000026737	-	Pip4k2a	"phosphatidylinositol-5-phosphate 4-kinase, type II,alpha [Source:MGI Symbol;Acc:MGI:1298206]"
mmucirc_023052	1.148610001	1.980531408	0.316688593	0.159900819	-2.644750771	0.394416106	1	ENSMUSG00000036097	-	Slf2	SMC5-SMC6 complex localization factor 2 [Source:MGISymbol;Acc:MGI:1924968]
mmucirc_020634	2.232943942	1.040041912	3.425845973	3.293949922	1.719818622	0.394916222	1	ENSMUSG00000025453;ENSMUSG00000116207	mm9_circ_003736	Nnt;Nnt	nicotinamide nucleotide transhydrogenase[Source:MGI Symbol;Acc:MGI:109279];;;nicotinamide nucleotide transhydrogenase[Source:MGI Symbol;Acc:MGI:109279]
mmucirc_007253	1.711065921	0.65623597	2.765895873	4.214788583	2.075460266	0.395165256	1	ENSMUSG00000063450	mm9_circ_016694	Syne2	"spectrin repeat containing, nuclear envelope 2[Source:MGI Symbol;Acc:MGI:2449316]"
mmucirc_003933	6.51078038	8.836703849	4.184856912	0.473576685	-1.078330039	0.39550047	1	ENSMUSG00000052713	mm9_circ_004897	Zfp608	zinc finger protein 608 [Source:MGISymbol;Acc:MGI:2442338]
mmucirc_022726	1.707311601	0.679882968	2.734740234	4.022369091	2.008045469	0.395711291	1	ENSMUSG00000034557	-	Zfyve9	"zinc finger, FYVE domain containing 9 [Source:MGISymbol;Acc:MGI:2652838]"
mmucirc_008121	5.676006689	4.075868268	7.27614511	1.785176711	0.836066891	0.396829741	1	ENSMUSG00000029686	-	Cul1	cullin 1 [Source:MGI Symbol;Acc:MGI:1349658]"
mmucirc_015989	1.69837701	0.679882968	2.716871052	3.996086358	1.998587761	0.397002735	1	ENSMUSG00000002222	-	Rmnd5a	required for meiotic nuclear division 5 homolog A[Source:MGI Symbol;Acc:MGI:1915727]
mmucirc_014731	1.725276708	0.693361274	2.757192142	3.976559182	1.991520642	0.397330531	1	ENSMUSG00000020366	-	Mapk9	mitogen-activated protein kinase 9 [Source:MGISymbol;Acc:MGI:1346862]
mmucirc_013486	0.999365339	0	1.998730679	Inf	Inf	0.397392409	1	ENSMUSG00000069089	-	Cdk7	cyclin-dependent kinase 7 [Source:MGISymbol;Acc:MGI:102956]
mmucirc_005256	0.999365339	0	1.998730679	Inf	Inf	0.397392409	1	ENSMUSG00000041078	mm9_circ_013873	Grid1	"glutamate receptor, ionotropic, delta 1 [Source:MGISymbol;Acc:MGI:95812]"
mmucirc_001473	0.999365339	0	1.998730679	Inf	Inf	0.397392409	1	ENSMUSG00000022957	-	Itsn1	intersectin 1 (SH3 domain protein 1A) [Source:MGISymbol;Acc:MGI:1338069]
mmucirc_013011	0.999365339	0	1.998730679	Inf	Inf	0.397392409	1	ENSMUSG00000024251	-	Thada	thyroid adenoma associated [Source:MGISymbol;Acc:MGI:3039623]
mmucirc_012134	0.999365339	0	1.998730679	Inf	Inf	0.397392409	1	ENSMUSG00000024287	-	Thoc1	THO complex 1 [Source:MGI Symbol;Acc:MGI:1919668]"
mmucirc_015203	1.258451133	0.339941484	2.176960783	6.403927989	2.678957085	0.398036211	1	ENSMUSG00000039683	-	Sdk1	sidekick cell adhesion molecule 1 [Source:MGISymbol;Acc:MGI:2444413]
mmucirc_021189	1.252886119	0.346680637	2.1590916	6.227897865	2.638745285	0.398944696	1	ENSMUSG00000068663	mm9_circ_004180	Clec16a	"C-type lectin domain family 16, member A[Source:MGI Symbol;Acc:MGI:1921624]"
mmucirc_020889	1.061907478	0	2.123814955	Inf	Inf	0.398993464	1	ENSMUSG00000024413	-	Npc1	NPC intracellular cholesterol transporter 1[Source:MGI Symbol;Acc:MGI:1097712]
mmucirc_020762	1.061907478	0	2.123814955	Inf	Inf	0.398993464	1	ENSMUSG00000025085	-	Ablim1	actin-binding LIM protein 1 [Source:MGISymbol;Acc:MGI:1194500]
mmucirc_013349	1.061907478	0	2.123814955	Inf	Inf	0.398993464	1	ENSMUSG00000027173	-	Depdc7	DEP domain containing 7 [Source:MGISymbol;Acc:MGI:2139258]
mmucirc_016926	1.061907478	0	2.123814955	Inf	Inf	0.398993464	1	ENSMUSG00000029427	-	Zcchc8	"zinc finger, CCHC domain containing 8 [Source:MGISymbol;Acc:MGI:1917900]"
mmucirc_004584	1.061907478	0	2.123814955	Inf	Inf	0.398993464	1	ENSMUSG00000054836	-	Elp6	elongator acetyltransferase complex subunit 6[Source:MGI Symbol;Acc:MGI:1919349]
mmucirc_008075	1.680507827	0.679882968	2.681132687	3.943520892	1.979484286	0.399546134	1	ENSMUSG00000041846	-	Ppp4r3a	protein phosphatase 4 regulatory subunit 3A[Source:MGI Symbol;Acc:MGI:1915984]
mmucirc_020759	2.174295604	3.429681067	0.918910141	0.267928744	-1.90007873	0.399813317	1	ENSMUSG00000030082	-	Sec61a1	Sec61 alpha 1 subunit (S. cerevisiae) [Source:MGISymbol;Acc:MGI:1858417]
mmucirc_005113	1.678447324	0.679882968	2.677011681	3.937459546	1.977265101	0.399836586	1	ENSMUSG00000069518	-	Gm10271	predicted gene 10271 [Source:MGISymbol;Acc:MGI:3642827]
mmucirc_019390	2.021379229	3.739356322	0.303402136	0.08113753	-3.623486802	0.399861145	1	ENSMUSG00000021458	-	Aopep	aminopeptidase O [Source:MGISymbol;Acc:MGI:1919311]
mmucirc_015975	2.206776064	3.806747856	0.606804273	0.159402276	-2.649255865	0.399886053	1	ENSMUSG00000029647	-	Pan3	PAN3 poly(A) specific ribonuclease subunit[Source:MGI Symbol;Acc:MGI:1919837]
mmucirc_005036	1.108410077	0	2.216820153	Inf	Inf	0.400041021	1	ENSMUSG00000021703	-	Serinc5	serine incorporator 5 [Source:MGISymbol;Acc:MGI:2444223]
mmucirc_009540	1.108410077	0	2.216820153	Inf	Inf	0.400041021	1	ENSMUSG00000024940	-	Ltbp3	latent transforming growth factor beta bindingprotein 3 [Source:MGI Symbol;Acc:MGI:1101355]
mmucirc_013569	1.108410077	0	2.216820153	Inf	Inf	0.400041021	1	ENSMUSG00000015709	-	Arnt2	aryl hydrocarbon receptor nuclear translocator 2[Source:MGI Symbol;Acc:MGI:107188]
mmucirc_004757	1.675327557	0.65623597	2.694419144	4.105869333	2.037687715	0.40027546	1	ENSMUSG00000027006	-	Dnajc10	DnaJ heat shock protein family (Hsp40) member C10[Source:MGI Symbol;Acc:MGI:1914111]
mmucirc_014555	42.79147278	48.28990345	37.29304211	0.772274108	-0.372815092	0.400278443	1	ENSMUSG00000109156	-	Gm45194	predicted gene 45194 [Source:MGISymbol;Acc:MGI:5753770]
mmucirc_011953	1.240581951	0.339941484	2.141222418	6.298797058	2.655076329	0.400956696	1	ENSMUSG00000034951	-	Cog7	component of oligomeric golgi complex 7 [Source:MGISymbol;Acc:MGI:2685013]
mmucirc_003361	13.13248819	10.86937375	15.39560263	1.416420391	0.502249518	0.401034626	1	ENSMUSG00000026134	-	Prim2	"DNA primase, p58 subunit [Source:MGISymbol;Acc:MGI:97758]"
mmucirc_005482	18.29898609	20.97456516	15.62340703	0.744873942	-0.424931802	0.401948183	1	ENSMUSG00000054843	mm9_circ_018381	Atrnl1	attractin like 1 [Source:MGISymbol;Acc:MGI:2147749]
mmucirc_009689	3.749688322	5.112480642	2.386896001	0.466876291	-1.098887767	0.401952937	1	ENSMUSG00000057265	-	Bbof1	basal body orientation factor 1 [Source:MGISymbol;Acc:MGI:1920123]
mmucirc_013052	1.23164736	0.339941484	2.123353235	6.246231592	2.642986061	0.402420562	1	ENSMUSG00000035021	-	Baz1a	bromodomain adjacent to zinc finger domain 1A[Source:MGI Symbol;Acc:MGI:1309478]
mmucirc_022242	4.533972594	2.741404138	6.32654105	2.307773947	1.206501915	0.40244017	1	ENSMUSG00000079834	-	Tmlhe	"trimethyllysine hydroxylase, epsilon [Source:MGISymbol;Acc:MGI:2180203]"
mmucirc_013915	5.550689661	4.016750773	7.084628549	1.763771005	0.818663264	0.402567073	1	ENSMUSG00000028565	-	Nfia	nuclear factor I/A [Source:MGISymbol;Acc:MGI:108056]
mmucirc_018540	4.914504927	3.409463607	6.419546248	1.882861056	0.912926542	0.402809411	1	ENSMUSG00000043635	-	Adamts3	"a disintegrin-like and metallopeptidase (reprolysintype) with thrombospondin type 1 motif, 3 [Source:MGISymbol;Acc:MGI:3045353]"
mmucirc_008579	1.651643551	0.679882968	2.623404134	3.858611348	1.948081738	0.403589807	1	ENSMUSG00000034820	-	Cpsf7	cleavage and polyadenylation specific factor 7[Source:MGI Symbol;Acc:MGI:1917826]
mmucirc_007323	1.649448113	0.693361274	2.605534952	3.757831664	1.909900441	0.403898202	1	ENSMUSG00000042520	-	Ubap2l	ubiquitin-associated protein 2-like [Source:MGISymbol;Acc:MGI:1921633]
mmucirc_017815	2.554615753	1.379983395	3.72924811	2.702386219	1.434233876	0.404615824	1	ENSMUSG00000021318	-	Gli3	GLI-Kruppel family member GLI3 [Source:MGISymbol;Acc:MGI:95729]
mmucirc_015385	15.26273128	12.88041124	17.64505133	1.369913663	0.454084972	0.40484304	1	ENSMUSG00000036879	-	Phkb	phosphorylase kinase beta [Source:MGISymbol;Acc:MGI:97578]
mmucirc_022503	1.21606954	0.339941484	2.092197596	6.154581586	2.62166078	0.404976151	1	ENSMUSG00000020014	-	Cfap54	cilia and flagella associated protein 54[Source:MGI Symbol;Acc:MGI:1922208]
mmucirc_016670	1.639820052	0.65623597	2.623404134	3.997653671	1.999153492	0.405257187	1	ENSMUSG00000031016	-	Wee1	WEE 1 homolog 1 (S. pombe) [Source:MGISymbol;Acc:MGI:103075]
mmucirc_007381	1.208444023	0.346680637	2.070207408	5.97151149	2.578096148	0.406222898	1	ENSMUSG00000019891	-	Dcbld1	"discoidin, CUB and LCCL domain containing 1[Source:MGI Symbol;Acc:MGI:1913936]"
mmucirc_014397	2.537863794	1.359765935	3.715961653	2.732795077	1.450377281	0.406341042	1	ENSMUSG00000034601	-	2700049A03Rik	RIKEN cDNA 2700049A03 gene [Source:MGISymbol;Acc:MGI:1924217]
mmucirc_007580	3.475001781	4.799615693	2.150387869	0.448033344	-1.158321989	0.406699069	1	ENSMUSG00000038070	mm9_circ_004058	Cntln	"centlein, centrosomal protein [Source:MGISymbol;Acc:MGI:2443104]"
mmucirc_005866	10.75544782	12.9495775	8.561318141	0.661127218	-0.597000185	0.407425479	1	ENSMUSG00000034354	-	Mtmr3	myotubularin related protein 3 [Source:MGISymbol;Acc:MGI:1921552]
mmucirc_000252	1.199509431	0.346680637	2.052338226	5.919967848	2.565589341	0.407678774	1	ENSMUSG00000025278	-	Flnb	"filamin, beta [Source:MGI Symbol;Acc:MGI:2446089]"""
mmucirc_005612	1.199509431	0.346680637	2.052338226	5.919967848	2.565589341	0.407678774	1	ENSMUSG00000035357	-	Pdzrn3	PDZ domain containing RING finger 3 [Source:MGISymbol;Acc:MGI:1933157]
mmucirc_006381	1.197218069	0.346680637	2.0477555	5.906748981	2.562364303	0.408051314	1	ENSMUSG00000024713	mm9_circ_001663	Pcsk5	proprotein convertase subtilisin/kexin type 5[Source:MGI Symbol;Acc:MGI:97515]
mmucirc_019030	1.241891025	0.346680637	2.137101412	6.164467186	2.623976203	0.408169426	1	ENSMUSG00000026727	-	Rsu1	Ras suppressor protein 1 [Source:MGISymbol;Acc:MGI:103040]
mmucirc_000112	1.193848492	0.339941484	2.0477555	6.023847038	2.590685137	0.408598544	1	ENSMUSG00000042046	-	Dstyk	dual serine/threonine and tyrosine protein kinase[Source:MGI Symbol;Acc:MGI:1925064]
mmucirc_010660	2.337724246	3.439849758	1.235598734	0.359201367	-1.477135256	0.40920793	1	ENSMUSG00000036890	-	Gtdc1	glycosyltransferase-like domain containing 1[Source:MGI Symbol;Acc:MGI:2444269]
mmucirc_002096	2.510462476	1.336118937	3.684806014	2.757842817	1.463540233	0.409215646	1	ENSMUSG00000042744	mm9_circ_001362	Hectd4	HECT domain E3 ubiquitin protein ligase 4[Source:MGI Symbol;Acc:MGI:3647820]
mmucirc_022780	1.187205264	0.339941484	2.034469043	5.984762497	2.581293996	0.409675318	1	ENSMUSG00000026977	-	Marchf7	membrane associated ring-CH-type finger 7[Source:MGI Symbol;Acc:MGI:1931053]
mmucirc_012030	1.187205264	0.339941484	2.034469043	5.984762497	2.581293996	0.409675318	1	ENSMUSG00000071553	-	Cpa2	"carboxypeptidase A2, pancreatic [Source:MGISymbol;Acc:MGI:3617840]"
mmucirc_008322	1.184913901	0.339941484	2.029886318	5.971281573	2.5780406	0.410046071	1	ENSMUSG00000035954	-	Dock4	dedicator of cytokinesis 4 [Source:MGISymbol;Acc:MGI:1918006]
mmucirc_002928	2.498985712	1.331034592	3.666936831	2.754952316	1.462027348	0.410439248	1	ENSMUSG00000089809	mm9_circ_015601	Rasgef1b	"RasGEF domain family, member 1B [Source:MGISymbol;Acc:MGI:2443755]"
mmucirc_016316	1.232609698	0.328117985	2.137101412	6.513210218	2.703368791	0.410782088	1	ENSMUSG00000024830	-	Rps6kb2	"ribosomal protein S6 kinase, polypeptide 2[Source:MGI Symbol;Acc:MGI:1927343]"
mmucirc_022502	4.109158999	5.452422126	2.765895873	0.507278382	-0.979150415	0.410800774	1	ENSMUSG00000002076	-	Hsf2bp	heat shock transcription factor 2 binding protein[Source:MGI Symbol;Acc:MGI:1921627]
mmucirc_014532	4.105346763	5.413642013	2.797051512	0.516667246	-0.952692666	0.410926001	1	ENSMUSG00000058690	-	Ccser2	coiled-coil serine rich 2 [Source:MGISymbol;Acc:MGI:101859]
mmucirc_007423	3.331578458	2.005833214	4.657323702	2.321889811	1.215299508	0.411033627	1	ENSMUSG00000034377	-	Tulp4	tubby like protein 4 [Source:MGISymbol;Acc:MGI:1916092]
mmucirc_023448	3.326226244	2.066605516	4.585846972	2.219023871	1.149925187	0.41144161	1	ENSMUSG00000022812	-	Gsk3b	glycogen synthase kinase 3 beta [Source:MGISymbol;Acc:MGI:1861437]
mmucirc_012890	2.487856684	1.366505089	3.609208279	2.641196369	1.401191568	0.411636922	1	ENSMUSG00000057531	-	Dtnbp1	dystrobrevin binding protein 1 [Source:MGISymbol;Acc:MGI:2137586]
mmucirc_017910	3.022374063	1.040041912	5.004706214	4.812023591	2.266643715	0.411960847	1	ENSMUSG00000022607	-	Ptk2	PTK2 protein tyrosine kinase 2 [Source:MGISymbol;Acc:MGI:95481]
mmucirc_012486	4.07228412	2.69753968	5.44702856	2.019257993	1.01382525	0.412130298	1	ENSMUSG00000040254	-	Sema3d	"sema domain, immunoglobulin domain (Ig), shortbasic domain, secreted, (semaphorin) 3D [Source:MGISymbol;Acc:MGI:1860118]"
mmucirc_004095	3.554748986	5.601652741	1.507845231	0.269178634	-1.893364196	0.412317195	1	ENSMUSG00000029516	-	Cit	citron [Source:MGI Symbol;Acc:MGI:105313]"
mmucirc_005942	4.062405634	5.341046212	2.783765055	0.521202204	-0.940084911	0.412342614	1	ENSMUSG00000052296	mm9_circ_000916	Ppp6r1	"protein phosphatase 6, regulatory subunit 1[Source:MGI Symbol;Acc:MGI:2442163]"
mmucirc_016229	13.5394409	10.83071356	16.24816824	1.500193698	0.585148787	0.412455109	1	ENSMUSG00000042323	-	Pbrm1	polybromo 1 [Source:MGI Symbol;Acc:MGI:1923998]"
mmucirc_019630	2.297710034	3.341952151	1.253467916	0.375070575	-1.414766008	0.412527583	1	ENSMUSG00000036503	-	Rnf13	ring finger protein 13 [Source:MGISymbol;Acc:MGI:1346341]
mmucirc_001568	2.479056026	1.331034592	3.627077461	2.725006159	1.446259491	0.412591834	1	ENSMUSG00000027799	-	Nbea	neurobeachin [Source:MGI Symbol;Acc:MGI:1347075]"
mmucirc_023618	22.25741192	25.31281469	19.20200914	0.758588461	-0.398610668	0.413043065	1	ENSMUSG00000047045	mm9_circ_014687	Tmem164	transmembrane protein 164 [Source:MGISymbol;Acc:MGI:2148020]
mmucirc_007998	2.289816648	3.419632298	1.160000999	0.33921805	-1.559715158	0.413192355	1	ENSMUSG00000031583	-	Wrn	Werner syndrome RecQ like helicase [Source:MGISymbol;Acc:MGI:109635]
mmucirc_006056	6.865579515	4.069129114	9.662029916	2.374471206	1.247606262	0.413462807	1	ENSMUSG00000058997	-	Vwa8	von Willebrand factor A domain containing 8[Source:MGI Symbol;Acc:MGI:1919008]
mmucirc_016012	4.048849923	2.704278834	5.393421013	1.994402702	0.995956742	0.413613819	1	ENSMUSG00000028030;ENSMUSG00000105719	-	Tbck;-	TBC1 domain containing kinase [Source:MGISymbol;Acc:MGI:2445052];;;-
mmucirc_008163	2.277646415	3.377422648	1.177870181	0.348748233	-1.519742187	0.414222964	1	ENSMUSG00000021420	mm9_circ_014343	Fars2	phenylalanine-tRNA synthetase 2 (mitochondrial)[Source:MGI Symbol;Acc:MGI:1917205]
mmucirc_011944	0.820294962	1.640589925	0	0	-Inf	0.416006916	1	ENSMUSG00000026393	-	Nek7	NIMA (never in mitosis gene a)-related expressedkinase 7 [Source:MGI Symbol;Acc:MGI:1890645]
mmucirc_023094	0.820294962	1.640589925	0	0	-Inf	0.416006916	1	ENSMUSG00000038909	-	Kat7	K(lysine) acetyltransferase 7 [Source:MGISymbol;Acc:MGI:2182799]
mmucirc_012979	0.820294962	1.640589925	0	0	-Inf	0.416006916	1	ENSMUSG00000015365	-	Mov10l1	Mov10 like RISC complex RNA helicase 1 [Source:MGISymbol;Acc:MGI:1891384]
mmucirc_022612	0.820294962	1.640589925	0	0	-Inf	0.416006916	1	ENSMUSG00000024997	-	Prdx3	peroxiredoxin 3 [Source:MGI Symbol;Acc:MGI:88034]"
mmucirc_016389	0.820294962	1.640589925	0	0	-Inf	0.416006916	1	ENSMUSG00000084950	-	-	-
mmucirc_003898	5.947709398	4.373600102	7.521818694	1.719823148	0.782260218	0.417234943	1	ENSMUSG00000033396	-	Spg11	"SPG11, spatacsin vesicle trafficking associated[Source:MGI Symbol;Acc:MGI:2444989]"
mmucirc_019053	4.657905094	6.871185633	2.444624554	0.355779146	-1.490946147	0.417345658	1	ENSMUSG00000042606	-	Hirip3	HIRA interacting protein 3 [Source:MGISymbol;Acc:MGI:2142364]
mmucirc_017676	3.243195886	2.016001905	4.470389866	2.217453196	1.148903653	0.417900621	1	ENSMUSG00000024238	-	Zeb1	zinc finger E-box binding homeobox 1 [Source:MGISymbol;Acc:MGI:1344313]
mmucirc_013202	0.849853709	1.699707419	0	0	-Inf	0.41874259	1	ENSMUSG00000021796	-	Bmpr1a	"bone morphogenetic protein receptor, type 1A[Source:MGI Symbol;Acc:MGI:1338938]"
mmucirc_001768	0.849853709	1.699707419	0	0	-Inf	0.41874259	1	ENSMUSG00000022678	-	Nde1	nudE neurodevelopment protein 1 [Source:MGISymbol;Acc:MGI:1914453]
mmucirc_018998	0.849853709	1.699707419	0	0	-Inf	0.41874259	1	ENSMUSG00000022750	-	Klhl22	kelch-like 22 [Source:MGI Symbol;Acc:MGI:1337995]"
mmucirc_023050	0.849853709	1.699707419	0	0	-Inf	0.41874259	1	ENSMUSG00000043909	-	Trp53bp1	transformation related protein 53 binding protein 1[Source:MGI Symbol;Acc:MGI:1351320]
mmucirc_017146	0.849853709	1.699707419	0	0	-Inf	0.41874259	1	ENSMUSG00000028163	-	Nfkb1	"nuclear factor of kappa light polypeptide geneenhancer in B cells 1, p105 [Source:MGISymbol;Acc:MGI:97312]"
mmucirc_017116	0.849853709	1.699707419	0	0	-Inf	0.41874259	1	ENSMUSG00000032380	-	Dapk2	death-associated protein kinase 2 [Source:MGISymbol;Acc:MGI:1341297]
mmucirc_022713	0.849853709	1.699707419	0	0	-Inf	0.41874259	1	ENSMUSG00000034755	-	Pcdh11x	protocadherin 11 X-linked [Source:MGISymbol;Acc:MGI:2442849]
mmucirc_010421	0.498088727	0.996177454	0	0	-Inf	0.418824363	1	ENSMUSG00000020319	mm9_circ_001332	Wdpcp	WD repeat containing planar cell polarity effector[Source:MGI Symbol;Acc:MGI:2144467]
mmucirc_018991	0.498088727	0.996177454	0	0	-Inf	0.418824363	1	ENSMUSG00000059060	-	Rad51b	RAD51 paralog B [Source:MGISymbol;Acc:MGI:1099436]
mmucirc_009567	0.498088727	0.996177454	0	0	-Inf	0.418824363	1	ENSMUSG00000021311	-	Mtr	5-methyltetrahydrofolate-homocysteinemethyltransferase [Source:MGI Symbol;Acc:MGI:894292]
mmucirc_012068	0.498088727	0.996177454	0	0	-Inf	0.418824363	1	ENSMUSG00000021428	-	Riok1	RIO kinase 1 [Source:MGI Symbol;Acc:MGI:1918590]"
mmucirc_009106	0.498088727	0.996177454	0	0	-Inf	0.418824363	1	ENSMUSG00000021550	-	2210016F16Rik	RIKEN cDNA 2210016F16 gene [Source:MGISymbol;Acc:MGI:1917403]
mmucirc_012204	0.498088727	0.996177454	0	0	-Inf	0.418824363	1	ENSMUSG00000022521;ENSMUSG00000103937	-	Crebbp;-	CREB binding protein [Source:MGISymbol;Acc:MGI:1098280];;;-
mmucirc_005504	0.498088727	0.996177454	0	0	-Inf	0.418824363	1	ENSMUSG00000024400	-	Wdr33	WD repeat domain 33 [Source:MGISymbol;Acc:MGI:1921570]
mmucirc_022398	0.498088727	0.996177454	0	0	-Inf	0.418824363	1	ENSMUSG00000027167	-	Elp4	elongator acetyltransferase complex subunit 4[Source:MGI Symbol;Acc:MGI:1925016]
mmucirc_004624	0.498088727	0.996177454	0	0	-Inf	0.418824363	1	ENSMUSG00000038696	-	Mapkap1	mitogen-activated protein kinase associated protein1 [Source:MGI Symbol;Acc:MGI:2444554]
mmucirc_008796	0.498088727	0.996177454	0	0	-Inf	0.418824363	1	ENSMUSG00000039046	-	Usp6nl	USP6 N-terminal like [Source:MGISymbol;Acc:MGI:2138893]
mmucirc_005913	0.498088727	0.996177454	0	0	-Inf	0.418824363	1	ENSMUSG00000028149	mm9_circ_000242	Rap1gds1	"RAP1, GTP-GDP dissociation stimulator 1 [Source:MGISymbol;Acc:MGI:2385189]"
mmucirc_010926	0.498088727	0.996177454	0	0	-Inf	0.418824363	1	ENSMUSG00000039852	mm9_circ_006017	Rere	arginine glutamic acid dipeptide (RE) repeats[Source:MGI Symbol;Acc:MGI:2683486]
mmucirc_004050	0.498088727	0.996177454	0	0	-Inf	0.418824363	1	ENSMUSG00000029705	-	Cux1	cut-like homeobox 1 [Source:MGISymbol;Acc:MGI:88568]
mmucirc_009289	0.498088727	0.996177454	0	0	-Inf	0.418824363	1	ENSMUSG00000030541;ENSMUSG00000108494	-	Idh2;-	"isocitrate dehydrogenase 2 (NADP+), mitochondrial[Source:MGI Symbol;Acc:MGI:96414]";;;-
mmucirc_015431	0.498088727	0.996177454	0	0	-Inf	0.418824363	1	ENSMUSG00000039431	-	Mtmr7	myotubularin related protein 7 [Source:MGISymbol;Acc:MGI:1891693]
mmucirc_005391	0.498088727	0.996177454	0	0	-Inf	0.418824363	1	ENSMUSG00000037315	-	Jade3	jade family PHD finger 3 [Source:MGISymbol;Acc:MGI:2148019]
mmucirc_001796	1.222943628	0.339941484	2.105945773	6.19502436	2.631109955	0.418976021	1	NA	-	-	-
mmucirc_016608	0.501458303	1.002916607	0	0	-Inf	0.419205743	1	ENSMUSG00000020412	-	Ascc2	activating signal cointegrator 1 complex subunit 2[Source:MGI Symbol;Acc:MGI:1922702]
mmucirc_018919	0.501458303	1.002916607	0	0	-Inf	0.419205743	1	ENSMUSG00000037486	-	Asxl2	"additional sex combs like 2, transcriptionalregulator [Source:MGI Symbol;Acc:MGI:1922552]"
mmucirc_002617	0.501458303	1.002916607	0	0	-Inf	0.419205743	1	ENSMUSG00000041112	-	Elmo1	engulfment and cell motility 1 [Source:MGISymbol;Acc:MGI:2153044]
mmucirc_007274	0.501458303	1.002916607	0	0	-Inf	0.419205743	1	ENSMUSG00000022223	-	Sdr39u1	"short chain dehydrogenase/reductase family 39U,member 1 [Source:MGI Symbol;Acc:MGI:1916876]"
mmucirc_002490	0.501458303	1.002916607	0	0	-Inf	0.419205743	1	ENSMUSG00000023830	-	Igf2r	insulin-like growth factor 2 receptor [Source:MGISymbol;Acc:MGI:96435]
mmucirc_015390	0.501458303	1.002916607	0	0	-Inf	0.419205743	1	ENSMUSG00000024713	-	Pcsk5	proprotein convertase subtilisin/kexin type 5[Source:MGI Symbol;Acc:MGI:97515]
mmucirc_018025	0.501458303	1.002916607	0	0	-Inf	0.419205743	1	ENSMUSG00000074852	-	Hpse2	heparanase 2 [Source:MGI Symbol;Acc:MGI:2685814]"
mmucirc_020179	0.501458303	1.002916607	0	0	-Inf	0.419205743	1	ENSMUSG00000038860	mm9_circ_012098	Garnl3	GTPase activating RANGAP domain-like 3 [Source:MGISymbol;Acc:MGI:2139309]
mmucirc_012634	0.501458303	1.002916607	0	0	-Inf	0.419205743	1	ENSMUSG00000032854	-	Ugt8a	UDP galactosyltransferase 8A [Source:MGISymbol;Acc:MGI:109522]
mmucirc_003146	0.501458303	1.002916607	0	0	-Inf	0.419205743	1	ENSMUSG00000035310	-	Lin54	lin-54 homolog (C. elegans) [Source:MGISymbol;Acc:MGI:2140902]
mmucirc_012875	0.501458303	1.002916607	0	0	-Inf	0.419205743	1	ENSMUSG00000036377	-	C530008M17Rik	RIKEN cDNA C530008M17 gene [Source:MGISymbol;Acc:MGI:2444817]
mmucirc_011641	0.501458303	1.002916607	0	0	-Inf	0.419205743	1	ENSMUSG00000037605	-	Adgrl3	adhesion G protein-coupled receptor L3 [Source:MGISymbol;Acc:MGI:2441950]
mmucirc_011655	0.501458303	1.002916607	0	0	-Inf	0.419205743	1	ENSMUSG00000000031	-	-	-
mmucirc_005233	3.224594223	2.005833214	4.443355233	2.2152167	1.147447835	0.419379139	1	ENSMUSG00000064289	mm9_circ_015389	Tank	TRAF family member-associated Nf-kappa B activator[Source:MGI Symbol;Acc:MGI:107676]
mmucirc_020315	0.504000476	1.008000952	0	0	-Inf	0.419487678	1	ENSMUSG00000038481	-	Cdk19	cyclin-dependent kinase 19 [Source:MGISymbol;Acc:MGI:1925584]
mmucirc_005295	0.504000476	1.008000952	0	0	-Inf	0.419487678	1	ENSMUSG00000025173	-	Wdr45b	WD repeat domain 45B [Source:MGISymbol;Acc:MGI:1914090]
mmucirc_018598	0.504000476	1.008000952	0	0	-Inf	0.419487678	1	ENSMUSG00000035933	-	Cog5	component of oligomeric golgi complex 5 [Source:MGISymbol;Acc:MGI:2145130]
mmucirc_007890	0.504000476	1.008000952	0	0	-Inf	0.419487678	1	ENSMUSG00000022201	mm9_circ_014483	Zfr	zinc finger RNA binding protein [Source:MGISymbol;Acc:MGI:1341890]
mmucirc_015874	0.504000476	1.008000952	0	0	-Inf	0.419487678	1	ENSMUSG00000063873	-	Slc24a3	"solute carrier family 24 (sodium/potassium/calciumexchanger), member 3 [Source:MGI Symbol;Acc:MGI:2137513]"
mmucirc_011033	0.504000476	1.008000952	0	0	-Inf	0.419487678	1	ENSMUSG00000028565	-	Nfia	nuclear factor I/A [Source:MGISymbol;Acc:MGI:108056]
mmucirc_019525	0.504000476	1.008000952	0	0	-Inf	0.419487678	1	ENSMUSG00000036565	-	Ttyh3	tweety family member 3 [Source:MGISymbol;Acc:MGI:1925589]
mmucirc_003834	0.507370053	1.014740106	0	0	-Inf	0.419853784	1	ENSMUSG00000025091	-	Pnliprp2	pancreatic lipase-related protein 2 [Source:MGISymbol;Acc:MGI:1336202]
mmucirc_018654	0.507370053	1.014740106	0	0	-Inf	0.419853784	1	ENSMUSG00000025764	-	Jade1	jade family PHD finger 1 [Source:MGISymbol;Acc:MGI:1925835]
mmucirc_002246	0.507370053	1.014740106	0	0	-Inf	0.419853784	1	ENSMUSG00000000031	-	-	-
mmucirc_008185	0.51073963	1.021479259	0	0	-Inf	0.420211343	1	ENSMUSG00000041763	-	Tpp2	tripeptidyl peptidase II [Source:MGISymbol;Acc:MGI:102724]
mmucirc_000265	0.51073963	1.021479259	0	0	-Inf	0.420211343	1	ENSMUSG00000041144	-	Dnah7b	"dynein, axonemal, heavy chain 7B [Source:MGISymbol;Acc:MGI:2684953]"
mmucirc_014782	0.51073963	1.021479259	0	0	-Inf	0.420211343	1	ENSMUSG00000035441	-	Myo1d	myosin ID [Source:MGI Symbol;Acc:MGI:107728]"
mmucirc_010113	0.51073963	1.021479259	0	0	-Inf	0.420211343	1	ENSMUSG00000038485	-	Socs7	suppressor of cytokine signaling 7 [Source:MGISymbol;Acc:MGI:2651588]
mmucirc_015210	0.51073963	1.021479259	0	0	-Inf	0.420211343	1	ENSMUSG00000050310	-	Rictor	"RPTOR independent companion of MTOR, complex 2[Source:MGI Symbol;Acc:MGI:1926007]"
mmucirc_003902	0.51073963	1.021479259	0	0	-Inf	0.420211343	1	NA	-	-	-
mmucirc_003828	0.51073963	1.021479259	0	0	-Inf	0.420211343	1	NA	-	-	-
mmucirc_007840	0.51073963	1.021479259	0	0	-Inf	0.420211343	1	ENSMUSG00000041225	-	Arhgap12	Rho GTPase activating protein 12 [Source:MGISymbol;Acc:MGI:1922665]
mmucirc_014823	0.51073963	1.021479259	0	0	-Inf	0.420211343	1	ENSMUSG00000037242	-	Clic4	chloride intracellular channel 4 (mitochondrial)[Source:MGI Symbol;Acc:MGI:1352754]
mmucirc_014588	0.51073963	1.021479259	0	0	-Inf	0.420211343	1	ENSMUSG00000028274	-	Rngtt	RNA guanylyltransferase and 5'-phosphatase[Source:MGI Symbol;Acc:MGI:1329041]
mmucirc_005141	0.51073963	1.021479259	0	0	-Inf	0.420211343	1	ENSMUSG00000029128	-	Rab28	"RAB28, member RAS oncogene family [Source:MGISymbol;Acc:MGI:1917285]"
mmucirc_023456	0.51073963	1.021479259	0	0	-Inf	0.420211343	1	ENSMUSG00000038538	-	Ubn2	ubinuclein 2 [Source:MGI Symbol;Acc:MGI:2444236]"
mmucirc_004926	0.51073963	1.021479259	0	0	-Inf	0.420211343	1	ENSMUSG00000039431	-	Mtmr7	myotubularin related protein 7 [Source:MGISymbol;Acc:MGI:1891693]
mmucirc_002374	0.866701593	1.733403186	0	0	-Inf	0.420216527	1	ENSMUSG00000034163	-	Zfc3h1	"zinc finger, C3H1-type containing [Source:MGISymbol;Acc:MGI:2446143]"
mmucirc_007523	0.866701593	1.733403186	0	0	-Inf	0.420216527	1	ENSMUSG00000052681	-	Rap1b	RAS related protein 1b [Source:MGISymbol;Acc:MGI:894315]
mmucirc_008179	0.866701593	1.733403186	0	0	-Inf	0.420216527	1	ENSMUSG00000015755	-	Tab2	TGF-beta activated kinase 1/MAP3K7 binding protein2 [Source:MGI Symbol;Acc:MGI:1915902]
mmucirc_001874	0.866701593	1.733403186	0	0	-Inf	0.420216527	1	ENSMUSG00000054263	-	Lifr	LIF receptor alpha [Source:MGISymbol;Acc:MGI:96788]
mmucirc_013357	0.866701593	1.733403186	0	0	-Inf	0.420216527	1	ENSMUSG00000047921	-	Trappc9	trafficking protein particle complex 9 [Source:MGISymbol;Acc:MGI:1923760]
mmucirc_022198	0.866701593	1.733403186	0	0	-Inf	0.420216527	1	ENSMUSG00000036501	-	Fam13b	"family with sequence similarity 13, member B[Source:MGI Symbol;Acc:MGI:2447834]"
mmucirc_005755	0.866701593	1.733403186	0	0	-Inf	0.420216527	1	ENSMUSG00000028385	-	Snx30	sorting nexin family member 30 [Source:MGISymbol;Acc:MGI:2443882]
mmucirc_020681	0.866701593	1.733403186	0	0	-Inf	0.420216527	1	ENSMUSG00000000440	-	Pparg	peroxisome proliferator activated receptor gamma[Source:MGI Symbol;Acc:MGI:97747]
mmucirc_014479	0.866701593	1.733403186	0	0	-Inf	0.420216527	1	ENSMUSG00000053119	-	Chmp3	charged multivesicular body protein 3 [Source:MGISymbol;Acc:MGI:1913950]
mmucirc_014721	0.866701593	1.733403186	0	0	-Inf	0.420216527	1	ENSMUSG00000031387	-	Renbp	renin binding protein [Source:MGISymbol;Acc:MGI:105940]
mmucirc_019501	0.513281802	1.026563605	0	0	-Inf	0.420475514	1	ENSMUSG00000025571	-	Tnrc6c	trinucleotide repeat containing 6C [Source:MGISymbol;Acc:MGI:2443265]
mmucirc_014336	0.513281802	1.026563605	0	0	-Inf	0.420475514	1	ENSMUSG00000058997	-	Vwa8	von Willebrand factor A domain containing 8[Source:MGI Symbol;Acc:MGI:1919008]
mmucirc_017970	0.513281802	1.026563605	0	0	-Inf	0.420475514	1	ENSMUSG00000027544	mm9_circ_002967	Nfatc2	"nuclear factor of activated T cells, cytoplasmic,calcineurin dependent 2 [Source:MGISymbol;Acc:MGI:102463]"
mmucirc_000555	0.513281802	1.026563605	0	0	-Inf	0.420475514	1	ENSMUSG00000044308	-	Ubr3	ubiquitin protein ligase E3 component n-recognin 3[Source:MGI Symbol;Acc:MGI:1861100]
mmucirc_008722	0.513281802	1.026563605	0	0	-Inf	0.420475514	1	ENSMUSG00000031835	-	Mbtps1	"membrane-bound transcription factor peptidase, site1 [Source:MGI Symbol;Acc:MGI:1927235]"
mmucirc_015589	0.513281802	1.026563605	0	0	-Inf	0.420475514	1	ENSMUSG00000036879	mm9_circ_012180	Phkb	phosphorylase kinase beta [Source:MGISymbol;Acc:MGI:97578]
mmucirc_013351	5.038579021	3.04256551	7.034592532	2.312059514	1.209178534	0.420678434	1	ENSMUSG00000056091	-	St3gal5	"ST3 beta-galactoside alpha-2,3-sialyltransferase 5[Source:MGI Symbol;Acc:MGI:1339963]"
mmucirc_011886	0.516651379	1.033302758	0	0	-Inf	0.420818347	1	ENSMUSG00000056268	-	Dennd1b	DENN/MADD domain containing 1B [Source:MGISymbol;Acc:MGI:2447812]
mmucirc_021696	0.516651379	1.033302758	0	0	-Inf	0.420818347	1	ENSMUSG00000026196	-	Bard1	BRCA1 associated RING domain 1 [Source:MGISymbol;Acc:MGI:1328361]
mmucirc_009381	0.516651379	1.033302758	0	0	-Inf	0.420818347	1	ENSMUSG00000048497	-	Mmgt2	membrane magnesium transporter 2 [Source:MGISymbol;Acc:MGI:2448491]
mmucirc_016403	0.516651379	1.033302758	0	0	-Inf	0.420818347	1	ENSMUSG00000074863;ENSMUSG00000113078	-	Platr25;-	pluripotency associated transcript 25 [Source:MGISymbol;Acc:MGI:3645613];;;-
mmucirc_018662	0.516651379	1.033302758	0	0	-Inf	0.420818347	1	ENSMUSG00000022119	-	Rbm26	RNA binding motif protein 26 [Source:MGISymbol;Acc:MGI:1921463]
mmucirc_013082	0.516651379	1.033302758	0	0	-Inf	0.420818347	1	ENSMUSG00000021806	-	Nid2	nidogen 2 [Source:MGI Symbol;Acc:MGI:1298229]"
mmucirc_000827	0.516651379	1.033302758	0	0	-Inf	0.420818347	1	ENSMUSG00000022800	-	Fyttd1	forty-two-three domain containing 1 [Source:MGISymbol;Acc:MGI:1917955]
mmucirc_008115	0.516651379	1.033302758	0	0	-Inf	0.420818347	1	ENSMUSG00000024891	-	Slc29a2	"solute carrier family 29 (nucleoside transporters),member 2 [Source:MGI Symbol;Acc:MGI:1345278]"
mmucirc_007978	0.516651379	1.033302758	0	0	-Inf	0.420818347	1	ENSMUSG00000025609	-	Mkln1	"muskelin 1, intracellular mediator containing kelchmotifs [Source:MGI Symbol;Acc:MGI:1351638]"
mmucirc_021296	0.516651379	1.033302758	0	0	-Inf	0.420818347	1	ENSMUSG00000041308	-	Sntb2	"syntrophin, basic 2 [Source:MGISymbol;Acc:MGI:101771]"
mmucirc_014223	4.365149954	5.785624456	2.944675453	0.508964153	-0.974364045	0.421488647	1	ENSMUSG00000039202	-	Abhd2	abhydrolase domain containing 2 [Source:MGISymbol;Acc:MGI:1914344]
mmucirc_018313	7.070528125	10.90214411	3.238912138	0.297089463	-1.751030658	0.422589441	1	ENSMUSG00000028580	-	Pum1	pumilio RNA-binding family member 1 [Source:MGISymbol;Acc:MGI:1931749]
mmucirc_017702	1.265825841	0.328117985	2.203533696	6.715674841	2.74753238	0.422784832	1	ENSMUSG00000028517	-	Plpp3	phospholipid phosphatase 3 [Source:MGISymbol;Acc:MGI:1915166]
mmucirc_010205	7.034444396	5.413642013	8.655246779	1.59878447	0.676975464	0.424518205	1	ENSMUSG00000038290	-	Smg6	"Smg-6 homolog, nonsense mediated mRNA decay factor(C. elegans) [Source:MGI Symbol;Acc:MGI:2144117]"
mmucirc_011243	0.856598862	0	1.713197725	Inf	Inf	0.424619805	1	ENSMUSG00000036104	-	Rab3gap1	RAB3 GTPase activating protein subunit 1[Source:MGI Symbol;Acc:MGI:2445001]
mmucirc_008638	0.856598862	0	1.713197725	Inf	Inf	0.424619805	1	ENSMUSG00000036086	-	Zranb3	"zinc finger, RAN-binding domain containing 3[Source:MGI Symbol;Acc:MGI:1918362]"
mmucirc_018948	0.856598862	0	1.713197725	Inf	Inf	0.424619805	1	ENSMUSG00000005886	mm9_circ_016598	Ncoa2	nuclear receptor coactivator 2 [Source:MGISymbol;Acc:MGI:1276533]
mmucirc_013551	0.856598862	0	1.713197725	Inf	Inf	0.424619805	1	ENSMUSG00000049339	-	Retreg2	reticulophagy regulator family member 2 [Source:MGISymbol;Acc:MGI:2388278]
mmucirc_012681	0.856598862	0	1.713197725	Inf	Inf	0.424619805	1	ENSMUSG00000026313	-	Hdac4	histone deacetylase 4 [Source:MGISymbol;Acc:MGI:3036234]
mmucirc_002739	0.856598862	0	1.713197725	Inf	Inf	0.424619805	1	ENSMUSG00000034591	-	Slc41a2	"solute carrier family 41, member 2 [Source:MGISymbol;Acc:MGI:2442940]"
mmucirc_021658	0.856598862	0	1.713197725	Inf	Inf	0.424619805	1	ENSMUSG00000089881;ENSMUSG00000089775	-	-;-	-;;;-
mmucirc_021298	0.856598862	0	1.713197725	Inf	Inf	0.424619805	1	ENSMUSG00000021945	-	Zmym2	"zinc finger, MYM-type 2 [Source:MGISymbol;Acc:MGI:1923257]"
mmucirc_013526	0.856598862	0	1.713197725	Inf	Inf	0.424619805	1	ENSMUSG00000022335	-	Zfat	zinc finger and AT hook domain containing[Source:MGI Symbol;Acc:MGI:2681865]
mmucirc_016718	0.856598862	0	1.713197725	Inf	Inf	0.424619805	1	ENSMUSG00000054604	-	Cggbp1	CGG triplet repeat binding protein 1 [Source:MGISymbol;Acc:MGI:2146370]
mmucirc_005738	0.856598862	0	1.713197725	Inf	Inf	0.424619805	1	ENSMUSG00000022935	-	Grik1	"glutamate receptor, ionotropic, kainate 1[Source:MGI Symbol;Acc:MGI:95814]"
mmucirc_017095	0.856598862	0	1.713197725	Inf	Inf	0.424619805	1	NA	-	-	-
mmucirc_008254	0.856598862	0	1.713197725	Inf	Inf	0.424619805	1	NA	-	-	-
mmucirc_008837	0.856598862	0	1.713197725	Inf	Inf	0.424619805	1	ENSMUSG00000026771	-	Spopl	speckle-type BTB/POZ protein-like [Source:MGISymbol;Acc:MGI:1924107]
mmucirc_002076	0.856598862	0	1.713197725	Inf	Inf	0.424619805	1	ENSMUSG00000026867	-	Gapvd1	GTPase activating protein and VPS9 domains 1[Source:MGI Symbol;Acc:MGI:1913941]
mmucirc_003123	0.856598862	0	1.713197725	Inf	Inf	0.424619805	1	ENSMUSG00000026751	-	Nr5a1	"nuclear receptor subfamily 5, group A, member 1[Source:MGI Symbol;Acc:MGI:1346833]"
mmucirc_000254	0.856598862	0	1.713197725	Inf	Inf	0.424619805	1	ENSMUSG00000027016	-	Zfp385b	zinc finger protein 385B [Source:MGISymbol;Acc:MGI:2444734]
mmucirc_005283	0.856598862	0	1.713197725	Inf	Inf	0.424619805	1	ENSMUSG00000040549	-	Ckap5	cytoskeleton associated protein 5 [Source:MGISymbol;Acc:MGI:1923036]
mmucirc_003585	0.856598862	0	1.713197725	Inf	Inf	0.424619805	1	ENSMUSG00000028701	-	Lurap1	leucine rich adaptor protein 1 [Source:MGISymbol;Acc:MGI:1915325]
mmucirc_010493	0.856598862	0	1.713197725	Inf	Inf	0.424619805	1	ENSMUSG00000039629	-	Strip2	striatin interacting protein 2 [Source:MGISymbol;Acc:MGI:2444363]
mmucirc_019242	0.856598862	0	1.713197725	Inf	Inf	0.424619805	1	ENSMUSG00000063455	-	D630045J12Rik	RIKEN cDNA D630045J12 gene [Source:MGISymbol;Acc:MGI:2669829]
mmucirc_006222	0.856598862	0	1.713197725	Inf	Inf	0.424619805	1	ENSMUSG00000036502	-	Tmem255a	transmembrane protein 255A [Source:MGISymbol;Acc:MGI:3045722]
mmucirc_008815	15.25296431	12.86693293	17.63899569	1.370878032	0.455100219	0.425057846	1	ENSMUSG00000023348	-	Trip6	thyroid hormone receptor interactor 6 [Source:MGISymbol;Acc:MGI:1343458]
mmucirc_007250	1.266172576	0.346680637	2.185664514	6.304547412	2.656392807	0.425642647	1	ENSMUSG00000038909	-	Kat7	K(lysine) acetyltransferase 7 [Source:MGISymbol;Acc:MGI:2182799]
mmucirc_008393	0.910206409	0	1.820412819	Inf	Inf	0.426618358	1	ENSMUSG00000019806	-	Aig1	androgen-induced 1 [Source:MGISymbol;Acc:MGI:1913503]
mmucirc_000800	0.910206409	0	1.820412819	Inf	Inf	0.426618358	1	ENSMUSG00000019831	-	Wasf1	"WAS protein family, member 1 [Source:MGISymbol;Acc:MGI:1890563]"
mmucirc_018856	0.910206409	0	1.820412819	Inf	Inf	0.426618358	1	ENSMUSG00000062352	-	Itgb1bp1	integrin beta 1 binding protein 1 [Source:MGISymbol;Acc:MGI:1306802]
mmucirc_011726	0.910206409	0	1.820412819	Inf	Inf	0.426618358	1	ENSMUSG00000055421	-	Pcdh9	protocadherin 9 [Source:MGISymbol;Acc:MGI:1306801]
mmucirc_021905	0.910206409	0	1.820412819	Inf	Inf	0.426618358	1	ENSMUSG00000025188	-	Hps1	"HPS1, biogenesis of lysosomal organelles complex 3subunit 1 [Source:MGI Symbol;Acc:MGI:2177763]"
mmucirc_015715	0.910206409	0	1.820412819	Inf	Inf	0.426618358	1	ENSMUSG00000001419	-	Mef2d	myocyte enhancer factor 2D [Source:MGISymbol;Acc:MGI:99533]
mmucirc_017712	0.910206409	0	1.820412819	Inf	Inf	0.426618358	1	ENSMUSG00000028618	-	Tmem59	transmembrane protein 59 [Source:MGISymbol;Acc:MGI:1929278]
mmucirc_013643	0.910206409	0	1.820412819	Inf	Inf	0.426618358	1	ENSMUSG00000040003	-	Magi2	"membrane associated guanylate kinase, WW and PDZdomain containing 2 [Source:MGI Symbol;Acc:MGI:1354953]"
mmucirc_005135	0.910206409	0	1.820412819	Inf	Inf	0.426618358	1	ENSMUSG00000045102;ENSMUSG00000106868	-	Poln;-	DNA polymerase N [Source:MGISymbol;Acc:MGI:2675617];;;-
mmucirc_021853	0.910206409	0	1.820412819	Inf	Inf	0.426618358	1	ENSMUSG00000040537	-	Adam22	a disintegrin and metallopeptidase domain 22[Source:MGI Symbol;Acc:MGI:1340046]
mmucirc_004704	0.910206409	0	1.820412819	Inf	Inf	0.426618358	1	ENSMUSG00000042742	-	Bmt2	base methyltransferase of 25S rRNA 2 [Source:MGISymbol;Acc:MGI:2141466]
mmucirc_017331	0.910206409	0	1.820412819	Inf	Inf	0.426618358	1	ENSMUSG00000055409	-	Nell1	NEL-like 1 [Source:MGI Symbol;Acc:MGI:2443902]"
mmucirc_004215	8.075009573	9.74834208	6.401677065	0.656693929	-0.606706976	0.42690788	1	ENSMUSG00000085862	-	-	-
mmucirc_001747	15.40557789	17.62421905	13.18693673	0.748228145	-0.41844986	0.427091353	1	ENSMUSG00000033444	mm9_circ_003232	Specc1l	sperm antigen with calponin homology and coiled-coil domains 1-like [Source:MGI Symbol;Acc:MGI:1921642]
mmucirc_012393	5.138299037	3.664985791	6.611612284	1.803993975	0.85119452	0.427886582	1	ENSMUSG00000039967	-	Zfp292	zinc finger protein 292 [Source:MGISymbol;Acc:MGI:1353423]
mmucirc_014197	0.95006578	0	1.90013156	Inf	Inf	0.427924076	1	ENSMUSG00000017550	-	Atad5	"ATPase family, AAA domain containing 5 [Source:MGISymbol;Acc:MGI:2442925]"
mmucirc_023704	0.95006578	0	1.90013156	Inf	Inf	0.427924076	1	ENSMUSG00000034329	-	Brip1	BRCA1 interacting protein C-terminal helicase 1[Source:MGI Symbol;Acc:MGI:2442836]
mmucirc_019756	0.95006578	0	1.90013156	Inf	Inf	0.427924076	1	ENSMUSG00000035270	-	Impg2	interphotoreceptor matrix proteoglycan 2[Source:MGI Symbol;Acc:MGI:3044955]
mmucirc_004312	0.95006578	0	1.90013156	Inf	Inf	0.427924076	1	ENSMUSG00000028678	-	Kif2c	kinesin family member 2C [Source:MGISymbol;Acc:MGI:1921054]
mmucirc_003097	0.95006578	0	1.90013156	Inf	Inf	0.427924076	1	ENSMUSG00000041740	-	Rnf10	ring finger protein 10 [Source:MGISymbol;Acc:MGI:1859162]
mmucirc_003053	0.95006578	0	1.90013156	Inf	Inf	0.427924076	1	ENSMUSG00000030796	-	Tead2	TEA domain family member 2 [Source:MGISymbol;Acc:MGI:104904]
mmucirc_014698	0.95006578	0	1.90013156	Inf	Inf	0.427924076	1	ENSMUSG00000031502	-	Col4a1	"collagen, type IV, alpha 1 [Source:MGISymbol;Acc:MGI:88454]"
mmucirc_017101	50.89254656	46.84498882	54.9401043	1.172806434	0.229964924	0.428461944	1	NA	-	-	-
mmucirc_021674	2.610543178	3.695371942	1.525714414	0.412871678	-1.276234639	0.429171359	1	ENSMUSG00000022419	-	Deptor	DEP domain containing MTOR-interacting protein[Source:MGI Symbol;Acc:MGI:2146322]
mmucirc_014574	4.674555606	6.069877983	3.279233228	0.540246977	-0.888309002	0.429192217	1	ENSMUSG00000037876	mm9_circ_018701	Jmjd1c	jumonji domain containing 1C [Source:MGISymbol;Acc:MGI:1918614]
mmucirc_002451	2.591115112	3.705540633	1.476689592	0.398508541	-1.327317449	0.430381484	1	ENSMUSG00000025786	-	Zdhhc3	"zinc finger, DHHC domain containing 3 [Source:MGISymbol;Acc:MGI:1926134]"
mmucirc_007686	5.07550709	3.681893635	6.469120545	1.757009079	0.813121646	0.431096902	1	ENSMUSG00000001441	mm9_circ_012588	Npepps	aminopeptidase puromycin sensitive [Source:MGISymbol;Acc:MGI:1101358]
mmucirc_013872	11.8003886	14.36576079	9.235016418	0.642849102	-0.637447967	0.431417403	1	ENSMUSG00000002688	-	Prkd1	protein kinase D1 [Source:MGISymbol;Acc:MGI:99879]
mmucirc_005468	1.913395573	0.668059469	3.158731677	4.728219306	2.241296953	0.431926565	1	ENSMUSG00000015747	-	Vps45	vacuolar protein sorting 45 [Source:MGISymbol;Acc:MGI:891965]
mmucirc_023033	12.96407522	10.7379003	15.19025013	1.414638775	0.500433711	0.433429382	1	ENSMUSG00000007029	-	Vars	valyl-tRNA synthetase [Source:MGISymbol;Acc:MGI:90675]
mmucirc_021883	16.36766152	13.4505731	19.28474994	1.433749313	0.519792795	0.433487005	1	ENSMUSG00000041341	-	Atg2b	autophagy related 2B [Source:MGISymbol;Acc:MGI:1923809]
mmucirc_002920	6.283880813	4.706802432	7.860959195	1.670127291	0.739958064	0.434081506	1	ENSMUSG00000026781	-	Acbd5	acyl-Coenzyme A binding domain containing 5[Source:MGI Symbol;Acc:MGI:1921409]
mmucirc_015306	24.02064203	26.75688	21.28440406	0.795474063	-0.330113203	0.434896865	1	ENSMUSG00000040351;ENSMUSG00000105950	mm9_circ_000903	Ankib1;-	ankyrin repeat and IBR domain containing 1[Source:MGI Symbol;Acc:MGI:1918047];;;-
mmucirc_021915	1.740401989	0.339941484	3.140862495	9.239421033	3.207802451	0.43577115	1	ENSMUSG00000021763	-	BC067074	cDNA sequence BC067074 [Source:MGISymbol;Acc:MGI:3040697]
mmucirc_019542	19.49726607	16.97815177	22.01638036	1.296747765	0.374897883	0.435822471	1	ENSMUSG00000043241	-	Upf2	UPF2 regulator of nonsense transcripts homolog(yeast) [Source:MGI Symbol;Acc:MGI:2449307]
mmucirc_017234	8.944941287	10.71590811	7.173974461	0.669469576	-0.578909601	0.436729697	1	ENSMUSG00000021318	-	Gli3	GLI-Kruppel family member GLI3 [Source:MGISymbol;Acc:MGI:95729]
mmucirc_006371	1.672503154	3.059473354	0.285532954	0.093327485	-3.421554169	0.437282074	1	ENSMUSG00000032849	-	Abcc4	"ATP-binding cassette, sub-family C (CFTR/MRP),member 4 [Source:MGI Symbol;Acc:MGI:2443111]"
mmucirc_009811	3.663513883	2.357598197	4.969429569	2.107835668	1.075762395	0.438008209	1	ENSMUSG00000024083	-	Pja2	praja ring finger ubiquitin ligase 2 [Source:MGISymbol;Acc:MGI:2159342]
mmucirc_023699	2.052282673	1.026563605	3.078001741	2.998354634	1.58417103	0.439244319	1	ENSMUSG00000040761	-	Spen	spen family transcription repressor [Source:MGISymbol;Acc:MGI:1891706]
mmucirc_020514	2.642777031	3.702111095	1.583442966	0.42771352	-1.225283285	0.439794766	1	ENSMUSG00000032443	-	Zcwpw2	"zinc finger, CW type with PWWP domain 2 [Source:MGISymbol;Acc:MGI:1921888]"
mmucirc_017919	11.87608136	14.32104701	9.431115704	0.658549315	-0.602636614	0.439824656	1	ENSMUSG00000034684	-	Sema3f	"sema domain, immunoglobulin domain (Ig), shortbasic domain, secreted, (semaphorin) 3F [Source:MGISymbol;Acc:MGI:1096347]"
mmucirc_017975	2.042750537	1.002916607	3.082584466	3.073619925	1.619938777	0.440419915	1	ENSMUSG00000022550	-	Adck5	aarF domain containing kinase 5 [Source:MGISymbol;Acc:MGI:2679274]
mmucirc_020262	26.51746289	23.61310727	29.42181851	1.245995208	0.31729852	0.440612491	1	ENSMUSG00000025878	mm9_circ_013780	Uimc1	ubiquitin interaction motif containing 1[Source:MGI Symbol;Acc:MGI:103185]
mmucirc_000365	2.85416244	1.733403186	3.974921693	2.293131642	1.197319178	0.441450204	1	ENSMUSG00000026004	-	Kansl1l	KAT8 regulatory NSL complex subunit 1-like[Source:MGI Symbol;Acc:MGI:1915941]
mmucirc_019060	5.325082083	6.710980838	3.939183329	0.586975797	-0.768627077	0.441493796	1	ENSMUSG00000038872	mm9_circ_014144	Zfhx3	zinc finger homeobox 3 [Source:MGISymbol;Acc:MGI:99948]
mmucirc_021197	2.033084467	1.014740106	3.051428827	3.007103799	1.588374668	0.44161569	1	ENSMUSG00000092341	-	-	-
mmucirc_010859	2.848539509	1.677715229	4.019363789	2.395736606	1.260469303	0.441938718	1	ENSMUSG00000022682	-	Rrn3	RRN3 RNA polymerase I transcription factor homolog(yeast) [Source:MGI Symbol;Acc:MGI:1925255]
mmucirc_016589	1.501495366	2.382900002	0.62009073	0.260225242	-1.942167184	0.442866882	1	ENSMUSG00000035069	-	Oma1	OMA1 zinc metallopeptidase [Source:MGISymbol;Acc:MGI:1914263]
mmucirc_022218	3.59045832	2.362682542	4.818234099	2.039306599	1.028078693	0.443083851	1	ENSMUSG00000089872	-	Rps6kc1	ribosomal protein S6 kinase polypeptide 1[Source:MGI Symbol;Acc:MGI:2443419]
mmucirc_016903	3.586318255	2.394723501	4.777913009	1.99518358	0.996521497	0.443375877	1	ENSMUSG00000013076	mm9_circ_000340	Amotl1	angiomotin-like 1 [Source:MGISymbol;Acc:MGI:1922973]
mmucirc_012968	4.445447291	5.826179298	3.064715284	0.526024883	-0.926797049	0.443456107	1	ENSMUSG00000042331	-	Specc1	sperm antigen with calponin homology and coiled-coil domains 1 [Source:MGI Symbol;Acc:MGI:2442356]
mmucirc_002286	2.015600028	0.984353955	3.046846102	3.095274913	1.630067551	0.443791607	1	ENSMUSG00000024188	mm9_circ_003008	Luc7l	Luc7-like [Source:MGI Symbol;Acc:MGI:1914228]"
mmucirc_001336	1.491386636	2.362682542	0.62009073	0.262451988	-1.92987457	0.443940371	1	ENSMUSG00000026393;ENSMUSG00000102651	-	Nek7;-	NIMA (never in mitosis gene a)-related expressedkinase 7 [Source:MGI Symbol;Acc:MGI:1890645];;;-
mmucirc_010797	2.934815077	4.102824881	1.766805272	0.430631412	-1.215474536	0.443977744	1	ENSMUSG00000022100	-	Xpo7	exportin 7 [Source:MGI Symbol;Acc:MGI:1929705]"
mmucirc_013447	2.823931174	1.664236922	3.983625425	2.393664851	1.259221168	0.444090713	1	ENSMUSG00000038291	-	Snx25	sorting nexin 25 [Source:MGISymbol;Acc:MGI:2142610]
mmucirc_007723	1.488748538	2.34411989	0.633377187	0.27019829	-1.887909549	0.444221929	1	ENSMUSG00000027357	-	Crls1	cardiolipin synthase 1 [Source:MGISymbol;Acc:MGI:1913836]
mmucirc_000341	6.568352003	8.907404998	4.229299008	0.474807086	-1.07458663	0.444417378	1	ENSMUSG00000020211	mm9_circ_013932	Sf3a2	"splicing factor 3a, subunit 2 [Source:MGISymbol;Acc:MGI:104912]"
mmucirc_007354	2.010227864	1.040041912	2.980413817	2.865667032	1.518870989	0.444464359	1	ENSMUSG00000020359	-	Phykpl	5-phosphohydroxy-L-lysine phospholyase [Source:MGISymbol;Acc:MGI:1920197]
mmucirc_010194	2.010227864	1.040041912	2.980413817	2.865667032	1.518870989	0.444464359	1	ENSMUSG00000035437	-	Rabgap1	RAB GTPase activating protein 1 [Source:MGISymbol;Acc:MGI:2385139]
mmucirc_023390	1.48630229	2.352513851	0.62009073	0.263586431	-1.923651991	0.444483705	1	ENSMUSG00000079509	-	Zfx	zinc finger protein X-linked [Source:MGISymbol;Acc:MGI:99211]
mmucirc_010948	1.603916643	2.636767378	0.571065908	0.216578039	-2.207041133	0.444738473	1	ENSMUSG00000033799	-	Tasor2	transcription activation suppressor family member 2[Source:MGI Symbol;Acc:MGI:2145274]
mmucirc_003692	3.566292645	2.381245194	4.751340095	1.995317452	0.996618296	0.444795222	1	ENSMUSG00000056851	-	Pcbp2	poly(rC) binding protein 2 [Source:MGISymbol;Acc:MGI:108202]
mmucirc_006860	1.48254797	2.376160849	0.588935091	0.247851525	-2.012451958	0.444886951	1	ENSMUSG00000008658	-	Rbfox1	"RNA binding protein, fox-1 homolog (C. elegans) 1[Source:MGI Symbol;Acc:MGI:1926224]"
mmucirc_001250	1.482452045	2.362682542	0.602221547	0.254888897	-1.972059564	0.44489728	1	ENSMUSG00000029086	-	Prom1	prominin 1 [Source:MGI Symbol;Acc:MGI:1100886]"
mmucirc_007558	2.006762363	1.019824451	2.993700274	2.935505489	1.553608954	0.444899561	1	ENSMUSG00000037646;ENSMUSG00000089133	-	Vps13b;-	vacuolar protein sorting 13B [Source:MGISymbol;Acc:MGI:1916380];;;-
mmucirc_021179	1.482201235	2.357598197	0.606804273	0.257382396	-1.958014712	0.444924293	1	ENSMUSG00000037287	mm9_circ_017657	Tbcel	tubulin folding cofactor E-like [Source:MGISymbol;Acc:MGI:1925543]
mmucirc_019487	1.480294616	2.327212045	0.633377187	0.272161356	-1.877465859	0.445129955	1	ENSMUSG00000036391	-	Sec24a	"Sec24 related gene family, member A (S. cerevisiae)[Source:MGI Symbol;Acc:MGI:1924621]"
mmucirc_001311	2.003007041	1.021479259	2.984534823	2.921777213	1.546846176	0.445372314	1	ENSMUSG00000024073	-	Birc6	baculoviral IAP repeat-containing 6 [Source:MGISymbol;Acc:MGI:1276108]
mmucirc_004615	2.808353354	1.664236922	3.952469786	2.374944176	1.247893603	0.445464912	1	ENSMUSG00000064145	-	Arih2	ariadne RBR E3 ubiquitin protein ligase 2[Source:MGI Symbol;Acc:MGI:1344361]
mmucirc_016367	1.471071206	2.371076503	0.571065908	0.240846682	-2.053813047	0.446133761	1	ENSMUSG00000051343	-	Rab11fip5	RAB11 family interacting protein 5 (class I)[Source:MGI Symbol;Acc:MGI:1098586]
mmucirc_007268	1.996267888	1.008000952	2.984534823	2.960845241	1.566009085	0.446223933	1	ENSMUSG00000066392	-	Nrxn3	neurexin III [Source:MGI Symbol;Acc:MGI:1096389]"
mmucirc_000197	4.796105383	2.709363179	6.882847586	2.540393122	1.345051769	0.446267812	1	ENSMUSG00000032571	-	Pik3r4	phosphoinositide-3-kinase regulatory subunit 4[Source:MGI Symbol;Acc:MGI:1922919]
mmucirc_019027	1.464716796	2.327212045	0.602221547	0.258773818	-1.950236435	0.446835567	1	ENSMUSG00000022849	-	Hspbap1	Hspb associated protein 1 [Source:MGISymbol;Acc:MGI:1913917]
mmucirc_001931	10.70788529	12.5337306	8.882039984	0.708650941	-0.496852918	0.446866826	1	ENSMUSG00000022607	-	Ptk2	PTK2 protein tyrosine kinase 2 [Source:MGISymbol;Acc:MGI:95481]
mmucirc_002179	7.772764081	5.645517199	9.900010964	1.753605669	0.810324367	0.447511319	1	ENSMUSG00000039852	-	Rere	arginine glutamic acid dipeptide (RE) repeats[Source:MGI Symbol;Acc:MGI:2683486]
mmucirc_022243	2.778757598	1.676060421	3.881454776	2.315820317	1.21152332	0.44810147	1	ENSMUSG00000019952	-	Poc1b	POC1 centriolar protein B [Source:MGISymbol;Acc:MGI:1918511]
mmucirc_001926	1.452508554	2.333951199	0.571065908	0.244677742	-2.03104523	0.448213444	1	ENSMUSG00000053470	-	Kdm3a	lysine (K)-specific demethylase 3A [Source:MGISymbol;Acc:MGI:98847]
mmucirc_010353	2.015296463	0.679882968	3.350709958	4.928362847	2.301108477	0.448324986	1	ENSMUSG00000042207	-	Kdm5b	lysine (K)-specific demethylase 5B [Source:MGISymbol;Acc:MGI:1922855]
mmucirc_001756	10.98047232	12.87355216	9.087392478	0.705896272	-0.502471893	0.44887101	1	ENSMUSG00000028136	-	Snx27	sorting nexin family member 27 [Source:MGISymbol;Acc:MGI:1923992]
mmucirc_017796	7.698012427	9.543423508	5.852601345	0.613260151	-0.705428885	0.44967579	1	ENSMUSG00000051864	-	Tbc1d22a	"TBC1 domain family, member 22a [Source:MGISymbol;Acc:MGI:1289265]"
mmucirc_013999	1.962916811	1.021479259	2.904354363	2.843282755	1.507557577	0.450513014	1	ENSMUSG00000014850	-	Msh3	mutS homolog 3 [Source:MGI Symbol;Acc:MGI:109519]"
mmucirc_023335	5.9471849	7.446431841	4.447937958	0.597324739	-0.74341262	0.452384343	1	ENSMUSG00000021065	-	Fut8	fucosyltransferase 8 [Source:MGISymbol;Acc:MGI:1858901]
mmucirc_016489	1.975471789	1.033302758	2.917640819	2.823606921	1.497539263	0.452800651	1	ENSMUSG00000033382	-	Trappc8	trafficking protein particle complex 8 [Source:MGISymbol;Acc:MGI:2443008]
mmucirc_004255	104.6452771	98.77377077	110.5167833	1.118887965	0.162065585	0.454257386	1	ENSMUSG00000026098	mm9_circ_001535	Pms1	"PMS1 homolog 1, mismatch repair system component[Source:MGI Symbol;Acc:MGI:1202302]"
mmucirc_019819	3.287199866	4.410725406	2.163674326	0.490548408	-1.027532585	0.454949733	1	ENSMUSG00000026558	mm9_circ_006877	Uck2	uridine-cytidine kinase 2 [Source:MGISymbol;Acc:MGI:1931744]
mmucirc_022010	4.762394079	6.825786289	2.699001869	0.395412595	-1.338569269	0.455575519	1	ENSMUSG00000016541	-	Atxn10	ataxin 10 [Source:MGI Symbol;Acc:MGI:1859293]"
mmucirc_004291	6.300898713	7.766155864	4.835641562	0.622655744	-0.683493352	0.456536687	1	ENSMUSG00000036167	mm9_circ_009900	Pphln1	periphilin 1 [Source:MGI Symbol;Acc:MGI:1917029]"
mmucirc_011120	2.273582367	3.311566	1.235598734	0.373116143	-1.422303314	0.45658917	1	ENSMUSG00000022471	-	Xrcc6	X-ray repair complementing defective repair inChinese hamster cells 6 [Source:MGI Symbol;Acc:MGI:95606]
mmucirc_021294	3.902966065	5.410332397	2.395599733	0.442782357	-1.175330356	0.456738152	1	ENSMUSG00000005698	-	Ctcf	CCCTC-binding factor [Source:MGISymbol;Acc:MGI:109447]
mmucirc_015558	1.511467003	2.71953187	0.303402136	0.111564104	-3.164055183	0.45694349	1	ENSMUSG00000026864	-	Hspa5	heat shock protein 5 [Source:MGISymbol;Acc:MGI:95835]
mmucirc_008826	3.555413426	2.399807847	4.711019005	1.963081757	0.973120259	0.456952287	1	ENSMUSG00000019978	-	Epb41l2	erythrocyte membrane protein band 4.1 like 2[Source:MGI Symbol;Acc:MGI:103009]
mmucirc_012440	14.16853163	16.86689578	11.47016747	0.680040217	-0.556308025	0.458248881	1	ENSMUSG00000097039;ENSMUSG00000099295	mm9_circ_011235	-;-	-;;;-
mmucirc_019608	0.65623597	1.31247194	0	0	-Inf	0.458960718	1	ENSMUSG00000026383	-	Epb41l5	erythrocyte membrane protein band 4.1 like 5[Source:MGI Symbol;Acc:MGI:103006]
mmucirc_014912	0.65623597	1.31247194	0	0	-Inf	0.458960718	1	ENSMUSG00000004768	-	Rab23	"RAB23, member RAS oncogene family [Source:MGISymbol;Acc:MGI:99833]"
mmucirc_008358	0.65623597	1.31247194	0	0	-Inf	0.458960718	1	ENSMUSG00000003134	-	Tbc1d8	"TBC1 domain family, member 8 [Source:MGISymbol;Acc:MGI:1927225]"
mmucirc_012925	0.65623597	1.31247194	0	0	-Inf	0.458960718	1	ENSMUSG00000025571	-	Tnrc6c	trinucleotide repeat containing 6C [Source:MGISymbol;Acc:MGI:2443265]
mmucirc_001558	0.65623597	1.31247194	0	0	-Inf	0.458960718	1	ENSMUSG00000000804	-	Usp32	ubiquitin specific peptidase 32 [Source:MGISymbol;Acc:MGI:2144475]
mmucirc_016769	0.65623597	1.31247194	0	0	-Inf	0.458960718	1	ENSMUSG00000020546;ENSMUSG00000081043	-	Stxbp4;-	syntaxin binding protein 4 [Source:MGISymbol;Acc:MGI:1342296];;;-
mmucirc_020524	0.65623597	1.31247194	0	0	-Inf	0.458960718	1	ENSMUSG00000097451;ENSMUSG00000089517;ENSMUSG00000087885	-	-;-;-	-;;;-;;;-
mmucirc_013147	0.65623597	1.31247194	0	0	-Inf	0.458960718	1	ENSMUSG00000023015	-	Racgap1	Rac GTPase-activating protein 1 [Source:MGISymbol;Acc:MGI:1349423]
mmucirc_018786	0.65623597	1.31247194	0	0	-Inf	0.458960718	1	ENSMUSG00000075254	-	Heg1	heart development protein with EGF-like domains 1[Source:MGI Symbol;Acc:MGI:1924696]
mmucirc_020258	0.65623597	1.31247194	0	0	-Inf	0.458960718	1	ENSMUSG00000061950	-	Ppp4r1	"protein phosphatase 4, regulatory subunit 1[Source:MGI Symbol;Acc:MGI:1917601]"
mmucirc_005252	0.65623597	1.31247194	0	0	-Inf	0.458960718	1	ENSMUSG00000024283	-	Wac	WW domain containing adaptor with coiled-coil[Source:MGI Symbol;Acc:MGI:2387357]
mmucirc_015719	0.65623597	1.31247194	0	0	-Inf	0.458960718	1	ENSMUSG00000027284;ENSMUSG00000090100	-	Cdan1;Ttbk2	"congenital dyserythropoietic anemia, type I (human)[Source:MGI Symbol;Acc:MGI:1916218]";;;tau tubulin kinase 2 [Source:MGISymbol;Acc:MGI:2155779]
mmucirc_010549	0.65623597	1.31247194	0	0	-Inf	0.458960718	1	ENSMUSG00000014355	-	Anapc1	anaphase promoting complex subunit 1 [Source:MGISymbol;Acc:MGI:103097]
mmucirc_005910	0.65623597	1.31247194	0	0	-Inf	0.458960718	1	ENSMUSG00000026806	-	Ddx31	DEAD/H (Asp-Glu-Ala-Asp/His) box polypeptide 31[Source:MGI Symbol;Acc:MGI:2682639]
mmucirc_003203	0.65623597	1.31247194	0	0	-Inf	0.458960718	1	ENSMUSG00000027722;ENSMUSG00000106166	-	Spata5;-	spermatogenesis associated 5 [Source:MGISymbol;Acc:MGI:1927170];;;-
mmucirc_001765	0.65623597	1.31247194	0	0	-Inf	0.458960718	1	ENSMUSG00000015522	-	Arnt	aryl hydrocarbon receptor nuclear translocator[Source:MGI Symbol;Acc:MGI:88071]
mmucirc_007410	0.65623597	1.31247194	0	0	-Inf	0.458960718	1	ENSMUSG00000028351	-	Brinp1	bone morphogenic protein/retinoic acid inducibleneural specific 1 [Source:MGI Symbol;Acc:MGI:1928478]
mmucirc_003270	0.65623597	1.31247194	0	0	-Inf	0.458960718	1	ENSMUSG00000049971	-	Glt1d1	glycosyltransferase 1 domain containing 1[Source:MGI Symbol;Acc:MGI:2442755]
mmucirc_010461	0.65623597	1.31247194	0	0	-Inf	0.458960718	1	ENSMUSG00000036928	-	Stag3	stromal antigen 3 [Source:MGISymbol;Acc:MGI:1355311]
mmucirc_023453	0.65623597	1.31247194	0	0	-Inf	0.458960718	1	ENSMUSG00000028986	-	Klhl7	kelch-like 7 [Source:MGI Symbol;Acc:MGI:1196453]"
mmucirc_006857	0.65623597	1.31247194	0	0	-Inf	0.458960718	1	ENSMUSG00000035378	-	Shq1	SHQ1 homolog (S. cerevisiae) [Source:MGISymbol;Acc:MGI:1919421]
mmucirc_014507	0.65623597	1.31247194	0	0	-Inf	0.458960718	1	ENSMUSG00000030122	-	Ptms	parathymosin [Source:MGI Symbol;Acc:MGI:1916452]"
mmucirc_017065	0.65623597	1.31247194	0	0	-Inf	0.458960718	1	ENSMUSG00000052353	-	Cemip	"cell migration inducing protein, hyaluronan binding[Source:MGI Symbol;Acc:MGI:2443629]"
mmucirc_013659	0.65623597	1.31247194	0	0	-Inf	0.458960718	1	ENSMUSG00000056228	-	Cars2	cysteinyl-tRNA synthetase 2(mitochondrial)(putative) [Source:MGISymbol;Acc:MGI:1919191]
mmucirc_014611	0.65623597	1.31247194	0	0	-Inf	0.458960718	1	ENSMUSG00000032418	-	Me1	"malic enzyme 1, NADP(+)-dependent, cytosolic[Source:MGI Symbol;Acc:MGI:97043]"
mmucirc_002926	1.538423617	2.773445097	0.303402136	0.1093954	-3.192376017	0.459034193	1	ENSMUSG00000022897;ENSMUSG00000081692	-	Dyrk1a;-	dual-specificity tyrosine-(Y)-phosphorylationregulated kinase 1a [Source:MGI Symbol;Acc:MGI:1330299];;;-
mmucirc_015237	0.713832385	0	1.42766477	Inf	Inf	0.459202107	1	ENSMUSG00000026563	-	Tada1	transcriptional adaptor 1 [Source:MGISymbol;Acc:MGI:1196415]
mmucirc_012113	0.713832385	0	1.42766477	Inf	Inf	0.459202107	1	ENSMUSG00000026491	-	Ahctf1	AT hook containing transcription factor 1[Source:MGI Symbol;Acc:MGI:1915033]
mmucirc_001129	0.713832385	0	1.42766477	Inf	Inf	0.459202107	1	ENSMUSG00000034758	-	Tle6	transducin-like enhancer of split 6 [Source:MGISymbol;Acc:MGI:2149593]
mmucirc_000474	0.713832385	0	1.42766477	Inf	Inf	0.459202107	1	ENSMUSG00000056459	-	Zbtb25	zinc finger and BTB domain containing 25[Source:MGI Symbol;Acc:MGI:99197]
mmucirc_015688	0.713832385	0	1.42766477	Inf	Inf	0.459202107	1	ENSMUSG00000021318	-	Gli3	GLI-Kruppel family member GLI3 [Source:MGISymbol;Acc:MGI:95729]
mmucirc_005063	0.713832385	0	1.42766477	Inf	Inf	0.459202107	1	ENSMUSG00000055137	-	Sugct	succinyl-CoA glutarate-CoA transferase [Source:MGISymbol;Acc:MGI:1923221]
mmucirc_008260	0.713832385	0	1.42766477	Inf	Inf	0.459202107	1	ENSMUSG00000003992	-	Ssbp2	single-stranded DNA binding protein 2 [Source:MGISymbol;Acc:MGI:1914220]
mmucirc_022840	0.713832385	0	1.42766477	Inf	Inf	0.459202107	1	ENSMUSG00000050310	-	Rictor	"RPTOR independent companion of MTOR, complex 2[Source:MGI Symbol;Acc:MGI:1926007]"
mmucirc_020961	0.713832385	0	1.42766477	Inf	Inf	0.459202107	1	ENSMUSG00000022537	-	Tmem44	transmembrane protein 44 [Source:MGISymbol;Acc:MGI:1924489]
mmucirc_004935	0.713832385	0	1.42766477	Inf	Inf	0.459202107	1	ENSMUSG00000024242	-	Map4k3	mitogen-activated protein kinase kinase kinasekinase 3 [Source:MGI Symbol;Acc:MGI:2154405]
mmucirc_015145	0.713832385	0	1.42766477	Inf	Inf	0.459202107	1	ENSMUSG00000086821	-	-	-
mmucirc_004493	0.713832385	0	1.42766477	Inf	Inf	0.459202107	1	ENSMUSG00000105851	-	-	-
mmucirc_019537	0.713832385	0	1.42766477	Inf	Inf	0.459202107	1	ENSMUSG00000055409	-	Nell1	NEL-like 1 [Source:MGI Symbol;Acc:MGI:2443902]"
mmucirc_003399	1.502532412	2.71953187	0.285532954	0.104993421	-3.251629167	0.459603912	1	ENSMUSG00000023403	-	Stk31	serine threonine kinase 31 [Source:MGISymbol;Acc:MGI:1924735]
mmucirc_011216	6.71390092	8.203994955	5.223806884	0.636739407	-0.651225041	0.459651061	1	ENSMUSG00000009647	mm9_circ_001863	Mcu	mitochondrial calcium uniporter [Source:MGISymbol;Acc:MGI:3026965]
mmucirc_013434	1.771360575	0.65623597	2.88648518	4.398547646	2.13702724	0.460503543	1	ENSMUSG00000016541	mm9_circ_011119	Atxn10	ataxin 10 [Source:MGI Symbol;Acc:MGI:1859293]"
mmucirc_021746	6.627404058	8.111181693	5.143626423	0.634140205	-0.657126247	0.460725721	1	ENSMUSG00000006673;ENSMUSG00000103970	-	Qrich1;-	glutamine-rich 1 [Source:MGISymbol;Acc:MGI:1916482];;;-
mmucirc_014992	2.990098382	4.133211033	1.846985732	0.446864609	-1.162090305	0.460795934	1	ENSMUSG00000029478	-	Ncor2	nuclear receptor co-repressor 2 [Source:MGISymbol;Acc:MGI:1337080]
mmucirc_017578	1.529489026	2.773445097	0.285532954	0.102952445	-3.279950001	0.461654496	1	ENSMUSG00000071369	-	Map3k5	mitogen-activated protein kinase kinase kinase 5[Source:MGI Symbol;Acc:MGI:1346876]
mmucirc_007256	0.758505341	0	1.517010682	Inf	Inf	0.461742744	1	ENSMUSG00000019768	-	Esr1	estrogen receptor 1 (alpha) [Source:MGISymbol;Acc:MGI:1352467]
mmucirc_006721	0.758505341	0	1.517010682	Inf	Inf	0.461742744	1	ENSMUSG00000020576	-	Nbas	neuroblastoma amplified sequence [Source:MGISymbol;Acc:MGI:1918419]
mmucirc_008582	0.758505341	0	1.517010682	Inf	Inf	0.461742744	1	ENSMUSG00000062901	-	Klhl24	kelch-like 24 [Source:MGI Symbol;Acc:MGI:1923035]"
mmucirc_007005	0.758505341	0	1.517010682	Inf	Inf	0.461742744	1	ENSMUSG00000093593;ENSMUSG00000025735	-	Gm20683;Rhbdl1	predicted gene 20683 [Source:MGISymbol;Acc:MGI:5313130];;;rhomboid like 1 [Source:MGISymbol;Acc:MGI:2384891]
mmucirc_006674	0.758505341	0	1.517010682	Inf	Inf	0.461742744	1	ENSMUSG00000024238	-	Zeb1	zinc finger E-box binding homeobox 1 [Source:MGISymbol;Acc:MGI:1344313]
mmucirc_016144	0.758505341	0	1.517010682	Inf	Inf	0.461742744	1	ENSMUSG00000038831	-	Ralgps1	Ral GEF with PH domain and SH3 binding motif 1[Source:MGI Symbol;Acc:MGI:1922008]
mmucirc_010617	0.758505341	0	1.517010682	Inf	Inf	0.461742744	1	ENSMUSG00000028060	-	Khdc4	"KH domain containing 4, pre-mRNA splicing factor[Source:MGI Symbol;Acc:MGI:1921450]"
mmucirc_008293	0.758505341	0	1.517010682	Inf	Inf	0.461742744	1	ENSMUSG00000034832	-	Tet3	tet methylcytosine dioxygenase 3 [Source:MGISymbol;Acc:MGI:2446229]
mmucirc_006425	0.758505341	0	1.517010682	Inf	Inf	0.461742744	1	ENSMUSG00000045594	-	Glb1	"galactosidase, beta 1 [Source:MGISymbol;Acc:MGI:88151]"
mmucirc_015066	0.758505341	0	1.517010682	Inf	Inf	0.461742744	1	ENSMUSG00000032238	-	Rora	RAR-related orphan receptor alpha [Source:MGISymbol;Acc:MGI:104661]
mmucirc_010025	20.11486426	17.44710641	22.78262212	1.305810922	0.384946014	0.462158174	1	ENSMUSG00000030849	mm9_circ_014820	Fgfr2	fibroblast growth factor receptor 2 [Source:MGISymbol;Acc:MGI:95523]
mmucirc_021527	0.679882968	1.359765935	0	0	-Inf	0.462181413	1	ENSMUSG00000026496	mm9_circ_017126	Parp1	"poly (ADP-ribose) polymerase family, member 1[Source:MGI Symbol;Acc:MGI:1340806]"
mmucirc_014180	0.679882968	1.359765935	0	0	-Inf	0.462181413	1	ENSMUSG00000037470	-	Uggt1	UDP-glucose glycoprotein glucosyltransferase 1[Source:MGI Symbol;Acc:MGI:2443162]
mmucirc_016422	0.679882968	1.359765935	0	0	-Inf	0.462181413	1	ENSMUSG00000038822	-	Hace1	"HECT domain and ankyrin repeat containing, E3ubiquitin protein ligase 1 [Source:MGISymbol;Acc:MGI:2446110]"
mmucirc_003848	0.679882968	1.359765935	0	0	-Inf	0.462181413	1	ENSMUSG00000020064;ENSMUSG00000112411	-	Herc4;-	hect domain and RLD 4 [Source:MGISymbol;Acc:MGI:1914595];;;-
mmucirc_006030	0.679882968	1.359765935	0	0	-Inf	0.462181413	1	ENSMUSG00000020524	-	Gria1	"glutamate receptor, ionotropic, AMPA1 (alpha 1)[Source:MGI Symbol;Acc:MGI:95808]"
mmucirc_002710	0.679882968	1.359765935	0	0	-Inf	0.462181413	1	ENSMUSG00000021365	-	Nedd9	"neural precursor cell expressed, developmentallydown-regulated gene 9 [Source:MGI Symbol;Acc:MGI:97302]"
mmucirc_016952	0.679882968	1.359765935	0	0	-Inf	0.462181413	1	ENSMUSG00000036291	-	Ap5m1	"adaptor-related protein complex 5, mu 1 subunit[Source:MGI Symbol;Acc:MGI:1921635]"
mmucirc_022623	0.679882968	1.359765935	0	0	-Inf	0.462181413	1	ENSMUSG00000022377	-	Asap1	"ArfGAP with SH3 domain, ankyrin repeat and PHdomain1 [Source:MGI Symbol;Acc:MGI:1342335]"
mmucirc_013782	0.679882968	1.359765935	0	0	-Inf	0.462181413	1	ENSMUSG00000015002	-	Efr3a	EFR3 homolog A [Source:MGI Symbol;Acc:MGI:1923990]"
mmucirc_021224	0.679882968	1.359765935	0	0	-Inf	0.462181413	1	ENSMUSG00000022552	-	Sharpin	SHANK-associated RH domain interacting protein[Source:MGI Symbol;Acc:MGI:1913331]
mmucirc_006476	0.679882968	1.359765935	0	0	-Inf	0.462181413	1	ENSMUSG00000099908;ENSMUSG00000022702	mm9_circ_001626	Gm28539;Hira	predicted gene 28539 [Source:MGISymbol;Acc:MGI:5579245];;;histone cell cycle regulator [Source:MGISymbol;Acc:MGI:99430]
mmucirc_013783	0.679882968	1.359765935	0	0	-Inf	0.462181413	1	ENSMUSG00000016458	-	Wt1	Wilms tumor 1 homolog [Source:MGISymbol;Acc:MGI:98968]
mmucirc_015995	0.679882968	1.359765935	0	0	-Inf	0.462181413	1	ENSMUSG00000027365	mm9_circ_004417	Trpm7	"transient receptor potential cation channel,subfamily M, member 7 [Source:MGI Symbol;Acc:MGI:1929996]"
mmucirc_010990	0.679882968	1.359765935	0	0	-Inf	0.462181413	1	ENSMUSG00000027423	-	Snx5	sorting nexin 5 [Source:MGISymbol;Acc:MGI:1916428]
mmucirc_005042	0.679882968	1.359765935	0	0	-Inf	0.462181413	1	ENSMUSG00000016921	-	Srsf6	serine and arginine-rich splicing factor 6[Source:MGI Symbol;Acc:MGI:1915246]
mmucirc_022412	0.679882968	1.359765935	0	0	-Inf	0.462181413	1	ENSMUSG00000027244	-	Atg13	autophagy related 13 [Source:MGISymbol;Acc:MGI:1196429]
mmucirc_018962	0.679882968	1.359765935	0	0	-Inf	0.462181413	1	ENSMUSG00000028419	-	Chmp5	charged multivesicular body protein 5 [Source:MGISymbol;Acc:MGI:1924209]
mmucirc_018702	0.679882968	1.359765935	0	0	-Inf	0.462181413	1	ENSMUSG00000028397	-	Kdm4c	lysine (K)-specific demethylase 4C [Source:MGISymbol;Acc:MGI:1924054]
mmucirc_009927	0.679882968	1.359765935	0	0	-Inf	0.462181413	1	ENSMUSG00000034040	-	Galnt17	polypeptide N-acetylgalactosaminyltransferase 17[Source:MGI Symbol;Acc:MGI:2137594]
mmucirc_018596	0.679882968	1.359765935	0	0	-Inf	0.462181413	1	ENSMUSG00000030763	-	Lcmt1	leucine carboxyl methyltransferase 1 [Source:MGISymbol;Acc:MGI:1353593]
mmucirc_009108	0.679882968	1.359765935	0	0	-Inf	0.462181413	1	ENSMUSG00000054612	-	Mgmt	O-6-methylguanine-DNA methyltransferase [Source:MGISymbol;Acc:MGI:96977]
mmucirc_019166	0.679882968	1.359765935	0	0	-Inf	0.462181413	1	ENSMUSG00000030839	-	Sergef	secretion regulating guanine nucleotide exchangefactor [Source:MGI Symbol;Acc:MGI:1351630]
mmucirc_007587	0.679882968	1.359765935	0	0	-Inf	0.462181413	1	ENSMUSG00000048078	-	Tenm4	teneurin transmembrane protein 4 [Source:MGISymbol;Acc:MGI:2447063]
mmucirc_009832	0.679882968	1.359765935	0	0	-Inf	0.462181413	1	ENSMUSG00000032263	-	Bckdhb	"branched chain ketoacid dehydrogenase E1, betapolypeptide [Source:MGI Symbol;Acc:MGI:88137]"
mmucirc_008340	0.679882968	1.359765935	0	0	-Inf	0.462181413	1	ENSMUSG00000025531	-	Chm	choroidermia (RAB escort protein 1) [Source:MGISymbol;Acc:MGI:892979]
mmucirc_004897	0.679882968	1.359765935	0	0	-Inf	0.462181413	1	ENSMUSG00000039231	-	Suv39h1	suppressor of variegation 3-9 1 [Source:MGISymbol;Acc:MGI:1099440]
mmucirc_000814	1.842105825	0.668059469	3.016152182	4.514795948	2.174660785	0.462257352	1	ENSMUSG00000032437	-	Stt3b	"STT3, subunit of the oligosaccharyltransferasecomplex, homolog B (S. cerevisiae) [Source:MGISymbol;Acc:MGI:1915542]"
mmucirc_000947	5.045041284	6.52119538	3.568887188	0.547274998	-0.869662146	0.462579864	1	ENSMUSG00000012535	-	Tnpo3	transportin 3 [Source:MGI Symbol;Acc:MGI:1196412]"
mmucirc_017414	5.149366021	7.086392818	3.212339224	0.453310917	-1.14142719	0.462700085	1	ENSMUSG00000039852	mm9_circ_007057	Rere	arginine glutamic acid dipeptide (RE) repeats[Source:MGI Symbol;Acc:MGI:2683486]
mmucirc_004404	2.849969662	1.359765935	4.340173389	3.191853301	1.674394346	0.462849747	1	ENSMUSG00000018995	-	Nars2	asparaginyl-tRNA synthetase 2(mitochondrial)(putative) [Source:MGISymbol;Acc:MGI:2142075]
mmucirc_011958	1.484994217	2.367766888	0.602221547	0.25434157	-1.975160818	0.463033934	1	ENSMUSG00000037890	-	Wdr19	WD repeat domain 19 [Source:MGISymbol;Acc:MGI:2443231]
mmucirc_003712	0.791721483	0	1.583442966	Inf	Inf	0.463398348	1	ENSMUSG00000009073	-	Nf2	neurofibromin 2 [Source:MGI Symbol;Acc:MGI:97307]"
mmucirc_007280	0.791721483	0	1.583442966	Inf	Inf	0.463398348	1	ENSMUSG00000036503	-	Rnf13	ring finger protein 13 [Source:MGISymbol;Acc:MGI:1346341]
mmucirc_013587	0.791721483	0	1.583442966	Inf	Inf	0.463398348	1	ENSMUSG00000028901	-	Gmeb1	glucocorticoid modulatory element binding protein 1[Source:MGI Symbol;Acc:MGI:2135604]
mmucirc_019955	0.791721483	0	1.583442966	Inf	Inf	0.463398348	1	ENSMUSG00000029249	mm9_circ_012626	Rest	RE1-silencing transcription factor [Source:MGISymbol;Acc:MGI:104897]
mmucirc_016239	0.791721483	0	1.583442966	Inf	Inf	0.463398348	1	ENSMUSG00000031608	-	Galnt7	polypeptide N-acetylgalactosaminyltransferase 7[Source:MGI Symbol;Acc:MGI:1349449]
mmucirc_002924	10.29246808	8.397090028	12.18784613	1.451436877	0.53748183	0.463460224	1	ENSMUSG00000024472	-	Dcp2	decapping mRNA 2 [Source:MGISymbol;Acc:MGI:1917890]
mmucirc_005409	0.693361274	1.386722549	0	0	-Inf	0.46391434	1	ENSMUSG00000019966	-	Kitl	kit ligand [Source:MGI Symbol;Acc:MGI:96974]"
mmucirc_004353	0.693361274	1.386722549	0	0	-Inf	0.46391434	1	ENSMUSG00000037151	-	Lrrc20	leucine rich repeat containing 20 [Source:MGISymbol;Acc:MGI:2387182]
mmucirc_022011	0.693361274	1.386722549	0	0	-Inf	0.46391434	1	ENSMUSG00000056342	-	Usp34	ubiquitin specific peptidase 34 [Source:MGISymbol;Acc:MGI:109473]
mmucirc_004328	0.693361274	1.386722549	0	0	-Inf	0.46391434	1	ENSMUSG00000055670	-	Zzef1	"zinc finger, ZZ-type with EF hand domain 1[Source:MGI Symbol;Acc:MGI:2444286]"
mmucirc_012098	0.693361274	1.386722549	0	0	-Inf	0.46391434	1	ENSMUSG00000020594	-	Pum2	pumilio RNA-binding family member 2 [Source:MGISymbol;Acc:MGI:1931751]
mmucirc_004491	0.693361274	1.386722549	0	0	-Inf	0.46391434	1	ENSMUSG00000021357	-	Exoc2	exocyst complex component 2 [Source:MGISymbol;Acc:MGI:1913732]
mmucirc_005684	0.693361274	1.386722549	0	0	-Inf	0.46391434	1	ENSMUSG00000034731	-	Dgkh	"diacylglycerol kinase, eta [Source:MGISymbol;Acc:MGI:2444188]"
mmucirc_013431	0.693361274	1.386722549	0	0	-Inf	0.46391434	1	ENSMUSG00000037646;ENSMUSG00000115314;ENSMUSG00000115144	-	Vps13b;-;-	vacuolar protein sorting 13B [Source:MGISymbol;Acc:MGI:1916380];;;-;;;-
mmucirc_007528	0.693361274	1.386722549	0	0	-Inf	0.46391434	1	ENSMUSG00000003528	-	Slc25a1	"solute carrier family 25 (mitochondrial carrier,citrate transporter), member 1 [Source:MGISymbol;Acc:MGI:1345283]"
mmucirc_023149	0.693361274	1.386722549	0	0	-Inf	0.46391434	1	ENSMUSG00000118086	-	-	-
mmucirc_023416	0.693361274	1.386722549	0	0	-Inf	0.46391434	1	ENSMUSG00000025078	-	Nhlrc2	NHL repeat containing 2 [Source:MGISymbol;Acc:MGI:1914116]
mmucirc_023411	0.693361274	1.386722549	0	0	-Inf	0.46391434	1	ENSMUSG00000027433	-	Xrn2	5'-3' exoribonuclease 2 [Source:MGISymbol;Acc:MGI:894687]
mmucirc_022234	0.693361274	1.386722549	0	0	-Inf	0.46391434	1	ENSMUSG00000029076	-	Sdf4	stromal cell derived factor 4 [Source:MGISymbol;Acc:MGI:108079]
mmucirc_001380	0.693361274	1.386722549	0	0	-Inf	0.46391434	1	ENSMUSG00000028413	-	B4galt1	"UDP-Gal:betaGlcNAc beta 1,4- galactosyltransferase,polypeptide 1 [Source:MGI Symbol;Acc:MGI:95705]"
mmucirc_023121	0.693361274	1.386722549	0	0	-Inf	0.46391434	1	ENSMUSG00000028343;ENSMUSG00000087844	-	Erp44;-	endoplasmic reticulum protein 44 [Source:MGISymbol;Acc:MGI:1923549];;;-
mmucirc_015585	0.693361274	1.386722549	0	0	-Inf	0.46391434	1	ENSMUSG00000029673	-	Auts2	autism susceptibility candidate 2 [Source:MGISymbol;Acc:MGI:1919847]
mmucirc_018277	0.693361274	1.386722549	0	0	-Inf	0.46391434	1	ENSMUSG00000097516	-	-	-
mmucirc_012837	0.693361274	1.386722549	0	0	-Inf	0.46391434	1	ENSMUSG00000048078	-	Tenm4	teneurin transmembrane protein 4 [Source:MGISymbol;Acc:MGI:2447063]
mmucirc_014252	20.90128902	23.32897367	18.47360437	0.791873857	-0.336657462	0.465189293	1	ENSMUSG00000042590	mm9_circ_018127	Ipo11	importin 11 [Source:MGI Symbol;Acc:MGI:2442377]"
mmucirc_009750	18.3391984	20.67186891	16.0065279	0.774314503	-0.36900843	0.465311819	1	ENSMUSG00000036879	mm9_circ_002959	Phkb	phosphorylase kinase beta [Source:MGISymbol;Acc:MGI:97578]
mmucirc_008375	107.6225445	113.1318232	102.1132658	0.902604262	-0.147834503	0.465651359	1	ENSMUSG00000032413	mm9_circ_001729	Rasa2	RAS p21 protein activator 2 [Source:MGISymbol;Acc:MGI:2149960]
mmucirc_021212	1.593505325	0.693361274	2.493649376	3.596464741	1.84657946	0.465877892	1	ENSMUSG00000038025	mm9_circ_017445	Phf2	PHD finger protein 2 [Source:MGISymbol;Acc:MGI:1338034]
mmucirc_016557	2.93201855	1.68788392	4.176153181	2.474194541	1.306958941	0.466409847	1	ENSMUSG00000064138	-	Fam172a	"family with sequence similarity 172, member A[Source:MGI Symbol;Acc:MGI:1915925]"
mmucirc_003907	3.576983557	4.740498199	2.413468915	0.509117146	-0.973930441	0.466559371	1	ENSMUSG00000058748	-	Zfp958	zinc finger protein 958 [Source:MGISymbol;Acc:MGI:2385298]
mmucirc_023111	6.927820978	5.388340207	8.467301748	1.571411867	0.652061361	0.466952707	1	ENSMUSG00000014361	-	Mertk	MER proto-oncogene tyrosine kinase [Source:MGISymbol;Acc:MGI:96965]
mmucirc_019802	1.580122943	0.679882968	2.480362919	3.648220411	1.867192894	0.467767735	1	ENSMUSG00000034480	-	Diaph2	diaphanous related formin 2 [Source:MGISymbol;Acc:MGI:1858500]
mmucirc_014345	1.573479715	0.679882968	2.467076462	3.62867814	1.859444097	0.468711659	1	ENSMUSG00000058656	-	Samd12	sterile alpha motif domain containing 12[Source:MGI Symbol;Acc:MGI:2444518]
mmucirc_017344	1.566836486	0.679882968	2.453790005	3.60913587	1.851653456	0.469660339	1	ENSMUSG00000002028	-	Kmt2a	lysine (K)-specific methyltransferase 2A[Source:MGI Symbol;Acc:MGI:96995]
mmucirc_020822	2.170788934	3.739356322	0.602221547	0.161049522	-2.634423718	0.470564058	1	ENSMUSG00000030760	-	Acer3	alkaline ceramidase 3 [Source:MGISymbol;Acc:MGI:1913440]
mmucirc_013072	2.550849887	0.668059469	4.433640306	6.636595264	2.730443294	0.470768257	1	ENSMUSG00000027651	-	Rprd1b	regulation of nuclear pre-mRNA domain containing 1B[Source:MGI Symbol;Acc:MGI:1917720]
mmucirc_005068	1.551123732	0.693361274	2.40888619	3.474215072	1.796687067	0.471927255	1	NA	-	-	-
mmucirc_015679	1.544384579	0.679882968	2.40888619	3.543089479	1.825007901	0.472911302	1	ENSMUSG00000033209	-	Ttc28	tetratricopeptide repeat domain 28 [Source:MGISymbol;Acc:MGI:2140873]
mmucirc_001210	1.832699312	2.746488484	0.918910141	0.334576368	-1.579592549	0.473012799	1	ENSMUSG00000026753	-	Ppp6c	"protein phosphatase 6, catalytic subunit[Source:MGI Symbol;Acc:MGI:1915107]"
mmucirc_018885	1.542324076	0.679882968	2.404765184	3.537028134	1.822537694	0.473213775	1	ENSMUSG00000039852	-	Rere	arginine glutamic acid dipeptide (RE) repeats[Source:MGI Symbol;Acc:MGI:2683486]
mmucirc_004602	1.826152009	2.759966791	0.892337227	0.32331448	-1.628989974	0.473677347	1	ENSMUSG00000034951	-	Cog7	component of oligomeric golgi complex 7 [Source:MGISymbol;Acc:MGI:2685013]
mmucirc_008522	1.537143805	0.65623597	2.418051641	3.684728896	1.881558477	0.473977758	1	ENSMUSG00000017412	-	Cacnb4	"calcium channel, voltage-dependent, beta 4 subunit[Source:MGI Symbol;Acc:MGI:103301]"
mmucirc_015242	3.153421352	2.046388056	4.260454647	2.081938777	1.057927645	0.474036599	1	ENSMUSG00000066842	-	Hmcn1	hemicentin 1 [Source:MGI Symbol;Acc:MGI:2685047]"
mmucirc_022401	18.92639996	21.97913658	15.87366334	0.722215055	-0.4694996	0.47421622	1	ENSMUSG00000040084	-	Bub1b	"BUB1B, mitotic checkpoint serine/threonine kinase[Source:MGI Symbol;Acc:MGI:1333889]"
mmucirc_016918	3.142580142	2.016001905	4.269158379	2.117636084	1.082454683	0.474892756	1	NA	-	-	-
mmucirc_022452	1.813981775	2.717757141	0.910206409	0.33491087	-1.578150892	0.474916236	1	ENSMUSG00000037286	-	Stag1	stromal antigen 1 [Source:MGISymbol;Acc:MGI:1098658]
mmucirc_022838	3.140827364	2.061521171	4.220133557	2.04709688	1.03357938	0.475031522	1	ENSMUSG00000024132	-	Eci1	enoyl-Coenzyme A delta isomerase 1 [Source:MGISymbol;Acc:MGI:94871]
mmucirc_019171	5.063525729	3.698801479	6.428249979	1.737927817	0.797368162	0.475125008	1	ENSMUSG00000030064	-	Frmd4b	FERM domain containing 4B [Source:MGISymbol;Acc:MGI:2141794]
mmucirc_007770	1.528806759	0.679882968	2.37773055	3.497264476	1.806226902	0.475218705	1	ENSMUSG00000006527	-	Sfmbt1	Scm-like with four mbt domains 1 [Source:MGISymbol;Acc:MGI:1859609]
mmucirc_021630	3.899424855	5.01966738	2.77918233	0.553658663	-0.852931283	0.475347667	1	ENSMUSG00000041570	-	Camsap2	"calmodulin regulated spectrin-associated proteinfamily, member 2 [Source:MGI Symbol;Acc:MGI:1922434]"
mmucirc_006584	3.688937971	5.040004762	2.33787118	0.463862891	-1.10822966	0.475734913	1	ENSMUSG00000005312	-	Ubqln1	ubiquilin 1 [Source:MGI Symbol;Acc:MGI:1860276]"
mmucirc_006414	1.804508599	2.672237875	0.936779323	0.350559855	-1.5122673	0.475882132	1	ENSMUSG00000003316	-	Glg1	golgi apparatus protein 1 [Source:MGISymbol;Acc:MGI:104967]
mmucirc_019325	2.718429139	1.359765935	4.077092342	2.998378057	1.5841823	0.476114862	1	ENSMUSG00000024759	-	Atl3	atlastin GTPase 3 [Source:MGISymbol;Acc:MGI:1924270]
mmucirc_020495	1.798174096	2.73974933	0.856598862	0.312655925	-1.677352236	0.476527937	1	ENSMUSG00000042557	-	Sin3a	"transcriptional regulator, SIN3A (yeast)[Source:MGI Symbol;Acc:MGI:107157]"
mmucirc_017837	1.519968093	0.693361274	2.346574911	3.384346657	1.758877351	0.476549795	1	ENSMUSG00000026425;ENSMUSG00000104060;ENSMUSG00000101778	-	Srgap2;-;-	SLIT-ROBO Rho GTPase activating protein 2[Source:MGI Symbol;Acc:MGI:109605];;;-;;;-
mmucirc_022383	3.11947273	2.036219365	4.202726095	2.063984935	1.045432441	0.476729894	1	ENSMUSG00000037210	-	Fam193a	"family with sequence homology 193, member A[Source:MGI Symbol;Acc:MGI:2447768]"
mmucirc_002378	1.514922757	0.65623597	2.373609545	3.617006159	1.854796055	0.477311469	1	ENSMUSG00000038095	mm9_circ_018114	Sbno1	strawberry notch 1 [Source:MGISymbol;Acc:MGI:2384298]
mmucirc_023228	2.367445189	1.331034592	3.403855785	2.557300769	1.354621849	0.477366052	1	ENSMUSG00000030530	-	Furin	furin (paired basic amino acid cleaving enzyme)[Source:MGI Symbol;Acc:MGI:97513]
mmucirc_017958	1.78889277	2.721186678	0.856598862	0.314788717	-1.667544265	0.477472983	1	ENSMUSG00000019790	-	Stxbp5	syntaxin binding protein 5 (tomosyn) [Source:MGISymbol;Acc:MGI:1926058]
mmucirc_017060	3.828525721	5.038230033	2.618821408	0.519789964	-0.943999315	0.477551613	1	ENSMUSG00000039156	-	Stim2	stromal interaction molecule 2 [Source:MGISymbol;Acc:MGI:2151156]
mmucirc_013104	2.352565383	3.794924357	0.910206409	0.239848367	-2.059805479	0.477594798	1	ENSMUSG00000026600	-	Soat1	sterol O-acyltransferase 1 [Source:MGISymbol;Acc:MGI:104665]
mmucirc_004008	1.512631394	0.65623597	2.369026819	3.610022809	1.852007952	0.477657505	1	ENSMUSG00000042323	-	Pbrm1	polybromo 1 [Source:MGI Symbol;Acc:MGI:1923998]"
mmucirc_003542	1.786041872	2.648590877	0.923492866	0.348673279	-1.520052289	0.477762792	1	ENSMUSG00000040913	-	Fbxw4	F-box and WD-40 domain protein 4 [Source:MGISymbol;Acc:MGI:1354698]
mmucirc_019371	2.146954246	3.406153991	0.887754501	0.260632521	-1.939910985	0.477908719	1	ENSMUSG00000017831	-	Rab5a	"RAB5A, member RAS oncogene family [Source:MGISymbol;Acc:MGI:105926]"
mmucirc_021308	1.779398643	2.648590877	0.910206409	0.343656854	-1.54095936	0.47843689	1	ENSMUSG00000023923	-	Tbc1d5	"TBC1 domain family, member 5 [Source:MGISymbol;Acc:MGI:1919488]"
mmucirc_018450	2.792567894	1.373244242	4.211891546	3.06711029	1.616880046	0.478524194	1	ENSMUSG00000022191	-	Drosha	"drosha, ribonuclease type III [Source:MGISymbol;Acc:MGI:1261425]"
mmucirc_015539	2.356470045	1.336118937	3.376821152	2.527335746	1.337617333	0.478613807	1	ENSMUSG00000036391	-	Sec24a	"Sec24 related gene family, member A (S. cerevisiae)[Source:MGI Symbol;Acc:MGI:1924621]"
mmucirc_017303	2.317062081	3.429681067	1.204443095	0.351182244	-1.50970819	0.479012263	1	ENSMUSG00000024566	-	Atp9b	"ATPase, class II, type 9B [Source:MGISymbol;Acc:MGI:1354757]"
mmucirc_017346	4.729761893	6.176169551	3.283354234	0.531616596	-0.911541951	0.479432846	1	ENSMUSG00000048264;ENSMUSG00000113905	-	Dip2c;-	disco interacting protein 2 homolog C [Source:MGISymbol;Acc:MGI:1920179];;;-
mmucirc_014331	4.973177578	3.700456287	6.245898869	1.687872625	0.755206036	0.479736171	1	ENSMUSG00000030505;ENSMUSG00000109154	-	Prmt3;-	protein arginine N-methyltransferase 3 [Source:MGISymbol;Acc:MGI:1919224];;;-
mmucirc_007092	2.771858784	4.593651789	0.95006578	0.206821462	-2.27354219	0.47976234	1	ENSMUSG00000055067	-	Smyd3	SET and MYND domain containing 3 [Source:MGISymbol;Acc:MGI:1916976]
mmucirc_017654	1.11676287	0.346680637	1.886845103	5.442603078	2.444296826	0.480163364	1	ENSMUSG00000112117;ENSMUSG00000099307	-	-;-	-;;;-
mmucirc_017484	1.595069412	0.339941484	2.85019734	8.384376358	3.067703478	0.480257232	1	ENSMUSG00000053477	mm9_circ_007569	Tcf4	transcription factor 4 [Source:MGISymbol;Acc:MGI:98506]
mmucirc_018769	7.311129502	5.78054011	8.841718894	1.529566221	0.613122569	0.480292619	1	ENSMUSG00000020532	mm9_circ_010321	Acaca	acetyl-Coenzyme A carboxylase alpha [Source:MGISymbol;Acc:MGI:108451]
mmucirc_018653	1.494030733	0.668059469	2.320001997	3.472747721	1.796077609	0.480477956	1	ENSMUSG00000024376	-	Epb41l4a	erythrocyte membrane protein band 4.1 like 4a[Source:MGI Symbol;Acc:MGI:103007]
mmucirc_011600	1.113393293	0.339941484	1.886845103	5.550499698	2.47261766	0.480655573	1	ENSMUSG00000007646	-	Rad51c	RAD51 paralog C [Source:MGISymbol;Acc:MGI:2150020]
mmucirc_009359	4.667310673	6.305182706	3.029438639	0.480468018	-1.057487692	0.480759432	1	ENSMUSG00000019820	mm9_circ_009056	Utrn	utrophin [Source:MGI Symbol;Acc:MGI:104631]"
mmucirc_011972	1.110119642	0.346680637	1.873558646	5.404278305	2.434101971	0.481132824	1	ENSMUSG00000024068	mm9_circ_015121	Spast	spastin [Source:MGI Symbol;Acc:MGI:1858896]"
mmucirc_013958	1.48728558	2.367766888	0.606804273	0.256277033	-1.964223901	0.481265431	1	ENSMUSG00000041702	-	Btbd7	BTB (POZ) domain containing 7 [Source:MGISymbol;Acc:MGI:1917858]
mmucirc_002341	2.3966562	1.349597244	3.443715156	2.551661372	1.351436883	0.481362545	1	ENSMUSG00000041974	-	Spidr	scaffolding protein involved in DNA repair[Source:MGI Symbol;Acc:MGI:1924834]
mmucirc_001014	1.106750065	0.339941484	1.873558646	5.511415157	2.462422805	0.481623052	1	ENSMUSG00000028399	-	Ptprd	"protein tyrosine phosphatase, receptor type, D[Source:MGI Symbol;Acc:MGI:97812]"
mmucirc_023692	1.34813949	2.379590386	0.316688593	0.133085339	-2.909576445	0.481854766	1	ENSMUSG00000034177	-	Rnf43	ring finger protein 43 [Source:MGISymbol;Acc:MGI:2442609]
mmucirc_004512	8.189623036	10.09348783	6.28575824	0.622753833	-0.683266098	0.482469263	1	ENSMUSG00000024135	mm9_circ_004411	Srbd1	S1 RNA binding domain 1 [Source:MGISymbol;Acc:MGI:1925836]
mmucirc_022947	1.100838316	0.328117985	1.873558646	5.710015093	2.513494559	0.482480556	1	ENSMUSG00000039585	-	Myo9a	myosin IXa [Source:MGI Symbol;Acc:MGI:107735]"
mmucirc_001785	2.322522423	1.347942436	3.297102411	2.446026123	1.290439811	0.482537438	1	ENSMUSG00000030102	-	Itpr1	"inositol 1,4,5-trisphosphate receptor 1 [Source:MGISymbol;Acc:MGI:96623]"
mmucirc_003831	1.096833185	0.346680637	1.846985732	5.327628758	2.413493555	0.483059549	1	ENSMUSG00000045215	mm9_circ_002563	Asxl3	"additional sex combs like 3, transcriptionalregulator [Source:MGI Symbol;Acc:MGI:2685175]"
mmucirc_007768	1.096833185	0.346680637	1.846985732	5.327628758	2.413493555	0.483059549	1	ENSMUSG00000032409	-	Atr	ataxia telangiectasia and Rad3 related [Source:MGISymbol;Acc:MGI:108028]
mmucirc_004369	9.233300211	10.77159607	7.695004352	0.714379216	-0.485237988	0.483303036	1	ENSMUSG00000039033	-	Tasp1	"taspase, threonine aspartase 1 [Source:MGISymbol;Acc:MGI:1923062]"
mmucirc_010348	2.195905685	0.679882968	3.711928403	5.459657883	2.448810551	0.483314377	1	ENSMUSG00000037134	-	Prmt9	protein arginine methyltransferase 9 [Source:MGISymbol;Acc:MGI:2142651]
mmucirc_014627	1.093463608	0.339941484	1.846985732	5.433246075	2.441814389	0.483545381	1	ENSMUSG00000020143	-	Dock2	dedicator of cyto-kinesis 2 [Source:MGISymbol;Acc:MGI:2149010]
mmucirc_019492	1.093463608	0.339941484	1.846985732	5.433246075	2.441814389	0.483545381	1	ENSMUSG00000029388	-	Eif2b1	"eukaryotic translation initiation factor 2B,subunit 1 (alpha) [Source:MGI Symbol;Acc:MGI:2384802]"
mmucirc_003937	8.294846541	6.7075513	9.882141781	1.473286053	0.559037571	0.483570039	1	ENSMUSG00000032412	-	Atp1b3	"ATPase, Na+/K+ transporting, beta 3 polypeptide[Source:MGI Symbol;Acc:MGI:107788]"
mmucirc_021413	3.047571581	1.701362227	4.393780936	2.582507632	1.368772613	0.483643217	1	ENSMUSG00000039115	-	Itga9	integrin alpha 9 [Source:MGISymbol;Acc:MGI:104756]
mmucirc_005356	1.092250459	0.346680637	1.837820281	5.301191022	2.406316527	0.483719999	1	ENSMUSG00000026082	mm9_circ_012324	Rev1	"REV1, DNA directed polymerase [Source:MGISymbol;Acc:MGI:1929074]"
mmucirc_010158	1.091903724	0.328117985	1.855689464	5.655555468	2.499668727	0.483769878	1	ENSMUSG00000002409	-	Dyrk1b	dual-specificity tyrosine-(Y)-phosphorylationregulated kinase 1b [Source:MGI Symbol;Acc:MGI:1330302]
mmucirc_004458	1.090189956	0.346680637	1.833699276	5.289303985	2.403077892	0.484016215	1	ENSMUSG00000066363;ENSMUSG00000041481	-	Serpina3f;Serpina3g	"serine (or cysteine) peptidase inhibitor, clade A,member 3F [Source:MGI Symbol;Acc:MGI:2182838]";;;"serine (or cysteine) peptidase inhibitor, clade A,member 3G [Source:MGI Symbol;Acc:MGI:105046]"
mmucirc_022810	1.088880883	0.339941484	1.837820281	5.406284226	2.434637361	0.484204161	1	ENSMUSG00000028664	mm9_circ_013924	Ephb2	Eph receptor B2 [Source:MGI Symbol;Acc:MGI:99611]"
mmucirc_017753	28.77610796	31.90556054	25.64665539	0.803830271	-0.315037186	0.484210211	1	ENSMUSG00000021156	-	Zmynd11	"zinc finger, MYND domain containing 11 [Source:MGISymbol;Acc:MGI:1913755]"
mmucirc_020972	1.087898594	0.346680637	1.82911655	5.276085117	2.399467839	0.484345062	1	ENSMUSG00000037315	-	Jade3	jade family PHD finger 3 [Source:MGISymbol;Acc:MGI:2148019]
mmucirc_014403	1.08682038	0.339941484	1.833699276	5.394161534	2.431398725	0.484499597	1	ENSMUSG00000071064	-	Zfp827	zinc finger protein 827 [Source:MGISymbol;Acc:MGI:2444807]
mmucirc_021929	18.41449367	15.1824414	21.64654594	1.425761864	0.511733037	0.484718315	1	ENSMUSG00000055013	mm9_circ_017649	Agap1	"ArfGAP with GTPase domain, ankyrin repeat and PHdomain 1 [Source:MGI Symbol;Acc:MGI:2653690]"
mmucirc_002741	17.42588952	15.2227564	19.62902264	1.289452589	0.366758728	0.484858986	1	ENSMUSG00000024095	mm9_circ_018352	Hnrnpll	heterogeneous nuclear ribonucleoprotein L-like[Source:MGI Symbol;Acc:MGI:1919942]
mmucirc_001932	1.018306736	1.719924879	0.316688593	0.184129317	-2.441208744	0.485022251	1	ENSMUSG00000034591	-	Slc41a2	"solute carrier family 41, member 2 [Source:MGISymbol;Acc:MGI:2442940]"
mmucirc_001872	1.015033084	1.726664032	0.303402136	0.175715791	-2.508684247	0.485237511	1	ENSMUSG00000015243	-	Abca1	"ATP-binding cassette, sub-family A (ABC1), member 1[Source:MGI Symbol;Acc:MGI:99607]"
mmucirc_023134	1.015033084	1.726664032	0.303402136	0.175715791	-2.508684247	0.485237511	1	ENSMUSG00000052852	-	Reep1	receptor accessory protein 1 [Source:MGISymbol;Acc:MGI:1098827]
mmucirc_010506	1.014937159	1.713185726	0.316688593	0.184853626	-2.435544752	0.485243715	1	ENSMUSG00000038914	-	Dido1	death inducer-obliterator 1 [Source:MGISymbol;Acc:MGI:1344352]
mmucirc_001570	60.61222819	64.58994698	56.6345094	0.876831644	-0.18962823	0.485312595	1	ENSMUSG00000007617	mm9_circ_010239	Homer1	homer scaffolding protein 1 [Source:MGISymbol;Acc:MGI:1347345]
mmucirc_007501	1.011663508	1.719924879	0.303402136	0.176404295	-2.503042404	0.485451797	1	ENSMUSG00000066232	mm9_circ_014539	Ipo7	importin 7 [Source:MGI Symbol;Acc:MGI:2152414]"
mmucirc_011759	1.011567583	1.706446572	0.316688593	0.185583656	-2.429858436	0.485457788	1	ENSMUSG00000024483	-	Ankhd1	ankyrin repeat and KH domain containing 1[Source:MGI Symbol;Acc:MGI:1921733]
mmucirc_001059	1.008293931	1.713185726	0.303402136	0.177098216	-2.497378412	0.485658611	1	ENSMUSG00000022883	mm9_circ_005155	Robo1	roundabout guidance receptor 1 [Source:MGISymbol;Acc:MGI:1274781]
mmucirc_009621	1.008293931	1.713185726	0.303402136	0.177098216	-2.497378412	0.485658611	1	ENSMUSG00000038930	-	Rccd1	RCC1 domain containing 1 [Source:MGISymbol;Acc:MGI:2444156]
mmucirc_007183	8.1454922	10.9241363	5.366848099	0.491283517	-1.025372259	0.485829731	1	ENSMUSG00000022537	-	Tmem44	transmembrane protein 44 [Source:MGISymbol;Acc:MGI:1924489]
mmucirc_023155	1.004924354	1.706446572	0.303402136	0.177797618	-2.491692096	0.485857928	1	ENSMUSG00000050545	-	Fam228b	"family with sequence similarity 228, member B[Source:MGI Symbol;Acc:MGI:2442121]"
mmucirc_013723	1.002382182	1.701362227	0.303402136	0.178328948	-2.48738718	0.486003327	1	ENSMUSG00000028080	-	Lrba	LPS-responsive beige-like anchor [Source:MGISymbol;Acc:MGI:1933162]
mmucirc_002814	1.002286257	1.68788392	0.316688593	0.187624628	-2.41407888	0.48600873	1	ENSMUSG00000038860	mm9_circ_006254	Garnl3	GTPase activating RANGAP domain-like 3 [Source:MGISymbol;Acc:MGI:2139309]
mmucirc_001810	1.002286257	1.68788392	0.316688593	0.187624628	-2.41407888	0.48600873	1	ENSMUSG00000031644;ENSMUSG00000109708;ENSMUSG00000109693	-	Nek1;-;-	NIMA (never in mitosis gene a)-related expressedkinase 1 [Source:MGI Symbol;Acc:MGI:97303];;;-;;;-
mmucirc_015677	1.075594426	0.339941484	1.811247368	5.328115144	2.41362526	0.486100225	1	ENSMUSG00000026384;ENSMUSG00000103146	-	Ptpn4;-	"protein tyrosine phosphatase, non-receptor type 4[Source:MGI Symbol;Acc:MGI:1099792]";;;-
mmucirc_020327	0.999840009	1.696277881	0.303402136	0.178863463	-2.483069379	0.486144436	1	ENSMUSG00000030213	-	Atf7ip	activating transcription factor 7 interactingprotein [Source:MGI Symbol;Acc:MGI:1858965]
mmucirc_014577	0.999012605	1.694623073	0.303402136	0.179038124	-2.481661268	0.486189436	1	ENSMUSG00000000708	-	Kat2b	K(lysine) acetyltransferase 2B [Source:MGISymbol;Acc:MGI:1343094]
mmucirc_005187	0.996817167	1.70810138	0.285532954	0.167163939	-2.58066444	0.48630663	1	ENSMUSG00000063931	-	Pepd	peptidase D [Source:MGI Symbol;Acc:MGI:97542]"
mmucirc_013906	0.995643028	1.68788392	0.303402136	0.179752963	-2.47591254	0.486367987	1	ENSMUSG00000059475	-	Zfp426	zinc finger protein 426 [Source:MGISymbol;Acc:MGI:1920248]
mmucirc_016197	1.072320774	0.346680637	1.797960911	5.186216702	2.374682489	0.486563876	1	ENSMUSG00000047940	-	Stpg2	sperm tail PG rich repeat containing 2 [Source:MGISymbol;Acc:MGI:2685863]
mmucirc_019221	0.990558683	1.677715229	0.303402136	0.180842452	-2.467194708	0.486623047	1	ENSMUSG00000055013	-	Agap1	"ArfGAP with GTPase domain, ankyrin repeat and PHdomain 1 [Source:MGI Symbol;Acc:MGI:2653690]"
mmucirc_009871	0.990462758	1.664236922	0.316688593	0.19029057	-2.393724022	0.486627693	1	ENSMUSG00000025583	-	Rptor	"regulatory associated protein of MTOR, complex 1[Source:MGI Symbol;Acc:MGI:1921620]"
mmucirc_000842	0.990462758	1.664236922	0.316688593	0.19029057	-2.393724022	0.486627693	1	ENSMUSG00000040738	-	Ints8	integrator complex subunit 8 [Source:MGISymbol;Acc:MGI:1919906]
mmucirc_018614	1.33256167	2.379590386	0.285532954	0.119992481	-3.058984089	0.486694863	1	ENSMUSG00000034663	-	Bmp2k	BMP2 inducible kinase [Source:MGISymbol;Acc:MGI:2155456]
mmucirc_012897	1.07124256	0.339941484	1.802543636	5.302511527	2.406675852	0.48671616	1	ENSMUSG00000020955	-	Ap4s1	"adaptor-related protein complex AP-4, sigma 1[Source:MGI Symbol;Acc:MGI:1337065]"
mmucirc_015678	2.28605258	1.359765935	3.212339224	2.362420724	1.240265917	0.486852422	1	ENSMUSG00000034342	-	Cbl	Casitas B-lineage lymphoma [Source:MGISymbol;Acc:MGI:88279]
mmucirc_008808	0.984551008	1.652413423	0.316688593	0.191652155	-2.383437876	0.486902091	1	ENSMUSG00000022892	-	App	amyloid beta (A4) precursor protein [Source:MGISymbol;Acc:MGI:88059]
mmucirc_014314	0.983819529	1.664236922	0.303402136	0.182307058	-2.455557682	0.48693441	1	ENSMUSG00000030199	-	Etv6	ets variant 6 [Source:MGI Symbol;Acc:MGI:109336]"
mmucirc_001343	0.981277357	1.659152577	0.303402136	0.182865724	-2.451143414	0.487043926	1	ENSMUSG00000074852	-	Hpse2	heparanase 2 [Source:MGI Symbol;Acc:MGI:2685814]"
mmucirc_011940	2.939803497	4.099515266	1.780091728	0.434220051	-1.203501747	0.48724176	1	ENSMUSG00000003534	-	Ddr1	"discoidin domain receptor family, member 1[Source:MGI Symbol;Acc:MGI:99216]"
mmucirc_007463	0.974884938	1.664236922	0.285532954	0.171569895	-2.543131666	0.487300031	1	ENSMUSG00000024054	-	Smchd1	SMC hinge domain containing 1 [Source:MGISymbol;Acc:MGI:1921605]
mmucirc_001442	1.066659835	0.339941484	1.793378185	5.275549678	2.399321421	0.487360878	1	ENSMUSG00000041926	-	Rnpep	arginyl aminopeptidase (aminopeptidase B)[Source:MGI Symbol;Acc:MGI:2384902]
mmucirc_014429	1.065330811	0.328117985	1.802543636	5.493583769	2.457747606	0.487547066	1	ENSMUSG00000020986	-	Sec23a	"SEC23 homolog A, COPII coat complex component[Source:MGI Symbol;Acc:MGI:1349635]"
mmucirc_008687	0.437234022	0	0.874468045	Inf	Inf	0.487908363	1	ENSMUSG00000020315	-	Sptbn1	"spectrin beta, non-erythrocytic 1 [Source:MGISymbol;Acc:MGI:98388]"
mmucirc_005190	0.437234022	0	0.874468045	Inf	Inf	0.487908363	1	ENSMUSG00000034354	-	Mtmr3	myotubularin related protein 3 [Source:MGISymbol;Acc:MGI:1921552]
mmucirc_000218	0.437234022	0	0.874468045	Inf	Inf	0.487908363	1	ENSMUSG00000020380	-	Rad50	RAD50 double strand break repair protein[Source:MGI Symbol;Acc:MGI:109292]
mmucirc_019996	0.437234022	0	0.874468045	Inf	Inf	0.487908363	1	ENSMUSG00000022682	-	Rrn3	RRN3 RNA polymerase I transcription factor homolog(yeast) [Source:MGI Symbol;Acc:MGI:1925255]
mmucirc_012670	0.437234022	0	0.874468045	Inf	Inf	0.487908363	1	ENSMUSG00000023088	-	Abcc1	"ATP-binding cassette, sub-family C (CFTR/MRP),member 1 [Source:MGI Symbol;Acc:MGI:102676]"
mmucirc_011606	0.437234022	0	0.874468045	Inf	Inf	0.487908363	1	ENSMUSG00000038324	-	Trpc4ap	"transient receptor potential cation channel,subfamily C, member 4 associated protein [Source:MGISymbol;Acc:MGI:1930751]"
mmucirc_018515	0.437234022	0	0.874468045	Inf	Inf	0.487908363	1	ENSMUSG00000033400	-	Agl	"amylo-1,6-glucosidase, 4-alpha-glucanotransferase[Source:MGI Symbol;Acc:MGI:1924809]"
mmucirc_004378	0.437234022	0	0.874468045	Inf	Inf	0.487908363	1	ENSMUSG00000056531	-	Ccdc18	coiled-coil domain containing 18 [Source:MGISymbol;Acc:MGI:1922974]
mmucirc_007060	0.437234022	0	0.874468045	Inf	Inf	0.487908363	1	ENSMUSG00000101678;ENSMUSG00000106864	-	Gm29609;Gtf3c2	predicted gene 29609 [Source:MGISymbol;Acc:MGI:5580315];;;"general transcription factor IIIC, polypeptide 2,beta [Source:MGI Symbol;Acc:MGI:1919002]"
mmucirc_012383	0.437234022	0	0.874468045	Inf	Inf	0.487908363	1	ENSMUSG00000030102	-	Itpr1	"inositol 1,4,5-trisphosphate receptor 1 [Source:MGISymbol;Acc:MGI:96623]"
mmucirc_018746	0.437234022	0	0.874468045	Inf	Inf	0.487908363	1	ENSMUSG00000009628	-	Tex15	testis expressed gene 15 [Source:MGISymbol;Acc:MGI:1934816]
mmucirc_014262	0.437234022	0	0.874468045	Inf	Inf	0.487908363	1	ENSMUSG00000039585	-	Myo9a	myosin IXa [Source:MGI Symbol;Acc:MGI:107735]"
mmucirc_000542	0.443877251	0	0.887754501	Inf	Inf	0.488345705	1	ENSMUSG00000020079	-	Supv3l1	"suppressor of var1, 3-like 1 (S. cerevisiae)[Source:MGI Symbol;Acc:MGI:2441711]"
mmucirc_011380	0.443877251	0	0.887754501	Inf	Inf	0.488345705	1	ENSMUSG00000039908	-	Slc26a11	"solute carrier family 26, member 11 [Source:MGISymbol;Acc:MGI:2444589]"
mmucirc_006548	0.443877251	0	0.887754501	Inf	Inf	0.488345705	1	ENSMUSG00000018379	-	Srsf1	serine and arginine-rich splicing factor 1[Source:MGI Symbol;Acc:MGI:98283]
mmucirc_022717	0.443877251	0	0.887754501	Inf	Inf	0.488345705	1	ENSMUSG00000025321	-	Itgb8	integrin beta 8 [Source:MGISymbol;Acc:MGI:1338035]
mmucirc_022818	0.443877251	0	0.887754501	Inf	Inf	0.488345705	1	ENSMUSG00000004789	-	Dlst	dihydrolipoamide S-succinyltransferase (E2component of 2-oxo-glutarate complex) [Source:MGISymbol;Acc:MGI:1926170]
mmucirc_017117	0.443877251	0	0.887754501	Inf	Inf	0.488345705	1	ENSMUSG00000021619	-	Atg10	autophagy related 10 [Source:MGISymbol;Acc:MGI:1914045]
mmucirc_021748	0.443877251	0	0.887754501	Inf	Inf	0.488345705	1	ENSMUSG00000047921	-	Trappc9	trafficking protein particle complex 9 [Source:MGISymbol;Acc:MGI:1923760]
mmucirc_017458	0.443877251	0	0.887754501	Inf	Inf	0.488345705	1	ENSMUSG00000039286	-	Fndc3b	fibronectin type III domain containing 3B[Source:MGI Symbol;Acc:MGI:1919257]
mmucirc_023262	0.443877251	0	0.887754501	Inf	Inf	0.488345705	1	ENSMUSG00000028416	-	Bag1	BCL2-associated athanogene 1 [Source:MGISymbol;Acc:MGI:108047]
mmucirc_002723	0.443877251	0	0.887754501	Inf	Inf	0.488345705	1	ENSMUSG00000028351	mm9_circ_010450	Brinp1	bone morphogenic protein/retinoic acid inducibleneural specific 1 [Source:MGI Symbol;Acc:MGI:1928478]
mmucirc_019222	0.443877251	0	0.887754501	Inf	Inf	0.488345705	1	ENSMUSG00000028207	-	Asph	aspartate-beta-hydroxylase [Source:MGISymbol;Acc:MGI:1914186]
mmucirc_004672	0.443877251	0	0.887754501	Inf	Inf	0.488345705	1	ENSMUSG00000087516	-	-	-
mmucirc_003152	0.443877251	0	0.887754501	Inf	Inf	0.488345705	1	ENSMUSG00000038072	-	Galnt11	polypeptide N-acetylgalactosaminyltransferase 11[Source:MGI Symbol;Acc:MGI:2444392]
mmucirc_003304	0.443877251	0	0.887754501	Inf	Inf	0.488345705	1	ENSMUSG00000070733;ENSMUSG00000107109	-	Fryl;-	FRY like transcription coactivator [Source:MGISymbol;Acc:MGI:1919563];;;-
mmucirc_018299	0.443877251	0	0.887754501	Inf	Inf	0.488345705	1	ENSMUSG00000032537	-	Ephb1	Eph receptor B1 [Source:MGISymbol;Acc:MGI:1096337]
mmucirc_010962	1.495108947	0.674798622	2.315419272	3.431274452	1.778744525	0.48846713	1	ENSMUSG00000023965	-	Fbxl17	F-box and leucine-rich repeat protein 17[Source:MGI Symbol;Acc:MGI:1354704]
mmucirc_004350	0.446168614	0	0.892337227	Inf	Inf	0.488488647	1	ENSMUSG00000033684	-	Qsox1	quiescin Q6 sulfhydryl oxidase 1 [Source:MGISymbol;Acc:MGI:1330818]
mmucirc_020645	0.446168614	0	0.892337227	Inf	Inf	0.488488647	1	ENSMUSG00000019873	-	Reep3	receptor accessory protein 3 [Source:MGISymbol;Acc:MGI:88930]
mmucirc_023663	0.446168614	0	0.892337227	Inf	Inf	0.488488647	1	ENSMUSG00000021275;ENSMUSG00000096942	-	Tecpr2;-	tectonin beta-propeller repeat containing 2[Source:MGI Symbol;Acc:MGI:2144865];;;-
mmucirc_006941	0.446168614	0	0.892337227	Inf	Inf	0.488488647	1	ENSMUSG00000035762;ENSMUSG00000114602	-	Tmem161b;-	transmembrane protein 161B [Source:MGISymbol;Acc:MGI:1919995];;;-
mmucirc_004499	0.446168614	0	0.892337227	Inf	Inf	0.488488647	1	ENSMUSG00000046201	-	Scaf8	SR-related CTD-associated factor 8 [Source:MGISymbol;Acc:MGI:1925212]
mmucirc_020114	0.446168614	0	0.892337227	Inf	Inf	0.488488647	1	ENSMUSG00000024242	mm9_circ_018162	Map4k3	mitogen-activated protein kinase kinase kinasekinase 3 [Source:MGI Symbol;Acc:MGI:2154405]
mmucirc_004374	0.446168614	0	0.892337227	Inf	Inf	0.488488647	1	ENSMUSG00000027326	-	Knl1	kinetochore scaffold 1 [Source:MGISymbol;Acc:MGI:1923714]
mmucirc_003647	0.446168614	0	0.892337227	Inf	Inf	0.488488647	1	ENSMUSG00000027678	-	Ncoa3	nuclear receptor coactivator 3 [Source:MGISymbol;Acc:MGI:1276535]
mmucirc_014389	0.446168614	0	0.892337227	Inf	Inf	0.488488647	1	ENSMUSG00000026867	-	Gapvd1	GTPase activating protein and VPS9 domains 1[Source:MGI Symbol;Acc:MGI:1913941]
mmucirc_014423	0.446168614	0	0.892337227	Inf	Inf	0.488488647	1	ENSMUSG00000027799	-	Nbea	neurobeachin [Source:MGI Symbol;Acc:MGI:1347075]"
mmucirc_006241	0.446168614	0	0.892337227	Inf	Inf	0.488488647	1	ENSMUSG00000028759	mm9_circ_016981	Hp1bp3	"heterochromatin protein 1, binding protein 3[Source:MGI Symbol;Acc:MGI:109369]"
mmucirc_013371	0.446168614	0	0.892337227	Inf	Inf	0.488488647	1	ENSMUSG00000058291	-	Zfp68	zinc finger protein 68 [Source:MGISymbol;Acc:MGI:1344427]
mmucirc_012542	0.446168614	0	0.892337227	Inf	Inf	0.488488647	1	ENSMUSG00000004535	-	Tax1bp1	Tax1 (human T cell leukemia virus type I) bindingprotein 1 [Source:MGI Symbol;Acc:MGI:1289308]
mmucirc_009926	0.446168614	0	0.892337227	Inf	Inf	0.488488647	1	ENSMUSG00000030655	-	Smg1	"SMG1 homolog, phosphatidylinositol 3-kinase-relatedkinase (C. elegans) [Source:MGI Symbol;Acc:MGI:1919742]"
mmucirc_010399	0.446168614	0	0.892337227	Inf	Inf	0.488488647	1	ENSMUSG00000039163	-	Cmc1	COX assembly mitochondrial protein 1 [Source:MGISymbol;Acc:MGI:1915149]
mmucirc_003635	1.056396219	0.328117985	1.784674454	5.439124145	2.443374355	0.488789145	1	ENSMUSG00000004383	-	Large1	LARGE xylosyl- and glucuronyltransferase 1[Source:MGI Symbol;Acc:MGI:1342270]
mmucirc_002655	0.452811842	0	0.905623684	Inf	Inf	0.488880943	1	ENSMUSG00000034801	-	Sos2	SOS Ras/Rho guanine nucleotide exchange factor 2[Source:MGI Symbol;Acc:MGI:98355]
mmucirc_023688	0.452811842	0	0.905623684	Inf	Inf	0.488880943	1	ENSMUSG00000032846	-	Zswim6	zinc finger SWIM-type containing 6 [Source:MGISymbol;Acc:MGI:1914513]
mmucirc_018561	0.452811842	0	0.905623684	Inf	Inf	0.488880943	1	ENSMUSG00000098004;ENSMUSG00000040174	-	Gm27027;Alkbh3	"predicted gene, 27027 [Source:MGISymbol;Acc:MGI:5504142]";;;"alkB homolog 3, alpha-ketoglutarate-dependentdioxygenase [Source:MGI Symbol;Acc:MGI:1916363]"
mmucirc_018377	0.452811842	0	0.905623684	Inf	Inf	0.488880943	1	ENSMUSG00000028019	-	Pdgfc	"platelet-derived growth factor, C polypeptide[Source:MGI Symbol;Acc:MGI:1859631]"
mmucirc_013603	1.356148707	2.42676446	0.285532954	0.117659937	-3.087304923	0.488900276	1	ENSMUSG00000022306	-	Zfpm2	"zinc finger protein, multitype 2 [Source:MGISymbol;Acc:MGI:1334444]"
mmucirc_019570	2.268317331	1.324295439	3.212339224	2.425696813	1.27839924	0.488984461	1	ENSMUSG00000020954	-	Strn3	"striatin, calmodulin binding protein 3 [Source:MGISymbol;Acc:MGI:2151064]"
mmucirc_023683	0.45945507	0	0.918910141	Inf	Inf	0.489241426	1	ENSMUSG00000026289	-	Atg16l1	autophagy related 16-like 1 (S. cerevisiae)[Source:MGI Symbol;Acc:MGI:1924290]
mmucirc_016142	0.45945507	0	0.918910141	Inf	Inf	0.489241426	1	ENSMUSG00000055013	-	Agap1	"ArfGAP with GTPase domain, ankyrin repeat and PHdomain 1 [Source:MGI Symbol;Acc:MGI:2653690]"
mmucirc_001258	0.45945507	0	0.918910141	Inf	Inf	0.489241426	1	ENSMUSG00000020319	-	Wdpcp	WD repeat containing planar cell polarity effector[Source:MGI Symbol;Acc:MGI:2144467]
mmucirc_002886	0.45945507	0	0.918910141	Inf	Inf	0.489241426	1	ENSMUSG00000037486	-	Asxl2	"additional sex combs like 2, transcriptionalregulator [Source:MGI Symbol;Acc:MGI:1922552]"
mmucirc_020490	0.45945507	0	0.918910141	Inf	Inf	0.489241426	1	ENSMUSG00000052812	-	Atad2b	"ATPase family, AAA domain containing 2B [Source:MGISymbol;Acc:MGI:2444798]"
mmucirc_016035	0.45945507	0	0.918910141	Inf	Inf	0.489241426	1	ENSMUSG00000047022	mm9_circ_017659	Mipol1	mirror-image polydactyly 1 [Source:MGISymbol;Acc:MGI:1920740]
mmucirc_002781	0.45945507	0	0.918910141	Inf	Inf	0.489241426	1	ENSMUSG00000068663	-	Clec16a	"C-type lectin domain family 16, member A[Source:MGI Symbol;Acc:MGI:1921624]"
mmucirc_015830	0.45945507	0	0.918910141	Inf	Inf	0.489241426	1	ENSMUSG00000069729	-	Arid1b	AT rich interactive domain 1B (SWI-like)[Source:MGI Symbol;Acc:MGI:1926129]
mmucirc_010839	0.45945507	0	0.918910141	Inf	Inf	0.489241426	1	ENSMUSG00000000826	-	Dnajc5	DnaJ heat shock protein family (Hsp40) member C5[Source:MGI Symbol;Acc:MGI:892995]
mmucirc_019931	0.45945507	0	0.918910141	Inf	Inf	0.489241426	1	ENSMUSG00000053965	mm9_circ_007906	Pde5a	"phosphodiesterase 5A, cGMP-specific [Source:MGISymbol;Acc:MGI:2651499]"
mmucirc_012008	0.45945507	0	0.918910141	Inf	Inf	0.489241426	1	ENSMUSG00000038578	-	Susd1	sushi domain containing 1 [Source:MGISymbol;Acc:MGI:3651543]
mmucirc_018076	0.45945507	0	0.918910141	Inf	Inf	0.489241426	1	ENSMUSG00000047221	-	Fam185a	"family with sequence similarity 185, member A[Source:MGI Symbol;Acc:MGI:2140983]"
mmucirc_005759	0.45945507	0	0.918910141	Inf	Inf	0.489241426	1	ENSMUSG00000030101	-	Sumf1	sulfatase modifying factor 1 [Source:MGISymbol;Acc:MGI:1889844]
mmucirc_014805	0.45945507	0	0.918910141	Inf	Inf	0.489241426	1	ENSMUSG00000004631	-	Sgce	"sarcoglycan, epsilon [Source:MGISymbol;Acc:MGI:1329042]"
mmucirc_019929	0.45945507	0	0.918910141	Inf	Inf	0.489241426	1	ENSMUSG00000030067;ENSMUSG00000030068	-	Foxp1;Gm20696	forkhead box P1 [Source:MGISymbol;Acc:MGI:1914004];;;predicted gene 20696 [Source:MGISymbol;Acc:MGI:5313143]
mmucirc_020414	0.45945507	0	0.918910141	Inf	Inf	0.489241426	1	ENSMUSG00000009670	-	Tex11	testis expressed gene 11 [Source:MGISymbol;Acc:MGI:1933237]
mmucirc_002679	0.45945507	0	0.918910141	Inf	Inf	0.489241426	1	ENSMUSG00000025525	-	Apool	apolipoprotein O-like [Source:MGISymbol;Acc:MGI:1915367]
mmucirc_010416	0.45945507	0	0.918910141	Inf	Inf	0.489241426	1	ENSMUSG00000006678	-	Pola1	"polymerase (DNA directed), alpha 1 [Source:MGISymbol;Acc:MGI:99660]"
mmucirc_020717	0.461746433	0	0.923492866	Inf	Inf	0.489358621	1	ENSMUSG00000026383;ENSMUSG00000102687	-	Epb41l5;-	erythrocyte membrane protein band 4.1 like 5[Source:MGI Symbol;Acc:MGI:103006];;;-
mmucirc_013384	0.461746433	0	0.923492866	Inf	Inf	0.489358621	1	ENSMUSG00000026600	-	Soat1	sterol O-acyltransferase 1 [Source:MGISymbol;Acc:MGI:104665]
mmucirc_001501	0.461746433	0	0.923492866	Inf	Inf	0.489358621	1	ENSMUSG00000047712	-	Ust	uronyl-2-sulfotransferase [Source:MGISymbol;Acc:MGI:2442406]
mmucirc_004414	0.461746433	0	0.923492866	Inf	Inf	0.489358621	1	ENSMUSG00000020272	-	Stk10	serine/threonine kinase 10 [Source:MGISymbol;Acc:MGI:1099439]
mmucirc_010001	0.461746433	0	0.923492866	Inf	Inf	0.489358621	1	ENSMUSG00000020859	-	Spag9	sperm associated antigen 9 [Source:MGISymbol;Acc:MGI:1918084]
mmucirc_018353	0.461746433	0	0.923492866	Inf	Inf	0.489358621	1	ENSMUSG00000001441	-	Npepps	aminopeptidase puromycin sensitive [Source:MGISymbol;Acc:MGI:1101358]
mmucirc_010847	0.461746433	0	0.923492866	Inf	Inf	0.489358621	1	ENSMUSG00000005656	-	Snx6	sorting nexin 6 [Source:MGISymbol;Acc:MGI:1919433]
mmucirc_006910	0.461746433	0	0.923492866	Inf	Inf	0.489358621	1	ENSMUSG00000021646	-	Mccc2	methylcrotonoyl-Coenzyme A carboxylase 2 (beta)[Source:MGI Symbol;Acc:MGI:1925288]
mmucirc_015967	0.461746433	0	0.923492866	Inf	Inf	0.489358621	1	ENSMUSG00000040651	-	Tasor	transcription activation suppressor [Source:MGISymbol;Acc:MGI:1921694]
mmucirc_007257	0.461746433	0	0.923492866	Inf	Inf	0.489358621	1	ENSMUSG00000063895;ENSMUSG00000114797	-	Nupl1;Gm49336	nucleoporin like 1 [Source:MGISymbol;Acc:MGI:1919094];;;"predicted gene, 49336 [Source:MGISymbol;Acc:MGI:6121524]"
mmucirc_007583	0.461746433	0	0.923492866	Inf	Inf	0.489358621	1	NA	-	-	-
mmucirc_023182	0.461746433	0	0.923492866	Inf	Inf	0.489358621	1	ENSMUSG00000034557	mm9_circ_005300	Zfyve9	"zinc finger, FYVE domain containing 9 [Source:MGISymbol;Acc:MGI:2652838]"
mmucirc_018518	0.461746433	0	0.923492866	Inf	Inf	0.489358621	1	ENSMUSG00000040118	-	Cacna2d1	"calcium channel, voltage-dependent, alpha2/deltasubunit 1 [Source:MGI Symbol;Acc:MGI:88295]"
mmucirc_020537	0.461746433	0	0.923492866	Inf	Inf	0.489358621	1	ENSMUSG00000030067;ENSMUSG00000030068;ENSMUSG00000093559	-	Foxp1;Gm20696;-	forkhead box P1 [Source:MGISymbol;Acc:MGI:1914004];;;predicted gene 20696 [Source:MGISymbol;Acc:MGI:5313143];;;-
mmucirc_022872	0.461746433	0	0.923492866	Inf	Inf	0.489358621	1	ENSMUSG00000015133	-	Lrrk1	leucine-rich repeat kinase 1 [Source:MGISymbol;Acc:MGI:2142227]
mmucirc_001672	0.461746433	0	0.923492866	Inf	Inf	0.489358621	1	ENSMUSG00000037257	-	Aagab	alpha- and gamma-adaptin binding protein[Source:MGI Symbol;Acc:MGI:1914189]
mmucirc_017167	2.300231872	0.65623597	3.944227774	6.010380344	2.587456289	0.489483737	1	ENSMUSG00000037627	-	Rgs22	regulator of G-protein signalling 22 [Source:MGISymbol;Acc:MGI:3613651]
mmucirc_015724	1.051082015	0.339941484	1.762222546	5.183899672	2.374037797	0.48951961	1	ENSMUSG00000042496	-	Prdm10	PR domain containing 10 [Source:MGISymbol;Acc:MGI:2682952]
mmucirc_022002	0.468389662	0	0.936779323	Inf	Inf	0.489678336	1	ENSMUSG00000053332	-	-	-
mmucirc_001463	0.468389662	0	0.936779323	Inf	Inf	0.489678336	1	ENSMUSG00000019794	-	Katna1	katanin p60 (ATPase-containing) subunit A1[Source:MGI Symbol;Acc:MGI:1344353]
mmucirc_020871	0.468389662	0	0.936779323	Inf	Inf	0.489678336	1	ENSMUSG00000020576	-	Nbas	neuroblastoma amplified sequence [Source:MGISymbol;Acc:MGI:1918419]
mmucirc_013946	0.468389662	0	0.936779323	Inf	Inf	0.489678336	1	ENSMUSG00000035954	-	Dock4	dedicator of cytokinesis 4 [Source:MGISymbol;Acc:MGI:1918006]
mmucirc_021436	0.468389662	0	0.936779323	Inf	Inf	0.489678336	1	ENSMUSG00000094870	-	Zfp131	zinc finger protein 131 [Source:MGISymbol;Acc:MGI:1919715]
mmucirc_005249	0.468389662	0	0.936779323	Inf	Inf	0.489678336	1	ENSMUSG00000021147	-	Wdr37	WD repeat domain 37 [Source:MGISymbol;Acc:MGI:1920393]
mmucirc_004486	0.468389662	0	0.936779323	Inf	Inf	0.489678336	1	ENSMUSG00000021767	mm9_circ_015449	Kat6b	K(lysine) acetyltransferase 6B [Source:MGISymbol;Acc:MGI:1858746]
mmucirc_001485	0.468389662	0	0.936779323	Inf	Inf	0.489678336	1	ENSMUSG00000021911	mm9_circ_008767	Parg	poly (ADP-ribose) glycohydrolase [Source:MGISymbol;Acc:MGI:1347094]
mmucirc_019126	0.468389662	0	0.936779323	Inf	Inf	0.489678336	1	ENSMUSG00000037572	-	Wdhd1	WD repeat and HMG-box DNA binding protein 1[Source:MGI Symbol;Acc:MGI:2443514]
mmucirc_000905	0.468389662	0	0.936779323	Inf	Inf	0.489678336	1	ENSMUSG00000047141	-	Zfp654	zinc finger protein 654 [Source:MGISymbol;Acc:MGI:1919270]
mmucirc_022982	0.468389662	0	0.936779323	Inf	Inf	0.489678336	1	ENSMUSG00000026781	-	Acbd5	acyl-Coenzyme A binding domain containing 5[Source:MGI Symbol;Acc:MGI:1921409]
mmucirc_005967	0.468389662	0	0.936779323	Inf	Inf	0.489678336	1	ENSMUSG00000029048	-	Rer1	retention in endoplasmic reticulum sorting receptor1 [Source:MGI Symbol;Acc:MGI:1915080]
mmucirc_020018	0.468389662	0	0.936779323	Inf	Inf	0.489678336	1	ENSMUSG00000028403	-	Zdhhc21	"zinc finger, DHHC domain containing 21 [Source:MGISymbol;Acc:MGI:1915518]"
mmucirc_007566	0.468389662	0	0.936779323	Inf	Inf	0.489678336	1	ENSMUSG00000014554	-	Dguok	deoxyguanosine kinase [Source:MGISymbol;Acc:MGI:1351602]
mmucirc_014340	0.468389662	0	0.936779323	Inf	Inf	0.489678336	1	ENSMUSG00000042444	-	Mindy2	MINDY lysine 48 deubiquitinase 2 [Source:MGISymbol;Acc:MGI:2443086]
mmucirc_008566	0.468389662	0	0.936779323	Inf	Inf	0.489678336	1	ENSMUSG00000032342	-	Mto1	mitochondrial tRNA translation optimization 1[Source:MGI Symbol;Acc:MGI:1915541]
mmucirc_022405	1.047461628	0.328117985	1.766805272	5.38466452	2.428856463	0.490013505	1	ENSMUSG00000024544	-	Ldlrad4	low density lipoprotein receptor class A domaincontaining 4 [Source:MGI Symbol;Acc:MGI:1277150]
mmucirc_015732	1.711894326	0.679882968	2.743905685	4.035850015	2.01287256	0.490145755	1	ENSMUSG00000052139	-	Babam2	BRISC and BRCA1 A complex member 2 [Source:MGISymbol;Acc:MGI:1333875]
mmucirc_005368	1.045517	0.346680637	1.744353364	5.031585779	2.331013158	0.490277499	1	ENSMUSG00000042942	-	Greb1l	growth regulation by estrogen in breast cancer-like[Source:MGI Symbol;Acc:MGI:3576497]
mmucirc_011287	1.044438787	0.339941484	1.748936089	5.144815131	2.363119238	0.490423475	1	ENSMUSG00000026098	-	Pms1	"PMS1 homolog 1, mismatch repair system component[Source:MGI Symbol;Acc:MGI:1202302]"
mmucirc_005087	1.044438787	0.339941484	1.748936089	5.144815131	2.363119238	0.490423475	1	ENSMUSG00000026797	-	Stxbp1	syntaxin binding protein 1 [Source:MGISymbol;Acc:MGI:107363]
mmucirc_018350	2.178109886	3.406153991	0.95006578	0.278926256	-1.84204435	0.490643245	1	ENSMUSG00000025340;ENSMUSG00000080893	mm9_circ_012854	Rabgef1;-	RAB guanine nucleotide exchange factor (GEF) 1[Source:MGI Symbol;Acc:MGI:1929459];;;-
mmucirc_005358	6.567388962	5.082214412	8.052563511	1.584459619	0.663990892	0.490675123	1	ENSMUSG00000021519	-	Mterf3	mitochondrial transcription termination factor 3[Source:MGI Symbol;Acc:MGI:1913660]
mmucirc_012011	1.042147424	0.339941484	1.744353364	5.131334206	2.359333992	0.490732739	1	ENSMUSG00000024242	-	Map4k3	mitogen-activated protein kinase kinase kinasekinase 3 [Source:MGI Symbol;Acc:MGI:2154405]
mmucirc_014105	4.461760611	5.69789554	3.225625681	0.566108251	-0.820850143	0.491099667	1	ENSMUSG00000069089	-	Cdk7	cyclin-dependent kinase 7 [Source:MGISymbol;Acc:MGI:102956]
mmucirc_000561	1.038873772	0.346680637	1.731066907	4.993261005	2.319982321	0.491172285	1	ENSMUSG00000042523	-	Dnal1	"dynein, axonemal, light chain 1 [Source:MGISymbol;Acc:MGI:1921462]"
mmucirc_017875	1.038527037	0.328117985	1.748936089	5.330204895	2.414190992	0.491218679	1	ENSMUSG00000050965	-	Prkca	"protein kinase C, alpha [Source:MGISymbol;Acc:MGI:97595]"
mmucirc_007821	1.943992061	3.281179849	0.606804273	0.18493478	-2.434911524	0.491550682	1	ENSMUSG00000028926	-	Cdk14	cyclin-dependent kinase 14 [Source:MGISymbol;Acc:MGI:894318]
mmucirc_003121	1.035504195	0.339941484	1.731066907	5.092249665	2.348303154	0.491621811	1	ENSMUSG00000040451	-	Sgms1	sphingomyelin synthase 1 [Source:MGISymbol;Acc:MGI:2444110]
mmucirc_007152	2.164133118	3.088084776	1.24018146	0.401602142	-1.316161132	0.491993453	1	ENSMUSG00000042548	-	Asxl1	additional sex combs like 1 [Source:MGISymbol;Acc:MGI:2684063]
mmucirc_001955	2.145378615	3.024002857	1.266754373	0.41889986	-1.255322693	0.493465603	1	ENSMUSG00000029326	-	Enoph1	enolase-phosphatase 1 [Source:MGISymbol;Acc:MGI:1915120]
mmucirc_007265	2.142162879	3.093169121	1.191156638	0.385092632	-1.376722575	0.493717539	1	ENSMUSG00000020271	-	Fbxw11	F-box and WD-40 domain protein 11 [Source:MGISymbol;Acc:MGI:2144023]
mmucirc_023464	7.668059008	6.137389439	9.198728578	1.498801513	0.583809339	0.494105417	1	ENSMUSG00000019802	-	Sec63	SEC63-like (S. cerevisiae) [Source:MGISymbol;Acc:MGI:2155302]
mmucirc_012537	2.129992646	3.050959471	1.20902582	0.396277247	-1.33541796	0.494669209	1	ENSMUSG00000025147	-	Mob2	MOB kinase activator 2 [Source:MGISymbol;Acc:MGI:1919891]
mmucirc_006544	2.129800796	3.024002857	1.235598734	0.408597079	-1.291249205	0.494684186	1	ENSMUSG00000020576	-	Nbas	neuroblastoma amplified sequence [Source:MGISymbol;Acc:MGI:1918419]
mmucirc_011744	21.66018964	24.01216625	19.30821304	0.804101256	-0.314550911	0.49566223	1	ENSMUSG00000059474	mm9_circ_012849	Mbtd1	mbt domain containing 1 [Source:MGISymbol;Acc:MGI:2143977]
mmucirc_012524	5.342507177	4.077523076	6.607491278	1.620466925	0.696409574	0.496347117	1	ENSMUSG00000038485	-	Socs7	suppressor of cytokine signaling 7 [Source:MGISymbol;Acc:MGI:2651588]
mmucirc_003886	2.105171509	2.983448015	1.226895003	0.411233913	-1.28196885	0.496594082	1	ENSMUSG00000033417	-	Cacul1	"CDK2 associated, cullin domain 1 [Source:MGISymbol;Acc:MGI:1926082]"
mmucirc_004781	2.104786765	3.013834166	1.195739363	0.396750218	-1.333697078	0.496623614	1	ENSMUSG00000037486	mm9_circ_007078	Asxl2	"additional sex combs like 2, transcriptionalregulator [Source:MGI Symbol;Acc:MGI:1922552]"
mmucirc_003796	13.13121771	14.8913288	11.37110663	0.763605907	-0.389099831	0.496977947	1	ENSMUSG00000021687	-	Scamp1	secretory carrier membrane protein 1 [Source:MGISymbol;Acc:MGI:1349480]
mmucirc_008114	1.315472135	0.346680637	2.284263633	6.588956486	2.720049999	0.497067199	1	ENSMUSG00000042390	-	Gatad2b	GATA zinc finger domain containing 2B [Source:MGISymbol;Acc:MGI:2443225]
mmucirc_006999	19.78184265	22.01815653	17.54552877	0.796866384	-0.327590257	0.497851546	1	ENSMUSG00000024566	mm9_circ_012897	Atp9b	"ATPase, class II, type 9B [Source:MGISymbol;Acc:MGI:1354757]"
mmucirc_003487	1.312102558	0.339941484	2.284263633	6.719578933	2.748370833	0.498209576	1	ENSMUSG00000034158	-	Lrrc58	leucine rich repeat containing 58 [Source:MGISymbol;Acc:MGI:2443542]
mmucirc_022126	16.73675613	18.88951692	14.58399533	0.772068201	-0.373199801	0.499576233	1	ENSMUSG00000024622	-	Hmgxb3	HMG box domain containing 3 [Source:MGISymbol;Acc:MGI:2441817]
mmucirc_018539	3.500817721	2.357598197	4.644037245	1.969817101	0.97806168	0.499643564	1	ENSMUSG00000060548	-	Tnfrsf19	"tumor necrosis factor receptor superfamily, member19 [Source:MGI Symbol;Acc:MGI:1352474]"
mmucirc_010964	3.469624072	2.406547	4.532701145	1.88348748	0.913406443	0.50183322	1	ENSMUSG00000022021	-	Diaph3	diaphanous related formin 3 [Source:MGISymbol;Acc:MGI:1927222]
mmucirc_010044	25.12538715	22.51915213	27.73162217	1.231468308	0.3003795	0.501889231	1	ENSMUSG00000032253	mm9_circ_017196	Phip	pleckstrin homology domain interacting protein[Source:MGI Symbol;Acc:MGI:1932404]
mmucirc_006830	9.247259187	10.78164484	7.712873535	0.715370767	-0.48323693	0.502538738	1	ENSMUSG00000027799	mm9_circ_016655	Nbea	neurobeachin [Source:MGI Symbol;Acc:MGI:1347075]"
mmucirc_002226	14.7546734	17.2269348	12.282412	0.712977215	-0.488072123	0.502927865	1	ENSMUSG00000026134	-	Prim2	"DNA primase, p58 subunit [Source:MGISymbol;Acc:MGI:97758]"
mmucirc_014928	3.452968039	2.399807847	4.506128231	1.877703766	0.908969476	0.503013653	1	ENSMUSG00000040913	-	Fbxw4	F-box and WD-40 domain protein 4 [Source:MGISymbol;Acc:MGI:1354698]
mmucirc_002504	1.377667538	0.328117985	2.427217092	7.397391192	2.887016571	0.504338697	1	ENSMUSG00000022401	-	Xpnpep3	"X-prolyl aminopeptidase 3, mitochondrial[Source:MGI Symbol;Acc:MGI:2445217]"
mmucirc_012288	2.483994234	3.411118415	1.556870053	0.456410439	-1.131596306	0.505521444	1	ENSMUSG00000058881	mm9_circ_017856	Zfp516	zinc finger protein 516 [Source:MGISymbol;Acc:MGI:2443957]
mmucirc_006908	0.571065908	0	1.142131816	Inf	Inf	0.505622901	1	ENSMUSG00000034343	-	Ube2f	ubiquitin-conjugating enzyme E2F (putative)[Source:MGI Symbol;Acc:MGI:1915171]
mmucirc_009565	0.571065908	0	1.142131816	Inf	Inf	0.505622901	1	ENSMUSG00000078619	-	Smarcd2	"SWI/SNF related, matrix associated, actin dependentregulator of chromatin, subfamily d, member 2 [Source:MGISymbol;Acc:MGI:1933621]"
mmucirc_013075	0.571065908	0	1.142131816	Inf	Inf	0.505622901	1	ENSMUSG00000021374	-	Nup153	nucleoporin 153 [Source:MGISymbol;Acc:MGI:2385621]
mmucirc_005163	0.571065908	0	1.142131816	Inf	Inf	0.505622901	1	ENSMUSG00000035139	-	Secisbp2	SECIS binding protein 2 [Source:MGISymbol;Acc:MGI:1922670]
mmucirc_004595	0.571065908	0	1.142131816	Inf	Inf	0.505622901	1	ENSMUSG00000023026	-	Dip2b	disco interacting protein 2 homolog B [Source:MGISymbol;Acc:MGI:2145977]
mmucirc_009303	0.571065908	0	1.142131816	Inf	Inf	0.505622901	1	ENSMUSG00000023830	-	Igf2r	insulin-like growth factor 2 receptor [Source:MGISymbol;Acc:MGI:96435]
mmucirc_010946	0.571065908	0	1.142131816	Inf	Inf	0.505622901	1	ENSMUSG00000054611	-	Kdm2a	lysine (K)-specific demethylase 2A [Source:MGISymbol;Acc:MGI:1354736]
mmucirc_007198	0.571065908	0	1.142131816	Inf	Inf	0.505622901	1	ENSMUSG00000037259	-	Dzank1	double zinc ribbon and ankyrin repeat domains 1[Source:MGI Symbol;Acc:MGI:2139080]
mmucirc_011444	0.571065908	0	1.142131816	Inf	Inf	0.505622901	1	ENSMUSG00000035877;ENSMUSG00000085303	-	Zhx3;-	zinc fingers and homeoboxes 3 [Source:MGISymbol;Acc:MGI:2444772];;;-
mmucirc_000485	0.571065908	0	1.142131816	Inf	Inf	0.505622901	1	NA	-	-	-
mmucirc_006952	0.571065908	0	1.142131816	Inf	Inf	0.505622901	1	ENSMUSG00000058897	-	Col25a1	"collagen, type XXV, alpha 1 [Source:MGISymbol;Acc:MGI:1924268]"
mmucirc_002287	0.571065908	0	1.142131816	Inf	Inf	0.505622901	1	ENSMUSG00000028532	-	Cachd1	cache domain containing 1 [Source:MGISymbol;Acc:MGI:2444177]
mmucirc_015001	0.571065908	0	1.142131816	Inf	Inf	0.505622901	1	ENSMUSG00000028621	-	Cyb5rl	cytochrome b5 reductase-like [Source:MGISymbol;Acc:MGI:1919657]
mmucirc_005172	0.571065908	0	1.142131816	Inf	Inf	0.505622901	1	ENSMUSG00000028617	-	Lrrc42	leucine rich repeat containing 42 [Source:MGISymbol;Acc:MGI:1925059]
mmucirc_010837	0.571065908	0	1.142131816	Inf	Inf	0.505622901	1	ENSMUSG00000073910	-	Mob3b	MOB kinase activator 3B [Source:MGISymbol;Acc:MGI:2664539]
mmucirc_003501	0.571065908	0	1.142131816	Inf	Inf	0.505622901	1	ENSMUSG00000029544	-	Cabp1	calcium binding protein 1 [Source:MGISymbol;Acc:MGI:1352750]
mmucirc_008315	0.571065908	0	1.142131816	Inf	Inf	0.505622901	1	ENSMUSG00000029176	-	Anapc4	anaphase promoting complex subunit 4 [Source:MGISymbol;Acc:MGI:1098673]
mmucirc_009599	0.571065908	0	1.142131816	Inf	Inf	0.505622901	1	ENSMUSG00000023403	-	Stk31	serine threonine kinase 31 [Source:MGISymbol;Acc:MGI:1924735]
mmucirc_020715	0.571065908	0	1.142131816	Inf	Inf	0.505622901	1	ENSMUSG00000015709	-	Arnt2	aryl hydrocarbon receptor nuclear translocator 2[Source:MGI Symbol;Acc:MGI:107188]
mmucirc_010919	0.571065908	0	1.142131816	Inf	Inf	0.505622901	1	ENSMUSG00000031921	-	Terf2	telomeric repeat binding factor 2 [Source:MGISymbol;Acc:MGI:1195972]
mmucirc_005472	0.571065908	0	1.142131816	Inf	Inf	0.505622901	1	ENSMUSG00000035934	-	Pknox2	Pbx/knotted 1 homeobox 2 [Source:MGISymbol;Acc:MGI:2445415]
mmucirc_014388	0.571065908	0	1.142131816	Inf	Inf	0.505622901	1	ENSMUSG00000032384	-	Csnk1g1	"casein kinase 1, gamma 1 [Source:MGISymbol;Acc:MGI:2660884]"
mmucirc_014793	0.571065908	0	1.142131816	Inf	Inf	0.505622901	1	ENSMUSG00000032350	-	Gclc	"glutamate-cysteine ligase, catalytic subunit[Source:MGI Symbol;Acc:MGI:104990]"
mmucirc_023495	0.571065908	0	1.142131816	Inf	Inf	0.505622901	1	ENSMUSG00000034973	-	Dop1a	DOP1 leucine zipper like protein A [Source:MGISymbol;Acc:MGI:1289294]
mmucirc_001420	4.634969769	3.113386581	6.156552958	1.977445716	0.983638091	0.506611301	1	ENSMUSG00000056476	-	Med12l	mediator complex subunit 12-like [Source:MGISymbol;Acc:MGI:2139916]
mmucirc_002555	2.449815753	3.422941914	1.476689592	0.43140948	-1.212870215	0.507651729	1	ENSMUSG00000020542	-	Myocd	myocardin [Source:MGI Symbol;Acc:MGI:2137495]"
mmucirc_016269	2.447910135	3.414547952	1.481272318	0.433812129	-1.204857704	0.507772311	1	ENSMUSG00000036792	-	Mbd5	methyl-CpG binding domain protein 5 [Source:MGISymbol;Acc:MGI:2138934]
mmucirc_010747	2.443557269	3.392555763	1.494558774	0.440540666	-1.182652896	0.508048465	1	ENSMUSG00000040481	-	Bptf	bromodomain PHD finger transcription factor[Source:MGI Symbol;Acc:MGI:2444008]
mmucirc_013196	2.44263394	3.377422648	1.507845231	0.446448487	-1.163434374	0.508107171	1	ENSMUSG00000013076	-	Amotl1	angiomotin-like 1 [Source:MGISymbol;Acc:MGI:1922973]
mmucirc_007569	2.309566954	0.996177454	3.622956455	3.636858516	1.862692802	0.508145563	1	ENSMUSG00000028136;ENSMUSG00000106061;ENSMUSG00000104631	-	Snx27;-;-	sorting nexin family member 27 [Source:MGISymbol;Acc:MGI:1923992];;;-;;;-
mmucirc_000783	5.784436025	7.040753631	4.528118419	0.643129792	-0.636818173	0.508523316	1	ENSMUSG00000040929	-	Rfx3	"regulatory factor X, 3 (influences HLA class IIexpression) [Source:MGI Symbol;Acc:MGI:106582]"
mmucirc_001104	2.435297241	3.340297343	1.530297139	0.458132011	-1.126164723	0.50857524	1	ENSMUSG00000038368;ENSMUSG00000070077	mm9_circ_005159	Focad;-	focadhesin [Source:MGI Symbol;Acc:MGI:2676921]";;;-
mmucirc_003571	2.433314604	3.407808799	1.45882041	0.428081649	-1.224042104	0.508702216	1	ENSMUSG00000030287	-	Itpr2	"inositol 1,4,5-triphosphate receptor 2 [Source:MGISymbol;Acc:MGI:99418]"
mmucirc_019156	0.606804273	0	1.213608546	Inf	Inf	0.508930387	1	ENSMUSG00000020193	-	Zpbp	zona pellucida binding protein [Source:MGISymbol;Acc:MGI:1855701]
mmucirc_015583	0.606804273	0	1.213608546	Inf	Inf	0.508930387	1	ENSMUSG00000035455	-	Fignl1	fidgetin-like 1 [Source:MGISymbol;Acc:MGI:1890648]
mmucirc_000834	0.606804273	0	1.213608546	Inf	Inf	0.508930387	1	ENSMUSG00000020456	-	Ogdh	oxoglutarate (alpha-ketoglutarate) dehydrogenase(lipoamide) [Source:MGI Symbol;Acc:MGI:1098267]
mmucirc_011041	0.606804273	0	1.213608546	Inf	Inf	0.508930387	1	ENSMUSG00000018171	-	Vmp1	vacuole membrane protein 1 [Source:MGISymbol;Acc:MGI:1923159]
mmucirc_002338	0.606804273	0	1.213608546	Inf	Inf	0.508930387	1	ENSMUSG00000048924	-	Ccdc125	coiled-coil domain containing 125 [Source:MGISymbol;Acc:MGI:1923291]
mmucirc_022609	0.606804273	0	1.213608546	Inf	Inf	0.508930387	1	ENSMUSG00000025453;ENSMUSG00000116207	-	Nnt;Nnt	nicotinamide nucleotide transhydrogenase[Source:MGI Symbol;Acc:MGI:109279];;;nicotinamide nucleotide transhydrogenase[Source:MGI Symbol;Acc:MGI:109279]
mmucirc_017904	0.606804273	0	1.213608546	Inf	Inf	0.508930387	1	ENSMUSG00000019726	-	Lyst	lysosomal trafficking regulator [Source:MGISymbol;Acc:MGI:107448]
[truncated: 3,703 more rows]
