# Supplementary material for: Identification and analysis of key circRNAs in the mouse embryonic ovary provides insight into primordial follicle development
Source: BMC Genomics. 2024 Feb 3;25:139. doi: 10.1186/s12864-024-10058-y (PMC10837906; doi:10.1186/s12864-024-10058-y)
Supplement: Supplementary file 4 — Supplementary Material 4 [file 12864_2024_10058_MOESM4_ESM.csv]

CircRNAs upregulated in 17.5 dpc ovaries of mouse embryos relative to 15.5 dpc ovaries,,,,,,,,,,,
Gene ID,baseMean,M15_5d,M17_5d,foldChange,log2FoldChange,pval,padj,SourceGene,circBase_ID,SourceGeneName,SourceGeneDescription
mmucirc_018161,9.334895704,0,18.66979141,Inf,Inf,1.29E-08,7.34E-05,ENSMUSG00000071424,-,Grid2,"""glutamate receptor, ionotropic, delta 2 [Source:MGISymbol	Acc:MGI:95813]"""
mmucirc_001704,6.067394028,0,12.13478806,Inf,Inf,3.79E-05,0.107980108,NA,-,-,-
mmucirc_019622,5.344983664,0.339941484,10.35002585,30.44649253,4.928204132,0.000352735,0.670313516,ENSMUSG00000021420,-,Fars2,phenylalanine-tRNA synthetase 2 (mitochondrial)[Source:MGI Symbol	Acc:MGI:1917205]
mmucirc_020406,10.95566862,3.686977981,18.22435925,4.942898859,2.305357386,0.000878788,1,ENSMUSG00000028347,mm9_circ_013644,Tmeff1,transmembrane protein with EGF-like and twofollistatin-like domains 1 [Source:MGISymbol	Acc:MGI:1926810]
mmucirc_021356,27.02987405,15.23292509,38.82682302,2.548875071,1.349860664,0.000881471,1,ENSMUSG00000001911,mm9_circ_002886,Nfix,nuclear factor I/X [Source:MGISymbol	Acc:MGI:97311]
mmucirc_014674,4.515963933,0.328117985,8.70380988,26.5264639,4.729360465,0.001564882,1,ENSMUSG00000021662,-,Arhgef28,Rho guanine nucleotide exchange factor (GEF) 28[Source:MGI Symbol	Acc:MGI:1346016]
mmucirc_013111,3.611268781,0,7.222537563,Inf,Inf,0.001586874,1,ENSMUSG00000027209	ENSMUSG00000065084,-,Fam227b	-,"""family with sequence similarity 227, member B[Source:MGI Symbol	Acc:MGI:1923073]""			-"
mmucirc_014838,18.28990649,9.575584389,27.00422859,2.820112851,1.495752895,0.002495797,1,ENSMUSG00000038368,-,Focad,"focadhesin [Source:MGI Symbol	Acc:MGI:2676921]"""
mmucirc_002297,21.82079127,12.50665406,31.13492848,2.489469071,1.315838092,0.003868784,1,ENSMUSG00000039159	ENSMUSG00000087846	ENSMUSG00000039130,-,Ube2h	-	Zc3hc1,"ubiquitin-conjugating enzyme E2H [Source:MGISymbol	Acc:MGI:104632]			-			zinc finger, C3HC type 1 [Source:MGISymbol	Acc:MGI:1916023]"""
mmucirc_011922,9.056190852,3.358859996,14.75352171,4.39241937,2.135015804,0.005197634,1,ENSMUSG00000020590,-,Snx13,sorting nexin 13 [Source:MGISymbol	Acc:MGI:2661416]
mmucirc_018857,3.546391402,0,7.092782805,Inf,Inf,0.005864386,1,ENSMUSG00000028030,-,Tbck,TBC1 domain containing kinase [Source:MGISymbol	Acc:MGI:2445052]
mmucirc_004834,6.091938448,1.664236922,10.51963997,6.320999031,2.660152594,0.007831186,1,ENSMUSG00000074785,-,Plxnc1,"plexin C1 [Source:MGI Symbol	Acc:MGI:1890127]"""
mmucirc_012371,7.453688998,2.71953187,12.18784613,4.481597094,2.164012953,0.011543758,1,ENSMUSG00000060681,-,Slc9a6,"""solute carrier family 9 (sodium/hydrogenexchanger), member 6 [Source:MGI Symbol	Acc:MGI:2443511]"""
mmucirc_003283,2.531953841,0,5.063907682,Inf,Inf,0.014044609,1,ENSMUSG00000031220,-,Awat2,acyl-CoA wax alcohol acyltransferase 2 [Source:MGISymbol	Acc:MGI:3045345]
mmucirc_019646,21.57562249,13.87658869,29.27465629,2.109643583,1.076999281,0.017510127,1,ENSMUSG00000073792,-,Alg6,"""asparagine-linked glycosylation 6 (alpha-1,3,-glucosyltransferase) [Source:MGI Symbol	Acc:MGI:2444031]"""
mmucirc_006066,2.420112144,0,4.840224287,Inf,Inf,0.017687501,1,ENSMUSG00000040850,-,Psme4,"""proteasome (prosome, macropain) activator subunit 4[Source:MGI Symbol	Acc:MGI:2143994]"""
mmucirc_009346,3.161148794,0.339941484,5.982356103,17.59819377,4.137355457,0.018139809,1,ENSMUSG00000021710,mm9_circ_018245,Nln,neurolysin (metallopeptidase M3 family) [Source:MGISymbol	Acc:MGI:1923055]
mmucirc_005774,2.79476015,0,5.589520299,Inf,Inf,0.01914309,1,ENSMUSG00000026737,-,Pip4k2a,"""phosphatidylinositol-5-phosphate 4-kinase, type II,alpha [Source:MGI Symbol	Acc:MGI:1298206]"""
mmucirc_015717,10.78337825,5.479498661,16.08725784,2.935899584,1.553802625,0.019233774,1,ENSMUSG00000041765,mm9_circ_010355,Ubac2,ubiquitin associated domain containing 2[Source:MGI Symbol	Acc:MGI:1916139]
mmucirc_000194,2.709996963,0,5.419993927,Inf,Inf,0.020268276,1,ENSMUSG00000052062,-,Pard3b,par-3 family cell polarity regulator beta[Source:MGI Symbol	Acc:MGI:1919301]
mmucirc_000727,2.306440803,0,4.612881606,Inf,Inf,0.02315541,1,ENSMUSG00000019795,-,Pcmt1,protein-L-isoaspartate (D-aspartate) O-methyltransferase 1 [Source:MGI Symbol	Acc:MGI:97502]
mmucirc_007904,10.95122957,5.735020845,16.1674383,2.819072282,1.49522047,0.023193476,1,ENSMUSG00000000538,mm9_circ_003952,Tom1l2,target of myb1-like 2 (chicken) [Source:MGISymbol	Acc:MGI:2443306]
mmucirc_008909,2.355740362,0,4.711480724,Inf,Inf,0.023436099,1,ENSMUSG00000054843,-,Atrnl1,attractin like 1 [Source:MGISymbol	Acc:MGI:2147749]
mmucirc_019357,2.290862983,0,4.581725966,Inf,Inf,0.02357182,1,ENSMUSG00000020866,-,Cacna1g,"""calcium channel, voltage-dependent, T type, alpha1G subunit [Source:MGI Symbol	Acc:MGI:1201678]"""
mmucirc_006788,5.214293677,1.706446572,8.722140782,5.111288524,2.353687032,0.026728726,1,ENSMUSG00000022684,-,Bfar,bifunctional apoptosis regulator [Source:MGISymbol	Acc:MGI:1914368]
mmucirc_003944,4.662800841,1.366505089,7.959096594,5.824417824,2.542113853,0.027500093,1,ENSMUSG00000030386,-,Zfp606,zinc finger protein 606 [Source:MGISymbol	Acc:MGI:1914620]
mmucirc_022146,8.962764306,4.398901907,13.5266267,3.075000759,1.620586767,0.028950565,1,ENSMUSG00000020978,mm9_circ_005129,Klhdc2,kelch domain containing 2 [Source:MGISymbol	Acc:MGI:1916804]
mmucirc_005930,3.280134339,0.328117985,6.232150693,18.99362723,4.247443539,0.029612489,1,ENSMUSG00000041923,mm9_circ_018677,Nol4,nucleolar protein 4 [Source:MGISymbol	Acc:MGI:2441684]
mmucirc_009144,7.095480022,3.037481164,11.15347888,3.671949973,1.876546404,0.029725203,1,ENSMUSG00000058248,-,Kcnh1,"""potassium voltage-gated channel, subfamily H (eag-related), member 1 [Source:MGI Symbol	Acc:MGI:1341721]"""
mmucirc_016796,2.870050825,0.346680637,5.393421013,15.55731828,3.959521489,0.03025604,1,ENSMUSG00000010517,-,Faf1,Fas-associated factor 1 [Source:MGISymbol	Acc:MGI:109419]
mmucirc_019247,2.163674326,0,4.327348651,Inf,Inf,0.03226502,1,ENSMUSG00000058145,-,Adamts17,"""a disintegrin-like and metallopeptidase (reprolysintype) with thrombospondin type 1 motif, 17 [Source:MGISymbol	Acc:MGI:3588195]"""
mmucirc_013322,9.374398522,4.745582544,14.0032145,2.950789364,1.561100941,0.032317433,1,ENSMUSG00000037210,-,Fam193a,"""family with sequence homology 193, member A[Source:MGI Symbol	Acc:MGI:2447768]"""
mmucirc_008783,9.677435683,5.029836071,14.32503529,2.848012359,1.509955407,0.032836599,1,ENSMUSG00000040652,-,Oaz2,ornithine decarboxylase antizyme 2 [Source:MGISymbol	Acc:MGI:109492]
mmucirc_001124,2.110066779,0,4.220133557,Inf,Inf,0.033164357,1,ENSMUSG00000035933,-,Cog5,component of oligomeric golgi complex 5 [Source:MGISymbol	Acc:MGI:2145130]
mmucirc_001304,2.108006276,0,4.216012551,Inf,Inf,0.033238515,1,ENSMUSG00000020230,-,Prmt2,protein arginine N-methyltransferase 2 [Source:MGISymbol	Acc:MGI:1316652]
mmucirc_016628,2.085785228,0,4.171570455,Inf,Inf,0.034043078,1,ENSMUSG00000042207,-,Kdm5b,lysine (K)-specific demethylase 5B [Source:MGISymbol	Acc:MGI:1922855]
mmucirc_000309,5.481625461,2.036219365,8.927031556,4.384120743,2.132287532,0.034621184,1,ENSMUSG00000002365,-,Snx9,sorting nexin 9 [Source:MGISymbol	Acc:MGI:1913866]
mmucirc_006084,10.50494508,5.716458192,15.29343198,2.675333478,1.419718733,0.035482791,1,ENSMUSG00000030967,mm9_circ_018598,Zranb1,"""zinc finger, RAN-binding domain containing 1[Source:MGI Symbol	Acc:MGI:106441]"""
mmucirc_019758,2.335305079,0,4.670610158,Inf,Inf,0.036872844,1,ENSMUSG00000036452,-,Arhgap26,Rho GTPase activating protein 26 [Source:MGISymbol	Acc:MGI:1918552]
mmucirc_011196,9.398778614,3.681893635,15.11566359,4.105404743,2.037524461,0.041349348,1,ENSMUSG00000118193	ENSMUSG00000036452,mm9_circ_018468,Arhgap26	Arhgap26,Rho GTPase activating protein 26 [Source:MGISymbol	Acc:MGI:1918552]			Rho GTPase activating protein 26 [Source:MGISymbol	Acc:MGI:1918552]
mmucirc_017887,1.982878121,0,3.965756242,Inf,Inf,0.043325452,1,ENSMUSG00000040929,-,Rfx3,"""regulatory factor X, 3 (influences HLA class IIexpression) [Source:MGI Symbol	Acc:MGI:106582]"""
mmucirc_005059,12.49357407,7.449861378,17.53728676,2.354042025,1.235140076,0.043364946,1,ENSMUSG00000032238,-,Rora,RAR-related orphan receptor alpha [Source:MGISymbol	Acc:MGI:104661]
mmucirc_011757,1.976234893,0,3.952469786,Inf,Inf,0.043619314,1,ENSMUSG00000038010	ENSMUSG00000112670,-,Ccdc138	-,coiled-coil domain containing 138 [Source:MGISymbol	Acc:MGI:1923388]			-
mmucirc_005336,8.896643284,3.686977981,14.10630859,3.825981241,1.9358298,0.045312761,1,ENSMUSG00000036273,mm9_circ_005048,Lrrk2,leucine-rich repeat kinase 2 [Source:MGISymbol	Acc:MGI:1913975]
mmucirc_016195,10.74855687,4.415809752,17.081304,3.868215561,1.951668193,0.046644858,1,ENSMUSG00000069729,-,Arid1b,AT rich interactive domain 1B (SWI-like)[Source:MGI Symbol	Acc:MGI:1926129]
mmucirc_011902,2.328936589,0,4.657873177,Inf,Inf,0.049765383,1,ENSMUSG00000034573,-,Ptpn13,"""protein tyrosine phosphatase, non-receptor type 13[Source:MGI Symbol	Acc:MGI:103293]"""
,,,,,,,,,,,
CircRNAs down-regulated in 17.5 dpc ovaries of mouse embryos relative to 15.5 dpc ovaries,,,,,,,,,,,
Gene ID,baseMean,M15_5d,M17_5d,foldChange,log2FoldChange,pval,padj,SourceGene,circBase_ID,SourceGeneName,SourceGeneDescription
mmucirc_001376,30.77325531,42.93041451,18.61609611,0.433634204,-1.205449539,0.001157453,1,ENSMUSG00000024238,-,Zeb1,zinc finger E-box binding homeobox 1 [Source:MGISymbol	Acc:MGI:1344313]
mmucirc_007367,17.44709597,25.76235736,9.131834574,0.354464246,-1.496287982,0.003175603,1,ENSMUSG00000021180,-,Rps6ka5,"""ribosomal protein S6 kinase, polypeptide 5[Source:MGI Symbol	Acc:MGI:1920336]"""
mmucirc_017185,29.67679314,42.02257545,17.33101083,0.412421434,-1.277808781,0.003425037,1,ENSMUSG00000021065,-,Fut8,fucosyltransferase 8 [Source:MGISymbol	Acc:MGI:1858901]
mmucirc_022227,13.06471438,19.99541548,6.134013294,0.306770985,-1.70476606,0.004147661,1,ENSMUSG00000024400,mm9_circ_013051,Wdr33,WD repeat domain 33 [Source:MGISymbol	Acc:MGI:1921570]
mmucirc_012633,5.361823028,9.50133378,1.222312277,0.128646389,-2.958517138,0.006265467,1,ENSMUSG00000030655,-,Smg1,"""SMG1 homolog, phosphatidylinositol 3-kinase-relatedkinase (C. elegans) [Source:MGI Symbol	Acc:MGI:1919742]"""
mmucirc_017054,3.529123716,6.754845296,0.303402136,0.044916223,-4.476619579,0.006851862,1,ENSMUSG00000045215,-,Asxl3,"""additional sex combs like 3, transcriptionalregulator [Source:MGI Symbol	Acc:MGI:2685175]"""
mmucirc_022253,21.558507,30.09043819,13.02657581,0.432914128,-1.207847212,0.00717771,1,ENSMUSG00000079509,-,Zfx,zinc finger protein X-linked [Source:MGISymbol	Acc:MGI:99211]
mmucirc_008131,15.59999904,22.85731889,8.342679191,0.364989404,-1.454073514,0.007298654,1,ENSMUSG00000037674,mm9_circ_007596,Rfx7,"""regulatory factor X, 7 [Source:MGISymbol	Acc:MGI:2442675]"""
mmucirc_009944,9.450955417,14.91828541,3.983625425,0.26702971,-1.904927829,0.008076581,1,ENSMUSG00000033417,mm9_circ_009035,Cacul1,"""CDK2 associated, cullin domain 1 [Source:MGISymbol	Acc:MGI:1926082]"""
mmucirc_015221,14.22630291,20.5385008,7.914105022,0.385330219,-1.375832761,0.013701632,1,ENSMUSG00000021187,-,Tc2n,"""tandem C2 domains, nuclear [Source:MGISymbol	Acc:MGI:1921663]"""
mmucirc_014590,6.592666426,10.73612557,2.44920728,0.228127667,-2.132086669,0.016437904,1,ENSMUSG00000030849	ENSMUSG00000030850	ENSMUSG00000108940,-,Fgfr2	Ate1	-,fibroblast growth factor receptor 2 [Source:MGISymbol	Acc:MGI:95523]			arginyltransferase 1 [Source:MGISymbol	Acc:MGI:1333870]			-
mmucirc_016736,2.853972155,5.707944309,0,0,#NAME?,0.017884847,1,ENSMUSG00000093456	ENSMUSG00000032594,-,Gm20662	Ip6k1,predicted gene 20662 [Source:MGISymbol	Acc:MGI:5313109]			inositol hexaphosphate kinase 1 [Source:MGISymbol	Acc:MGI:1351633]
mmucirc_020898,10.29816867,15.51043946,5.085897871,0.327901597,-1.608665166,0.018545133,1,ENSMUSG00000035954,mm9_circ_003957,Dock4,dedicator of cytokinesis 4 [Source:MGISymbol	Acc:MGI:1918006]
mmucirc_004274,2.190997031,4.381994063,0,0,#NAME?,0.022899966,1,ENSMUSG00000034007,-,Scaper,S phase cyclin A-associated protein in the ER[Source:MGI Symbol	Acc:MGI:1925976]
mmucirc_008296,2.190169627,4.380339255,0,0,#NAME?,0.022920236,1,ENSMUSG00000027799,mm9_circ_001579,Nbea,"neurobeachin [Source:MGI Symbol	Acc:MGI:1347075]"""
mmucirc_003560,2.183430474,4.366860948,0,0,#NAME?,0.023085986,1,ENSMUSG00000058704,-,Memo1,mediator of cell motility 1 [Source:MGISymbol	Acc:MGI:1924140]
mmucirc_001653,3.342538109,6.078271944,0.606804273,0.099831708,-3.324358073,0.028139822,1,ENSMUSG00000021176,-,Efcab11,EF-hand calcium binding domain 11 [Source:MGISymbol	Acc:MGI:1926017]
mmucirc_005246,4.8225111,8.155046151,1.489976049,0.182706023,-2.452403902,0.028986846,1,ENSMUSG00000053414,-,Hunk,hormonally upregulated Neu-associated kinase[Source:MGI Symbol	Acc:MGI:1347352]
mmucirc_013647,2.69735199,5.109171026,0.285532954,0.055886357,-4.161360064,0.032170109,1,ENSMUSG00000085720,-,-,-
mmucirc_020694,2.02102629,4.042052579,0,0,#NAME?,0.032610796,1,ENSMUSG00000020777,-,Acox1,"""acyl-Coenzyme A oxidase 1, palmitoyl [Source:MGISymbol	Acc:MGI:1330812]"""
mmucirc_000050,19.26117633,25.76756162,12.75479103,0.494994102,-1.01451676,0.032617513,1,ENSMUSG00000018412,mm9_circ_006502,Kansl1,KAT8 regulatory NSL complex subunit 1 [Source:MGISymbol	Acc:MGI:1923969]
mmucirc_002340,5.121306401,8.408913527,1.833699276,0.218066135,-2.197162351,0.035054572,1,ENSMUSG00000034101	ENSMUSG00000101645,-,Ctnnd1	Gm28635,"""catenin (cadherin associated protein), delta 1[Source:MGI Symbol	Acc:MGI:105100]""			predicted gene 28635 [Source:MGISymbol	Acc:MGI:5579341]"
mmucirc_005555,6.417770383,10.11866972,2.716871052,0.268500814,-1.897001635,0.035376307,1,ENSMUSG00000036053,-,Fmnl2,"formin-like 2 [Source:MGI Symbol	Acc:MGI:1918659]"""
mmucirc_004463,4.204609424,7.169037389,1.24018146,0.17299135,-2.53122819,0.037443566,1,ENSMUSG00000028565,-,Nfia,nuclear factor I/A [Source:MGISymbol	Acc:MGI:108056]
mmucirc_014640,3.146784892,5.704634693,0.588935091,0.103238002,-3.275953963,0.037735138,1,ENSMUSG00000022961,-,Son,Son DNA binding protein [Source:MGISymbol	Acc:MGI:98353]
mmucirc_009015,15.10055178,21.13158026,9.069523295,0.429192856,-1.220302031,0.040342492,1,ENSMUSG00000034801,mm9_circ_000076,Sos2,SOS Ras/Rho guanine nucleotide exchange factor 2[Source:MGI Symbol	Acc:MGI:98355]
mmucirc_010805,2.818561619,5.637123238,0,0,#NAME?,0.042086376,1,ENSMUSG00000057522,-,Spop,speckle-type BTB/POZ protein [Source:MGISymbol	Acc:MGI:1343085]
mmucirc_014201,1.889895621,3.779791242,0,0,#NAME?,0.044382653,1,ENSMUSG00000038014,-,Fam120a,"""family with sequence similarity 120, member A[Source:MGI Symbol	Acc:MGI:2446163]"""
mmucirc_020395,1.871332969,3.742665937,0,0,#NAME?,0.045226428,1,ENSMUSG00000074088,-,Snrnp40,small nuclear ribonucleoprotein 40 (U5) [Source:MGISymbol	Acc:MGI:1913835]
mmucirc_000597,1.868790796,3.737581592,0,0,#NAME?,0.045344416,1,ENSMUSG00000062542,-,Syt9,synaptotagmin IX [Source:MGISymbol	Acc:MGI:1926373]
mmucirc_008469,10.18719886,16.39947603,3.974921693,0.242381018,-2.044651376,0.046147283,1,ENSMUSG00000032854,-,Ugt8a,UDP galactosyltransferase 8A [Source:MGISymbol	Acc:MGI:109522]
mmucirc_005484,4.476984695,7.370526424,1.583442966,0.214834447,-2.21870276,0.046389679,1,ENSMUSG00000031511,-,Arhgef7,Rho guanine nucleotide exchange factor (GEF7)[Source:MGI Symbol	Acc:MGI:1860493]
mmucirc_012577,1.840119414,3.680238827,0,0,#NAME?,0.046711752,1,ENSMUSG00000026721,-,Rabgap1l,RAB GTPase activating protein 1-like [Source:MGISymbol	Acc:MGI:1352507]
mmucirc_003826,5.716703414,9.095535648,2.33787118,0.257035019,-1.959963165,0.047208042,1,ENSMUSG00000057234,-,Mettl15,methyltransferase like 15 [Source:MGISymbol	Acc:MGI:1924144]
mmucirc_001825,6.581449836,10.13392275,3.028976919,0.29889481,-1.742290247,0.048007079,1,ENSMUSG00000026933,-,Camsap1,calmodulin regulated spectrin-associated protein 1[Source:MGI Symbol	Acc:MGI:3036242]
mmucirc_013503,3.008412449,5.396734169,0.62009073,0.114901107,-3.121535398,0.04872322,1,ENSMUSG00000118642,-,-,-
mmucirc_022686,3.505390157,6.091870173,0.918910141,0.150842043,-2.728889502,0.049486349,1,ENSMUSG00000060090,-,Rp2,retinitis pigmentosa 2 homolog [Source:MGISymbol	Acc:MGI:1277953]
