# Supplementary material for: Identification and analysis of key circRNAs in the mouse embryonic ovary provides insight into primordial follicle development
Source: BMC Genomics. 2024 Feb 3;25:139. doi: 10.1186/s12864-024-10058-y (PMC10837906; doi:10.1186/s12864-024-10058-y)
Supplement: Supplementary file 5 — Supplementary Material 5 [file 12864_2024_10058_MOESM5_ESM.csv]

Biological processes GO Terms of host genes of all differential circRNAs
Category	GO.ID	Term	list	Total	Pvalue	FDR	Gene
BP	GO:0043087	regulation of GTPase activity	10	430	7.13E-06	0.004734123	ENSMUSG00000002365(Snx9),ENSMUSG00000020590(Snx13),ENSMUSG00000026721(Rabgap1l),ENSMUSG00000031511(Arhgef7),ENSMUSG00000035954(Dock4),ENSMUSG00000036273(Lrrk2),ENSMUSG00000036452(Arhgap26),ENSMUSG00000060090(Rp2),ENSMUSG00000074785(Plxnc1),ENSMUSG00000118193(Arhgap26)
BP	GO:0043547	positive regulation of GTPase activity	9	363	1.27E-05	0.005629374	ENSMUSG00000002365(Snx9),ENSMUSG00000020590(Snx13),ENSMUSG00000026721(Rabgap1l),ENSMUSG00000031511(Arhgef7),ENSMUSG00000035954(Dock4),ENSMUSG00000036273(Lrrk2),ENSMUSG00000036452(Arhgap26),ENSMUSG00000060090(Rp2),ENSMUSG00000118193(Arhgap26)
BP	GO:0060690	epithelial cell differentiation involved in salivary gland development	2	3	4.58E-05	0.012877973	ENSMUSG00000034101(Ctnnd1),ENSMUSG00000101645(Gm28635)
BP	GO:0051345	positive regulation of hydrolase activity	11	689	7.86E-05	0.014225756	ENSMUSG00000002365(Snx9),ENSMUSG00000020590(Snx13),ENSMUSG00000026721(Rabgap1l),ENSMUSG00000030849(Fgfr2),ENSMUSG00000031511(Arhgef7),ENSMUSG00000035954(Dock4),ENSMUSG00000036273(Lrrk2),ENSMUSG00000036452(Arhgap26),ENSMUSG00000040850(Psme4),ENSMUSG00000060090(Rp2),ENSMUSG00000118193(Arhgap26)
BP	GO:0060689	cell differentiation involved in salivary gland development	2	5	0.00015176	0.024044474	ENSMUSG00000034101(Ctnnd1),ENSMUSG00000101645(Gm28635)
BP	GO:0021533	cell differentiation in hindbrain	3	29	0.000199206	0.029071329	ENSMUSG00000001911(Nfix),ENSMUSG00000032238(Rora),ENSMUSG00000071424(Grid2)
BP	GO:0021697	cerebellar cortex formation	3	30	0.000220714	0.029071329	ENSMUSG00000001911(Nfix),ENSMUSG00000032238(Rora),ENSMUSG00000071424(Grid2)
BP	GO:1900086	positive regulation of peptidyl-tyrosine autophosphorylation	2	6	0.000227058	0.029071329	ENSMUSG00000034101(Ctnnd1),ENSMUSG00000101645(Gm28635)
BP	GO:0030163	protein catabolic process	12	914	0.00022936	0.029071329	ENSMUSG00000002365(Snx9),ENSMUSG00000010517(Faf1),ENSMUSG00000022684(Bfar),ENSMUSG00000030850(Ate1),ENSMUSG00000030967(Zranb1),ENSMUSG00000033417(Cacul1),ENSMUSG00000036273(Lrrk2),ENSMUSG00000039159(Ube2h),ENSMUSG00000040652(Oaz2),ENSMUSG00000040850(Psme4),ENSMUSG00000041765(Ubac2),ENSMUSG00000057522(Spop)
BP	GO:1905897	regulation of response to endoplasmic reticulum stress	4	78	0.000254356	0.03070435	ENSMUSG00000022684(Bfar),ENSMUSG00000036273(Lrrk2),ENSMUSG00000041765(Ubac2),ENSMUSG00000057522(Spop)
BP	GO:1900084	regulation of peptidyl-tyrosine autophosphorylation	2	7	0.000317069	0.034946492	ENSMUSG00000034101(Ctnnd1),ENSMUSG00000101645(Gm28635)
BP	GO:0021696	cerebellar cortex morphogenesis	3	39	0.000484317	0.045471952	ENSMUSG00000001911(Nfix),ENSMUSG00000032238(Rora),ENSMUSG00000071424(Grid2)
BP	GO:0021684	cerebellar granular layer formation	2	10	0.00067424	0.053412432	ENSMUSG00000001911(Nfix),ENSMUSG00000071424(Grid2)
BP	GO:0021707	cerebellar granule cell differentiation	2	10	0.00067424	0.053412432	ENSMUSG00000001911(Nfix),ENSMUSG00000071424(Grid2)
BP	GO:0072102	glomerulus morphogenesis	2	10	0.00067424	0.053412432	ENSMUSG00000034101(Ctnnd1),ENSMUSG00000101645(Gm28635)
BP	GO:1903573	negative regulation of response to endoplasmic reticulum stress	3	45	0.000739333	0.056794243	ENSMUSG00000022684(Bfar),ENSMUSG00000036273(Lrrk2),ENSMUSG00000041765(Ubac2)
BP	GO:0044257	cellular protein catabolic process	10	762	0.000796888	0.059415009	ENSMUSG00000010517(Faf1),ENSMUSG00000022684(Bfar),ENSMUSG00000030850(Ate1),ENSMUSG00000030967(Zranb1),ENSMUSG00000033417(Cacul1),ENSMUSG00000036273(Lrrk2),ENSMUSG00000039159(Ube2h),ENSMUSG00000040850(Psme4),ENSMUSG00000041765(Ubac2),ENSMUSG00000057522(Spop)
BP	GO:0021587	cerebellum morphogenesis	3	47	0.000840076	0.060845536	ENSMUSG00000001911(Nfix),ENSMUSG00000032238(Rora),ENSMUSG00000071424(Grid2)
BP	GO:0046854	phosphatidylinositol phosphorylation	3	49	0.00094914	0.064773837	ENSMUSG00000026737(Pip4k2a),ENSMUSG00000030655(Smg1),ENSMUSG00000032594(Ip6k1)
BP	GO:0021683	cerebellar granular layer morphogenesis	2	12	0.000983843	0.064773837	ENSMUSG00000001911(Nfix),ENSMUSG00000071424(Grid2)
Molecular function GO Terms of host genes of all differential circRNAs
Category	GO.ID	Term	list	Total	Pvalue	FDR	Gene
MF	GO:0005096	GTPase activator activity	6	230	0.000295558	0.034056356	ENSMUSG00000026721(Rabgap1l),ENSMUSG00000035954(Dock4),ENSMUSG00000036273(Lrrk2),ENSMUSG00000036452(Arhgap26),ENSMUSG00000060090(Rp2),ENSMUSG00000118193(Arhgap26)
MF	GO:0030695	GTPase regulator activity	6	249	0.000450818	0.045471952	ENSMUSG00000026721(Rabgap1l),ENSMUSG00000035954(Dock4),ENSMUSG00000036273(Lrrk2),ENSMUSG00000036452(Arhgap26),ENSMUSG00000060090(Rp2),ENSMUSG00000118193(Arhgap26)
MF	GO:0019901	protein kinase binding	10	711	0.000469724	0.045471952	ENSMUSG00000000538(Tom1l2),ENSMUSG00000010517(Faf1),ENSMUSG00000027799(Nbea),ENSMUSG00000031511(Arhgef7),ENSMUSG00000033417(Cacul1),ENSMUSG00000034101(Ctnnd1),ENSMUSG00000035954(Dock4),ENSMUSG00000039130(Zc3hc1),ENSMUSG00000058248(Kcnh1),ENSMUSG00000101645(Gm28635)
MF	GO:0060589	nucleoside-triphosphatase regulator activity	6	288	0.000964109	0.064773837	ENSMUSG00000026721(Rabgap1l),ENSMUSG00000035954(Dock4),ENSMUSG00000036273(Lrrk2),ENSMUSG00000036452(Arhgap26),ENSMUSG00000060090(Rp2),ENSMUSG00000118193(Arhgap26)
MF	GO:0019900	kinase binding	10	794	0.001096209	0.067554589	ENSMUSG00000000538(Tom1l2),ENSMUSG00000010517(Faf1),ENSMUSG00000027799(Nbea),ENSMUSG00000031511(Arhgef7),ENSMUSG00000033417(Cacul1),ENSMUSG00000034101(Ctnnd1),ENSMUSG00000035954(Dock4),ENSMUSG00000039130(Zc3hc1),ENSMUSG00000058248(Kcnh1),ENSMUSG00000101645(Gm28635)
MF	GO:0030276	clathrin binding	3	53	0.001196252	0.070523215	ENSMUSG00000000538(Tom1l2),ENSMUSG00000036273(Lrrk2),ENSMUSG00000062542(Syt9)
MF	GO:0019899	enzyme binding	19	2322	0.001425059	0.078382178	ENSMUSG00000000538(Tom1l2),ENSMUSG00000002365(Snx9),ENSMUSG00000010517(Faf1),ENSMUSG00000018412(Kansl1),ENSMUSG00000021662(Arhgef28),ENSMUSG00000022684(Bfar),ENSMUSG00000026721(Rabgap1l),ENSMUSG00000027799(Nbea),ENSMUSG00000031511(Arhgef7),ENSMUSG00000033417(Cacul1),ENSMUSG00000034101(Ctnnd1),ENSMUSG00000034801(Sos2),ENSMUSG00000035954(Dock4),ENSMUSG00000036053(Fmnl2),ENSMUSG00000036273(Lrrk2),EN…
MF	GO:0016740	transferase activity	19	2330	0.00148416	0.078382178	ENSMUSG00000018412(Kansl1),ENSMUSG00000019795(Pcmt1),ENSMUSG00000020230(Prmt2),ENSMUSG00000021065(Fut8),ENSMUSG00000021180(Rps6ka5),ENSMUSG00000022684(Bfar),ENSMUSG00000026737(Pip4k2a),ENSMUSG00000028030(Tbck),ENSMUSG00000030655(Smg1),ENSMUSG00000030849(Fgfr2),ENSMUSG00000030850(Ate1),ENSMUSG00000031220(Awat2),ENSMUSG00000032594(Ip6k1),ENSMUSG00000032854(Ugt8a),ENSMUSG00000036273(Lrrk2),ENSMUSG00…
MF	GO:0017048	Rho GTPase binding	4	129	0.001692517	0.084946294	ENSMUSG00000031511(Arhgef7),ENSMUSG00000035954(Dock4),ENSMUSG00000036053(Fmnl2),ENSMUSG00000036273(Lrrk2)
MF	GO:0042975	peroxisome proliferator activated receptor binding	2	16	0.001773672	0.086466518	ENSMUSG00000020230(Prmt2),ENSMUSG00000045215(Asxl3)
MF	GO:0046527	glucosyltransferase activity	2	18	0.002249912	0.090726911	ENSMUSG00000032854(Ugt8a),ENSMUSG00000073792(Alg6)
MF	GO:0005488	binding	69	14613	0.002290541	0.090726911	ENSMUSG00000000538(Tom1l2),ENSMUSG00000001911(Nfix),ENSMUSG00000002365(Snx9),ENSMUSG00000010517(Faf1),ENSMUSG00000018412(Kansl1),ENSMUSG00000020230(Prmt2),ENSMUSG00000020590(Snx13),ENSMUSG00000020777(Acox1),ENSMUSG00000020866(Cacna1g),ENSMUSG00000020978(Klhdc2),ENSMUSG00000021065(Fut8),ENSMUSG00000021176(Efcab11),ENSMUSG00000021180(Rps6ka5),ENSMUSG00000021420(Fars2),ENSMUSG00000021662(Arhgef28),E…
MF	GO:0017016	Ras GTPase binding	6	365	0.003181923	0.110930131	ENSMUSG00000026721(Rabgap1l),ENSMUSG00000031511(Arhgef7),ENSMUSG00000034801(Sos2),ENSMUSG00000035954(Dock4),ENSMUSG00000036053(Fmnl2),ENSMUSG00000036273(Lrrk2)
MF	GO:0005515	protein binding	52	9996	0.003327617	0.110930131	ENSMUSG00000000538(Tom1l2),ENSMUSG00000002365(Snx9),ENSMUSG00000010517(Faf1),ENSMUSG00000018412(Kansl1),ENSMUSG00000020230(Prmt2),ENSMUSG00000020777(Acox1),ENSMUSG00000020866(Cacna1g),ENSMUSG00000020978(Klhdc2),ENSMUSG00000021065(Fut8),ENSMUSG00000021180(Rps6ka5),ENSMUSG00000021662(Arhgef28),ENSMUSG00000022684(Bfar),ENSMUSG00000022961(Son),ENSMUSG00000024238(Zeb1),ENSMUSG00000024400(Wdr33),ENSMUS…
MF	GO:0035091	phosphatidylinositol binding	5	260	0.003644937	0.110930131	ENSMUSG00000002365(Snx9),ENSMUSG00000020590(Snx13),ENSMUSG00000052062(Pard3b),ENSMUSG00000058248(Kcnh1),ENSMUSG00000062542(Syt9)
MF	GO:0003851	2-hydroxyacylsphingosine 1-beta-galactosyltransferase activity	1	1	0.003938348	0.110930131	ENSMUSG00000032854(Ugt8a)
MF	GO:0004057	arginyltransferase activity	1	1	0.003938348	0.110930131	ENSMUSG00000030850(Ate1)
MF	GO:0008424	glycoprotein 6-alpha-L-fucosyltransferase activity	1	1	0.003938348	0.110930131	ENSMUSG00000021065(Fut8)
MF	GO:0036479	peroxidase inhibitor activity	1	1	0.003938348	0.110930131	ENSMUSG00000036273(Lrrk2)
MF	GO:0046921	alpha-(1->6)-fucosyltransferase activity	1	1	0.003938348	0.110930131	ENSMUSG00000021065(Fut8)
MF	GO:0047263	N-acylsphingosine galactosyltransferase activity	1	1	0.003938348	0.110930131	ENSMUSG00000032854(Ugt8a)
MF	GO:0071424	rRNA (cytosine-N4-)-methyltransferase activity	1	1	0.003938348	0.110930131	ENSMUSG00000057234(Mettl15)
MF	GO:0031267	small GTPase binding	6	383	0.0040252	0.112130559	ENSMUSG00000026721(Rabgap1l),ENSMUSG00000031511(Arhgef7),ENSMUSG00000034801(Sos2),ENSMUSG00000035954(Dock4),ENSMUSG00000036053(Fmnl2),ENSMUSG00000036273(Lrrk2)
MF	GO:0051020	GTPase binding	7	528	0.004779754	0.124914196	ENSMUSG00000021662(Arhgef28),ENSMUSG00000026721(Rabgap1l),ENSMUSG00000031511(Arhgef7),ENSMUSG00000034801(Sos2),ENSMUSG00000035954(Dock4),ENSMUSG00000036053(Fmnl2),ENSMUSG00000036273(Lrrk2)
MF	GO:0140096	catalytic activity, acting on a protein	17	2215	0.005148773	0.1331851	ENSMUSG00000019795(Pcmt1),ENSMUSG00000020230(Prmt2),ENSMUSG00000021065(Fut8),ENSMUSG00000021180(Rps6ka5),ENSMUSG00000021710(Nln),ENSMUSG00000022684(Bfar),ENSMUSG00000028030(Tbck),ENSMUSG00000030655(Smg1),ENSMUSG00000030849(Fgfr2),ENSMUSG00000030850(Ate1),ENSMUSG00000030967(Zranb1),ENSMUSG00000034573(Ptpn13),ENSMUSG00000036273(Lrrk2),ENSMUSG00000039159(Ube2h),ENSMUSG00000042207(Kdm5b),ENSMUSG00000…
MF	GO:0005543	phospholipid binding	6	427	0.006774786	0.151849718	ENSMUSG00000002365(Snx9),ENSMUSG00000020590(Snx13),ENSMUSG00000036452(Arhgap26),ENSMUSG00000052062(Pard3b),ENSMUSG00000058248(Kcnh1),ENSMUSG00000062542(Syt9)
MF	GO:0008120	ceramide glucosyltransferase activity	1	2	0.007861376	0.151849718	ENSMUSG00000032854(Ugt8a)
MF	GO:0016401	palmitoyl-CoA oxidase activity	1	2	0.007861376	0.151849718	ENSMUSG00000020777(Acox1)
MF	GO:0016434	rRNA (cytosine) methyltransferase activity	1	2	0.007861376	0.151849718	ENSMUSG00000057234(Mettl15)
MF	GO:0034211	GTP-dependent protein kinase activity	1	2	0.007861376	0.151849718	ENSMUSG00000036273(Lrrk2)
MF	GO:0042281	dolichyl pyrophosphate Man9GlcNAc2 alpha-1,3-glucosyltransferase activity	1	2	0.007861376	0.151849718	ENSMUSG00000073792(Alg6)
MF	GO:0047196	long-chain-alcohol O-fatty-acyltransferase activity	1	2	0.007861376	0.151849718	ENSMUSG00000031220(Awat2)
MF	GO:0086059	voltage-gated calcium channel activity involved SA node cell action potential	1	2	0.007861376	0.151849718	ENSMUSG00000020866(Cacna1g)
MF	GO:0102966	arachidoyl-CoA:1-dodecanol O-acyltransferase activity	1	2	0.007861376	0.151849718	ENSMUSG00000031220(Awat2)
MF	GO:1904713	beta-catenin destruction complex binding	1	2	0.007861376	0.151849718	ENSMUSG00000036273(Lrrk2)
MF	GO:0030165	PDZ domain binding	3	110	0.00938776	0.169733354	ENSMUSG00000020777(Acox1),ENSMUSG00000035954(Dock4),ENSMUSG00000071424(Grid2)
MF	GO:0008289	lipid binding	8	758	0.009895924	0.169733354	ENSMUSG00000002365(Snx9),ENSMUSG00000020590(Snx13),ENSMUSG00000020777(Acox1),ENSMUSG00000032238(Rora),ENSMUSG00000036452(Arhgap26),ENSMUSG00000052062(Pard3b),ENSMUSG00000058248(Kcnh1),ENSMUSG00000062542(Syt9)
Cell component GO Terms of host genes of all differential circRNAs
Category	GO.ID	Term	list	Total	Pvalue	FDR	Gene
CC	GO:0043229	intracellular organelle	62	12076	7.03706E-06	0.004734123	ENSMUSG00000001911(Nfix),ENSMUSG00000002365(Snx9),ENSMUSG00000010517(Faf1),ENSMUSG00000018412(Kansl1),ENSMUSG00000020230(Prmt2),ENSMUSG00000020590(Snx13),ENSMUSG00000020777(Acox1),ENSMUSG00000020978(Klhdc2),ENSMUSG00000021065(Fut8),ENSMUSG00000021180(Rps6ka5),ENSMUSG00000021187(Tc2n),ENSMUSG00000021420(Fars2),ENSMUSG00000021710(Nln),ENSMUSG00000022684(Bfar),ENSMUSG00000022961(Son),ENSMUSG00000024…
CC	GO:0005634	nucleus	44	6926	7.21127E-06	0.004734123	ENSMUSG00000001911(Nfix),ENSMUSG00000010517(Faf1),ENSMUSG00000018412(Kansl1),ENSMUSG00000020230(Prmt2),ENSMUSG00000020978(Klhdc2),ENSMUSG00000021180(Rps6ka5),ENSMUSG00000021187(Tc2n),ENSMUSG00000022961(Son),ENSMUSG00000024238(Zeb1),ENSMUSG00000024400(Wdr33),ENSMUSG00000026721(Rabgap1l),ENSMUSG00000026737(Pip4k2a),ENSMUSG00000027799(Nbea),ENSMUSG00000028565(Nfia),ENSMUSG00000030386(Zfp606),ENSMUSG…
CC	GO:0043226	organelle	63	12427	7.47002E-06	0.004734123	ENSMUSG00000001911(Nfix),ENSMUSG00000002365(Snx9),ENSMUSG00000010517(Faf1),ENSMUSG00000018412(Kansl1),ENSMUSG00000020230(Prmt2),ENSMUSG00000020590(Snx13),ENSMUSG00000020777(Acox1),ENSMUSG00000020978(Klhdc2),ENSMUSG00000021065(Fut8),ENSMUSG00000021180(Rps6ka5),ENSMUSG00000021187(Tc2n),ENSMUSG00000021420(Fars2),ENSMUSG00000021710(Nln),ENSMUSG00000022684(Bfar),ENSMUSG00000022961(Son),ENSMUSG00000024…
CC	GO:0043231	intracellular membrane-bounded organelle	56	10368	1.3324E-05	0.005629374	ENSMUSG00000001911(Nfix),ENSMUSG00000002365(Snx9),ENSMUSG00000010517(Faf1),ENSMUSG00000018412(Kansl1),ENSMUSG00000020230(Prmt2),ENSMUSG00000020777(Acox1),ENSMUSG00000020978(Klhdc2),ENSMUSG00000021065(Fut8),ENSMUSG00000021180(Rps6ka5),ENSMUSG00000021187(Tc2n),ENSMUSG00000021420(Fars2),ENSMUSG00000021710(Nln),ENSMUSG00000022684(Bfar),ENSMUSG00000022961(Son),ENSMUSG00000024238(Zeb1),ENSMUSG000000244…
CC	GO:0043227	membrane-bounded organelle	58	11097	2.0683E-05	0.007490218	ENSMUSG00000001911(Nfix),ENSMUSG00000002365(Snx9),ENSMUSG00000010517(Faf1),ENSMUSG00000018412(Kansl1),ENSMUSG00000020230(Prmt2),ENSMUSG00000020590(Snx13),ENSMUSG00000020777(Acox1),ENSMUSG00000020978(Klhdc2),ENSMUSG00000021065(Fut8),ENSMUSG00000021180(Rps6ka5),ENSMUSG00000021187(Tc2n),ENSMUSG00000021420(Fars2),ENSMUSG00000021710(Nln),ENSMUSG00000022684(Bfar),ENSMUSG00000022961(Son),ENSMUSG00000024…
CC	GO:0031981	nuclear lumen	30	4084	4.5004E-05	0.012877973	ENSMUSG00000010517(Faf1),ENSMUSG00000018412(Kansl1),ENSMUSG00000020230(Prmt2),ENSMUSG00000020978(Klhdc2),ENSMUSG00000021180(Rps6ka5),ENSMUSG00000022961(Son),ENSMUSG00000024238(Zeb1),ENSMUSG00000024400(Wdr33),ENSMUSG00000028565(Nfia),ENSMUSG00000030386(Zfp606),ENSMUSG00000030655(Smg1),ENSMUSG00000030967(Zranb1),ENSMUSG00000032238(Rora),ENSMUSG00000032594(Ip6k1),ENSMUSG00000034007(Scaper),ENSMUSG00…
CC	GO:0070013	intracellular organelle lumen	32	4588	6.13526E-05	0.012877973	ENSMUSG00000010517(Faf1),ENSMUSG00000018412(Kansl1),ENSMUSG00000020230(Prmt2),ENSMUSG00000020978(Klhdc2),ENSMUSG00000021180(Rps6ka5),ENSMUSG00000021420(Fars2),ENSMUSG00000021710(Nln),ENSMUSG00000022961(Son),ENSMUSG00000024238(Zeb1),ENSMUSG00000024400(Wdr33),ENSMUSG00000028565(Nfia),ENSMUSG00000030386(Zfp606),ENSMUSG00000030655(Smg1),ENSMUSG00000030967(Zranb1),ENSMUSG00000032238(Rora),ENSMUSG00000…
CC	GO:0031974	membrane-enclosed lumen	32	4589	6.16272E-05	0.012877973	ENSMUSG00000010517(Faf1),ENSMUSG00000018412(Kansl1),ENSMUSG00000020230(Prmt2),ENSMUSG00000020978(Klhdc2),ENSMUSG00000021180(Rps6ka5),ENSMUSG00000021420(Fars2),ENSMUSG00000021710(Nln),ENSMUSG00000022961(Son),ENSMUSG00000024238(Zeb1),ENSMUSG00000024400(Wdr33),ENSMUSG00000028565(Nfia),ENSMUSG00000030386(Zfp606),ENSMUSG00000030655(Smg1),ENSMUSG00000030967(Zranb1),ENSMUSG00000032238(Rora),ENSMUSG00000…
CC	GO:0043233	organelle lumen	32	4589	6.16272E-05	0.012877973	ENSMUSG00000010517(Faf1),ENSMUSG00000018412(Kansl1),ENSMUSG00000020230(Prmt2),ENSMUSG00000020978(Klhdc2),ENSMUSG00000021180(Rps6ka5),ENSMUSG00000021420(Fars2),ENSMUSG00000021710(Nln),ENSMUSG00000022961(Son),ENSMUSG00000024238(Zeb1),ENSMUSG00000024400(Wdr33),ENSMUSG00000028565(Nfia),ENSMUSG00000030386(Zfp606),ENSMUSG00000030655(Smg1),ENSMUSG00000030967(Zranb1),ENSMUSG00000032238(Rora),ENSMUSG00000…
CC	GO:0005622	intracellular	65	13736	6.60409E-05	0.012877973	ENSMUSG00000001911(Nfix),ENSMUSG00000002365(Snx9),ENSMUSG00000010517(Faf1),ENSMUSG00000018412(Kansl1),ENSMUSG00000020230(Prmt2),ENSMUSG00000020590(Snx13),ENSMUSG00000020777(Acox1),ENSMUSG00000020866(Cacna1g),ENSMUSG00000020978(Klhdc2),ENSMUSG00000021065(Fut8),ENSMUSG00000021180(Rps6ka5),ENSMUSG00000021187(Tc2n),ENSMUSG00000021420(Fars2),ENSMUSG00000021710(Nln),ENSMUSG00000022684(Bfar),ENSMUSG0000…
CC	GO:0005654	nucleoplasm	26	3430	0.000112925	0.019084361	ENSMUSG00000010517(Faf1),ENSMUSG00000018412(Kansl1),ENSMUSG00000020230(Prmt2),ENSMUSG00000020978(Klhdc2),ENSMUSG00000021180(Rps6ka5),ENSMUSG00000022961(Son),ENSMUSG00000024238(Zeb1),ENSMUSG00000024400(Wdr33),ENSMUSG00000028565(Nfia),ENSMUSG00000030386(Zfp606),ENSMUSG00000030655(Smg1),ENSMUSG00000030967(Zranb1),ENSMUSG00000032238(Rora),ENSMUSG00000032594(Ip6k1),ENSMUSG00000034007(Scaper),ENSMUSG00…
CC	GO:0005915	zonula adherens	2	8	0.000360225	0.03804874	ENSMUSG00000034101(Ctnnd1),ENSMUSG00000101645(Gm28635)
CC	GO:0016600	flotillin complex	2	10	0.000576208	0.052167401	ENSMUSG00000034101(Ctnnd1),ENSMUSG00000101645(Gm28635)
CC	GO:0098686	hippocampal mossy fiber to CA3 synapse	3	47	0.000667606	0.053412432	ENSMUSG00000034101(Ctnnd1),ENSMUSG00000062542(Syt9),ENSMUSG00000101645(Gm28635)
CC	GO:0005938	cell cortex	6	333	0.001338375	0.077108649	ENSMUSG00000002365(Snx9),ENSMUSG00000030849(Fgfr2),ENSMUSG00000031511(Arhgef7),ENSMUSG00000034101(Ctnnd1),ENSMUSG00000052062(Pard3b),ENSMUSG00000101645(Gm28635)
CC	GO:0098831	presynaptic active zone cytoplasmic component	2	19	0.002143664	0.089488977	ENSMUSG00000034101(Ctnnd1),ENSMUSG00000101645(Gm28635)
CC	GO:0005829	cytosol	24	3684	0.002153384	0.089488977	ENSMUSG00000002365(Snx9),ENSMUSG00000010517(Faf1),ENSMUSG00000020230(Prmt2),ENSMUSG00000020777(Acox1),ENSMUSG00000021710(Nln),ENSMUSG00000024238(Zeb1),ENSMUSG00000027799(Nbea),ENSMUSG00000030967(Zranb1),ENSMUSG00000031511(Arhgef7),ENSMUSG00000032594(Ip6k1),ENSMUSG00000034007(Scaper),ENSMUSG00000034101(Ctnnd1),ENSMUSG00000034573(Ptpn13),ENSMUSG00000035933(Cog5),ENSMUSG00000035954(Dock4),ENSMUSG000…
CC	GO:0099400	caveola neck	1	1	0.00363654	0.110930131	ENSMUSG00000036273(Lrrk2)
CC	GO:0016342	catenin complex	2	27	0.0043182	0.11792332	ENSMUSG00000034101(Ctnnd1),ENSMUSG00000101645(Gm28635)
CC	GO:0099092	postsynaptic density, intracellular component	2	28	0.004639466	0.124742895	ENSMUSG00000034101(Ctnnd1),ENSMUSG00000101645(Gm28635)
CC	GO:0031252	cell leading edge	6	430	0.004757241	0.124914196	ENSMUSG00000002365(Snx9),ENSMUSG00000031511(Arhgef7),ENSMUSG00000034101(Ctnnd1),ENSMUSG00000034573(Ptpn13),ENSMUSG00000058248(Kcnh1),ENSMUSG00000101645(Gm28635)
CC	GO:0030027	lamellipodium	4	194	0.005485104	0.140451895	ENSMUSG00000031511(Arhgef7),ENSMUSG00000034101(Ctnnd1),ENSMUSG00000034573(Ptpn13),ENSMUSG00000101645(Gm28635)
CC	GO:0005901	caveola	3	99	0.005642221	0.142636549	ENSMUSG00000034101(Ctnnd1),ENSMUSG00000036273(Lrrk2),ENSMUSG00000101645(Gm28635)
CC	GO:0030054	cell junction	15	2037	0.005996929	0.144191795	ENSMUSG00000020866(Cacna1g),ENSMUSG00000027799(Nbea),ENSMUSG00000028565(Nfia),ENSMUSG00000031511(Arhgef7),ENSMUSG00000034101(Ctnnd1),ENSMUSG00000036273(Lrrk2),ENSMUSG00000036452(Arhgap26),ENSMUSG00000038368(Focad),ENSMUSG00000052062(Pard3b),ENSMUSG00000058248(Kcnh1),ENSMUSG00000060681(Slc9a6),ENSMUSG00000062542(Syt9),ENSMUSG00000069729(Arid1b),ENSMUSG00000071424(Grid2),ENSMUSG00000101645(Gm28635)
CC	GO:0044309	neuron spine	4	206	0.006762361	0.151849718	ENSMUSG00000034101(Ctnnd1),ENSMUSG00000060681(Slc9a6),ENSMUSG00000071424(Grid2),ENSMUSG00000101645(Gm28635)
CC	GO:0099091	postsynaptic specialization, intracellular component	2	34	0.006789353	0.151849718	ENSMUSG00000034101(Ctnnd1),ENSMUSG00000101645(Gm28635)
CC	GO:0032473	cytoplasmic side of mitochondrial outer membrane	1	2	0.007260031	0.151849718	ENSMUSG00000036273(Lrrk2)
CC	GO:0044753	amphisome	1	2	0.007260031	0.151849718	ENSMUSG00000036273(Lrrk2)
CC	GO:0030426	growth cone	4	217	0.008094112	0.154275001	ENSMUSG00000031511(Arhgef7),ENSMUSG00000034101(Ctnnd1),ENSMUSG00000036273(Lrrk2),ENSMUSG00000101645(Gm28635)
CC	GO:0030427	site of polarized growth	4	225	0.009163979	0.168338313	ENSMUSG00000031511(Arhgef7),ENSMUSG00000034101(Ctnnd1),ENSMUSG00000036273(Lrrk2),ENSMUSG00000101645(Gm28635)
BP	GO:0044331	cell-cell adhesion mediated by cadherin	2	39	0.010312322	0.169733354	ENSMUSG00000034101(Ctnnd1),ENSMUSG00000101645(Gm28635)
BP	GO:0043632	modification-dependent macromolecule catabolic process	7	613	0.010433687	0.169733354	ENSMUSG00000022684(Bfar),ENSMUSG00000030850(Ate1),ENSMUSG00000030967(Zranb1),ENSMUSG00000033417(Cacul1),ENSMUSG00000036273(Lrrk2),ENSMUSG00000039159(Ube2h),ENSMUSG00000057522(Spop)
BP	GO:0045732	positive regulation of protein catabolic process	4	217	0.010621821	0.169733354	ENSMUSG00000002365(Snx9),ENSMUSG00000010517(Faf1),ENSMUSG00000036273(Lrrk2),ENSMUSG00000040652(Oaz2)
CC	GO:0044853	plasma membrane raft	3	125	0.010688271	0.169733354	ENSMUSG00000034101(Ctnnd1),ENSMUSG00000036273(Lrrk2),ENSMUSG00000101645(Gm28635)
CC	GO:0035060	brahma complex	1	3	0.01087052	0.169733354	ENSMUSG00000069729(Arid1b)
CC	GO:0035517	PR-DUB complex	1	3	0.01087052	0.169733354	ENSMUSG00000045215(Asxl3)
CC	GO:0001650	fibrillar center	3	126	0.010920794	0.169733354	ENSMUSG00000024400(Wdr33),ENSMUSG00000032594(Ip6k1),ENSMUSG00000034573(Ptpn13)
MF	GO:0005085	guanyl-nucleotide exchange factor activity	4	219	0.010989469	0.169733354	ENSMUSG00000021662(Arhgef28),ENSMUSG00000031511(Arhgef7),ENSMUSG00000034801(Sos2),ENSMUSG00000035954(Dock4)
BP	GO:0007043	cell-cell junction assembly	3	118	0.011326733	0.169733354	ENSMUSG00000032854(Ugt8a),ENSMUSG00000034101(Ctnnd1),ENSMUSG00000101645(Gm28635)
BP	GO:0007431	salivary gland development	2	41	0.011354051	0.169733354	ENSMUSG00000034101(Ctnnd1),ENSMUSG00000101645(Gm28635)
BP	GO:0043044	ATP-dependent chromatin remodeling	2	41	0.011354051	0.169733354	ENSMUSG00000040850(Psme4),ENSMUSG00000069729(Arid1b)
BP	GO:0010025	wax biosynthetic process	1	3	0.011758892	0.169733354	ENSMUSG00000031220(Awat2)
BP	GO:0010166	wax metabolic process	1	3	0.011758892	0.169733354	ENSMUSG00000031220(Awat2)
BP	GO:0035938	estradiol secretion	1	3	0.011758892	0.169733354	ENSMUSG00000042207(Kdm5b)
BP	GO:0043988	histone H3-S28 phosphorylation	1	3	0.011758892	0.169733354	ENSMUSG00000021180(Rps6ka5)
BP	GO:1902268	negative regulation of polyamine transmembrane transport	1	3	0.011758892	0.169733354	ENSMUSG00000040652(Oaz2)
BP	GO:1902499	positive regulation of protein autoubiquitination	1	3	0.011758892	0.169733354	ENSMUSG00000036273(Lrrk2)
BP	GO:1902809	regulation of skeletal muscle fiber differentiation	1	3	0.011758892	0.169733354	ENSMUSG00000021710(Nln)
BP	GO:1903895	negative regulation of IRE1-mediated unfolded protein response	1	3	0.011758892	0.169733354	ENSMUSG00000022684(Bfar)
BP	GO:1904694	negative regulation of vascular smooth muscle contraction	1	3	0.011758892	0.169733354	ENSMUSG00000035954(Dock4)
BP	GO:2000864	regulation of estradiol secretion	1	3	0.011758892	0.169733354	ENSMUSG00000042207(Kdm5b)
MF	GO:0004719	protein-L-isoaspartate (D-aspartate) O-methyltransferase activity	1	3	0.011769143	0.169733354	ENSMUSG00000019795(Pcmt1)
MF	GO:0008073	ornithine decarboxylase inhibitor activity	1	3	0.011769143	0.169733354	ENSMUSG00000040652(Oaz2)
MF	GO:0008142	oxysterol binding	1	3	0.011769143	0.169733354	ENSMUSG00000032238(Rora)
MF	GO:0008332	low voltage-gated calcium channel activity	1	3	0.011769143	0.169733354	ENSMUSG00000020866(Cacna1g)
MF	GO:0008489	UDP-galactose:glucosylceramide beta-1,4-galactosyltransferase activity	1	3	0.011769143	0.169733354	ENSMUSG00000032854(Ugt8a)
MF	GO:0016309	1-phosphatidylinositol-5-phosphate 4-kinase activity	1	3	0.011769143	0.169733354	ENSMUSG00000026737(Pip4k2a)
MF	GO:0050252	retinol O-fatty-acyltransferase activity	1	3	0.011769143	0.169733354	ENSMUSG00000031220(Awat2)
MF	GO:0086056	voltage-gated calcium channel activity involved in AV node cell action potential	1	3	0.011769143	0.169733354	ENSMUSG00000020866(Cacna1g)
BP	GO:0021549	cerebellum development	3	120	0.011851205	0.169733354	ENSMUSG00000001911(Nfix),ENSMUSG00000032238(Rora),ENSMUSG00000071424(Grid2)
BP	GO:0060996	dendritic spine development	3	120	0.011851205	0.169733354	ENSMUSG00000036273(Lrrk2),ENSMUSG00000060681(Slc9a6),ENSMUSG00000069729(Arid1b)
BP	GO:0045862	positive regulation of proteolysis	5	347	0.011930331	0.169906679	ENSMUSG00000002365(Snx9),ENSMUSG00000034101(Ctnnd1),ENSMUSG00000036273(Lrrk2),ENSMUSG00000040850(Psme4),ENSMUSG00000101645(Gm28635)
MF	GO:0019904	protein domain specific binding	8	788	0.012302448	0.173650635	ENSMUSG00000010517(Faf1),ENSMUSG00000020777(Acox1),ENSMUSG00000021065(Fut8),ENSMUSG00000022961(Son),ENSMUSG00000034101(Ctnnd1),ENSMUSG00000035954(Dock4),ENSMUSG00000071424(Grid2),ENSMUSG00000101645(Gm28635)
CC	GO:0150034	distal axon	5	379	0.012330223	0.173650635	ENSMUSG00000031511(Arhgef7),ENSMUSG00000034101(Ctnnd1),ENSMUSG00000036273(Lrrk2),ENSMUSG00000060681(Slc9a6),ENSMUSG00000101645(Gm28635)
BP	GO:0017158	regulation of calcium ion-dependent exocytosis	2	43	0.012440126	0.17423049	ENSMUSG00000020866(Cacna1g),ENSMUSG00000062542(Syt9)
BP	GO:0060828	regulation of canonical Wnt signaling pathway	4	231	0.013113064	0.180465584	ENSMUSG00000034101(Ctnnd1),ENSMUSG00000036273(Lrrk2),ENSMUSG00000041765(Ubac2),ENSMUSG00000101645(Gm28635)
CC	GO:0005923	bicellular tight junction	3	135	0.013145644	0.180465584	ENSMUSG00000034101(Ctnnd1),ENSMUSG00000052062(Pard3b),ENSMUSG00000101645(Gm28635)
BP	GO:0031952	regulation of protein autophosphorylation	2	45	0.013569803	0.180465584	ENSMUSG00000034101(Ctnnd1),ENSMUSG00000101645(Gm28635)
CC	GO:0099738	cell cortex region	2	49	0.013741656	0.180465584	ENSMUSG00000034101(Ctnnd1),ENSMUSG00000101645(Gm28635)
BP	GO:0090090	negative regulation of canonical Wnt signaling pathway	3	127	0.013795911	0.180465584	ENSMUSG00000034101(Ctnnd1),ENSMUSG00000041765(Ubac2),ENSMUSG00000101645(Gm28635)
MF	GO:0016301	kinase activity	8	807	0.014035398	0.180465584	ENSMUSG00000021180(Rps6ka5),ENSMUSG00000026737(Pip4k2a),ENSMUSG00000028030(Tbck),ENSMUSG00000030655(Smg1),ENSMUSG00000030849(Fgfr2),ENSMUSG00000032594(Ip6k1),ENSMUSG00000036273(Lrrk2),ENSMUSG00000053414(Hunk)
MF	GO:0030234	enzyme regulator activity	9	974	0.014238266	0.180465584	ENSMUSG00000021176(Efcab11),ENSMUSG00000026721(Rabgap1l),ENSMUSG00000035954(Dock4),ENSMUSG00000036273(Lrrk2),ENSMUSG00000036452(Arhgap26),ENSMUSG00000040652(Oaz2),ENSMUSG00000040850(Psme4),ENSMUSG00000060090(Rp2),ENSMUSG00000118193(Arhgap26)
BP	GO:0048583	regulation of response to stimulus	23	3708	0.014293711	0.180465584	ENSMUSG00000010517(Faf1),ENSMUSG00000020230(Prmt2),ENSMUSG00000021065(Fut8),ENSMUSG00000022684(Bfar),ENSMUSG00000024238(Zeb1),ENSMUSG00000028030(Tbck),ENSMUSG00000030655(Smg1),ENSMUSG00000030849(Fgfr2),ENSMUSG00000030967(Zranb1),ENSMUSG00000032238(Rora),ENSMUSG00000034101(Ctnnd1),ENSMUSG00000034573(Ptpn13),ENSMUSG00000034801(Sos2),ENSMUSG00000036273(Lrrk2),ENSMUSG00000036452(Arhgap26),ENSMUSG0000…
BP	GO:0022037	metencephalon development	3	129	0.01438291	0.180465584	ENSMUSG00000001911(Nfix),ENSMUSG00000032238(Rora),ENSMUSG00000071424(Grid2)
CC	GO:0000322	storage vacuole	1	4	0.014468052	0.180465584	ENSMUSG00000031511(Arhgef7)
CC	GO:0044308	axonal spine	1	4	0.014468052	0.180465584	ENSMUSG00000060681(Slc9a6)
CC	GO:0097487	multivesicular body, internal vesicle	1	4	0.014468052	0.180465584	ENSMUSG00000036273(Lrrk2)
CC	GO:1990111	spermatoproteasome complex	1	4	0.014468052	0.180465584	ENSMUSG00000040850(Psme4)
BP	GO:0044093	positive regulation of molecular function	13	1693	0.014551844	0.180465584	ENSMUSG00000002365(Snx9),ENSMUSG00000020590(Snx13),ENSMUSG00000021180(Rps6ka5),ENSMUSG00000026721(Rabgap1l),ENSMUSG00000030849(Fgfr2),ENSMUSG00000031511(Arhgef7),ENSMUSG00000033417(Cacul1),ENSMUSG00000035954(Dock4),ENSMUSG00000036273(Lrrk2),ENSMUSG00000036452(Arhgap26),ENSMUSG00000040850(Psme4),ENSMUSG00000060090(Rp2),ENSMUSG00000118193(Arhgap26)
BP	GO:0043412	macromolecule modification	24	3931	0.014643944	0.180465584	ENSMUSG00000002365(Snx9),ENSMUSG00000018412(Kansl1),ENSMUSG00000019795(Pcmt1),ENSMUSG00000020230(Prmt2),ENSMUSG00000021065(Fut8),ENSMUSG00000021180(Rps6ka5),ENSMUSG00000022684(Bfar),ENSMUSG00000028030(Tbck),ENSMUSG00000030655(Smg1),ENSMUSG00000030849(Fgfr2),ENSMUSG00000030850(Ate1),ENSMUSG00000030967(Zranb1),ENSMUSG00000033417(Cacul1),ENSMUSG00000034101(Ctnnd1),ENSMUSG00000034573(Ptpn13),ENSMUSG0…
BP	GO:0034976	response to endoplasmic reticulum stress	4	239	0.014690884	0.180465584	ENSMUSG00000022684(Bfar),ENSMUSG00000036273(Lrrk2),ENSMUSG00000041765(Ubac2),ENSMUSG00000057522(Spop)
BP	GO:0003254	regulation of membrane depolarization	2	47	0.01474235	0.180465584	ENSMUSG00000020866(Cacna1g),ENSMUSG00000036273(Lrrk2)
BP	GO:0090317	negative regulation of intracellular protein transport	2	47	0.01474235	0.180465584	ENSMUSG00000036273(Lrrk2),ENSMUSG00000041765(Ubac2)
BP	GO:0065009	regulation of molecular function	19	2885	0.015085547	0.180465584	ENSMUSG00000002365(Snx9),ENSMUSG00000010517(Faf1),ENSMUSG00000020230(Prmt2),ENSMUSG00000020590(Snx13),ENSMUSG00000021176(Efcab11),ENSMUSG00000021180(Rps6ka5),ENSMUSG00000026721(Rabgap1l),ENSMUSG00000030849(Fgfr2),ENSMUSG00000031511(Arhgef7),ENSMUSG00000033417(Cacul1),ENSMUSG00000035954(Dock4),ENSMUSG00000036273(Lrrk2),ENSMUSG00000036452(Arhgap26),ENSMUSG00000040652(Oaz2),ENSMUSG00000040850(Psme4)…
BP	GO:0030258	lipid modification	4	242	0.015312237	0.180465584	ENSMUSG00000020777(Acox1),ENSMUSG00000026737(Pip4k2a),ENSMUSG00000030655(Smg1),ENSMUSG00000032594(Ip6k1)
CC	GO:0045202	synapse	11	1452	0.015483784	0.180465584	ENSMUSG00000020866(Cacna1g),ENSMUSG00000027799(Nbea),ENSMUSG00000031511(Arhgef7),ENSMUSG00000034101(Ctnnd1),ENSMUSG00000036273(Lrrk2),ENSMUSG00000058248(Kcnh1),ENSMUSG00000060681(Slc9a6),ENSMUSG00000062542(Syt9),ENSMUSG00000069729(Arid1b),ENSMUSG00000071424(Grid2),ENSMUSG00000101645(Gm28635)
CC	GO:0070160	tight junction	3	144	0.015611062	0.180465584	ENSMUSG00000034101(Ctnnd1),ENSMUSG00000052062(Pard3b),ENSMUSG00000101645(Gm28635)
BP	GO:0006432	phenylalanyl-tRNA aminoacylation	1	4	0.015648092	0.180465584	ENSMUSG00000021420(Fars2)
BP	GO:0031632	positive regulation of synaptic vesicle fusion to presynaptic active zone membrane	1	4	0.015648092	0.180465584	ENSMUSG00000062542(Syt9)
BP	GO:0033540	fatty acid beta-oxidation using acyl-CoA oxidase	1	4	0.015648092	0.180465584	ENSMUSG00000020777(Acox1)
BP	GO:0046368	GDP-L-fucose metabolic process	1	4	0.015648092	0.180465584	ENSMUSG00000021065(Fut8)
BP	GO:0060988	lipid tube assembly	1	4	0.015648092	0.180465584	ENSMUSG00000002365(Snx9)
BP	GO:0086046	membrane depolarization during SA node cell action potential	1	4	0.015648092	0.180465584	ENSMUSG00000020866(Cacna1g)
BP	GO:0098528	skeletal muscle fiber differentiation	1	4	0.015648092	0.180465584	ENSMUSG00000021710(Nln)
BP	GO:0099502	calcium-dependent activation of synaptic vesicle fusion	1	4	0.015648092	0.180465584	ENSMUSG00000062542(Syt9)
BP	GO:1905279	regulation of retrograde transport, endosome to Golgi	1	4	0.015648092	0.180465584	ENSMUSG00000036273(Lrrk2)
BP	GO:1905289	regulation of CAMKK-AMPK signaling cascade	1	4	0.015648092	0.180465584	ENSMUSG00000036273(Lrrk2)
BP	GO:1990168	protein K33-linked deubiquitination	1	4	0.015648092	0.180465584	ENSMUSG00000030967(Zranb1)
BP	GO:2000468	regulation of peroxidase activity	1	4	0.015648092	0.180465584	ENSMUSG00000036273(Lrrk2)
MF	GO:0033142	progesterone receptor binding	1	4	0.015661707	0.180465584	ENSMUSG00000020230(Prmt2)
MF	GO:0034647	histone demethylase activity (H3-trimethyl-K4 specific)	1	4	0.015661707	0.180465584	ENSMUSG00000042207(Kdm5b)
MF	GO:0034648	histone demethylase activity (H3-dimethyl-K4 specific)	1	4	0.015661707	0.180465584	ENSMUSG00000042207(Kdm5b)
MF	GO:0052723	inositol hexakisphosphate 1-kinase activity	1	4	0.015661707	0.180465584	ENSMUSG00000032594(Ip6k1)
MF	GO:0052724	inositol hexakisphosphate 3-kinase activity	1	4	0.015661707	0.180465584	ENSMUSG00000032594(Ip6k1)
BP	GO:1905114	cell surface receptor signaling pathway involved in cell-cell signaling	6	514	0.015800424	0.181240159	ENSMUSG00000030967(Zranb1),ENSMUSG00000034101(Ctnnd1),ENSMUSG00000036273(Lrrk2),ENSMUSG00000041765(Ubac2),ENSMUSG00000071424(Grid2),ENSMUSG00000101645(Gm28635)
BP	GO:0006464	cellular protein modification process	23	3756	0.016542262	0.18753238	ENSMUSG00000002365(Snx9),ENSMUSG00000018412(Kansl1),ENSMUSG00000019795(Pcmt1),ENSMUSG00000020230(Prmt2),ENSMUSG00000021065(Fut8),ENSMUSG00000021180(Rps6ka5),ENSMUSG00000022684(Bfar),ENSMUSG00000028030(Tbck),ENSMUSG00000030655(Smg1),ENSMUSG00000030849(Fgfr2),ENSMUSG00000030850(Ate1),ENSMUSG00000030967(Zranb1),ENSMUSG00000033417(Cacul1),ENSMUSG00000034101(Ctnnd1),ENSMUSG00000034573(Ptpn13),ENSMUSG0…
BP	GO:0036211	protein modification process	23	3756	0.016542262	0.18753238	ENSMUSG00000002365(Snx9),ENSMUSG00000018412(Kansl1),ENSMUSG00000019795(Pcmt1),ENSMUSG00000020230(Prmt2),ENSMUSG00000021065(Fut8),ENSMUSG00000021180(Rps6ka5),ENSMUSG00000022684(Bfar),ENSMUSG00000028030(Tbck),ENSMUSG00000030655(Smg1),ENSMUSG00000030849(Fgfr2),ENSMUSG00000030850(Ate1),ENSMUSG00000030967(Zranb1),ENSMUSG00000033417(Cacul1),ENSMUSG00000034101(Ctnnd1),ENSMUSG00000034573(Ptpn13),ENSMUSG0…
BP	GO:0043030	regulation of macrophage activation	2	50	0.016579962	0.18753238	ENSMUSG00000032238(Rora),ENSMUSG00000036273(Lrrk2)
BP	GO:1901575	organic substance catabolic process	14	1914	0.016644886	0.18753238	ENSMUSG00000002365(Snx9),ENSMUSG00000010517(Faf1),ENSMUSG00000020777(Acox1),ENSMUSG00000022684(Bfar),ENSMUSG00000030655(Smg1),ENSMUSG00000030850(Ate1),ENSMUSG00000030967(Zranb1),ENSMUSG00000033417(Cacul1),ENSMUSG00000036273(Lrrk2),ENSMUSG00000039159(Ube2h),ENSMUSG00000040652(Oaz2),ENSMUSG00000040850(Psme4),ENSMUSG00000041765(Ubac2),ENSMUSG00000057522(Spop)
CC	GO:0030425	dendrite	7	737	0.01757456	0.193483164	ENSMUSG00000020866(Cacna1g),ENSMUSG00000034101(Ctnnd1),ENSMUSG00000036273(Lrrk2),ENSMUSG00000058248(Kcnh1),ENSMUSG00000060681(Slc9a6),ENSMUSG00000071424(Grid2),ENSMUSG00000101645(Gm28635)
CC	GO:0097447	dendritic tree	7	739	0.01781049	0.193483164	ENSMUSG00000020866(Cacna1g),ENSMUSG00000034101(Ctnnd1),ENSMUSG00000036273(Lrrk2),ENSMUSG00000058248(Kcnh1),ENSMUSG00000060681(Slc9a6),ENSMUSG00000071424(Grid2),ENSMUSG00000101645(Gm28635)
BP	GO:0022612	gland morphogenesis	3	140	0.017863043	0.193483164	ENSMUSG00000034101(Ctnnd1),ENSMUSG00000042207(Kdm5b),ENSMUSG00000101645(Gm28635)
BP	GO:0046488	phosphatidylinositol metabolic process	3	140	0.017863043	0.193483164	ENSMUSG00000026737(Pip4k2a),ENSMUSG00000030655(Smg1),ENSMUSG00000032594(Ip6k1)
CC	GO:0044545	NSL complex	1	5	0.018052674	0.193483164	ENSMUSG00000018412(Kansl1)
BP	GO:0009887	animal organ morphogenesis	9	1017	0.01827427	0.193483164	ENSMUSG00000024238(Zeb1),ENSMUSG00000028347(Tmeff1),ENSMUSG00000030849(Fgfr2),ENSMUSG00000034101(Ctnnd1),ENSMUSG00000036273(Lrrk2),ENSMUSG00000042207(Kdm5b),ENSMUSG00000045215(Asxl3),ENSMUSG00000054843(Atrnl1),ENSMUSG00000101645(Gm28635)
BP	GO:0035272	exocrine system development	2	53	0.018509984	0.193483164	ENSMUSG00000034101(Ctnnd1),ENSMUSG00000101645(Gm28635)
MF	GO:0051018	protein kinase A binding	2	53	0.018540306	0.193483164	ENSMUSG00000027799(Nbea),ENSMUSG00000036273(Lrrk2)
BP	GO:0042176	regulation of protein catabolic process	5	390	0.018854986	0.193483164	ENSMUSG00000002365(Snx9),ENSMUSG00000010517(Faf1),ENSMUSG00000036273(Lrrk2),ENSMUSG00000040652(Oaz2),ENSMUSG00000041765(Ubac2)
BP	GO:0048193	Golgi vesicle transport	4	258	0.018906109	0.193483164	ENSMUSG00000027799(Nbea),ENSMUSG00000035933(Cog5),ENSMUSG00000036273(Lrrk2),ENSMUSG00000060090(Rp2)
CC	GO:0043296	apical junction complex	3	156	0.019277474	0.193483164	ENSMUSG00000034101(Ctnnd1),ENSMUSG00000052062(Pard3b),ENSMUSG00000101645(Gm28635)
BP	GO:0002175	protein localization to paranode region of axon	1	5	0.019522176	0.193483164	ENSMUSG00000032854(Ugt8a)
BP	GO:0033578	protein glycosylation in Golgi	1	5	0.019522176	0.193483164	ENSMUSG00000021065(Fut8)
BP	GO:0035523	protein K29-linked deubiquitination	1	5	0.019522176	0.193483164	ENSMUSG00000030967(Zranb1)
BP	GO:0035564	regulation of kidney size	1	5	0.019522176	0.193483164	ENSMUSG00000036273(Lrrk2)
BP	GO:0043987	histone H3-S10 phosphorylation	1	5	0.019522176	0.193483164	ENSMUSG00000021180(Rps6ka5)
BP	GO:0048752	semicircular canal morphogenesis	1	5	0.019522176	0.193483164	ENSMUSG00000024238(Zeb1)
BP	GO:0060161	positive regulation of dopamine receptor signaling pathway	1	5	0.019522176	0.193483164	ENSMUSG00000036273(Lrrk2)
BP	GO:0060763	mammary duct terminal end bud growth	1	5	0.019522176	0.193483164	ENSMUSG00000042207(Kdm5b)
BP	GO:0071947	protein deubiquitination involved in ubiquitin-dependent protein catabolic process	1	5	0.019522176	0.193483164	ENSMUSG00000030967(Zranb1)
BP	GO:0086045	membrane depolarization during AV node cell action potential	1	5	0.019522176	0.193483164	ENSMUSG00000020866(Cacna1g)
BP	GO:1902267	regulation of polyamine transmembrane transport	1	5	0.019522176	0.193483164	ENSMUSG00000040652(Oaz2)
BP	GO:1990164	histone H2A phosphorylation	1	5	0.019522176	0.193483164	ENSMUSG00000021180(Rps6ka5)
BP	GO:2000676	positive regulation of type B pancreatic cell apoptotic process	1	5	0.019522176	0.193483164	ENSMUSG00000057522(Spop)
MF	GO:0000828	inositol hexakisphosphate kinase activity	1	5	0.019539128	0.193483164	ENSMUSG00000032594(Ip6k1)
MF	GO:0000832	inositol hexakisphosphate 5-kinase activity	1	5	0.019539128	0.193483164	ENSMUSG00000032594(Ip6k1)
MF	GO:0003997	acyl-CoA oxidase activity	1	5	0.019539128	0.193483164	ENSMUSG00000020777(Acox1)
MF	GO:0004826	phenylalanine-tRNA ligase activity	1	5	0.019539128	0.193483164	ENSMUSG00000021420(Fars2)
MF	GO:0005007	fibroblast growth factor-activated receptor activity	1	5	0.019539128	0.193483164	ENSMUSG00000030849(Fgfr2)
MF	GO:0070012	oligopeptidase activity	1	5	0.019539128	0.193483164	ENSMUSG00000021710(Nln)
MF	GO:0086007	voltage-gated calcium channel activity involved in cardiac muscle cell action potential	1	5	0.019539128	0.193483164	ENSMUSG00000020866(Cacna1g)
BP	GO:0007528	neuromuscular junction development	2	55	0.019846831	0.195765436	ENSMUSG00000028347(Tmeff1),ENSMUSG00000036273(Lrrk2)
CC	GO:0005912	adherens junction	3	158	0.019930959	0.195833256	ENSMUSG00000034101(Ctnnd1),ENSMUSG00000052062(Pard3b),ENSMUSG00000101645(Gm28635)
BP	GO:0016055	Wnt signaling pathway	5	400	0.020778748	0.203375006	ENSMUSG00000030967(Zranb1),ENSMUSG00000034101(Ctnnd1),ENSMUSG00000036273(Lrrk2),ENSMUSG00000041765(Ubac2),ENSMUSG00000101645(Gm28635)
BP	GO:0000902	cell morphogenesis	9	1043	0.0211497	0.205268889	ENSMUSG00000026933(Camsap1),ENSMUSG00000028347(Tmeff1),ENSMUSG00000030967(Zranb1),ENSMUSG00000032854(Ugt8a),ENSMUSG00000036053(Fmnl2),ENSMUSG00000036273(Lrrk2),ENSMUSG00000060090(Rp2),ENSMUSG00000060681(Slc9a6),ENSMUSG00000074785(Plxnc1)
BP	GO:0198738	cell-cell signaling by wnt	5	402	0.021178369	0.205268889	ENSMUSG00000030967(Zranb1),ENSMUSG00000034101(Ctnnd1),ENSMUSG00000036273(Lrrk2),ENSMUSG00000041765(Ubac2),ENSMUSG00000101645(Gm28635)
BP	GO:0030219	megakaryocyte differentiation	2	57	0.021223002	0.205268889	ENSMUSG00000026721(Rabgap1l),ENSMUSG00000026737(Pip4k2a)
CC	GO:1990075	periciliary membrane compartment	1	6	0.02162443	0.205268889	ENSMUSG00000060090(Rp2)
BP	GO:0043433	negative regulation of DNA-binding transcription factor activity	3	151	0.021772285	0.205268889	ENSMUSG00000010517(Faf1),ENSMUSG00000020230(Prmt2),ENSMUSG00000057522(Spop)
BP	GO:0044248	cellular catabolic process	14	1982	0.021885899	0.205268889	ENSMUSG00000002365(Snx9),ENSMUSG00000010517(Faf1),ENSMUSG00000020777(Acox1),ENSMUSG00000022684(Bfar),ENSMUSG00000026737(Pip4k2a),ENSMUSG00000030655(Smg1),ENSMUSG00000030850(Ate1),ENSMUSG00000030967(Zranb1),ENSMUSG00000033417(Cacul1),ENSMUSG00000036273(Lrrk2),ENSMUSG00000039159(Ube2h),ENSMUSG00000040850(Psme4),ENSMUSG00000041765(Ubac2),ENSMUSG00000057522(Spop)
BP	GO:0070936	protein K48-linked ubiquitination	2	58	0.02192562	0.205268889	ENSMUSG00000022684(Bfar),ENSMUSG00000039159(Ube2h)
BP	GO:0099172	presynapse organization	2	58	0.02192562	0.205268889	ENSMUSG00000031511(Arhgef7),ENSMUSG00000071424(Grid2)
BP	GO:0030178	negative regulation of Wnt signaling pathway	3	153	0.022529368	0.205268889	ENSMUSG00000034101(Ctnnd1),ENSMUSG00000041765(Ubac2),ENSMUSG00000101645(Gm28635)
CC	GO:0098793	presynapse	6	605	0.022724592	0.205268889	ENSMUSG00000034101(Ctnnd1),ENSMUSG00000036273(Lrrk2),ENSMUSG00000058248(Kcnh1),ENSMUSG00000060681(Slc9a6),ENSMUSG00000062542(Syt9),ENSMUSG00000101645(Gm28635)
BP	GO:0065008	regulation of biological quality	23	3866	0.022777436	0.205268889	ENSMUSG00000002365(Snx9),ENSMUSG00000010517(Faf1),ENSMUSG00000020777(Acox1),ENSMUSG00000020866(Cacna1g),ENSMUSG00000030655(Smg1),ENSMUSG00000031220(Awat2),ENSMUSG00000031511(Arhgef7),ENSMUSG00000032238(Rora),ENSMUSG00000032594(Ip6k1),ENSMUSG00000034101(Ctnnd1),ENSMUSG00000034801(Sos2),ENSMUSG00000035954(Dock4),ENSMUSG00000036053(Fmnl2),ENSMUSG00000036273(Lrrk2),ENSMUSG00000040929(Rfx3),ENSMUSG000…
BP	GO:0002069	columnar/cuboidal epithelial cell maturation	1	6	0.023381199	0.205268889	ENSMUSG00000040929(Rfx3)
BP	GO:0006682	galactosylceramide biosynthetic process	1	6	0.023381199	0.205268889	ENSMUSG00000032854(Ugt8a)
BP	GO:0007253	cytoplasmic sequestering of NF-kappaB	1	6	0.023381199	0.205268889	ENSMUSG00000010517(Faf1)
BP	GO:0015846	polyamine transport	1	6	0.023381199	0.205268889	ENSMUSG00000040652(Oaz2)
BP	GO:0019375	galactolipid biosynthetic process	1	6	0.023381199	0.205268889	ENSMUSG00000032854(Ugt8a)
BP	GO:0031547	brain-derived neurotrophic factor receptor signaling pathway	1	6	0.023381199	0.205268889	ENSMUSG00000060681(Slc9a6)
BP	GO:0034721	histone H3-K4 demethylation, trimethyl-H3-K4-specific	1	6	0.023381199	0.205268889	ENSMUSG00000042207(Kdm5b)
BP	GO:0060287	epithelial cilium movement involved in determination of left/right asymmetry	1	6	0.023381199	0.205268889	ENSMUSG00000040929(Rfx3)
BP	GO:0061038	uterus morphogenesis	1	6	0.023381199	0.205268889	ENSMUSG00000042207(Kdm5b)
BP	GO:0070973	protein localization to endoplasmic reticulum exit site	1	6	0.023381199	0.205268889	ENSMUSG00000036273(Lrrk2)
BP	GO:0097026	dendritic cell dendrite assembly	1	6	0.023381199	0.205268889	ENSMUSG00000069729(Arid1b)
BP	GO:1901727	positive regulation of histone deacetylase activity	1	6	0.023381199	0.205268889	ENSMUSG00000036273(Lrrk2)
BP	GO:1902047	polyamine transmembrane transport	1	6	0.023381199	0.205268889	ENSMUSG00000040652(Oaz2)
BP	GO:1902498	regulation of protein autoubiquitination	1	6	0.023381199	0.205268889	ENSMUSG00000036273(Lrrk2)
BP	GO:1902803	regulation of synaptic vesicle transport	1	6	0.023381199	0.205268889	ENSMUSG00000036273(Lrrk2)
BP	GO:2000074	regulation of type B pancreatic cell development	1	6	0.023381199	0.205268889	ENSMUSG00000040929(Rfx3)
MF	GO:0042979	ornithine decarboxylase regulator activity	1	6	0.023401463	0.205268889	ENSMUSG00000040652(Oaz2)
MF	GO:0050733	RS domain binding	1	6	0.023401463	0.205268889	ENSMUSG00000022961(Son)
MF	GO:0089720	caspase binding	1	6	0.023401463	0.205268889	ENSMUSG00000022684(Bfar)
MF	GO:0016773	phosphotransferase activity, alcohol group as acceptor	7	722	0.023600404	0.206300082	ENSMUSG00000021180(Rps6ka5),ENSMUSG00000026737(Pip4k2a),ENSMUSG00000028030(Tbck),ENSMUSG00000030655(Smg1),ENSMUSG00000030849(Fgfr2),ENSMUSG00000036273(Lrrk2),ENSMUSG00000053414(Hunk)
BP	GO:0008104	protein localization	17	2609	0.023868753	0.206679477	ENSMUSG00000000538(Tom1l2),ENSMUSG00000002365(Snx9),ENSMUSG00000010517(Faf1),ENSMUSG00000020590(Snx13),ENSMUSG00000026721(Rabgap1l),ENSMUSG00000027799(Nbea),ENSMUSG00000028347(Tmeff1),ENSMUSG00000032854(Ugt8a),ENSMUSG00000035933(Cog5),ENSMUSG00000036273(Lrrk2),ENSMUSG00000040652(Oaz2),ENSMUSG00000040929(Rfx3),ENSMUSG00000041765(Ubac2),ENSMUSG00000052062(Pard3b),ENSMUSG00000060090(Rp2),ENSMUSG0000…
BP	GO:0060070	canonical Wnt signaling pathway	4	278	0.024081224	0.206679477	ENSMUSG00000034101(Ctnnd1),ENSMUSG00000036273(Lrrk2),ENSMUSG00000041765(Ubac2),ENSMUSG00000101645(Gm28635)
BP	GO:0044238	primary metabolic process	49	10075	0.024083983	0.206679477	ENSMUSG00000001911(Nfix),ENSMUSG00000002365(Snx9),ENSMUSG00000010517(Faf1),ENSMUSG00000018412(Kansl1),ENSMUSG00000019795(Pcmt1),ENSMUSG00000020230(Prmt2),ENSMUSG00000020777(Acox1),ENSMUSG00000021065(Fut8),ENSMUSG00000021180(Rps6ka5),ENSMUSG00000021420(Fars2),ENSMUSG00000021710(Nln),ENSMUSG00000022684(Bfar),ENSMUSG00000022961(Son),ENSMUSG00000024238(Zeb1),ENSMUSG00000024400(Wdr33),ENSMUSG000000267…
BP	GO:0070972	protein localization to endoplasmic reticulum	2	61	0.024090588	0.206679477	ENSMUSG00000036273(Lrrk2),ENSMUSG00000041765(Ubac2)
MF	GO:0048365	Rac GTPase binding	2	61	0.024129633	0.206679477	ENSMUSG00000031511(Arhgef7),ENSMUSG00000035954(Dock4)
BP	GO:0030182	neuron differentiation	11	1431	0.024132988	0.206679477	ENSMUSG00000001911(Nfix),ENSMUSG00000024238(Zeb1),ENSMUSG00000026933(Camsap1),ENSMUSG00000028347(Tmeff1),ENSMUSG00000032238(Rora),ENSMUSG00000032854(Ugt8a),ENSMUSG00000036273(Lrrk2),ENSMUSG00000060681(Slc9a6),ENSMUSG00000069729(Arid1b),ENSMUSG00000071424(Grid2),ENSMUSG00000074785(Plxnc1)
CC	GO:0005737	cytoplasm	48	10732	0.02426238	0.207087992	ENSMUSG00000002365(Snx9),ENSMUSG00000010517(Faf1),ENSMUSG00000020230(Prmt2),ENSMUSG00000020590(Snx13),ENSMUSG00000020777(Acox1),ENSMUSG00000020866(Cacna1g),ENSMUSG00000021065(Fut8),ENSMUSG00000021180(Rps6ka5),ENSMUSG00000021420(Fars2),ENSMUSG00000021710(Nln),ENSMUSG00000022684(Bfar),ENSMUSG00000024238(Zeb1),ENSMUSG00000026721(Rabgap1l),ENSMUSG00000026737(Pip4k2a),ENSMUSG00000026933(Camsap1),ENSMU…
BP	GO:0007267	cell-cell signaling	12	1623	0.024500235	0.208416425	ENSMUSG00000020866(Cacna1g),ENSMUSG00000030967(Zranb1),ENSMUSG00000031511(Arhgef7),ENSMUSG00000034101(Ctnnd1),ENSMUSG00000036273(Lrrk2),ENSMUSG00000040929(Rfx3),ENSMUSG00000041765(Ubac2),ENSMUSG00000042207(Kdm5b),ENSMUSG00000062542(Syt9),ENSMUSG00000069729(Arid1b),ENSMUSG00000071424(Grid2),ENSMUSG00000101645(Gm28635)
BP	GO:1903307	positive regulation of regulated secretory pathway	2	62	0.024831003	0.210523724	ENSMUSG00000020866(Cacna1g),ENSMUSG00000062542(Syt9)
CC	GO:0005925	focal adhesion	3	173	0.025219913	0.213108267	ENSMUSG00000031511(Arhgef7),ENSMUSG00000036452(Arhgap26),ENSMUSG00000038368(Focad)
BP	GO:0023052	signaling	36	6887	0.025466996	0.214481181	ENSMUSG00000000538(Tom1l2),ENSMUSG00000010517(Faf1),ENSMUSG00000020230(Prmt2),ENSMUSG00000020866(Cacna1g),ENSMUSG00000021065(Fut8),ENSMUSG00000021176(Efcab11),ENSMUSG00000021180(Rps6ka5),ENSMUSG00000021662(Arhgef28),ENSMUSG00000022684(Bfar),ENSMUSG00000024238(Zeb1),ENSMUSG00000028030(Tbck),ENSMUSG00000030849(Fgfr2),ENSMUSG00000030967(Zranb1),ENSMUSG00000031511(Arhgef7),ENSMUSG00000032238(Rora),EN…
MF	GO:0043168	anion binding	18	2835	0.025587571	0.214520598	ENSMUSG00000002365(Snx9),ENSMUSG00000020590(Snx13),ENSMUSG00000020777(Acox1),ENSMUSG00000021180(Rps6ka5),ENSMUSG00000021420(Fars2),ENSMUSG00000026737(Pip4k2a),ENSMUSG00000028030(Tbck),ENSMUSG00000030655(Smg1),ENSMUSG00000030849(Fgfr2),ENSMUSG00000032594(Ip6k1),ENSMUSG00000036273(Lrrk2),ENSMUSG00000036452(Arhgap26),ENSMUSG00000039159(Ube2h),ENSMUSG00000052062(Pard3b),ENSMUSG00000053414(Hunk),ENSMU…
BP	GO:0050790	regulation of catalytic activity	15	2223	0.025642481	0.214520598	ENSMUSG00000002365(Snx9),ENSMUSG00000020590(Snx13),ENSMUSG00000021176(Efcab11),ENSMUSG00000026721(Rabgap1l),ENSMUSG00000030849(Fgfr2),ENSMUSG00000031511(Arhgef7),ENSMUSG00000033417(Cacul1),ENSMUSG00000035954(Dock4),ENSMUSG00000036273(Lrrk2),ENSMUSG00000036452(Arhgap26),ENSMUSG00000040652(Oaz2),ENSMUSG00000040850(Psme4),ENSMUSG00000060090(Rp2),ENSMUSG00000074785(Plxnc1),ENSMUSG00000118193(Arhgap26)
BP	GO:0016358	dendrite development	4	284	0.025785584	0.214520598	ENSMUSG00000028347(Tmeff1),ENSMUSG00000036273(Lrrk2),ENSMUSG00000060681(Slc9a6),ENSMUSG00000069729(Arid1b)
BP	GO:0006338	chromatin remodeling	3	162	0.026112744	0.214520598	ENSMUSG00000040850(Psme4),ENSMUSG00000042207(Kdm5b),ENSMUSG00000069729(Arid1b)
BP	GO:0000281	mitotic cytokinesis	2	64	0.026339474	0.214520598	ENSMUSG00000002365(Snx9),ENSMUSG00000022961(Son)
BP	GO:0006487	protein N-linked glycosylation	2	64	0.026339474	0.214520598	ENSMUSG00000021065(Fut8),ENSMUSG00000073792(Alg6)
BP	GO:0009896	positive regulation of catabolic process	5	427	0.026602938	0.214520598	ENSMUSG00000002365(Snx9),ENSMUSG00000010517(Faf1),ENSMUSG00000026737(Pip4k2a),ENSMUSG00000036273(Lrrk2),ENSMUSG00000040652(Oaz2)
BP	GO:0019538	protein metabolic process	30	5504	0.026983786	0.214520598	ENSMUSG00000002365(Snx9),ENSMUSG00000010517(Faf1),ENSMUSG00000018412(Kansl1),ENSMUSG00000019795(Pcmt1),ENSMUSG00000020230(Prmt2),ENSMUSG00000021065(Fut8),ENSMUSG00000021180(Rps6ka5),ENSMUSG00000021420(Fars2),ENSMUSG00000021710(Nln),ENSMUSG00000022684(Bfar),ENSMUSG00000028030(Tbck),ENSMUSG00000030655(Smg1),ENSMUSG00000030849(Fgfr2),ENSMUSG00000030850(Ate1),ENSMUSG00000030967(Zranb1),ENSMUSG0000003…
BP	GO:0070059	intrinsic apoptotic signaling pathway in response to endoplasmic reticulum stress	2	65	0.027107366	0.214520598	ENSMUSG00000036273(Lrrk2),ENSMUSG00000057522(Spop)
CC	GO:0030496	midbody	3	178	0.027135007	0.214520598	ENSMUSG00000028030(Tbck),ENSMUSG00000034101(Ctnnd1),ENSMUSG00000101645(Gm28635)
MF	GO:0045296	cadherin binding	2	65	0.027151065	0.214520598	ENSMUSG00000034101(Ctnnd1),ENSMUSG00000101645(Gm28635)
BP	GO:0030913	paranodal junction assembly	1	7	0.027225221	0.214520598	ENSMUSG00000032854(Ugt8a)
BP	GO:0036089	cleavage furrow formation	1	7	0.027225221	0.214520598	ENSMUSG00000002365(Snx9)
BP	GO:0046476	glycosylceramide biosynthetic process	1	7	0.027225221	0.214520598	ENSMUSG00000032854(Ugt8a)
BP	GO:0060872	semicircular canal development	1	7	0.027225221	0.214520598	ENSMUSG00000024238(Zeb1)
BP	GO:0070475	rRNA base methylation	1	7	0.027225221	0.214520598	ENSMUSG00000057234(Mettl15)
BP	GO:1903215	negative regulation of protein targeting to mitochondrion	1	7	0.027225221	0.214520598	ENSMUSG00000036273(Lrrk2)
BP	GO:1903894	regulation of IRE1-mediated unfolded protein response	1	7	0.027225221	0.214520598	ENSMUSG00000022684(Bfar)
BP	GO:1903980	positive regulation of microglial cell activation	1	7	0.027225221	0.214520598	ENSMUSG00000036273(Lrrk2)
MF	GO:0010340	carboxyl-O-methyltransferase activity	1	7	0.02724877	0.214520598	ENSMUSG00000019795(Pcmt1)
MF	GO:0051998	protein carboxyl O-methyltransferase activity	1	7	0.02724877	0.214520598	ENSMUSG00000019795(Pcmt1)
CC	GO:0019897	extrinsic component of plasma membrane	3	179	0.027527138	0.216041163	ENSMUSG00000002365(Snx9),ENSMUSG00000034101(Ctnnd1),ENSMUSG00000101645(Gm28635)
BP	GO:0015833	peptide transport	13	1846	0.027632738	0.21620059	ENSMUSG00000000538(Tom1l2),ENSMUSG00000002365(Snx9),ENSMUSG00000020590(Snx13),ENSMUSG00000026721(Rabgap1l),ENSMUSG00000027799(Nbea),ENSMUSG00000031511(Arhgef7),ENSMUSG00000035933(Cog5),ENSMUSG00000036273(Lrrk2),ENSMUSG00000040652(Oaz2),ENSMUSG00000040929(Rfx3),ENSMUSG00000041765(Ubac2),ENSMUSG00000060090(Rp2),ENSMUSG00000062542(Syt9)
BP	GO:0046883	regulation of hormone secretion	4	291	0.027864009	0.217339268	ENSMUSG00000031511(Arhgef7),ENSMUSG00000040929(Rfx3),ENSMUSG00000042207(Kdm5b),ENSMUSG00000062542(Syt9)
BP	GO:0035556	intracellular signal transduction	16	2451	0.027964798	0.217456327	ENSMUSG00000021176(Efcab11),ENSMUSG00000021180(Rps6ka5),ENSMUSG00000021662(Arhgef28),ENSMUSG00000028030(Tbck),ENSMUSG00000030849(Fgfr2),ENSMUSG00000031511(Arhgef7),ENSMUSG00000032238(Rora),ENSMUSG00000034573(Ptpn13),ENSMUSG00000034801(Sos2),ENSMUSG00000035954(Dock4),ENSMUSG00000036273(Lrrk2),ENSMUSG00000036452(Arhgap26),ENSMUSG00000053414(Hunk),ENSMUSG00000057522(Spop),ENSMUSG00000058248(Kcnh1),E…
BP	GO:0017156	calcium-ion regulated exocytosis	2	67	0.028670057	0.220695031	ENSMUSG00000020866(Cacna1g),ENSMUSG00000062542(Syt9)
CC	GO:0030055	cell-substrate junction	3	182	0.028721731	0.220695031	ENSMUSG00000031511(Arhgef7),ENSMUSG00000036452(Arhgap26),ENSMUSG00000038368(Focad)
CC	GO:0034098	VCP-NPL4-UFD1 AAA ATPase complex	1	8	0.028729531	0.220695031	ENSMUSG00000010517(Faf1)
CC	GO:0036449	microtubule minus-end	1	8	0.028729531	0.220695031	ENSMUSG00000026933(Camsap1)
BP	GO:0044267	cellular protein metabolic process	27	4851	0.02922597	0.22132193	ENSMUSG00000002365(Snx9),ENSMUSG00000010517(Faf1),ENSMUSG00000018412(Kansl1),ENSMUSG00000019795(Pcmt1),ENSMUSG00000020230(Prmt2),ENSMUSG00000021065(Fut8),ENSMUSG00000021180(Rps6ka5),ENSMUSG00000021420(Fars2),ENSMUSG00000022684(Bfar),ENSMUSG00000028030(Tbck),ENSMUSG00000030655(Smg1),ENSMUSG00000030849(Fgfr2),ENSMUSG00000030850(Ate1),ENSMUSG00000030967(Zranb1),ENSMUSG00000033417(Cacul1),ENSMUSG0000…
CC	GO:0098791	Golgi apparatus subcompartment	4	320	0.029260547	0.22132193	ENSMUSG00000002365(Snx9),ENSMUSG00000021065(Fut8),ENSMUSG00000027799(Nbea),ENSMUSG00000036273(Lrrk2)
BP	GO:0032387	negative regulation of intracellular transport	2	68	0.029464695	0.22132193	ENSMUSG00000036273(Lrrk2),ENSMUSG00000041765(Ubac2)
BP	GO:0032835	glomerulus development	2	68	0.029464695	0.22132193	ENSMUSG00000034101(Ctnnd1),ENSMUSG00000101645(Gm28635)
BP	GO:0051453	regulation of intracellular pH	2	68	0.029464695	0.22132193	ENSMUSG00000036273(Lrrk2),ENSMUSG00000060681(Slc9a6)
CC	GO:0070161	anchoring junction	6	644	0.02966616	0.22132193	ENSMUSG00000031511(Arhgef7),ENSMUSG00000034101(Ctnnd1),ENSMUSG00000036452(Arhgap26),ENSMUSG00000038368(Focad),ENSMUSG00000052062(Pard3b),ENSMUSG00000101645(Gm28635)
BP	GO:0007154	cell communication	36	6957	0.029676671	0.22132193	ENSMUSG00000000538(Tom1l2),ENSMUSG00000010517(Faf1),ENSMUSG00000020230(Prmt2),ENSMUSG00000020866(Cacna1g),ENSMUSG00000021065(Fut8),ENSMUSG00000021176(Efcab11),ENSMUSG00000021180(Rps6ka5),ENSMUSG00000021662(Arhgef28),ENSMUSG00000022684(Bfar),ENSMUSG00000024238(Zeb1),ENSMUSG00000028030(Tbck),ENSMUSG00000030849(Fgfr2),ENSMUSG00000030967(Zranb1),ENSMUSG00000031511(Arhgef7),ENSMUSG00000032238(Rora),EN…
MF	GO:1901981	phosphatidylinositol phosphate binding	3	171	0.030050963	0.22132193	ENSMUSG00000020590(Snx13),ENSMUSG00000058248(Kcnh1),ENSMUSG00000062542(Syt9)
BP	GO:0030162	regulation of proteolysis	7	762	0.030329263	0.22132193	ENSMUSG00000002365(Snx9),ENSMUSG00000034101(Ctnnd1),ENSMUSG00000036273(Lrrk2),ENSMUSG00000040850(Psme4),ENSMUSG00000041765(Ubac2),ENSMUSG00000057522(Spop),ENSMUSG00000101645(Gm28635)
BP	GO:0030029	actin filament-based process	7	763	0.030515462	0.22132193	ENSMUSG00000002365(Snx9),ENSMUSG00000020866(Cacna1g),ENSMUSG00000028030(Tbck),ENSMUSG00000031511(Arhgef7),ENSMUSG00000036053(Fmnl2),ENSMUSG00000036452(Arhgap26),ENSMUSG00000118193(Arhgap26)
BP	GO:0006325	chromatin organization	7	764	0.030702435	0.22132193	ENSMUSG00000018412(Kansl1),ENSMUSG00000020230(Prmt2),ENSMUSG00000021180(Rps6ka5),ENSMUSG00000036273(Lrrk2),ENSMUSG00000040850(Psme4),ENSMUSG00000042207(Kdm5b),ENSMUSG00000069729(Arid1b)
BP	GO:0045216	cell-cell junction organization	3	173	0.030883802	0.22132193	ENSMUSG00000032854(Ugt8a),ENSMUSG00000034101(Ctnnd1),ENSMUSG00000101645(Gm28635)
BP	GO:0042886	amide transport	13	1876	0.030989872	0.22132193	ENSMUSG00000000538(Tom1l2),ENSMUSG00000002365(Snx9),ENSMUSG00000020590(Snx13),ENSMUSG00000026721(Rabgap1l),ENSMUSG00000027799(Nbea),ENSMUSG00000031511(Arhgef7),ENSMUSG00000035933(Cog5),ENSMUSG00000036273(Lrrk2),ENSMUSG00000040652(Oaz2),ENSMUSG00000040929(Rfx3),ENSMUSG00000041765(Ubac2),ENSMUSG00000060090(Rp2),ENSMUSG00000062542(Syt9)
BP	GO:0006681	galactosylceramide metabolic process	1	8	0.031054298	0.22132193	ENSMUSG00000032854(Ugt8a)
BP	GO:0033129	positive regulation of histone phosphorylation	1	8	0.031054298	0.22132193	ENSMUSG00000021180(Rps6ka5)
BP	GO:0033601	positive regulation of mammary gland epithelial cell proliferation	1	8	0.031054298	0.22132193	ENSMUSG00000042207(Kdm5b)
BP	GO:0060371	regulation of atrial cardiac muscle cell membrane depolarization	1	8	0.031054298	0.22132193	ENSMUSG00000020866(Cacna1g)
BP	GO:0061762	CAMKK-AMPK signaling cascade	1	8	0.031054298	0.22132193	ENSMUSG00000036273(Lrrk2)
BP	GO:0090045	positive regulation of deacetylase activity	1	8	0.031054298	0.22132193	ENSMUSG00000036273(Lrrk2)
BP	GO:0150078	positive regulation of neuroinflammatory response	1	8	0.031054298	0.22132193	ENSMUSG00000036273(Lrrk2)
BP	GO:1900454	positive regulation of long-term synaptic depression	1	8	0.031054298	0.22132193	ENSMUSG00000071424(Grid2)
BP	GO:1901725	regulation of histone deacetylase activity	1	8	0.031054298	0.22132193	ENSMUSG00000036273(Lrrk2)
BP	GO:1902237	positive regulation of endoplasmic reticulum stress-induced intrinsic apoptotic signaling pathway	1	8	0.031054298	0.22132193	ENSMUSG00000057522(Spop)
BP	GO:2000973	regulation of pro-B cell differentiation	1	8	0.031054298	0.22132193	ENSMUSG00000034801(Sos2)
MF	GO:0016634	oxidoreductase activity, acting on the CH-CH group of donors, oxygen as acceptor	1	8	0.031081107	0.22132193	ENSMUSG00000020777(Acox1)
MF	GO:0032453	histone demethylase activity (H3-K4 specific)	1	8	0.031081107	0.22132193	ENSMUSG00000042207(Kdm5b)
BP	GO:0006886	intracellular protein transport	8	939	0.031196598	0.22152206	ENSMUSG00000000538(Tom1l2),ENSMUSG00000002365(Snx9),ENSMUSG00000020590(Snx13),ENSMUSG00000026721(Rabgap1l),ENSMUSG00000027799(Nbea),ENSMUSG00000036273(Lrrk2),ENSMUSG00000040652(Oaz2),ENSMUSG00000041765(Ubac2)
MF	GO:0097110	scaffold protein binding	2	71	0.031951831	0.226251097	ENSMUSG00000020866(Cacna1g),ENSMUSG00000071424(Grid2)
CC	GO:0002116	semaphorin receptor complex	1	9	0.032262965	0.227817874	ENSMUSG00000074785(Plxnc1)
BP	GO:0030902	hindbrain development	3	177	0.032724966	0.228946904	ENSMUSG00000001911(Nfix),ENSMUSG00000032238(Rora),ENSMUSG00000071424(Grid2)
MF	GO:0031625	ubiquitin protein ligase binding	4	306	0.032736834	0.228946904	ENSMUSG00000002365(Snx9),ENSMUSG00000010517(Faf1),ENSMUSG00000033417(Cacul1),ENSMUSG00000057522(Spop)
CC	GO:0035097	histone methyltransferase complex	2	78	0.03280283	0.228946904	ENSMUSG00000018412(Kansl1),ENSMUSG00000042207(Kdm5b)
BP	GO:0007264	small GTPase mediated signal transduction	5	452	0.032847883	0.228946904	ENSMUSG00000031511(Arhgef7),ENSMUSG00000034801(Sos2),ENSMUSG00000035954(Dock4),ENSMUSG00000036452(Arhgap26),ENSMUSG00000118193(Arhgap26)
BP	GO:0065007	biological regulation	59	12864	0.032874427	0.228946904	ENSMUSG00000000538(Tom1l2),ENSMUSG00000001911(Nfix),ENSMUSG00000002365(Snx9),ENSMUSG00000010517(Faf1),ENSMUSG00000020230(Prmt2),ENSMUSG00000020590(Snx13),ENSMUSG00000020777(Acox1),ENSMUSG00000020866(Cacna1g),ENSMUSG00000021065(Fut8),ENSMUSG00000021176(Efcab11),ENSMUSG00000021180(Rps6ka5),ENSMUSG00000021662(Arhgef28),ENSMUSG00000021710(Nln),ENSMUSG00000022684(Bfar),ENSMUSG00000022961(Son),ENSMUSG0…
BP	GO:0016570	histone modification	5	454	0.033383876	0.231591042	ENSMUSG00000018412(Kansl1),ENSMUSG00000020230(Prmt2),ENSMUSG00000021180(Rps6ka5),ENSMUSG00000036273(Lrrk2),ENSMUSG00000042207(Kdm5b)
BP	GO:0009056	catabolic process	15	2304	0.033931684	0.231591042	ENSMUSG00000002365(Snx9),ENSMUSG00000010517(Faf1),ENSMUSG00000020777(Acox1),ENSMUSG00000022684(Bfar),ENSMUSG00000026737(Pip4k2a),ENSMUSG00000030655(Smg1),ENSMUSG00000030850(Ate1),ENSMUSG00000030967(Zranb1),ENSMUSG00000033417(Cacul1),ENSMUSG00000036273(Lrrk2),ENSMUSG00000039159(Ube2h),ENSMUSG00000040652(Oaz2),ENSMUSG00000040850(Psme4),ENSMUSG00000041765(Ubac2),ENSMUSG00000057522(Spop)
BP	GO:0072001	renal system development	4	310	0.033999743	0.231591042	ENSMUSG00000028565(Nfia),ENSMUSG00000034101(Ctnnd1),ENSMUSG00000036273(Lrrk2),ENSMUSG00000101645(Gm28635)
BP	GO:0030641	regulation of cellular pH	2	74	0.034413611	0.231591042	ENSMUSG00000036273(Lrrk2),ENSMUSG00000060681(Slc9a6)
BP	GO:1903305	regulation of regulated secretory pathway	3	181	0.034622465	0.231591042	ENSMUSG00000020866(Cacna1g),ENSMUSG00000036273(Lrrk2),ENSMUSG00000062542(Syt9)
BP	GO:0007270	neuron-neuron synaptic transmission	1	9	0.034868489	0.231591042	ENSMUSG00000069729(Arid1b)
BP	GO:0019374	galactolipid metabolic process	1	9	0.034868489	0.231591042	ENSMUSG00000032854(Ugt8a)
BP	GO:0022028	tangential migration from the subventricular zone to the olfactory bulb	1	9	0.034868489	0.231591042	ENSMUSG00000036273(Lrrk2)
BP	GO:0034720	histone H3-K4 demethylation	1	9	0.034868489	0.231591042	ENSMUSG00000042207(Kdm5b)
BP	GO:0035093	spermatogenesis, exchange of chromosomal proteins	1	9	0.034868489	0.231591042	ENSMUSG00000040850(Psme4)
BP	GO:0051660	establishment of centrosome localization	1	9	0.034868489	0.231591042	ENSMUSG00000052062(Pard3b)
BP	GO:0086015	SA node cell action potential	1	9	0.034868489	0.231591042	ENSMUSG00000020866(Cacna1g)
BP	GO:0086018	SA node cell to atrial cardiac muscle cell signaling	1	9	0.034868489	0.231591042	ENSMUSG00000020866(Cacna1g)
BP	GO:0086070	SA node cell to atrial cardiac muscle cell communication	1	9	0.034868489	0.231591042	ENSMUSG00000020866(Cacna1g)
BP	GO:1903748	negative regulation of establishment of protein localization to mitochondrion	1	9	0.034868489	0.231591042	ENSMUSG00000036273(Lrrk2)
BP	GO:1904153	negative regulation of retrograde protein transport, ER to cytosol	1	9	0.034868489	0.231591042	ENSMUSG00000041765(Ubac2)
BP	GO:2000172	regulation of branching morphogenesis of a nerve	1	9	0.034868489	0.231591042	ENSMUSG00000036273(Lrrk2)
MF	GO:0071933	Arp2/3 complex binding	1	9	0.034898532	0.231591042	ENSMUSG00000002365(Snx9)
BP	GO:0022008	neurogenesis	12	1714	0.035374608	0.233138921	ENSMUSG00000001911(Nfix),ENSMUSG00000024238(Zeb1),ENSMUSG00000026933(Camsap1),ENSMUSG00000028347(Tmeff1),ENSMUSG00000031511(Arhgef7),ENSMUSG00000032238(Rora),ENSMUSG00000032854(Ugt8a),ENSMUSG00000036273(Lrrk2),ENSMUSG00000060681(Slc9a6),ENSMUSG00000069729(Arid1b),ENSMUSG00000071424(Grid2),ENSMUSG00000074785(Plxnc1)
CC	GO:0005769	early endosome	4	340	0.035385398	0.233138921	ENSMUSG00000020590(Snx13),ENSMUSG00000026721(Rabgap1l),ENSMUSG00000058248(Kcnh1),ENSMUSG00000060681(Slc9a6)
MF	GO:0004672	protein kinase activity	6	620	0.035488595	0.233138921	ENSMUSG00000021180(Rps6ka5),ENSMUSG00000028030(Tbck),ENSMUSG00000030655(Smg1),ENSMUSG00000030849(Fgfr2),ENSMUSG00000036273(Lrrk2),ENSMUSG00000053414(Hunk)
CC	GO:0036477	somatodendritic compartment	8	1044	0.035499654	0.233138921	ENSMUSG00000020866(Cacna1g),ENSMUSG00000031511(Arhgef7),ENSMUSG00000034101(Ctnnd1),ENSMUSG00000036273(Lrrk2),ENSMUSG00000058248(Kcnh1),ENSMUSG00000060681(Slc9a6),ENSMUSG00000071424(Grid2),ENSMUSG00000101645(Gm28635)
CC	GO:1990909	Wnt signalosome	1	10	0.035783716	0.234397209	ENSMUSG00000036273(Lrrk2)
BP	GO:0032088	negative regulation of NF-kappaB transcription factor activity	2	76	0.036130364	0.234847366	ENSMUSG00000010517(Faf1),ENSMUSG00000020230(Prmt2)
BP	GO:0051865	protein autoubiquitination	2	76	0.036130364	0.234847366	ENSMUSG00000022684(Bfar),ENSMUSG00000036273(Lrrk2)
BP	GO:0061515	myeloid cell development	2	76	0.036130364	0.234847366	ENSMUSG00000026721(Rabgap1l),ENSMUSG00000026737(Pip4k2a)
CC	GO:0031984	organelle subcompartment	4	344	0.036693299	0.237502121	ENSMUSG00000002365(Snx9),ENSMUSG00000021065(Fut8),ENSMUSG00000027799(Nbea),ENSMUSG00000036273(Lrrk2)
MF	GO:0016772	transferase activity, transferring phosphorus-containing groups	8	969	0.036726166	0.237502121	ENSMUSG00000021180(Rps6ka5),ENSMUSG00000026737(Pip4k2a),ENSMUSG00000028030(Tbck),ENSMUSG00000030655(Smg1),ENSMUSG00000030849(Fgfr2),ENSMUSG00000032594(Ip6k1),ENSMUSG00000036273(Lrrk2),ENSMUSG00000053414(Hunk)
CC	GO:0043197	dendritic spine	3	201	0.03691791	0.23813461	ENSMUSG00000034101(Ctnnd1),ENSMUSG00000071424(Grid2),ENSMUSG00000101645(Gm28635)
MF	GO:0019905	syntaxin binding	2	77	0.037059668	0.238442278	ENSMUSG00000036273(Lrrk2),ENSMUSG00000062542(Syt9)
BP	GO:0016569	covalent chromatin modification	5	469	0.037578678	0.240590837	ENSMUSG00000018412(Kansl1),ENSMUSG00000020230(Prmt2),ENSMUSG00000021180(Rps6ka5),ENSMUSG00000036273(Lrrk2),ENSMUSG00000042207(Kdm5b)
BP	GO:0033036	macromolecule localization	18	2966	0.037799486	0.240590837	ENSMUSG00000000538(Tom1l2),ENSMUSG00000002365(Snx9),ENSMUSG00000010517(Faf1),ENSMUSG00000020590(Snx13),ENSMUSG00000026721(Rabgap1l),ENSMUSG00000027799(Nbea),ENSMUSG00000028347(Tmeff1),ENSMUSG00000032854(Ugt8a),ENSMUSG00000035933(Cog5),ENSMUSG00000036273(Lrrk2),ENSMUSG00000040652(Oaz2),ENSMUSG00000040929(Rfx3),ENSMUSG00000041765(Ubac2),ENSMUSG00000042207(Kdm5b),ENSMUSG00000052062(Pard3b),ENSMUSG00…
BP	GO:0003056	regulation of vascular smooth muscle contraction	1	10	0.03866785	0.240590837	ENSMUSG00000035954(Dock4)
BP	GO:0031630	regulation of synaptic vesicle fusion to presynaptic active zone membrane	1	10	0.03866785	0.240590837	ENSMUSG00000062542(Syt9)
BP	GO:0043615	astrocyte cell migration	1	10	0.03866785	0.240590837	ENSMUSG00000031511(Arhgef7)
BP	GO:0070862	negative regulation of protein exit from endoplasmic reticulum	1	10	0.03866785	0.240590837	ENSMUSG00000041765(Ubac2)
BP	GO:0099004	calmodulin dependent kinase signaling pathway	1	10	0.03866785	0.240590837	ENSMUSG00000036273(Lrrk2)
BP	GO:0150065	regulation of deacetylase activity	1	10	0.03866785	0.240590837	ENSMUSG00000036273(Lrrk2)
BP	GO:1900102	negative regulation of endoplasmic reticulum unfolded protein response	1	10	0.03866785	0.240590837	ENSMUSG00000022684(Bfar)
BP	GO:1905456	regulation of lymphoid progenitor cell differentiation	1	10	0.03866785	0.240590837	ENSMUSG00000034801(Sos2)
MF	GO:0015386	potassium:proton antiporter activity	1	10	0.038701101	0.240590837	ENSMUSG00000060681(Slc9a6)
MF	GO:0043995	histone acetyltransferase activity (H4-K5 specific)	1	10	0.038701101	0.240590837	ENSMUSG00000018412(Kansl1)
MF	GO:0043996	histone acetyltransferase activity (H4-K8 specific)	1	10	0.038701101	0.240590837	ENSMUSG00000018412(Kansl1)
MF	GO:0044389	ubiquitin-like protein ligase binding	4	323	0.038722312	0.240590837	ENSMUSG00000002365(Snx9),ENSMUSG00000010517(Faf1),ENSMUSG00000033417(Cacul1),ENSMUSG00000057522(Spop)
CC	GO:0044754	autolysosome	1	11	0.039291828	0.243532479	ENSMUSG00000036273(Lrrk2)
BP	GO:0071248	cellular response to metal ion	3	191	0.039610911	0.244029843	ENSMUSG00000036273(Lrrk2),ENSMUSG00000058248(Kcnh1),ENSMUSG00000062542(Syt9)
BP	GO:0001738	morphogenesis of a polarized epithelium	2	80	0.039660866	0.244029843	ENSMUSG00000034101(Ctnnd1),ENSMUSG00000101645(Gm28635)
BP	GO:0051899	membrane depolarization	2	80	0.039660866	0.244029843	ENSMUSG00000020866(Cacna1g),ENSMUSG00000036273(Lrrk2)
CC	GO:0048786	presynaptic active zone	2	87	0.040022655	0.245659636	ENSMUSG00000034101(Ctnnd1),ENSMUSG00000101645(Gm28635)
BP	GO:0042632	cholesterol homeostasis	2	81	0.040563261	0.248376492	ENSMUSG00000020777(Acox1),ENSMUSG00000032238(Rora)
BP	GO:0055092	sterol homeostasis	2	82	0.041473416	0.249327062	ENSMUSG00000020777(Acox1),ENSMUSG00000032238(Rora)
BP	GO:0071277	cellular response to calcium ion	2	82	0.041473416	0.249327062	ENSMUSG00000058248(Kcnh1),ENSMUSG00000062542(Syt9)
CC	GO:0098797	plasma membrane protein complex	5	524	0.04202975	0.249327062	ENSMUSG00000020866(Cacna1g),ENSMUSG00000034101(Ctnnd1),ENSMUSG00000058248(Kcnh1),ENSMUSG00000071424(Grid2),ENSMUSG00000101645(Gm28635)
BP	GO:0002328	pro-B cell differentiation	1	11	0.042452438	0.249327062	ENSMUSG00000034801(Sos2)
BP	GO:0014824	artery smooth muscle contraction	1	11	0.042452438	0.249327062	ENSMUSG00000020866(Cacna1g)
BP	GO:0016559	peroxisome fission	1	11	0.042452438	0.249327062	ENSMUSG00000020777(Acox1)
BP	GO:0035404	histone-serine phosphorylation	1	11	0.042452438	0.249327062	ENSMUSG00000021180(Rps6ka5)
BP	GO:0042994	cytoplasmic sequestering of transcription factor	1	11	0.042452438	0.249327062	ENSMUSG00000010517(Faf1)
BP	GO:0045602	negative regulation of endothelial cell differentiation	1	11	0.042452438	0.249327062	ENSMUSG00000024238(Zeb1)
BP	GO:0060159	regulation of dopamine receptor signaling pathway	1	11	0.042452438	0.249327062	ENSMUSG00000036273(Lrrk2)
BP	GO:0086016	AV node cell action potential	1	11	0.042452438	0.249327062	ENSMUSG00000020866(Cacna1g)
BP	GO:0086027	AV node cell to bundle of His cell signaling	1	11	0.042452438	0.249327062	ENSMUSG00000020866(Cacna1g)
BP	GO:0099612	protein localization to axon	1	11	0.042452438	0.249327062	ENSMUSG00000032854(Ugt8a)
BP	GO:1900244	positive regulation of synaptic vesicle endocytosis	1	11	0.042452438	0.249327062	ENSMUSG00000036273(Lrrk2)
BP	GO:2000786	positive regulation of autophagosome assembly	1	11	0.042452438	0.249327062	ENSMUSG00000026737(Pip4k2a)
MF	GO:0008417	fucosyltransferase activity	1	11	0.042488872	0.249327062	ENSMUSG00000021065(Fut8)
MF	GO:0015385	sodium:proton antiporter activity	1	11	0.042488872	0.249327062	ENSMUSG00000060681(Slc9a6)
MF	GO:0046972	histone acetyltransferase activity (H4-K16 specific)	1	11	0.042488872	0.249327062	ENSMUSG00000018412(Kansl1)
CC	GO:0017119	Golgi transport complex	1	12	0.042787346	0.249921479	ENSMUSG00000035933(Cog5)
CC	GO:0032437	cuticular plate	1	12	0.042787346	0.249921479	ENSMUSG00000002365(Snx9)
BP	GO:0099173	postsynapse organization	3	198	0.043308722	0.251801985	ENSMUSG00000031511(Arhgef7),ENSMUSG00000036273(Lrrk2),ENSMUSG00000071424(Grid2)
BP	GO:0050805	negative regulation of synaptic transmission	2	84	0.043316712	0.251801985	ENSMUSG00000036273(Lrrk2),ENSMUSG00000071424(Grid2)
CC	GO:0005776	autophagosome	2	91	0.043407285	0.251801985	ENSMUSG00000026737(Pip4k2a),ENSMUSG00000036273(Lrrk2)
BP	GO:0033077	T cell differentiation in thymus	2	85	0.044249708	0.254989668	ENSMUSG00000024238(Zeb1),ENSMUSG00000034801(Sos2)
BP	GO:0021953	central nervous system neuron differentiation	3	201	0.044944829	0.254989668	ENSMUSG00000001911(Nfix),ENSMUSG00000032238(Rora),ENSMUSG00000071424(Grid2)
CC	GO:0005802	trans-Golgi network	3	219	0.045672723	0.254989668	ENSMUSG00000002365(Snx9),ENSMUSG00000027799(Nbea),ENSMUSG00000036273(Lrrk2)
BP	GO:0048513	animal organ development	20	3470	0.045958321	0.254989668	ENSMUSG00000001911(Nfix),ENSMUSG00000021710(Nln),ENSMUSG00000024238(Zeb1),ENSMUSG00000026721(Rabgap1l),ENSMUSG00000026737(Pip4k2a),ENSMUSG00000028347(Tmeff1),ENSMUSG00000028565(Nfia),ENSMUSG00000030849(Fgfr2),ENSMUSG00000031511(Arhgef7),ENSMUSG00000032238(Rora),ENSMUSG00000034101(Ctnnd1),ENSMUSG00000034801(Sos2),ENSMUSG00000036273(Lrrk2),ENSMUSG00000040929(Rfx3),ENSMUSG00000042207(Kdm5b),ENSMUSG0…
BP	GO:1902115	regulation of organelle assembly	3	203	0.04605255	0.254989668	ENSMUSG00000026737(Pip4k2a),ENSMUSG00000036273(Lrrk2),ENSMUSG00000071424(Grid2)
BP	GO:1900407	regulation of cellular response to oxidative stress	2	87	0.046138034	0.254989668	ENSMUSG00000021065(Fut8),ENSMUSG00000036273(Lrrk2)
MF	GO:0008276	protein methyltransferase activity	2	87	0.046210228	0.254989668	ENSMUSG00000019795(Pcmt1),ENSMUSG00000020230(Prmt2)
BP	GO:0006020	inositol metabolic process	1	12	0.046222311	0.254989668	ENSMUSG00000032594(Ip6k1)
BP	GO:0006488	dolichol-linked oligosaccharide biosynthetic process	1	12	0.046222311	0.254989668	ENSMUSG00000073792(Alg6)
BP	GO:0035092	sperm chromatin condensation	1	12	0.046222311	0.254989668	ENSMUSG00000040850(Psme4)
BP	GO:0036498	IRE1-mediated unfolded protein response	1	12	0.046222311	0.254989668	ENSMUSG00000022684(Bfar)
BP	GO:0045906	negative regulation of vasoconstriction	1	12	0.046222311	0.254989668	ENSMUSG00000035954(Dock4)
BP	GO:0048312	intracellular distribution of mitochondria	1	12	0.046222311	0.254989668	ENSMUSG00000036273(Lrrk2)
BP	GO:0090394	negative regulation of excitatory postsynaptic potential	1	12	0.046222311	0.254989668	ENSMUSG00000036273(Lrrk2)
BP	GO:1902287	semaphorin-plexin signaling pathway involved in axon guidance	1	12	0.046222311	0.254989668	ENSMUSG00000074785(Plxnc1)
BP	GO:1904152	regulation of retrograde protein transport, ER to cytosol	1	12	0.046222311	0.254989668	ENSMUSG00000041765(Ubac2)
BP	GO:2000674	regulation of type B pancreatic cell apoptotic process	1	12	0.046222311	0.254989668	ENSMUSG00000057522(Spop)
BP	GO:2001040	positive regulation of cellular response to drug	1	12	0.046222311	0.254989668	ENSMUSG00000036273(Lrrk2)
MF	GO:0005451	monovalent cation:proton antiporter activity	1	12	0.046261902	0.254989668	ENSMUSG00000060681(Slc9a6)
MF	GO:0017154	semaphorin receptor activity	1	12	0.046261902	0.254989668	ENSMUSG00000074785(Plxnc1)
MF	GO:0035251	UDP-glucosyltransferase activity	1	12	0.046261902	0.254989668	ENSMUSG00000032854(Ugt8a)
MF	GO:0036312	phosphatidylinositol 3-kinase regulatory subunit binding	1	12	0.046261902	0.254989668	ENSMUSG00000034573(Ptpn13)
CC	GO:0005767	secondary lysosome	1	13	0.046270315	0.254989668	ENSMUSG00000036273(Lrrk2)
MF	GO:0098772	molecular function regulator	12	1786	0.046427286	0.255299718	ENSMUSG00000021176(Efcab11),ENSMUSG00000021662(Arhgef28),ENSMUSG00000026721(Rabgap1l),ENSMUSG00000031511(Arhgef7),ENSMUSG00000034801(Sos2),ENSMUSG00000035954(Dock4),ENSMUSG00000036273(Lrrk2),ENSMUSG00000036452(Arhgap26),ENSMUSG00000040652(Oaz2),ENSMUSG00000040850(Psme4),ENSMUSG00000060090(Rp2),ENSMUSG00000118193(Arhgap26)
BP	GO:0044237	cellular metabolic process	48	10158	0.046591747	0.255649519	ENSMUSG00000001911(Nfix),ENSMUSG00000002365(Snx9),ENSMUSG00000010517(Faf1),ENSMUSG00000018412(Kansl1),ENSMUSG00000019795(Pcmt1),ENSMUSG00000020230(Prmt2),ENSMUSG00000020777(Acox1),ENSMUSG00000021065(Fut8),ENSMUSG00000021180(Rps6ka5),ENSMUSG00000021420(Fars2),ENSMUSG00000021710(Nln),ENSMUSG00000022684(Bfar),ENSMUSG00000022961(Son),ENSMUSG00000024238(Zeb1),ENSMUSG00000024400(Wdr33),ENSMUSG000000267…
BP	GO:0080135	regulation of cellular response to stress	6	665	0.04701928	0.256384151	ENSMUSG00000021065(Fut8),ENSMUSG00000022684(Bfar),ENSMUSG00000030655(Smg1),ENSMUSG00000036273(Lrrk2),ENSMUSG00000041765(Ubac2),ENSMUSG00000057522(Spop)
BP	GO:0006885	regulation of pH	2	88	0.047093221	0.256384151	ENSMUSG00000036273(Lrrk2),ENSMUSG00000060681(Slc9a6)
BP	GO:0061640	cytoskeleton-dependent cytokinesis	2	88	0.047093221	0.256384151	ENSMUSG00000002365(Snx9),ENSMUSG00000022961(Son)
BP	GO:0048522	positive regulation of cellular process	29	5520	0.047130183	0.256384151	ENSMUSG00000001911(Nfix),ENSMUSG00000002365(Snx9),ENSMUSG00000010517(Faf1),ENSMUSG00000020230(Prmt2),ENSMUSG00000020866(Cacna1g),ENSMUSG00000021180(Rps6ka5),ENSMUSG00000024238(Zeb1),ENSMUSG00000026737(Pip4k2a),ENSMUSG00000028565(Nfia),ENSMUSG00000030849(Fgfr2),ENSMUSG00000030967(Zranb1),ENSMUSG00000031511(Arhgef7),ENSMUSG00000032238(Rora),ENSMUSG00000033417(Cacul1),ENSMUSG00000034101(Ctnnd1),ENSM…
BP	GO:0048699	generation of neurons	11	1594	0.047321995	0.256876357	ENSMUSG00000001911(Nfix),ENSMUSG00000024238(Zeb1),ENSMUSG00000026933(Camsap1),ENSMUSG00000028347(Tmeff1),ENSMUSG00000032238(Rora),ENSMUSG00000032854(Ugt8a),ENSMUSG00000036273(Lrrk2),ENSMUSG00000060681(Slc9a6),ENSMUSG00000069729(Arid1b),ENSMUSG00000071424(Grid2),ENSMUSG00000074785(Plxnc1)
BP	GO:0015031	protein transport	12	1795	0.047666019	0.258190936	ENSMUSG00000000538(Tom1l2),ENSMUSG00000002365(Snx9),ENSMUSG00000020590(Snx13),ENSMUSG00000026721(Rabgap1l),ENSMUSG00000027799(Nbea),ENSMUSG00000035933(Cog5),ENSMUSG00000036273(Lrrk2),ENSMUSG00000040652(Oaz2),ENSMUSG00000040929(Rfx3),ENSMUSG00000041765(Ubac2),ENSMUSG00000060090(Rp2),ENSMUSG00000062542(Syt9)
BP	GO:0042116	macrophage activation	2	89	0.048055664	0.258251174	ENSMUSG00000032238(Rora),ENSMUSG00000036273(Lrrk2)
BP	GO:0099072	regulation of postsynaptic membrane neurotransmitter receptor levels	2	89	0.048055664	0.258251174	ENSMUSG00000034101(Ctnnd1),ENSMUSG00000101645(Gm28635)
MF	GO:0008168	methyltransferase activity	3	207	0.048411649	0.258251174	ENSMUSG00000019795(Pcmt1),ENSMUSG00000020230(Prmt2),ENSMUSG00000057234(Mettl15)
BP	GO:0046879	hormone secretion	4	348	0.048467136	0.258251174	ENSMUSG00000031511(Arhgef7),ENSMUSG00000040929(Rfx3),ENSMUSG00000042207(Kdm5b),ENSMUSG00000062542(Syt9)
CC	GO:0043005	neuron projection	10	1527	0.0492387	0.258251174	ENSMUSG00000020866(Cacna1g),ENSMUSG00000031511(Arhgef7),ENSMUSG00000034101(Ctnnd1),ENSMUSG00000034573(Ptpn13),ENSMUSG00000035954(Dock4),ENSMUSG00000036273(Lrrk2),ENSMUSG00000058248(Kcnh1),ENSMUSG00000060681(Slc9a6),ENSMUSG00000071424(Grid2),ENSMUSG00000101645(Gm28635)
CC	GO:0071565	nBAF complex	1	14	0.049740778	0.258251174	ENSMUSG00000069729(Arid1b)
BP	GO:0006491	N-glycan processing	1	13	0.049977523	0.258251174	ENSMUSG00000021065(Fut8)
BP	GO:0006596	polyamine biosynthetic process	1	13	0.049977523	0.258251174	ENSMUSG00000040652(Oaz2)
BP	GO:0014820	tonic smooth muscle contraction	1	13	0.049977523	0.258251174	ENSMUSG00000020866(Cacna1g)
BP	GO:0031340	positive regulation of vesicle fusion	1	13	0.049977523	0.258251174	ENSMUSG00000062542(Syt9)
BP	GO:0033127	regulation of histone phosphorylation	1	13	0.049977523	0.258251174	ENSMUSG00000021180(Rps6ka5)
BP	GO:0044090	positive regulation of vacuole organization	1	13	0.049977523	0.258251174	ENSMUSG00000026737(Pip4k2a)
BP	GO:0048755	branching morphogenesis of a nerve	1	13	0.049977523	0.258251174	ENSMUSG00000036273(Lrrk2)
BP	GO:0060124	positive regulation of growth hormone secretion	1	13	0.049977523	0.258251174	ENSMUSG00000031511(Arhgef7)
BP	GO:0086067	AV node cell to bundle of His cell communication	1	13	0.049977523	0.258251174	ENSMUSG00000020866(Cacna1g)
BP	GO:1902043	positive regulation of extrinsic apoptotic signaling pathway via death domain receptors	1	13	0.049977523	0.258251174	ENSMUSG00000010517(Faf1)
BP	GO:1902285	semaphorin-plexin signaling pathway involved in neuron projection guidance	1	13	0.049977523	0.258251174	ENSMUSG00000074785(Plxnc1)
BP	GO:1903423	positive regulation of synaptic vesicle recycling	1	13	0.049977523	0.258251174	ENSMUSG00000036273(Lrrk2)
BP	GO:0000045	autophagosome assembly	2	91	0.050002036	0.258251174	ENSMUSG00000026737(Pip4k2a),ENSMUSG00000036273(Lrrk2)
BP	GO:0006892	post-Golgi vesicle-mediated transport	2	91	0.050002036	0.258251174	ENSMUSG00000027799(Nbea),ENSMUSG00000060090(Rp2)
MF	GO:0005545	1-phosphatidylinositol binding	1	13	0.050020247	0.258251174	ENSMUSG00000002365(Snx9)
MF	GO:0051011	microtubule minus-end binding	1	13	0.050020247	0.258251174	ENSMUSG00000026933(Camsap1)
MF	GO:0051139	metal ion:proton antiporter activity	1	13	0.050020247	0.258251174	ENSMUSG00000060681(Slc9a6)
MF	GO:0016758	transferase activity, transferring hexosyl groups	3	210	0.050142176	0.258354505	ENSMUSG00000021065(Fut8),ENSMUSG00000032854(Ugt8a),ENSMUSG00000073792(Alg6)
BP	GO:0030036	actin cytoskeleton organization	6	677	0.050489911	0.259225971	ENSMUSG00000002365(Snx9),ENSMUSG00000028030(Tbck),ENSMUSG00000031511(Arhgef7),ENSMUSG00000036053(Fmnl2),ENSMUSG00000036452(Arhgap26),ENSMUSG00000118193(Arhgap26)
BP	GO:0051056	regulation of small GTPase mediated signal transduction	3	211	0.050618089	0.259225971	ENSMUSG00000034801(Sos2),ENSMUSG00000036452(Arhgap26),ENSMUSG00000118193(Arhgap26)
BP	GO:0071560	cellular response to transforming growth factor beta stimulus	3	211	0.050618089	0.259225971	ENSMUSG00000021065(Fut8),ENSMUSG00000024238(Zeb1),ENSMUSG00000030849(Fgfr2)
BP	GO:0048519	negative regulation of biological process	28	5323	0.050855254	0.25991546	ENSMUSG00000000538(Tom1l2),ENSMUSG00000001911(Nfix),ENSMUSG00000010517(Faf1),ENSMUSG00000020230(Prmt2),ENSMUSG00000021180(Rps6ka5),ENSMUSG00000022684(Bfar),ENSMUSG00000022961(Son),ENSMUSG00000024238(Zeb1),ENSMUSG00000026933(Camsap1),ENSMUSG00000028565(Nfia),ENSMUSG00000030655(Smg1),ENSMUSG00000030849(Fgfr2),ENSMUSG00000032238(Rora),ENSMUSG00000032594(Ip6k1),ENSMUSG00000034101(Ctnnd1),ENSMUSG00000…
BP	GO:0001655	urogenital system development	4	354	0.051020091	0.26023326	ENSMUSG00000028565(Nfia),ENSMUSG00000034101(Ctnnd1),ENSMUSG00000036273(Lrrk2),ENSMUSG00000101645(Gm28635)
BP	GO:0030154	cell differentiation	23	4184	0.051534322	0.262328326	ENSMUSG00000001911(Nfix),ENSMUSG00000021710(Nln),ENSMUSG00000024238(Zeb1),ENSMUSG00000026721(Rabgap1l),ENSMUSG00000026737(Pip4k2a),ENSMUSG00000026933(Camsap1),ENSMUSG00000028347(Tmeff1),ENSMUSG00000030849(Fgfr2),ENSMUSG00000031511(Arhgef7),ENSMUSG00000032238(Rora),ENSMUSG00000032854(Ugt8a),ENSMUSG00000034101(Ctnnd1),ENSMUSG00000034801(Sos2),ENSMUSG00000036273(Lrrk2),ENSMUSG00000040850(Psme4),ENSM…
BP	GO:0031175	neuron projection development	8	1040	0.051696661	0.262471426	ENSMUSG00000026933(Camsap1),ENSMUSG00000028347(Tmeff1),ENSMUSG00000032854(Ugt8a),ENSMUSG00000036273(Lrrk2),ENSMUSG00000060681(Slc9a6),ENSMUSG00000069729(Arid1b),ENSMUSG00000071424(Grid2),ENSMUSG00000074785(Plxnc1)
BP	GO:0016485	protein processing	3	213	0.051792846	0.262471426	ENSMUSG00000034101(Ctnnd1),ENSMUSG00000036273(Lrrk2),ENSMUSG00000101645(Gm28635)
BP	GO:0009914	hormone transport	4	356	0.051887304	0.262471426	ENSMUSG00000031511(Arhgef7),ENSMUSG00000040929(Rfx3),ENSMUSG00000042207(Kdm5b),ENSMUSG00000062542(Syt9)
BP	GO:0030004	cellular monovalent inorganic cation homeostasis	2	93	0.05197659	0.262471426	ENSMUSG00000036273(Lrrk2),ENSMUSG00000060681(Slc9a6)
BP	GO:0042310	vasoconstriction	2	94	0.052974264	0.262604334	ENSMUSG00000020866(Cacna1g),ENSMUSG00000035954(Dock4)
BP	GO:0071559	response to transforming growth factor beta	3	215	0.052980829	0.262604334	ENSMUSG00000021065(Fut8),ENSMUSG00000024238(Zeb1),ENSMUSG00000030849(Fgfr2)
MF	GO:0000287	magnesium ion binding	3	215	0.053092969	0.262604334	ENSMUSG00000021180(Rps6ka5),ENSMUSG00000036273(Lrrk2),ENSMUSG00000060090(Rp2)
BP	GO:0031331	positive regulation of cellular catabolic process	4	359	0.05320331	0.262604334	ENSMUSG00000002365(Snx9),ENSMUSG00000010517(Faf1),ENSMUSG00000026737(Pip4k2a),ENSMUSG00000036273(Lrrk2)
CC	GO:0016607	nuclear speck	4	389	0.05332359	0.262604334	ENSMUSG00000022961(Son),ENSMUSG00000040850(Psme4),ENSMUSG00000057522(Spop),ENSMUSG00000074088(Snrnp40)
BP	GO:0006490	oligosaccharide-lipid intermediate biosynthetic process	1	14	0.053718133	0.262604334	ENSMUSG00000073792(Alg6)
BP	GO:0010839	negative regulation of keratinocyte proliferation	1	14	0.053718133	0.262604334	ENSMUSG00000030849(Fgfr2)
BP	GO:0014041	regulation of neuron maturation	1	14	0.053718133	0.262604334	ENSMUSG00000036273(Lrrk2)
BP	GO:0035751	regulation of lysosomal lumen pH	1	14	0.053718133	0.262604334	ENSMUSG00000036273(Lrrk2)
BP	GO:0060992	response to fungicide	1	14	0.053718133	0.262604334	ENSMUSG00000042207(Kdm5b)
BP	GO:0071287	cellular response to manganese ion	1	14	0.053718133	0.262604334	ENSMUSG00000036273(Lrrk2)
BP	GO:0098719	sodium ion import across plasma membrane	1	14	0.053718133	0.262604334	ENSMUSG00000060681(Slc9a6)
BP	GO:0099151	regulation of postsynaptic density assembly	1	14	0.053718133	0.262604334	ENSMUSG00000071424(Grid2)
BP	GO:1902902	negative regulation of autophagosome assembly	1	14	0.053718133	0.262604334	ENSMUSG00000036273(Lrrk2)
BP	GO:1904293	negative regulation of ERAD pathway	1	14	0.053718133	0.262604334	ENSMUSG00000041765(Ubac2)
CC	GO:0005789	endoplasmic reticulum membrane	7	937	0.053731193	0.262604334	ENSMUSG00000010517(Faf1),ENSMUSG00000022684(Bfar),ENSMUSG00000031220(Awat2),ENSMUSG00000036273(Lrrk2),ENSMUSG00000041765(Ubac2),ENSMUSG00000060681(Slc9a6),ENSMUSG00000073792(Alg6)
MF	GO:0016307	phosphatidylinositol phosphate kinase activity	1	14	0.053763964	0.262604334	ENSMUSG00000026737(Pip4k2a)
BP	GO:1905037	autophagosome organization	2	95	0.053978778	0.263146541	ENSMUSG00000026737(Pip4k2a),ENSMUSG00000036273(Lrrk2)
CC	GO:0098685	Schaffer collateral - CA1 synapse	2	103	0.054164524	0.263545238	ENSMUSG00000034101(Ctnnd1),ENSMUSG00000101645(Gm28635)
BP	GO:0022604	regulation of cell morphogenesis	5	521	0.054555368	0.264609361	ENSMUSG00000026933(Camsap1),ENSMUSG00000030967(Zranb1),ENSMUSG00000036053(Fmnl2),ENSMUSG00000036273(Lrrk2),ENSMUSG00000074785(Plxnc1)
CC	GO:0030424	axon	6	748	0.05459199	0.264609361	ENSMUSG00000031511(Arhgef7),ENSMUSG00000034101(Ctnnd1),ENSMUSG00000036273(Lrrk2),ENSMUSG00000058248(Kcnh1),ENSMUSG00000060681(Slc9a6),ENSMUSG00000101645(Gm28635)
MF	GO:0016741	transferase activity, transferring one-carbon groups	3	218	0.054903047	0.265018652	ENSMUSG00000019795(Pcmt1),ENSMUSG00000020230(Prmt2),ENSMUSG00000057234(Mettl15)
BP	GO:0044344	cellular response to fibroblast growth factor stimulus	2	96	0.054990064	0.265018652	ENSMUSG00000030849(Fgfr2),ENSMUSG00000042207(Kdm5b)
BP	GO:1902882	regulation of response to oxidative stress	2	96	0.054990064	0.265018652	ENSMUSG00000021065(Fut8),ENSMUSG00000036273(Lrrk2)
BP	GO:0048731	system development	25	4673	0.055702122	0.2664443	ENSMUSG00000001911(Nfix),ENSMUSG00000021710(Nln),ENSMUSG00000024238(Zeb1),ENSMUSG00000026721(Rabgap1l),ENSMUSG00000026737(Pip4k2a),ENSMUSG00000026933(Camsap1),ENSMUSG00000028347(Tmeff1),ENSMUSG00000028565(Nfia),ENSMUSG00000030849(Fgfr2),ENSMUSG00000031511(Arhgef7),ENSMUSG00000032238(Rora),ENSMUSG00000032854(Ugt8a),ENSMUSG00000034101(Ctnnd1),ENSMUSG00000034801(Sos2),ENSMUSG00000036273(Lrrk2),ENSMU…
BP	GO:0045921	positive regulation of exocytosis	2	97	0.056008054	0.2664443	ENSMUSG00000020866(Cacna1g),ENSMUSG00000062542(Syt9)
BP	GO:0043170	macromolecule metabolic process	44	9247	0.056032512	0.2664443	ENSMUSG00000001911(Nfix),ENSMUSG00000002365(Snx9),ENSMUSG00000010517(Faf1),ENSMUSG00000018412(Kansl1),ENSMUSG00000019795(Pcmt1),ENSMUSG00000020230(Prmt2),ENSMUSG00000021065(Fut8),ENSMUSG00000021180(Rps6ka5),ENSMUSG00000021420(Fars2),ENSMUSG00000021710(Nln),ENSMUSG00000022684(Bfar),ENSMUSG00000022961(Son),ENSMUSG00000024238(Zeb1),ENSMUSG00000024400(Wdr33),ENSMUSG00000028030(Tbck),ENSMUSG0000002856…
MF	GO:0043167	ion binding	31	6069	0.056063345	0.2664443	ENSMUSG00000002365(Snx9),ENSMUSG00000020590(Snx13),ENSMUSG00000020777(Acox1),ENSMUSG00000021176(Efcab11),ENSMUSG00000021180(Rps6ka5),ENSMUSG00000021420(Fars2),ENSMUSG00000021662(Arhgef28),ENSMUSG00000021710(Nln),ENSMUSG00000022684(Bfar),ENSMUSG00000024238(Zeb1),ENSMUSG00000026737(Pip4k2a),ENSMUSG00000028030(Tbck),ENSMUSG00000030386(Zfp606),ENSMUSG00000030655(Smg1),ENSMUSG00000030849(Fgfr2),ENSMUS…
MF	GO:0005088	Ras guanyl-nucleotide exchange factor activity	2	97	0.0560945	0.2664443	ENSMUSG00000034801(Sos2),ENSMUSG00000035954(Dock4)
BP	GO:0071241	cellular response to inorganic substance	3	221	0.056623491	0.2664443	ENSMUSG00000036273(Lrrk2),ENSMUSG00000058248(Kcnh1),ENSMUSG00000062542(Syt9)
CC	GO:0001518	voltage-gated sodium channel complex	1	16	0.056644368	0.2664443	ENSMUSG00000020866(Cacna1g)
BP	GO:1901564	organonitrogen compound metabolic process	32	6318	0.056762012	0.2664443	ENSMUSG00000002365(Snx9),ENSMUSG00000010517(Faf1),ENSMUSG00000018412(Kansl1),ENSMUSG00000019795(Pcmt1),ENSMUSG00000020230(Prmt2),ENSMUSG00000021065(Fut8),ENSMUSG00000021180(Rps6ka5),ENSMUSG00000021420(Fars2),ENSMUSG00000021710(Nln),ENSMUSG00000022684(Bfar),ENSMUSG00000028030(Tbck),ENSMUSG00000030655(Smg1),ENSMUSG00000030849(Fgfr2),ENSMUSG00000030850(Ate1),ENSMUSG00000030967(Zranb1),ENSMUSG0000003…
CC	GO:0034708	methyltransferase complex	2	106	0.056987396	0.2664443	ENSMUSG00000018412(Kansl1),ENSMUSG00000042207(Kdm5b)
BP	GO:0032092	positive regulation of protein binding	2	98	0.057032683	0.2664443	ENSMUSG00000031511(Arhgef7),ENSMUSG00000036273(Lrrk2)
BP	GO:0051173	positive regulation of nitrogen compound metabolic process	18	3116	0.057037058	0.2664443	ENSMUSG00000001911(Nfix),ENSMUSG00000002365(Snx9),ENSMUSG00000010517(Faf1),ENSMUSG00000020230(Prmt2),ENSMUSG00000021180(Rps6ka5),ENSMUSG00000024238(Zeb1),ENSMUSG00000028565(Nfia),ENSMUSG00000030849(Fgfr2),ENSMUSG00000032238(Rora),ENSMUSG00000033417(Cacul1),ENSMUSG00000034101(Ctnnd1),ENSMUSG00000036273(Lrrk2),ENSMUSG00000040652(Oaz2),ENSMUSG00000040850(Psme4),ENSMUSG00000040929(Rfx3),ENSMUSG000000…
BP	GO:0007166	cell surface receptor signaling pathway	15	2472	0.057203957	0.2664443	ENSMUSG00000010517(Faf1),ENSMUSG00000021065(Fut8),ENSMUSG00000021180(Rps6ka5),ENSMUSG00000024238(Zeb1),ENSMUSG00000030849(Fgfr2),ENSMUSG00000030967(Zranb1),ENSMUSG00000032238(Rora),ENSMUSG00000034101(Ctnnd1),ENSMUSG00000036273(Lrrk2),ENSMUSG00000039130(Zc3hc1),ENSMUSG00000041765(Ubac2),ENSMUSG00000060681(Slc9a6),ENSMUSG00000071424(Grid2),ENSMUSG00000074785(Plxnc1),ENSMUSG00000101645(Gm28635)
BP	GO:0033043	regulation of organelle organization	9	1253	0.057289346	0.2664443	ENSMUSG00000000538(Tom1l2),ENSMUSG00000002365(Snx9),ENSMUSG00000021180(Rps6ka5),ENSMUSG00000026737(Pip4k2a),ENSMUSG00000026933(Camsap1),ENSMUSG00000030655(Smg1),ENSMUSG00000036273(Lrrk2),ENSMUSG00000062542(Syt9),ENSMUSG00000071424(Grid2)
BP	GO:0051386	regulation of neurotrophin TRK receptor signaling pathway	1	15	0.057444195	0.2664443	ENSMUSG00000060681(Slc9a6)
BP	GO:0060134	prepulse inhibition	1	15	0.057444195	0.2664443	ENSMUSG00000071424(Grid2)
BP	GO:0060850	regulation of transcription involved in cell fate commitment	1	15	0.057444195	0.2664443	ENSMUSG00000032238(Rora)
BP	GO:0097050	type B pancreatic cell apoptotic process	1	15	0.057444195	0.2664443	ENSMUSG00000057522(Spop)
BP	GO:1900452	regulation of long-term synaptic depression	1	15	0.057444195	0.2664443	ENSMUSG00000071424(Grid2)
BP	GO:1903978	regulation of microglial cell activation	1	15	0.057444195	0.2664443	ENSMUSG00000036273(Lrrk2)
MF	GO:0004708	MAP kinase kinase activity	1	15	0.057493109	0.2664443	ENSMUSG00000036273(Lrrk2)
MF	GO:0022821	potassium ion antiporter activity	1	15	0.057493109	0.2664443	ENSMUSG00000060681(Slc9a6)
BP	GO:0048704	embryonic skeletal system morphogenesis	2	99	0.058063883	0.268598436	ENSMUSG00000024238(Zeb1),ENSMUSG00000030849(Fgfr2)
BP	GO:0031058	positive regulation of histone modification	2	100	0.059101588	0.271487739	ENSMUSG00000021180(Rps6ka5),ENSMUSG00000036273(Lrrk2)
BP	GO:0097756	negative regulation of blood vessel diameter	2	100	0.059101588	0.271487739	ENSMUSG00000020866(Cacna1g),ENSMUSG00000035954(Dock4)
BP	GO:0006807	nitrogen compound metabolic process	45	9529	0.059116272	0.271487739	ENSMUSG00000001911(Nfix),ENSMUSG00000002365(Snx9),ENSMUSG00000010517(Faf1),ENSMUSG00000018412(Kansl1),ENSMUSG00000019795(Pcmt1),ENSMUSG00000020230(Prmt2),ENSMUSG00000021065(Fut8),ENSMUSG00000021180(Rps6ka5),ENSMUSG00000021420(Fars2),ENSMUSG00000021710(Nln),ENSMUSG00000022684(Bfar),ENSMUSG00000022961(Son),ENSMUSG00000024238(Zeb1),ENSMUSG00000024400(Wdr33),ENSMUSG00000028030(Tbck),ENSMUSG0000002856…
BP	GO:0090276	regulation of peptide hormone secretion	3	225	0.059116857	0.271487739	ENSMUSG00000031511(Arhgef7),ENSMUSG00000040929(Rfx3),ENSMUSG00000062542(Syt9)
CC	GO:0005847	mRNA cleavage and polyadenylation specificity factor complex	1	17	0.060077582	0.273171861	ENSMUSG00000024400(Wdr33)
CC	GO:0030673	axolemma	1	17	0.060077582	0.273171861	ENSMUSG00000058248(Kcnh1)
BP	GO:2000300	regulation of synaptic vesicle exocytosis	2	101	0.060145733	0.273171861	ENSMUSG00000036273(Lrrk2),ENSMUSG00000062542(Syt9)
CC	GO:0042175	nuclear outer membrane-endoplasmic reticulum membrane network	7	962	0.060223406	0.273171861	ENSMUSG00000010517(Faf1),ENSMUSG00000022684(Bfar),ENSMUSG00000031220(Awat2),ENSMUSG00000036273(Lrrk2),ENSMUSG00000041765(Ubac2),ENSMUSG00000060681(Slc9a6),ENSMUSG00000073792(Alg6)
CC	GO:0016604	nuclear body	6	770	0.061125412	0.273171861	ENSMUSG00000020978(Klhdc2),ENSMUSG00000022961(Son),ENSMUSG00000040850(Psme4),ENSMUSG00000057522(Spop),ENSMUSG00000060090(Rp2),ENSMUSG00000074088(Snrnp40)
BP	GO:0048869	cellular developmental process	23	4259	0.061144985	0.273171861	ENSMUSG00000001911(Nfix),ENSMUSG00000021710(Nln),ENSMUSG00000024238(Zeb1),ENSMUSG00000026721(Rabgap1l),ENSMUSG00000026737(Pip4k2a),ENSMUSG00000026933(Camsap1),ENSMUSG00000028347(Tmeff1),ENSMUSG00000030849(Fgfr2),ENSMUSG00000031511(Arhgef7),ENSMUSG00000032238(Rora),ENSMUSG00000032854(Ugt8a),ENSMUSG00000034101(Ctnnd1),ENSMUSG00000034801(Sos2),ENSMUSG00000036273(Lrrk2),ENSMUSG00000040850(Psme4),ENSM…
BP	GO:0006677	glycosylceramide metabolic process	1	16	0.061155767	0.273171861	ENSMUSG00000032854(Ugt8a)
BP	GO:0021702	cerebellar Purkinje cell differentiation	1	16	0.061155767	0.273171861	ENSMUSG00000032238(Rora)
BP	GO:0035641	locomotory exploration behavior	1	16	0.061155767	0.273171861	ENSMUSG00000036273(Lrrk2)
BP	GO:0043981	histone H4-K5 acetylation	1	16	0.061155767	0.273171861	ENSMUSG00000018412(Kansl1)
BP	GO:0043982	histone H4-K8 acetylation	1	16	0.061155767	0.273171861	ENSMUSG00000018412(Kansl1)
BP	GO:0051044	positive regulation of membrane protein ectodomain proteolysis	1	16	0.061155767	0.273171861	ENSMUSG00000002365(Snx9)
BP	GO:0060628	regulation of ER to Golgi vesicle-mediated transport	1	16	0.061155767	0.273171861	ENSMUSG00000036273(Lrrk2)
BP	GO:0060746	parental behavior	1	16	0.061155767	0.273171861	ENSMUSG00000079509(Zfx)
BP	GO:2000302	positive regulation of synaptic vesicle exocytosis	1	16	0.061155767	0.273171861	ENSMUSG00000062542(Syt9)
MF	GO:0016755	transferase activity, transferring amino-acyl groups	1	16	0.061207738	0.273171861	ENSMUSG00000030850(Ate1)
CC	GO:0012505	endomembrane system	20	3895	0.061740601	0.27506577	ENSMUSG00000002365(Snx9),ENSMUSG00000010517(Faf1),ENSMUSG00000020590(Snx13),ENSMUSG00000020978(Klhdc2),ENSMUSG00000021065(Fut8),ENSMUSG00000022684(Bfar),ENSMUSG00000026721(Rabgap1l),ENSMUSG00000027799(Nbea),ENSMUSG00000031220(Awat2),ENSMUSG00000035933(Cog5),ENSMUSG00000035954(Dock4),ENSMUSG00000036273(Lrrk2),ENSMUSG00000039130(Zc3hc1),ENSMUSG00000041765(Ubac2),ENSMUSG00000052062(Pard3b),ENSMUSG00…
BP	GO:0071774	response to fibroblast growth factor	2	103	0.06225308	0.276862383	ENSMUSG00000030849(Fgfr2),ENSMUSG00000042207(Kdm5b)
BP	GO:0010038	response to metal ion	4	380	0.062922705	0.278995774	ENSMUSG00000020866(Cacna1g),ENSMUSG00000036273(Lrrk2),ENSMUSG00000058248(Kcnh1),ENSMUSG00000062542(Syt9)
BP	GO:0033157	regulation of intracellular protein transport	3	231	0.062952893	0.278995774	ENSMUSG00000036273(Lrrk2),ENSMUSG00000040652(Oaz2),ENSMUSG00000041765(Ubac2)
CC	GO:0070971	endoplasmic reticulum exit site	1	18	0.063498467	0.280922536	ENSMUSG00000036273(Lrrk2)
BP	GO:0051090	regulation of DNA-binding transcription factor activity	4	382	0.063894344	0.281259448	ENSMUSG00000010517(Faf1),ENSMUSG00000020230(Prmt2),ENSMUSG00000021180(Rps6ka5),ENSMUSG00000057522(Spop)
BP	GO:0006629	lipid metabolic process	9	1284	0.064818623	0.281259448	ENSMUSG00000020777(Acox1),ENSMUSG00000026737(Pip4k2a),ENSMUSG00000030655(Smg1),ENSMUSG00000031220(Awat2),ENSMUSG00000032238(Rora),ENSMUSG00000032594(Ip6k1),ENSMUSG00000032854(Ugt8a),ENSMUSG00000045215(Asxl3),ENSMUSG00000073792(Alg6)
BP	GO:0018279	protein N-linked glycosylation via asparagine	1	17	0.064852902	0.281259448	ENSMUSG00000021065(Fut8)
BP	GO:0021694	cerebellar Purkinje cell layer formation	1	17	0.064852902	0.281259448	ENSMUSG00000032238(Rora)
BP	GO:0036065	fucosylation	1	17	0.064852902	0.281259448	ENSMUSG00000021065(Fut8)
BP	GO:0086012	membrane depolarization during cardiac muscle cell action potential	1	17	0.064852902	0.281259448	ENSMUSG00000020866(Cacna1g)
BP	GO:0097320	plasma membrane tubulation	1	17	0.064852902	0.281259448	ENSMUSG00000002365(Snx9)
BP	GO:0099150	regulation of postsynaptic specialization assembly	1	17	0.064852902	0.281259448	ENSMUSG00000071424(Grid2)
BP	GO:0150052	regulation of postsynapse assembly	1	17	0.064852902	0.281259448	ENSMUSG00000071424(Grid2)
BP	GO:1904889	regulation of excitatory synapse assembly	1	17	0.064852902	0.281259448	ENSMUSG00000071424(Grid2)
MF	GO:0001222	transcription corepressor binding	1	17	0.064907907	0.281259448	ENSMUSG00000032238(Rora)
MF	GO:0030676	Rac guanyl-nucleotide exchange factor activity	1	17	0.064907907	0.281259448	ENSMUSG00000035954(Dock4)
BP	GO:0045184	establishment of protein localization	12	1888	0.06514078	0.281259448	ENSMUSG00000000538(Tom1l2),ENSMUSG00000002365(Snx9),ENSMUSG00000020590(Snx13),ENSMUSG00000026721(Rabgap1l),ENSMUSG00000027799(Nbea),ENSMUSG00000035933(Cog5),ENSMUSG00000036273(Lrrk2),ENSMUSG00000040652(Oaz2),ENSMUSG00000040929(Rfx3),ENSMUSG00000041765(Ubac2),ENSMUSG00000060090(Rp2),ENSMUSG00000062542(Syt9)
BP	GO:0006939	smooth muscle contraction	2	106	0.065460779	0.281259448	ENSMUSG00000020866(Cacna1g),ENSMUSG00000035954(Dock4)
BP	GO:0016241	regulation of macroautophagy	2	106	0.065460779	0.281259448	ENSMUSG00000026737(Pip4k2a),ENSMUSG00000036273(Lrrk2)
BP	GO:0035249	synaptic transmission, glutamatergic	2	106	0.065460779	0.281259448	ENSMUSG00000036273(Lrrk2),ENSMUSG00000071424(Grid2)
BP	GO:0071347	cellular response to interleukin-1	2	106	0.065460779	0.281259448	ENSMUSG00000021180(Rps6ka5),ENSMUSG00000032238(Rora)
BP	GO:0120036	plasma membrane bounded cell projection organization	10	1486	0.065952353	0.282892074	ENSMUSG00000026933(Camsap1),ENSMUSG00000028347(Tmeff1),ENSMUSG00000031511(Arhgef7),ENSMUSG00000032854(Ugt8a),ENSMUSG00000036273(Lrrk2),ENSMUSG00000040929(Rfx3),ENSMUSG00000060681(Slc9a6),ENSMUSG00000069729(Arid1b),ENSMUSG00000071424(Grid2),ENSMUSG00000074785(Plxnc1)
BP	GO:0044260	cellular macromolecule metabolic process	38	7851	0.066147447	0.28303029	ENSMUSG00000001911(Nfix),ENSMUSG00000002365(Snx9),ENSMUSG00000010517(Faf1),ENSMUSG00000018412(Kansl1),ENSMUSG00000019795(Pcmt1),ENSMUSG00000020230(Prmt2),ENSMUSG00000021065(Fut8),ENSMUSG00000021180(Rps6ka5),ENSMUSG00000021420(Fars2),ENSMUSG00000022684(Bfar),ENSMUSG00000024238(Zeb1),ENSMUSG00000028030(Tbck),ENSMUSG00000028565(Nfia),ENSMUSG00000030386(Zfp606),ENSMUSG00000030655(Smg1),ENSMUSG0000003…
BP	GO:0009987	cellular process	73	17193	0.066521787	0.28303029	ENSMUSG00000000538(Tom1l2),ENSMUSG00000001911(Nfix),ENSMUSG00000002365(Snx9),ENSMUSG00000010517(Faf1),ENSMUSG00000018412(Kansl1),ENSMUSG00000019795(Pcmt1),ENSMUSG00000020230(Prmt2),ENSMUSG00000020590(Snx13),ENSMUSG00000020777(Acox1),ENSMUSG00000020866(Cacna1g),ENSMUSG00000021065(Fut8),ENSMUSG00000021176(Efcab11),ENSMUSG00000021180(Rps6ka5),ENSMUSG00000021420(Fars2),ENSMUSG00000021662(Arhgef28),EN…
CC	GO:0098984	neuron to neuron synapse	4	420	0.066814815	0.28303029	ENSMUSG00000034101(Ctnnd1),ENSMUSG00000062542(Syt9),ENSMUSG00000071424(Grid2),ENSMUSG00000101645(Gm28635)
BP	GO:0034329	cell junction assembly	4	388	0.066856789	0.28303029	ENSMUSG00000032854(Ugt8a),ENSMUSG00000034101(Ctnnd1),ENSMUSG00000071424(Grid2),ENSMUSG00000101645(Gm28635)
BP	GO:0010817	regulation of hormone levels	5	553	0.066906583	0.28303029	ENSMUSG00000031220(Awat2),ENSMUSG00000031511(Arhgef7),ENSMUSG00000040929(Rfx3),ENSMUSG00000042207(Kdm5b),ENSMUSG00000062542(Syt9)
CC	GO:0016514	SWI/SNF complex	1	19	0.066907067	0.28303029	ENSMUSG00000069729(Arid1b)
MF	GO:0005524	ATP binding	10	1491	0.067459239	0.28303029	ENSMUSG00000021180(Rps6ka5),ENSMUSG00000021420(Fars2),ENSMUSG00000026737(Pip4k2a),ENSMUSG00000028030(Tbck),ENSMUSG00000030655(Smg1),ENSMUSG00000030849(Fgfr2),ENSMUSG00000032594(Ip6k1),ENSMUSG00000036273(Lrrk2),ENSMUSG00000039159(Ube2h),ENSMUSG00000053414(Hunk)
BP	GO:0006260	DNA replication	3	239	0.068243692	0.28303029	ENSMUSG00000001911(Nfix),ENSMUSG00000010517(Faf1),ENSMUSG00000028565(Nfia)
BP	GO:0043161	proteasome-mediated ubiquitin-dependent protein catabolic process	4	391	0.068364635	0.28303029	ENSMUSG00000022684(Bfar),ENSMUSG00000036273(Lrrk2),ENSMUSG00000039159(Ube2h),ENSMUSG00000057522(Spop)
BP	GO:0002070	epithelial cell maturation	1	18	0.068535658	0.28303029	ENSMUSG00000040929(Rfx3)
BP	GO:0009309	amine biosynthetic process	1	18	0.068535658	0.28303029	ENSMUSG00000040652(Oaz2)
BP	GO:0018196	peptidyl-asparagine modification	1	18	0.068535658	0.28303029	ENSMUSG00000021065(Fut8)
BP	GO:0021924	cell proliferation in external granule layer	1	18	0.068535658	0.28303029	ENSMUSG00000032238(Rora)
BP	GO:0021930	cerebellar granule cell precursor proliferation	1	18	0.068535658	0.28303029	ENSMUSG00000032238(Rora)
BP	GO:0042401	cellular biogenic amine biosynthetic process	1	18	0.068535658	0.28303029	ENSMUSG00000040652(Oaz2)
BP	GO:0045986	negative regulation of smooth muscle contraction	1	18	0.068535658	0.28303029	ENSMUSG00000035954(Dock4)
BP	GO:0051770	positive regulation of nitric-oxide synthase biosynthetic process	1	18	0.068535658	0.28303029	ENSMUSG00000036273(Lrrk2)
BP	GO:0072189	ureter development	1	18	0.068535658	0.28303029	ENSMUSG00000028565(Nfia)
BP	GO:2001014	regulation of skeletal muscle cell differentiation	1	18	0.068535658	0.28303029	ENSMUSG00000021710(Nln)
MF	GO:0015299	solute:proton antiporter activity	1	18	0.068593672	0.28303029	ENSMUSG00000060681(Slc9a6)
MF	GO:0070577	lysine-acetylated histone binding	1	18	0.068593672	0.28303029	ENSMUSG00000040850(Psme4)
MF	GO:0070628	proteasome binding	1	18	0.068593672	0.28303029	ENSMUSG00000040850(Psme4)
MF	GO:0140033	acetylation-dependent protein binding	1	18	0.068593672	0.28303029	ENSMUSG00000040850(Psme4)
MF	GO:0003677	DNA binding	13	2111	0.068664153	0.28303029	ENSMUSG00000001911(Nfix),ENSMUSG00000022961(Son),ENSMUSG00000024238(Zeb1),ENSMUSG00000028565(Nfia),ENSMUSG00000030655(Smg1),ENSMUSG00000032238(Rora),ENSMUSG00000034801(Sos2),ENSMUSG00000037674(Rfx7),ENSMUSG00000040929(Rfx3),ENSMUSG00000042207(Kdm5b),ENSMUSG00000045215(Asxl3),ENSMUSG00000069729(Arid1b),ENSMUSG00000079509(Zfx)
BP	GO:0017157	regulation of exocytosis	3	240	0.068918977	0.283416742	ENSMUSG00000020866(Cacna1g),ENSMUSG00000036273(Lrrk2),ENSMUSG00000062542(Syt9)
MF	GO:1990837	sequence-specific double-stranded DNA binding	7	916	0.068981511	0.283416742	ENSMUSG00000001911(Nfix),ENSMUSG00000024238(Zeb1),ENSMUSG00000028565(Nfia),ENSMUSG00000032238(Rora),ENSMUSG00000037674(Rfx7),ENSMUSG00000040929(Rfx3),ENSMUSG00000042207(Kdm5b)
BP	GO:0060079	excitatory postsynaptic potential	2	110	0.069822174	0.285454976	ENSMUSG00000036273(Lrrk2),ENSMUSG00000071424(Grid2)
BP	GO:0048468	cell development	14	2330	0.069902855	0.285454976	ENSMUSG00000024238(Zeb1),ENSMUSG00000026721(Rabgap1l),ENSMUSG00000026737(Pip4k2a),ENSMUSG00000026933(Camsap1),ENSMUSG00000028347(Tmeff1),ENSMUSG00000032854(Ugt8a),ENSMUSG00000036273(Lrrk2),ENSMUSG00000040850(Psme4),ENSMUSG00000040929(Rfx3),ENSMUSG00000060681(Slc9a6),ENSMUSG00000069729(Arid1b),ENSMUSG00000071424(Grid2),ENSMUSG00000074785(Plxnc1),ENSMUSG00000079509(Zfx)
MF	GO:0000149	SNARE binding	2	110	0.069928024	0.285454976	ENSMUSG00000036273(Lrrk2),ENSMUSG00000062542(Syt9)
MF	GO:1902936	phosphatidylinositol bisphosphate binding	2	110	0.069928024	0.285454976	ENSMUSG00000058248(Kcnh1),ENSMUSG00000062542(Syt9)
CC	GO:0099523	presynaptic cytosol	1	20	0.070303426	0.286237494	ENSMUSG00000036273(Lrrk2)
BP	GO:0009791	post-embryonic development	2	111	0.070927188	0.286237494	ENSMUSG00000042207(Kdm5b),ENSMUSG00000079509(Zfx)
BP	GO:0050789	regulation of biological process	55	12217	0.071220873	0.286237494	ENSMUSG00000000538(Tom1l2),ENSMUSG00000001911(Nfix),ENSMUSG00000002365(Snx9),ENSMUSG00000010517(Faf1),ENSMUSG00000020230(Prmt2),ENSMUSG00000020866(Cacna1g),ENSMUSG00000021065(Fut8),ENSMUSG00000021176(Efcab11),ENSMUSG00000021180(Rps6ka5),ENSMUSG00000021662(Arhgef28),ENSMUSG00000021710(Nln),ENSMUSG00000022684(Bfar),ENSMUSG00000022961(Son),ENSMUSG00000024238(Zeb1),ENSMUSG00000026721(Rabgap1l),ENSMUS…
BP	GO:2001233	regulation of apoptotic signaling pathway	4	397	0.071433246	0.286237494	ENSMUSG00000010517(Faf1),ENSMUSG00000036273(Lrrk2),ENSMUSG00000039130(Zc3hc1),ENSMUSG00000057522(Spop)
CC	GO:0099568	cytoplasmic region	3	264	0.071577025	0.286237494	ENSMUSG00000034101(Ctnnd1),ENSMUSG00000036273(Lrrk2),ENSMUSG00000101645(Gm28635)
BP	GO:0003323	type B pancreatic cell development	1	19	0.072204088	0.286237494	ENSMUSG00000040929(Rfx3)
BP	GO:0006595	polyamine metabolic process	1	19	0.072204088	0.286237494	ENSMUSG00000040652(Oaz2)
BP	GO:0021534	cell proliferation in hindbrain	1	19	0.072204088	0.286237494	ENSMUSG00000032238(Rora)
BP	GO:0031065	positive regulation of histone deacetylation	1	19	0.072204088	0.286237494	ENSMUSG00000036273(Lrrk2)
BP	GO:0033599	regulation of mammary gland epithelial cell proliferation	1	19	0.072204088	0.286237494	ENSMUSG00000042207(Kdm5b)
BP	GO:0051220	cytoplasmic sequestering of protein	1	19	0.072204088	0.286237494	ENSMUSG00000010517(Faf1)
BP	GO:0060123	regulation of growth hormone secretion	1	19	0.072204088	0.286237494	ENSMUSG00000031511(Arhgef7)
BP	GO:1902236	negative regulation of endoplasmic reticulum stress-induced intrinsic apoptotic signaling pathway	1	19	0.072204088	0.286237494	ENSMUSG00000036273(Lrrk2)
BP	GO:1904424	regulation of GTP binding	1	19	0.072204088	0.286237494	ENSMUSG00000031511(Arhgef7)
BP	GO:1904754	positive regulation of vascular associated smooth muscle cell migration	1	19	0.072204088	0.286237494	ENSMUSG00000035954(Dock4)
BP	GO:1905874	regulation of postsynaptic density organization	1	19	0.072204088	0.286237494	ENSMUSG00000071424(Grid2)
MF	GO:0004970	ionotropic glutamate receptor activity	1	19	0.072265087	0.286237494	ENSMUSG00000071424(Grid2)
MF	GO:0008649	rRNA methyltransferase activity	1	19	0.072265087	0.286237494	ENSMUSG00000057234(Mettl15)
MF	GO:0140102	catalytic activity, acting on a rRNA	1	19	0.072265087	0.286237494	ENSMUSG00000057234(Mettl15)
BP	GO:0010604	positive regulation of macromolecule metabolic process	19	3437	0.073062148	0.28894313	ENSMUSG00000001911(Nfix),ENSMUSG00000002365(Snx9),ENSMUSG00000010517(Faf1),ENSMUSG00000020230(Prmt2),ENSMUSG00000021180(Rps6ka5),ENSMUSG00000024238(Zeb1),ENSMUSG00000028565(Nfia),ENSMUSG00000030849(Fgfr2),ENSMUSG00000032238(Rora),ENSMUSG00000033417(Cacul1),ENSMUSG00000034101(Ctnnd1),ENSMUSG00000036273(Lrrk2),ENSMUSG00000040652(Oaz2),ENSMUSG00000040850(Psme4),ENSMUSG00000040929(Rfx3),ENSMUSG000000…
CC	GO:0005849	mRNA cleavage factor complex	1	21	0.073687586	0.290682094	ENSMUSG00000024400(Wdr33)
BP	GO:0006650	glycerophospholipid metabolic process	3	247	0.073731198	0.290682094	ENSMUSG00000026737(Pip4k2a),ENSMUSG00000030655(Smg1),ENSMUSG00000032594(Ip6k1)
CC	GO:0031901	early endosome membrane	2	123	0.073897874	0.290886816	ENSMUSG00000058248(Kcnh1),ENSMUSG00000060681(Slc9a6)
BP	GO:1905269	positive regulation of chromatin organization	2	114	0.074276447	0.291923711	ENSMUSG00000021180(Rps6ka5),ENSMUSG00000036273(Lrrk2)
CC	GO:0120025	plasma membrane bounded cell projection	13	2321	0.074532343	0.292475991	ENSMUSG00000002365(Snx9),ENSMUSG00000020866(Cacna1g),ENSMUSG00000026721(Rabgap1l),ENSMUSG00000031511(Arhgef7),ENSMUSG00000034101(Ctnnd1),ENSMUSG00000034573(Ptpn13),ENSMUSG00000035954(Dock4),ENSMUSG00000036273(Lrrk2),ENSMUSG00000058248(Kcnh1),ENSMUSG00000060090(Rp2),ENSMUSG00000060681(Slc9a6),ENSMUSG00000071424(Grid2),ENSMUSG00000101645(Gm28635)
BP	GO:0030030	cell projection organization	10	1523	0.07511633	0.294312052	ENSMUSG00000026933(Camsap1),ENSMUSG00000028347(Tmeff1),ENSMUSG00000031511(Arhgef7),ENSMUSG00000032854(Ugt8a),ENSMUSG00000036273(Lrrk2),ENSMUSG00000040929(Rfx3),ENSMUSG00000060681(Slc9a6),ENSMUSG00000069729(Arid1b),ENSMUSG00000071424(Grid2),ENSMUSG00000074785(Plxnc1)
BP	GO:0045055	regulated exocytosis	3	250	0.075838675	0.294939665	ENSMUSG00000020866(Cacna1g),ENSMUSG00000036273(Lrrk2),ENSMUSG00000062542(Syt9)
BP	GO:0032288	myelin assembly	1	20	0.075858249	0.294939665	ENSMUSG00000032854(Ugt8a)
BP	GO:0048311	mitochondrion distribution	1	20	0.075858249	0.294939665	ENSMUSG00000036273(Lrrk2)
BP	GO:1903214	regulation of protein targeting to mitochondrion	1	20	0.075858249	0.294939665	ENSMUSG00000036273(Lrrk2)
BP	GO:1904469	positive regulation of tumor necrosis factor secretion	1	20	0.075858249	0.294939665	ENSMUSG00000036273(Lrrk2)
BP	GO:0042752	regulation of circadian rhythm	2	116	0.076537194	0.297123715	ENSMUSG00000032238(Rora),ENSMUSG00000042207(Kdm5b)
BP	GO:0071704	organic substance metabolic process	49	10701	0.076713887	0.297354287	ENSMUSG00000001911(Nfix),ENSMUSG00000002365(Snx9),ENSMUSG00000010517(Faf1),ENSMUSG00000018412(Kansl1),ENSMUSG00000019795(Pcmt1),ENSMUSG00000020230(Prmt2),ENSMUSG00000020777(Acox1),ENSMUSG00000021065(Fut8),ENSMUSG00000021180(Rps6ka5),ENSMUSG00000021420(Fars2),ENSMUSG00000021710(Nln),ENSMUSG00000022684(Bfar),ENSMUSG00000022961(Son),ENSMUSG00000024238(Zeb1),ENSMUSG00000024400(Wdr33),ENSMUSG000000267…
BP	GO:1903362	regulation of cellular protein catabolic process	3	252	0.077258485	0.299008028	ENSMUSG00000010517(Faf1),ENSMUSG00000036273(Lrrk2),ENSMUSG00000041765(Ubac2)
MF	GO:0004222	metalloendopeptidase activity	2	117	0.077792375	0.300592407	ENSMUSG00000021710(Nln),ENSMUSG00000058145(Adamts17)
BP	GO:0030217	T cell differentiation	3	253	0.077972805	0.300592407	ENSMUSG00000024238(Zeb1),ENSMUSG00000032238(Rora),ENSMUSG00000034801(Sos2)
BP	GO:0034613	cellular protein localization	11	1740	0.078372016	0.300592407	ENSMUSG00000000538(Tom1l2),ENSMUSG00000002365(Snx9),ENSMUSG00000020590(Snx13),ENSMUSG00000026721(Rabgap1l),ENSMUSG00000027799(Nbea),ENSMUSG00000028347(Tmeff1),ENSMUSG00000032854(Ugt8a),ENSMUSG00000036273(Lrrk2),ENSMUSG00000040652(Oaz2),ENSMUSG00000041765(Ubac2),ENSMUSG00000071424(Grid2)
BP	GO:0099565	chemical synaptic transmission, postsynaptic	2	118	0.078819708	0.300592407	ENSMUSG00000036273(Lrrk2),ENSMUSG00000071424(Grid2)
BP	GO:2001023	regulation of response to drug	2	118	0.078819708	0.300592407	ENSMUSG00000036273(Lrrk2),ENSMUSG00000062542(Syt9)
BP	GO:0002320	lymphoid progenitor cell differentiation	1	21	0.079498195	0.300592407	ENSMUSG00000034801(Sos2)
BP	GO:0006688	glycosphingolipid biosynthetic process	1	21	0.079498195	0.300592407	ENSMUSG00000032854(Ugt8a)
BP	GO:0010499	proteasomal ubiquitin-independent protein catabolic process	1	21	0.079498195	0.300592407	ENSMUSG00000040850(Psme4)
BP	GO:0021692	cerebellar Purkinje cell layer morphogenesis	1	21	0.079498195	0.300592407	ENSMUSG00000032238(Rora)
BP	GO:0031167	rRNA methylation	1	21	0.079498195	0.300592407	ENSMUSG00000057234(Mettl15)
BP	GO:0031629	synaptic vesicle fusion to presynaptic active zone membrane	1	21	0.079498195	0.300592407	ENSMUSG00000062542(Syt9)
BP	GO:0036315	cellular response to sterol	1	21	0.079498195	0.300592407	ENSMUSG00000032238(Rora)
BP	GO:0097107	postsynaptic density assembly	1	21	0.079498195	0.300592407	ENSMUSG00000071424(Grid2)
BP	GO:0099171	presynaptic modulation of chemical synaptic transmission	1	21	0.079498195	0.300592407	ENSMUSG00000062542(Syt9)
BP	GO:1900101	regulation of endoplasmic reticulum unfolded protein response	1	21	0.079498195	0.300592407	ENSMUSG00000022684(Bfar)
MF	GO:0010485	H4 histone acetyltransferase activity	1	21	0.079565091	0.300592407	ENSMUSG00000018412(Kansl1)
CC	GO:0030672	synaptic vesicle membrane	2	129	0.080207686	0.302119588	ENSMUSG00000036273(Lrrk2),ENSMUSG00000062542(Syt9)
CC	GO:0099501	exocytic vesicle membrane	2	129	0.080207686	0.302119588	ENSMUSG00000036273(Lrrk2),ENSMUSG00000062542(Syt9)
BP	GO:0048856	anatomical structure development	29	5788	0.08038175	0.302326017	ENSMUSG00000001911(Nfix),ENSMUSG00000021710(Nln),ENSMUSG00000024238(Zeb1),ENSMUSG00000026721(Rabgap1l),ENSMUSG00000026737(Pip4k2a),ENSMUSG00000026933(Camsap1),ENSMUSG00000028347(Tmeff1),ENSMUSG00000028565(Nfia),ENSMUSG00000030849(Fgfr2),ENSMUSG00000030967(Zranb1),ENSMUSG00000031511(Arhgef7),ENSMUSG00000032238(Rora),ENSMUSG00000032854(Ugt8a),ENSMUSG00000034101(Ctnnd1),ENSMUSG00000034801(Sos2),ENSM…
BP	GO:0070727	cellular macromolecule localization	11	1750	0.080886642	0.303774277	ENSMUSG00000000538(Tom1l2),ENSMUSG00000002365(Snx9),ENSMUSG00000020590(Snx13),ENSMUSG00000026721(Rabgap1l),ENSMUSG00000027799(Nbea),ENSMUSG00000028347(Tmeff1),ENSMUSG00000032854(Ugt8a),ENSMUSG00000036273(Lrrk2),ENSMUSG00000040652(Oaz2),ENSMUSG00000041765(Ubac2),ENSMUSG00000071424(Grid2)
BP	GO:1903828	negative regulation of cellular protein localization	2	120	0.08112352	0.304213199	ENSMUSG00000036273(Lrrk2),ENSMUSG00000041765(Ubac2)
BP	GO:0050905	neuromuscular process	2	121	0.082283266	0.306090354	ENSMUSG00000058248(Kcnh1),ENSMUSG00000071424(Grid2)
BP	GO:0090087	regulation of peptide transport	6	769	0.082285661	0.306090354	ENSMUSG00000031511(Arhgef7),ENSMUSG00000036273(Lrrk2),ENSMUSG00000040652(Oaz2),ENSMUSG00000040929(Rfx3),ENSMUSG00000041765(Ubac2),ENSMUSG00000062542(Syt9)
BP	GO:0030252	growth hormone secretion	1	22	0.08312398	0.306090354	ENSMUSG00000031511(Arhgef7)
BP	GO:0043486	histone exchange	1	22	0.08312398	0.306090354	ENSMUSG00000040850(Psme4)
BP	GO:0043984	histone H4-K16 acetylation	1	22	0.08312398	0.306090354	ENSMUSG00000018412(Kansl1)
BP	GO:0046068	cGMP metabolic process	1	22	0.08312398	0.306090354	ENSMUSG00000032238(Rora)
BP	GO:0051043	regulation of membrane protein ectodomain proteolysis	1	22	0.08312398	0.306090354	ENSMUSG00000002365(Snx9)
BP	GO:0051900	regulation of mitochondrial depolarization	1	22	0.08312398	0.306090354	ENSMUSG00000036273(Lrrk2)
BP	GO:0090103	cochlea morphogenesis	1	22	0.08312398	0.306090354	ENSMUSG00000024238(Zeb1)
BP	GO:0098974	postsynaptic actin cytoskeleton organization	1	22	0.08312398	0.306090354	ENSMUSG00000031511(Arhgef7)
BP	GO:0099500	vesicle fusion to plasma membrane	1	22	0.08312398	0.306090354	ENSMUSG00000062542(Syt9)
MF	GO:0070530	K63-linked polyubiquitin modification-dependent protein binding	1	22	0.083193789	0.306090354	ENSMUSG00000030967(Zranb1)
MF	GO:0140103	catalytic activity, acting on a glycoprotein	1	22	0.083193789	0.306090354	ENSMUSG00000021065(Fut8)
BP	GO:0007030	Golgi organization	2	122	0.083448162	0.306137615	ENSMUSG00000031511(Arhgef7),ENSMUSG00000036273(Lrrk2)
BP	GO:0010508	positive regulation of autophagy	2	122	0.083448162	0.306137615	ENSMUSG00000026737(Pip4k2a),ENSMUSG00000036273(Lrrk2)
BP	GO:0009893	positive regulation of metabolic process	20	3721	0.083582194	0.306186218	ENSMUSG00000001911(Nfix),ENSMUSG00000002365(Snx9),ENSMUSG00000010517(Faf1),ENSMUSG00000020230(Prmt2),ENSMUSG00000021180(Rps6ka5),ENSMUSG00000024238(Zeb1),ENSMUSG00000026737(Pip4k2a),ENSMUSG00000028565(Nfia),ENSMUSG00000030849(Fgfr2),ENSMUSG00000032238(Rora),ENSMUSG00000033417(Cacul1),ENSMUSG00000034101(Ctnnd1),ENSMUSG00000036273(Lrrk2),ENSMUSG00000040652(Oaz2),ENSMUSG00000040850(Psme4),ENSMUSG000…
BP	GO:0051276	chromosome organization	8	1156	0.084236038	0.308001259	ENSMUSG00000018412(Kansl1),ENSMUSG00000020230(Prmt2),ENSMUSG00000021180(Rps6ka5),ENSMUSG00000030655(Smg1),ENSMUSG00000036273(Lrrk2),ENSMUSG00000040850(Psme4),ENSMUSG00000042207(Kdm5b),ENSMUSG00000069729(Arid1b)
MF	GO:0032559	adenyl ribonucleotide binding	10	1556	0.08432066	0.308001259	ENSMUSG00000021180(Rps6ka5),ENSMUSG00000021420(Fars2),ENSMUSG00000026737(Pip4k2a),ENSMUSG00000028030(Tbck),ENSMUSG00000030655(Smg1),ENSMUSG00000030849(Fgfr2),ENSMUSG00000032594(Ip6k1),ENSMUSG00000036273(Lrrk2),ENSMUSG00000039159(Ube2h),ENSMUSG00000053414(Hunk)
MF	GO:0017124	SH3 domain binding	2	123	0.08474413	0.309102689	ENSMUSG00000021065(Fut8),ENSMUSG00000035954(Dock4)
BP	GO:0010906	regulation of glucose metabolic process	2	124	0.085793177	0.310818057	ENSMUSG00000021710(Nln),ENSMUSG00000032238(Rora)
BP	GO:0071705	nitrogen compound transport	13	2194	0.086667629	0.310818057	ENSMUSG00000000538(Tom1l2),ENSMUSG00000002365(Snx9),ENSMUSG00000020590(Snx13),ENSMUSG00000026721(Rabgap1l),ENSMUSG00000027799(Nbea),ENSMUSG00000031511(Arhgef7),ENSMUSG00000035933(Cog5),ENSMUSG00000036273(Lrrk2),ENSMUSG00000040652(Oaz2),ENSMUSG00000040929(Rfx3),ENSMUSG00000041765(Ubac2),ENSMUSG00000060090(Rp2),ENSMUSG00000062542(Syt9)
BP	GO:0044255	cellular lipid metabolic process	7	969	0.086706624	0.310818057	ENSMUSG00000020777(Acox1),ENSMUSG00000026737(Pip4k2a),ENSMUSG00000030655(Smg1),ENSMUSG00000031220(Awat2),ENSMUSG00000032594(Ip6k1),ENSMUSG00000032854(Ugt8a),ENSMUSG00000073792(Alg6)
BP	GO:0007289	spermatid nucleus differentiation	1	23	0.086735659	0.310818057	ENSMUSG00000040850(Psme4)
BP	GO:0010042	response to manganese ion	1	23	0.086735659	0.310818057	ENSMUSG00000036273(Lrrk2)
BP	GO:0021756	striatum development	1	23	0.086735659	0.310818057	ENSMUSG00000036273(Lrrk2)
BP	GO:0048791	calcium ion-regulated exocytosis of neurotransmitter	1	23	0.086735659	0.310818057	ENSMUSG00000062542(Syt9)
BP	GO:0051767	nitric-oxide synthase biosynthetic process	1	23	0.086735659	0.310818057	ENSMUSG00000036273(Lrrk2)
BP	GO:0051769	regulation of nitric-oxide synthase biosynthetic process	1	23	0.086735659	0.310818057	ENSMUSG00000036273(Lrrk2)
BP	GO:0070498	interleukin-1-mediated signaling pathway	1	23	0.086735659	0.310818057	ENSMUSG00000021180(Rps6ka5)
BP	GO:0150077	regulation of neuroinflammatory response	1	23	0.086735659	0.310818057	ENSMUSG00000036273(Lrrk2)
MF	GO:0005248	voltage-gated sodium channel activity	1	23	0.086808357	0.310818057	ENSMUSG00000020866(Cacna1g)
MF	GO:0008171	O-methyltransferase activity	1	23	0.086808357	0.310818057	ENSMUSG00000019795(Pcmt1)
CC	GO:0034706	sodium channel complex	1	25	0.087103109	0.311433542	ENSMUSG00000020866(Cacna1g)
MF	GO:0030554	adenyl nucleotide binding	10	1568	0.087696826	0.313114725	ENSMUSG00000021180(Rps6ka5),ENSMUSG00000021420(Fars2),ENSMUSG00000026737(Pip4k2a),ENSMUSG00000028030(Tbck),ENSMUSG00000030655(Smg1),ENSMUSG00000030849(Fgfr2),ENSMUSG00000032594(Ip6k1),ENSMUSG00000036273(Lrrk2),ENSMUSG00000039159(Ube2h),ENSMUSG00000053414(Hunk)
BP	GO:0010638	positive regulation of organelle organization	5	601	0.088135374	0.313877538	ENSMUSG00000002365(Snx9),ENSMUSG00000021180(Rps6ka5),ENSMUSG00000026737(Pip4k2a),ENSMUSG00000036273(Lrrk2),ENSMUSG00000062542(Syt9)
BP	GO:0099175	regulation of postsynapse organization	2	126	0.088158109	0.313877538	ENSMUSG00000036273(Lrrk2),ENSMUSG00000071424(Grid2)
CC	GO:0098590	plasma membrane region	8	1266	0.08836416	0.313954019	ENSMUSG00000027799(Nbea),ENSMUSG00000034101(Ctnnd1),ENSMUSG00000036273(Lrrk2),ENSMUSG00000052062(Pard3b),ENSMUSG00000058248(Kcnh1),ENSMUSG00000060090(Rp2),ENSMUSG00000071424(Grid2),ENSMUSG00000101645(Gm28635)
BP	GO:0007017	microtubule-based process	6	785	0.088753601	0.313954019	ENSMUSG00000021176(Efcab11),ENSMUSG00000022961(Son),ENSMUSG00000026933(Camsap1),ENSMUSG00000040929(Rfx3),ENSMUSG00000052062(Pard3b),ENSMUSG00000058704(Memo1)
BP	GO:0048666	neuron development	8	1170	0.088839761	0.313954019	ENSMUSG00000026933(Camsap1),ENSMUSG00000028347(Tmeff1),ENSMUSG00000032854(Ugt8a),ENSMUSG00000036273(Lrrk2),ENSMUSG00000060681(Slc9a6),ENSMUSG00000069729(Arid1b),ENSMUSG00000071424(Grid2),ENSMUSG00000074785(Plxnc1)
BP	GO:0031325	positive regulation of cellular metabolic process	18	3299	0.088918602	0.313954019	ENSMUSG00000001911(Nfix),ENSMUSG00000002365(Snx9),ENSMUSG00000010517(Faf1),ENSMUSG00000020230(Prmt2),ENSMUSG00000021180(Rps6ka5),ENSMUSG00000024238(Zeb1),ENSMUSG00000026737(Pip4k2a),ENSMUSG00000028565(Nfia),ENSMUSG00000030849(Fgfr2),ENSMUSG00000032238(Rora),ENSMUSG00000033417(Cacul1),ENSMUSG00000034101(Ctnnd1),ENSMUSG00000036273(Lrrk2),ENSMUSG00000040850(Psme4),ENSMUSG00000040929(Rfx3),ENSMUSG000…
CC	GO:0034702	ion channel complex	3	290	0.0889709	0.313954019	ENSMUSG00000020866(Cacna1g),ENSMUSG00000058248(Kcnh1),ENSMUSG00000071424(Grid2)
BP	GO:0030855	epithelial cell differentiation	5	603	0.089089048	0.313954019	ENSMUSG00000024238(Zeb1),ENSMUSG00000034101(Ctnnd1),ENSMUSG00000040929(Rfx3),ENSMUSG00000042207(Kdm5b),ENSMUSG00000101645(Gm28635)
CC	GO:0005635	nuclear envelope	4	466	0.089793361	0.313954019	ENSMUSG00000010517(Faf1),ENSMUSG00000020978(Klhdc2),ENSMUSG00000039130(Zc3hc1),ENSMUSG00000058248(Kcnh1)
BP	GO:0008340	determination of adult lifespan	1	24	0.090333286	0.313954019	ENSMUSG00000036273(Lrrk2)
BP	GO:0010738	regulation of protein kinase A signaling	1	24	0.090333286	0.313954019	ENSMUSG00000036273(Lrrk2)
BP	GO:0065005	protein-lipid complex assembly	1	24	0.090333286	0.313954019	ENSMUSG00000002365(Snx9)
BP	GO:0070861	regulation of protein exit from endoplasmic reticulum	1	24	0.090333286	0.313954019	ENSMUSG00000041765(Ubac2)
BP	GO:0099188	postsynaptic cytoskeleton organization	1	24	0.090333286	0.313954019	ENSMUSG00000031511(Arhgef7)
BP	GO:0140058	neuron projection arborization	1	24	0.090333286	0.313954019	ENSMUSG00000036273(Lrrk2)
BP	GO:1900242	regulation of synaptic vesicle endocytosis	1	24	0.090333286	0.313954019	ENSMUSG00000036273(Lrrk2)
BP	GO:1901032	negative regulation of response to reactive oxygen species	1	24	0.090333286	0.313954019	ENSMUSG00000036273(Lrrk2)
BP	GO:1903206	negative regulation of hydrogen peroxide-induced cell death	1	24	0.090333286	0.313954019	ENSMUSG00000036273(Lrrk2)
MF	GO:0015491	cation:cation antiporter activity	1	24	0.09040885	0.313954019	ENSMUSG00000060681(Slc9a6)
MF	GO:0030159	signaling receptor complex adaptor activity	1	24	0.09040885	0.313954019	ENSMUSG00000036273(Lrrk2)
CC	GO:0042995	cell projection	13	2398	0.09105039	0.315716996	ENSMUSG00000002365(Snx9),ENSMUSG00000020866(Cacna1g),ENSMUSG00000026721(Rabgap1l),ENSMUSG00000031511(Arhgef7),ENSMUSG00000034101(Ctnnd1),ENSMUSG00000034573(Ptpn13),ENSMUSG00000035954(Dock4),ENSMUSG00000036273(Lrrk2),ENSMUSG00000058248(Kcnh1),ENSMUSG00000060090(Rp2),ENSMUSG00000060681(Slc9a6),ENSMUSG00000071424(Grid2),ENSMUSG00000101645(Gm28635)
MF	GO:0016746	transferase activity, transferring acyl groups	3	271	0.09150258	0.315716996	ENSMUSG00000018412(Kansl1),ENSMUSG00000030850(Ate1),ENSMUSG00000031220(Awat2)
CC	GO:0098978	glutamatergic synapse	4	470	0.091952513	0.315716996	ENSMUSG00000034101(Ctnnd1),ENSMUSG00000036273(Lrrk2),ENSMUSG00000071424(Grid2),ENSMUSG00000101645(Gm28635)
MF	GO:0000978	RNA polymerase II cis-regulatory region sequence-specific DNA binding	5	609	0.092241725	0.315716996	ENSMUSG00000024238(Zeb1),ENSMUSG00000028565(Nfia),ENSMUSG00000032238(Rora),ENSMUSG00000037674(Rfx7),ENSMUSG00000040929(Rfx3)
MF	GO:1901363	heterocyclic compound binding	28	5623	0.092554044	0.315716996	ENSMUSG00000001911(Nfix),ENSMUSG00000020777(Acox1),ENSMUSG00000021180(Rps6ka5),ENSMUSG00000021420(Fars2),ENSMUSG00000022961(Son),ENSMUSG00000024238(Zeb1),ENSMUSG00000026737(Pip4k2a),ENSMUSG00000028030(Tbck),ENSMUSG00000028565(Nfia),ENSMUSG00000030386(Zfp606),ENSMUSG00000030655(Smg1),ENSMUSG00000030849(Fgfr2),ENSMUSG00000032238(Rora),ENSMUSG00000032594(Ip6k1),ENSMUSG00000034007(Scaper),ENSMUSG0000…
CC	GO:0031965	nuclear membrane	3	296	0.093217362	0.315716996	ENSMUSG00000020978(Klhdc2),ENSMUSG00000039130(Zc3hc1),ENSMUSG00000058248(Kcnh1)
CC	GO:0098688	parallel fiber to Purkinje cell synapse	1	27	0.093738798	0.315716996	ENSMUSG00000071424(Grid2)
BP	GO:0002068	glandular epithelial cell development	1	25	0.093916916	0.315716996	ENSMUSG00000040929(Rfx3)
BP	GO:0003309	type B pancreatic cell differentiation	1	25	0.093916916	0.315716996	ENSMUSG00000040929(Rfx3)
BP	GO:0006891	intra-Golgi vesicle-mediated transport	1	25	0.093916916	0.315716996	ENSMUSG00000035933(Cog5)
BP	GO:0042753	positive regulation of circadian rhythm	1	25	0.093916916	0.315716996	ENSMUSG00000032238(Rora)
BP	GO:0051882	mitochondrial depolarization	1	25	0.093916916	0.315716996	ENSMUSG00000036273(Lrrk2)
BP	GO:0060065	uterus development	1	25	0.093916916	0.315716996	ENSMUSG00000042207(Kdm5b)
BP	GO:0060444	branching involved in mammary gland duct morphogenesis	1	25	0.093916916	0.315716996	ENSMUSG00000042207(Kdm5b)
BP	GO:0086019	cell-cell signaling involved in cardiac conduction	1	25	0.093916916	0.315716996	ENSMUSG00000020866(Cacna1g)
BP	GO:0090312	positive regulation of protein deacetylation	1	25	0.093916916	0.315716996	ENSMUSG00000036273(Lrrk2)
BP	GO:1901532	regulation of hematopoietic progenitor cell differentiation	1	25	0.093916916	0.315716996	ENSMUSG00000034801(Sos2)
BP	GO:1903747	regulation of establishment of protein localization to mitochondrion	1	25	0.093916916	0.315716996	ENSMUSG00000036273(Lrrk2)
MF	GO:0001223	transcription coactivator binding	1	25	0.093995321	0.315716996	ENSMUSG00000032238(Rora)
MF	GO:0032452	histone demethylase activity	1	25	0.093995321	0.315716996	ENSMUSG00000042207(Kdm5b)
MF	GO:0035250	UDP-galactosyltransferase activity	1	25	0.093995321	0.315716996	ENSMUSG00000032854(Ugt8a)
MF	GO:0046966	thyroid hormone receptor binding	1	25	0.093995321	0.315716996	ENSMUSG00000020230(Prmt2)
MF	GO:0140457	protein demethylase activity	1	25	0.093995321	0.315716996	ENSMUSG00000042207(Kdm5b)
BP	GO:0030177	positive regulation of Wnt signaling pathway	2	131	0.094154654	0.315716996	ENSMUSG00000030967(Zranb1),ENSMUSG00000036273(Lrrk2)
BP	GO:0046928	regulation of neurotransmitter secretion	2	131	0.094154654	0.315716996	ENSMUSG00000036273(Lrrk2),ENSMUSG00000062542(Syt9)
BP	GO:0048706	embryonic skeletal system development	2	131	0.094154654	0.315716996	ENSMUSG00000024238(Zeb1),ENSMUSG00000030849(Fgfr2)
BP	GO:0030072	peptide hormone secretion	3	275	0.094409658	0.316153876	ENSMUSG00000031511(Arhgef7),ENSMUSG00000040929(Rfx3),ENSMUSG00000062542(Syt9)
BP	GO:0051604	protein maturation	3	276	0.095188569	0.318341717	ENSMUSG00000034101(Ctnnd1),ENSMUSG00000036273(Lrrk2),ENSMUSG00000101645(Gm28635)
BP	GO:0031647	regulation of protein stability	3	277	0.095970151	0.320396107	ENSMUSG00000034101(Ctnnd1),ENSMUSG00000036273(Lrrk2),ENSMUSG00000101645(Gm28635)
BP	GO:0010628	positive regulation of gene expression	13	2232	0.096055638	0.320396107	ENSMUSG00000001911(Nfix),ENSMUSG00000020230(Prmt2),ENSMUSG00000021180(Rps6ka5),ENSMUSG00000024238(Zeb1),ENSMUSG00000028565(Nfia),ENSMUSG00000032238(Rora),ENSMUSG00000034101(Ctnnd1),ENSMUSG00000036273(Lrrk2),ENSMUSG00000040929(Rfx3),ENSMUSG00000042207(Kdm5b),ENSMUSG00000045215(Asxl3),ENSMUSG00000069729(Arid1b),ENSMUSG00000101645(Gm28635)
BP	GO:0035725	sodium ion transmembrane transport	2	133	0.096585808	0.320796935	ENSMUSG00000020866(Cacna1g),ENSMUSG00000060681(Slc9a6)
BP	GO:0070555	response to interleukin-1	2	133	0.096585808	0.320796935	ENSMUSG00000021180(Rps6ka5),ENSMUSG00000032238(Rora)
BP	GO:0010575	positive regulation of vascular endothelial growth factor production	1	26	0.097486601	0.320796935	ENSMUSG00000032238(Rora)
BP	GO:0010955	negative regulation of protein processing	1	26	0.097486601	0.320796935	ENSMUSG00000036273(Lrrk2)
BP	GO:0043032	positive regulation of macrophage activation	1	26	0.097486601	0.320796935	ENSMUSG00000036273(Lrrk2)
BP	GO:0046039	GTP metabolic process	1	26	0.097486601	0.320796935	ENSMUSG00000036273(Lrrk2)
BP	GO:0072539	T-helper 17 cell differentiation	1	26	0.097486601	0.320796935	ENSMUSG00000032238(Rora)
BP	GO:1903318	negative regulation of protein maturation	1	26	0.097486601	0.320796935	ENSMUSG00000036273(Lrrk2)
BP	GO:1903429	regulation of cell maturation	1	26	0.097486601	0.320796935	ENSMUSG00000036273(Lrrk2)
BP	GO:1904752	regulation of vascular associated smooth muscle cell migration	1	26	0.097486601	0.320796935	ENSMUSG00000035954(Dock4)
MF	GO:0017134	fibroblast growth factor binding	1	26	0.097567825	0.320796935	ENSMUSG00000030849(Fgfr2)
BP	GO:0016079	synaptic vesicle exocytosis	2	134	0.09780814	0.321170513	ENSMUSG00000036273(Lrrk2),ENSMUSG00000062542(Syt9)
MF	GO:0043565	sequence-specific DNA binding	8	1198	0.09885766	0.324029326	ENSMUSG00000001911(Nfix),ENSMUSG00000024238(Zeb1),ENSMUSG00000028565(Nfia),ENSMUSG00000030655(Smg1),ENSMUSG00000032238(Rora),ENSMUSG00000037674(Rfx7),ENSMUSG00000040929(Rfx3),ENSMUSG00000042207(Kdm5b)
BP	GO:1903530	regulation of secretion by cell	6	809	0.098968639	0.324029326	ENSMUSG00000020866(Cacna1g),ENSMUSG00000031511(Arhgef7),ENSMUSG00000036273(Lrrk2),ENSMUSG00000040929(Rfx3),ENSMUSG00000042207(Kdm5b),ENSMUSG00000062542(Syt9)
MF	GO:0003690	double-stranded DNA binding	7	1001	0.099103555	0.324029326	ENSMUSG00000001911(Nfix),ENSMUSG00000024238(Zeb1),ENSMUSG00000028565(Nfia),ENSMUSG00000032238(Rora),ENSMUSG00000037674(Rfx7),ENSMUSG00000040929(Rfx3),ENSMUSG00000042207(Kdm5b)
MF	GO:0004674	protein serine/threonine kinase activity	4	446	0.099294669	0.324029326	ENSMUSG00000021180(Rps6ka5),ENSMUSG00000030655(Smg1),ENSMUSG00000036273(Lrrk2),ENSMUSG00000053414(Hunk)
MF	GO:0016757	transferase activity, transferring glycosyl groups	3	281	0.099317864	0.324029326	ENSMUSG00000021065(Fut8),ENSMUSG00000032854(Ugt8a),ENSMUSG00000073792(Alg6)
BP	GO:0001934	positive regulation of protein phosphorylation	7	1005	0.100331059	0.324911867	ENSMUSG00000002365(Snx9),ENSMUSG00000021180(Rps6ka5),ENSMUSG00000030849(Fgfr2),ENSMUSG00000033417(Cacul1),ENSMUSG00000034101(Ctnnd1),ENSMUSG00000036273(Lrrk2),ENSMUSG00000101645(Gm28635)
MF	GO:0022843	voltage-gated cation channel activity	2	136	0.100412623	0.324911867	ENSMUSG00000020866(Cacna1g),ENSMUSG00000058248(Kcnh1)
BP	GO:0003351	epithelial cilium movement involved in extracellular fluid movement	1	27	0.101042396	0.324911867	ENSMUSG00000040929(Rfx3)
BP	GO:0030970	retrograde protein transport, ER to cytosol	1	27	0.101042396	0.324911867	ENSMUSG00000041765(Ubac2)
BP	GO:0035235	ionotropic glutamate receptor signaling pathway	1	27	0.101042396	0.324911867	ENSMUSG00000071424(Grid2)
BP	GO:0048596	embryonic camera-type eye morphogenesis	1	27	0.101042396	0.324911867	ENSMUSG00000024238(Zeb1)
BP	GO:0060765	regulation of androgen receptor signaling pathway	1	27	0.101042396	0.324911867	ENSMUSG00000020230(Prmt2)
BP	GO:0098698	postsynaptic specialization assembly	1	27	0.101042396	0.324911867	ENSMUSG00000071424(Grid2)
BP	GO:1903513	endoplasmic reticulum to cytosol transport	1	27	0.101042396	0.324911867	ENSMUSG00000041765(Ubac2)
BP	GO:1904738	vascular associated smooth muscle cell migration	1	27	0.101042396	0.324911867	ENSMUSG00000035954(Dock4)
MF	GO:0008066	glutamate receptor activity	1	27	0.101126416	0.324911867	ENSMUSG00000071424(Grid2)
MF	GO:0017075	syntaxin-1 binding	1	27	0.101126416	0.324911867	ENSMUSG00000036273(Lrrk2)
BP	GO:0043068	positive regulation of programmed cell death	5	628	0.101464924	0.325292505	ENSMUSG00000010517(Faf1),ENSMUSG00000020230(Prmt2),ENSMUSG00000031511(Arhgef7),ENSMUSG00000036273(Lrrk2),ENSMUSG00000057522(Spop)
BP	GO:0055088	lipid homeostasis	2	137	0.101501527	0.325292505	ENSMUSG00000020777(Acox1),ENSMUSG00000032238(Rora)
CC	GO:1902495	transmembrane transporter complex	3	309	0.102700619	0.328719785	ENSMUSG00000020866(Cacna1g),ENSMUSG00000058248(Kcnh1),ENSMUSG00000071424(Grid2)
CC	GO:0044665	MLL1/2 complex	1	30	0.103603196	0.328799696	ENSMUSG00000018412(Kansl1)
CC	GO:0071007	U2-type catalytic step 2 spliceosome	1	30	0.103603196	0.328799696	ENSMUSG00000074088(Snrnp40)
CC	GO:0071339	MLL1 complex	1	30	0.103603196	0.328799696	ENSMUSG00000018412(Kansl1)
MF	GO:0000987	cis-regulatory region sequence-specific DNA binding	5	632	0.103807988	0.328799696	ENSMUSG00000024238(Zeb1),ENSMUSG00000028565(Nfia),ENSMUSG00000032238(Rora),ENSMUSG00000037674(Rfx7),ENSMUSG00000040929(Rfx3)
CC	GO:0005730	nucleolus	6	889	0.104254575	0.328799696	ENSMUSG00000024400(Wdr33),ENSMUSG00000032594(Ip6k1),ENSMUSG00000034573(Ptpn13),ENSMUSG00000035954(Dock4),ENSMUSG00000041923(Nol4),ENSMUSG00000079509(Zfx)
BP	GO:0000154	rRNA modification	1	28	0.104584353	0.328799696	ENSMUSG00000057234(Mettl15)
BP	GO:0070979	protein K11-linked ubiquitination	1	28	0.104584353	0.328799696	ENSMUSG00000039159(Ube2h)
BP	GO:0086010	membrane depolarization during action potential	1	28	0.104584353	0.328799696	ENSMUSG00000020866(Cacna1g)
BP	GO:1903649	regulation of cytoplasmic transport	1	28	0.104584353	0.328799696	ENSMUSG00000036273(Lrrk2)
BP	GO:1904292	regulation of ERAD pathway	1	28	0.104584353	0.328799696	ENSMUSG00000041765(Ubac2)
BP	GO:1904861	excitatory synapse assembly	1	28	0.104584353	0.328799696	ENSMUSG00000071424(Grid2)
BP	GO:2001039	negative regulation of cellular response to drug	1	28	0.104584353	0.328799696	ENSMUSG00000036273(Lrrk2)
BP	GO:0007275	multicellular organism development	26	5223	0.104634031	0.328799696	ENSMUSG00000001911(Nfix),ENSMUSG00000021710(Nln),ENSMUSG00000024238(Zeb1),ENSMUSG00000026721(Rabgap1l),ENSMUSG00000026737(Pip4k2a),ENSMUSG00000026933(Camsap1),ENSMUSG00000028347(Tmeff1),ENSMUSG00000028565(Nfia),ENSMUSG00000030849(Fgfr2),ENSMUSG00000031511(Arhgef7),ENSMUSG00000032238(Rora),ENSMUSG00000032854(Ugt8a),ENSMUSG00000034101(Ctnnd1),ENSMUSG00000034801(Sos2),ENSMUSG00000036273(Lrrk2),ENSMU…
MF	GO:0005251	delayed rectifier potassium channel activity	1	28	0.104671146	0.328799696	ENSMUSG00000058248(Kcnh1)
MF	GO:0042974	retinoic acid receptor binding	1	28	0.104671146	0.328799696	ENSMUSG00000020230(Prmt2)
CC	GO:0019898	extrinsic component of membrane	3	312	0.104942356	0.328935476	ENSMUSG00000002365(Snx9),ENSMUSG00000034101(Ctnnd1),ENSMUSG00000101645(Gm28635)
BP	GO:0002244	hematopoietic progenitor cell differentiation	2	140	0.105233401	0.328935476	ENSMUSG00000031511(Arhgef7),ENSMUSG00000034801(Sos2)
BP	GO:0030856	regulation of epithelial cell differentiation	2	140	0.105233401	0.328935476	ENSMUSG00000024238(Zeb1),ENSMUSG00000040929(Rfx3)
BP	GO:1903364	positive regulation of cellular protein catabolic process	2	140	0.105233401	0.328935476	ENSMUSG00000010517(Faf1),ENSMUSG00000036273(Lrrk2)
MF	GO:0044325	ion channel binding	2	140	0.105386365	0.329007925	ENSMUSG00000036273(Lrrk2),ENSMUSG00000058248(Kcnh1)
BP	GO:0010557	positive regulation of macromolecule biosynthetic process	11	1839	0.105522984	0.329029232	ENSMUSG00000001911(Nfix),ENSMUSG00000010517(Faf1),ENSMUSG00000020230(Prmt2),ENSMUSG00000021180(Rps6ka5),ENSMUSG00000024238(Zeb1),ENSMUSG00000028565(Nfia),ENSMUSG00000032238(Rora),ENSMUSG00000036273(Lrrk2),ENSMUSG00000040929(Rfx3),ENSMUSG00000045215(Asxl3),ENSMUSG00000069729(Arid1b)
BP	GO:1903532	positive regulation of secretion by cell	4	457	0.105860844	0.329677199	ENSMUSG00000020866(Cacna1g),ENSMUSG00000031511(Arhgef7),ENSMUSG00000036273(Lrrk2),ENSMUSG00000062542(Syt9)
MF	GO:0035639	purine ribonucleoside triphosphate binding	11	1839	0.106005568	0.32972284	ENSMUSG00000021180(Rps6ka5),ENSMUSG00000021420(Fars2),ENSMUSG00000026737(Pip4k2a),ENSMUSG00000028030(Tbck),ENSMUSG00000030655(Smg1),ENSMUSG00000030849(Fgfr2),ENSMUSG00000032594(Ip6k1),ENSMUSG00000036273(Lrrk2),ENSMUSG00000039159(Ube2h),ENSMUSG00000053414(Hunk),ENSMUSG00000060090(Rp2)
BP	GO:0098693	regulation of synaptic vesicle cycle	2	141	0.106485671	0.330074905	ENSMUSG00000036273(Lrrk2),ENSMUSG00000062542(Syt9)
BP	GO:0007165	signal transduction	31	6427	0.106613843	0.330074905	ENSMUSG00000000538(Tom1l2),ENSMUSG00000010517(Faf1),ENSMUSG00000020230(Prmt2),ENSMUSG00000021065(Fut8),ENSMUSG00000021176(Efcab11),ENSMUSG00000021180(Rps6ka5),ENSMUSG00000021662(Arhgef28),ENSMUSG00000022684(Bfar),ENSMUSG00000024238(Zeb1),ENSMUSG00000028030(Tbck),ENSMUSG00000030849(Fgfr2),ENSMUSG00000030967(Zranb1),ENSMUSG00000031511(Arhgef7),ENSMUSG00000032238(Rora),ENSMUSG00000034101(Ctnnd1),ENS…
CC	GO:0031045	dense core granule	1	31	0.106867727	0.330074905	ENSMUSG00000062542(Syt9)
MF	GO:0000977	RNA polymerase II transcription regulatory region sequence-specific DNA binding	6	826	0.106901134	0.330074905	ENSMUSG00000001911(Nfix),ENSMUSG00000024238(Zeb1),ENSMUSG00000028565(Nfia),ENSMUSG00000032238(Rora),ENSMUSG00000037674(Rfx7),ENSMUSG00000040929(Rfx3)
BP	GO:0051130	positive regulation of cellular component organization	8	1222	0.107215677	0.330074905	ENSMUSG00000002365(Snx9),ENSMUSG00000010517(Faf1),ENSMUSG00000021180(Rps6ka5),ENSMUSG00000026737(Pip4k2a),ENSMUSG00000036273(Lrrk2),ENSMUSG00000062542(Syt9),ENSMUSG00000071424(Grid2),ENSMUSG00000074785(Plxnc1)
BP	GO:0009894	regulation of catabolic process	6	828	0.107485741	0.330074905	ENSMUSG00000002365(Snx9),ENSMUSG00000010517(Faf1),ENSMUSG00000026737(Pip4k2a),ENSMUSG00000036273(Lrrk2),ENSMUSG00000040652(Oaz2),ENSMUSG00000041765(Ubac2)
BP	GO:0018193	peptidyl-amino acid modification	8	1224	0.107962318	0.330074905	ENSMUSG00000018412(Kansl1),ENSMUSG00000021065(Fut8),ENSMUSG00000021180(Rps6ka5),ENSMUSG00000030655(Smg1),ENSMUSG00000030849(Fgfr2),ENSMUSG00000034101(Ctnnd1),ENSMUSG00000036273(Lrrk2),ENSMUSG00000101645(Gm28635)
BP	GO:0021544	subpallium development	1	29	0.108112527	0.330074905	ENSMUSG00000036273(Lrrk2)
BP	GO:0031063	regulation of histone deacetylation	1	29	0.108112527	0.330074905	ENSMUSG00000036273(Lrrk2)
BP	GO:0035883	enteroendocrine cell differentiation	1	29	0.108112527	0.330074905	ENSMUSG00000040929(Rfx3)
BP	GO:0045932	negative regulation of muscle contraction	1	29	0.108112527	0.330074905	ENSMUSG00000035954(Dock4)
BP	GO:0048333	mesodermal cell differentiation	1	29	0.108112527	0.330074905	ENSMUSG00000030849(Fgfr2)
BP	GO:0060074	synapse maturation	1	29	0.108112527	0.330074905	ENSMUSG00000028565(Nfia)
BP	GO:0070076	histone lysine demethylation	1	29	0.108112527	0.330074905	ENSMUSG00000042207(Kdm5b)
MF	GO:0015298	solute:cation antiporter activity	1	29	0.108202069	0.330074905	ENSMUSG00000060681(Slc9a6)
MF	GO:0050681	androgen receptor binding	1	29	0.108202069	0.330074905	ENSMUSG00000020230(Prmt2)
BP	GO:0016310	phosphorylation	13	2279	0.108522653	0.330654958	ENSMUSG00000002365(Snx9),ENSMUSG00000021180(Rps6ka5),ENSMUSG00000026737(Pip4k2a),ENSMUSG00000028030(Tbck),ENSMUSG00000030655(Smg1),ENSMUSG00000030849(Fgfr2),ENSMUSG00000032594(Ip6k1),ENSMUSG00000033417(Cacul1),ENSMUSG00000034101(Ctnnd1),ENSMUSG00000034573(Ptpn13),ENSMUSG00000036273(Lrrk2),ENSMUSG00000053414(Hunk),ENSMUSG00000101645(Gm28635)
CC	GO:1990351	transporter complex	3	317	0.108721686	0.330863715	ENSMUSG00000020866(Cacna1g),ENSMUSG00000058248(Kcnh1),ENSMUSG00000071424(Grid2)
BP	GO:0048812	neuron projection morphogenesis	5	643	0.10928737	0.332186431	ENSMUSG00000028347(Tmeff1),ENSMUSG00000032854(Ugt8a),ENSMUSG00000036273(Lrrk2),ENSMUSG00000060681(Slc9a6),ENSMUSG00000074785(Plxnc1)
CC	GO:0031090	organelle membrane	15	2951	0.109545265	0.332571552	ENSMUSG00000002365(Snx9),ENSMUSG00000010517(Faf1),ENSMUSG00000020777(Acox1),ENSMUSG00000020978(Klhdc2),ENSMUSG00000021065(Fut8),ENSMUSG00000022684(Bfar),ENSMUSG00000031220(Awat2),ENSMUSG00000035933(Cog5),ENSMUSG00000036273(Lrrk2),ENSMUSG00000039130(Zc3hc1),ENSMUSG00000041765(Ubac2),ENSMUSG00000058248(Kcnh1),ENSMUSG00000060681(Slc9a6),ENSMUSG00000062542(Syt9),ENSMUSG00000073792(Alg6)
BP	GO:0055067	monovalent inorganic cation homeostasis	2	144	0.110266706	0.332794678	ENSMUSG00000036273(Lrrk2),ENSMUSG00000060681(Slc9a6)
BP	GO:0071363	cellular response to growth factor stimulus	5	645	0.11035239	0.332794678	ENSMUSG00000021065(Fut8),ENSMUSG00000024238(Zeb1),ENSMUSG00000030849(Fgfr2),ENSMUSG00000042207(Kdm5b),ENSMUSG00000060681(Slc9a6)
MF	GO:0097159	organic cyclic compound binding	28	5725	0.110740713	0.332794678	ENSMUSG00000001911(Nfix),ENSMUSG00000020777(Acox1),ENSMUSG00000021180(Rps6ka5),ENSMUSG00000021420(Fars2),ENSMUSG00000022961(Son),ENSMUSG00000024238(Zeb1),ENSMUSG00000026737(Pip4k2a),ENSMUSG00000028030(Tbck),ENSMUSG00000028565(Nfia),ENSMUSG00000030386(Zfp606),ENSMUSG00000030655(Smg1),ENSMUSG00000030849(Fgfr2),ENSMUSG00000032238(Rora),ENSMUSG00000032594(Ip6k1),ENSMUSG00000034007(Scaper),ENSMUSG0000…
BP	GO:0000038	very long-chain fatty acid metabolic process	1	30	0.11162697	0.332794678	ENSMUSG00000020777(Acox1)
BP	GO:0006858	extracellular transport	1	30	0.11162697	0.332794678	ENSMUSG00000040929(Rfx3)
BP	GO:0016242	negative regulation of macroautophagy	1	30	0.11162697	0.332794678	ENSMUSG00000036273(Lrrk2)
BP	GO:0016577	histone demethylation	1	30	0.11162697	0.332794678	ENSMUSG00000042207(Kdm5b)
BP	GO:0031645	negative regulation of nervous system process	1	30	0.11162697	0.332794678	ENSMUSG00000036273(Lrrk2)
BP	GO:0035640	exploration behavior	1	30	0.11162697	0.332794678	ENSMUSG00000036273(Lrrk2)
BP	GO:0036314	response to sterol	1	30	0.11162697	0.332794678	ENSMUSG00000032238(Rora)
BP	GO:0048011	neurotrophin TRK receptor signaling pathway	1	30	0.11162697	0.332794678	ENSMUSG00000060681(Slc9a6)
BP	GO:0051150	regulation of smooth muscle cell differentiation	1	30	0.11162697	0.332794678	ENSMUSG00000024238(Zeb1)
BP	GO:0070306	lens fiber cell differentiation	1	30	0.11162697	0.332794678	ENSMUSG00000042207(Kdm5b)
BP	GO:0072538	T-helper 17 type immune response	1	30	0.11162697	0.332794678	ENSMUSG00000032238(Rora)
BP	GO:1903421	regulation of synaptic vesicle recycling	1	30	0.11162697	0.332794678	ENSMUSG00000036273(Lrrk2)
MF	GO:0071889	14-3-3 protein binding	1	30	0.111719239	0.332794678	ENSMUSG00000058248(Kcnh1)
BP	GO:0021700	developmental maturation	3	297	0.112144793	0.333670246	ENSMUSG00000028565(Nfia),ENSMUSG00000036273(Lrrk2),ENSMUSG00000040929(Rfx3)
MF	GO:0015081	sodium ion transmembrane transporter activity	2	146	0.112969667	0.334583738	ENSMUSG00000020866(Cacna1g),ENSMUSG00000060681(Slc9a6)
BP	GO:0001822	kidney development	3	298	0.112979755	0.334583738	ENSMUSG00000034101(Ctnnd1),ENSMUSG00000036273(Lrrk2),ENSMUSG00000101645(Gm28635)
BP	GO:0043414	macromolecule methylation	3	298	0.112979755	0.334583738	ENSMUSG00000019795(Pcmt1),ENSMUSG00000020230(Prmt2),ENSMUSG00000057234(Mettl15)
BP	GO:0044262	cellular carbohydrate metabolic process	3	298	0.112979755	0.334583738	ENSMUSG00000021710(Nln),ENSMUSG00000032238(Rora),ENSMUSG00000032594(Ip6k1)
BP	GO:0048518	positive regulation of biological process	29	5983	0.113364992	0.335332853	ENSMUSG00000001911(Nfix),ENSMUSG00000002365(Snx9),ENSMUSG00000010517(Faf1),ENSMUSG00000020230(Prmt2),ENSMUSG00000020866(Cacna1g),ENSMUSG00000021180(Rps6ka5),ENSMUSG00000024238(Zeb1),ENSMUSG00000026737(Pip4k2a),ENSMUSG00000028565(Nfia),ENSMUSG00000030849(Fgfr2),ENSMUSG00000030967(Zranb1),ENSMUSG00000031511(Arhgef7),ENSMUSG00000032238(Rora),ENSMUSG00000033417(Cacul1),ENSMUSG00000034101(Ctnnd1),ENSM…
BP	GO:0045580	regulation of T cell differentiation	2	147	0.114083032	0.337063504	ENSMUSG00000024238(Zeb1),ENSMUSG00000034801(Sos2)
MF	GO:0008757	S-adenosylmethionine-dependent methyltransferase activity	2	147	0.114247219	0.337155647	ENSMUSG00000019795(Pcmt1),ENSMUSG00000057234(Mettl15)
BP	GO:0050794	regulation of cellular process	52	11733	0.114706434	0.337675797	ENSMUSG00000000538(Tom1l2),ENSMUSG00000001911(Nfix),ENSMUSG00000002365(Snx9),ENSMUSG00000010517(Faf1),ENSMUSG00000020230(Prmt2),ENSMUSG00000020866(Cacna1g),ENSMUSG00000021065(Fut8),ENSMUSG00000021176(Efcab11),ENSMUSG00000021180(Rps6ka5),ENSMUSG00000021662(Arhgef28),ENSMUSG00000021710(Nln),ENSMUSG00000022684(Bfar),ENSMUSG00000022961(Son),ENSMUSG00000024238(Zeb1),ENSMUSG00000026737(Pip4k2a),ENSMUSG…
BP	GO:0001956	positive regulation of neurotransmitter secretion	1	31	0.115127734	0.337675797	ENSMUSG00000062542(Syt9)
BP	GO:0007026	negative regulation of microtubule depolymerization	1	31	0.115127734	0.337675797	ENSMUSG00000026933(Camsap1)
BP	GO:0033598	mammary gland epithelial cell proliferation	1	31	0.115127734	0.337675797	ENSMUSG00000042207(Kdm5b)
BP	GO:1904467	regulation of tumor necrosis factor secretion	1	31	0.115127734	0.337675797	ENSMUSG00000036273(Lrrk2)
MF	GO:0051059	NF-kappaB binding	1	31	0.115222708	0.337675797	ENSMUSG00000010517(Faf1)
MF	GO:0042803	protein homodimerization activity	5	654	0.115520133	0.338156509	ENSMUSG00000002365(Snx9),ENSMUSG00000020230(Prmt2),ENSMUSG00000020777(Acox1),ENSMUSG00000030849(Fgfr2),ENSMUSG00000036273(Lrrk2)
CC	GO:1990752	microtubule end	1	34	0.116591102	0.340897859	ENSMUSG00000026933(Camsap1)
BP	GO:0120039	plasma membrane bounded cell projection morphogenesis	5	657	0.116849592	0.340939244	ENSMUSG00000028347(Tmeff1),ENSMUSG00000032854(Ugt8a),ENSMUSG00000036273(Lrrk2),ENSMUSG00000060681(Slc9a6),ENSMUSG00000074785(Plxnc1)
CC	GO:0110165	cellular anatomical entity	72	18898	0.116874242	0.340939244	ENSMUSG00000001911(Nfix),ENSMUSG00000002365(Snx9),ENSMUSG00000010517(Faf1),ENSMUSG00000018412(Kansl1),ENSMUSG00000019795(Pcmt1),ENSMUSG00000020230(Prmt2),ENSMUSG00000020590(Snx13),ENSMUSG00000020777(Acox1),ENSMUSG00000020866(Cacna1g),ENSMUSG00000020978(Klhdc2),ENSMUSG00000021065(Fut8),ENSMUSG00000021180(Rps6ka5),ENSMUSG00000021187(Tc2n),ENSMUSG00000021420(Fars2),ENSMUSG00000021710(Nln),ENSMUSG000…
BP	GO:0006482	protein demethylation	1	32	0.118614873	0.341691709	ENSMUSG00000042207(Kdm5b)
BP	GO:0008214	protein dealkylation	1	32	0.118614873	0.341691709	ENSMUSG00000042207(Kdm5b)
BP	GO:0035066	positive regulation of histone acetylation	1	32	0.118614873	0.341691709	ENSMUSG00000021180(Rps6ka5)
BP	GO:0055090	acylglycerol homeostasis	1	32	0.118614873	0.341691709	ENSMUSG00000032238(Rora)
BP	GO:0060292	long-term synaptic depression	1	32	0.118614873	0.341691709	ENSMUSG00000071424(Grid2)
BP	GO:0070328	triglyceride homeostasis	1	32	0.118614873	0.341691709	ENSMUSG00000032238(Rora)
BP	GO:0099068	postsynapse assembly	1	32	0.118614873	0.341691709	ENSMUSG00000071424(Grid2)
BP	GO:1901099	negative regulation of signal transduction in absence of ligand	1	32	0.118614873	0.341691709	ENSMUSG00000039130(Zc3hc1)
BP	GO:1903205	regulation of hydrogen peroxide-induced cell death	1	32	0.118614873	0.341691709	ENSMUSG00000036273(Lrrk2)
BP	GO:1905898	positive regulation of response to endoplasmic reticulum stress	1	32	0.118614873	0.341691709	ENSMUSG00000057522(Spop)
BP	GO:2001240	negative regulation of extrinsic apoptotic signaling pathway in absence of ligand	1	32	0.118614873	0.341691709	ENSMUSG00000039130(Zc3hc1)
BP	GO:0051592	response to calcium ion	2	151	0.119224074	0.343056786	ENSMUSG00000058248(Kcnh1),ENSMUSG00000062542(Syt9)
BP	GO:0048858	cell projection morphogenesis	5	662	0.119610325	0.343777975	ENSMUSG00000028347(Tmeff1),ENSMUSG00000032854(Ugt8a),ENSMUSG00000036273(Lrrk2),ENSMUSG00000060681(Slc9a6),ENSMUSG00000074785(Plxnc1)
CC	GO:0031463	Cul3-RING ubiquitin ligase complex	1	35	0.119808959	0.343958902	ENSMUSG00000057522(Spop)
BP	GO:0051147	regulation of muscle cell differentiation	2	152	0.120518408	0.344931505	ENSMUSG00000021710(Nln),ENSMUSG00000024238(Zeb1)
BP	GO:0072006	nephron development	2	152	0.120518408	0.344931505	ENSMUSG00000034101(Ctnnd1),ENSMUSG00000101645(Gm28635)
MF	GO:0015079	potassium ion transmembrane transporter activity	2	152	0.120690625	0.344931505	ENSMUSG00000058248(Kcnh1),ENSMUSG00000060681(Slc9a6)
BP	GO:0000910	cytokinesis	2	153	0.121816276	0.344931505	ENSMUSG00000002365(Snx9),ENSMUSG00000022961(Son)
BP	GO:0060078	regulation of postsynaptic membrane potential	2	153	0.121816276	0.344931505	ENSMUSG00000036273(Lrrk2),ENSMUSG00000071424(Grid2)
BP	GO:1901568	fatty acid derivative metabolic process	2	153	0.121816276	0.344931505	ENSMUSG00000020777(Acox1),ENSMUSG00000031220(Awat2)
BP	GO:0001782	B cell homeostasis	1	33	0.122088439	0.344931505	ENSMUSG00000034801(Sos2)
BP	GO:0010574	regulation of vascular endothelial growth factor production	1	33	0.122088439	0.344931505	ENSMUSG00000032238(Rora)
BP	GO:0010837	regulation of keratinocyte proliferation	1	33	0.122088439	0.344931505	ENSMUSG00000030849(Fgfr2)
BP	GO:0031338	regulation of vesicle fusion	1	33	0.122088439	0.344931505	ENSMUSG00000062542(Syt9)
BP	GO:0051642	centrosome localization	1	33	0.122088439	0.344931505	ENSMUSG00000052062(Pard3b)
BP	GO:0060603	mammary gland duct morphogenesis	1	33	0.122088439	0.344931505	ENSMUSG00000042207(Kdm5b)
BP	GO:1990774	tumor necrosis factor secretion	1	33	0.122088439	0.344931505	ENSMUSG00000036273(Lrrk2)
MF	GO:0030507	spectrin binding	1	33	0.122188754	0.344931505	ENSMUSG00000026933(Camsap1)
MF	GO:0035035	histone acetyltransferase binding	1	33	0.122188754	0.344931505	ENSMUSG00000018412(Kansl1)
BP	GO:0006468	protein phosphorylation	11	1893	0.122449636	0.345283455	ENSMUSG00000002365(Snx9),ENSMUSG00000021180(Rps6ka5),ENSMUSG00000028030(Tbck),ENSMUSG00000030655(Smg1),ENSMUSG00000030849(Fgfr2),ENSMUSG00000033417(Cacul1),ENSMUSG00000034101(Ctnnd1),ENSMUSG00000034573(Ptpn13),ENSMUSG00000036273(Lrrk2),ENSMUSG00000053414(Hunk),ENSMUSG00000101645(Gm28635)
CC	GO:0099522	region of cytosol	1	36	0.12301525	0.346396445	ENSMUSG00000036273(Lrrk2)
BP	GO:2001236	regulation of extrinsic apoptotic signaling pathway	2	154	0.123117632	0.346396445	ENSMUSG00000010517(Faf1),ENSMUSG00000039130(Zc3hc1)
BP	GO:0035296	regulation of tube diameter	2	155	0.124422428	0.349292198	ENSMUSG00000020866(Cacna1g),ENSMUSG00000035954(Dock4)
BP	GO:0097746	regulation of blood vessel diameter	2	155	0.124422428	0.349292198	ENSMUSG00000020866(Cacna1g),ENSMUSG00000035954(Dock4)
BP	GO:0070848	response to growth factor	5	672	0.125224709	0.349742204	ENSMUSG00000021065(Fut8),ENSMUSG00000024238(Zeb1),ENSMUSG00000030849(Fgfr2),ENSMUSG00000042207(Kdm5b),ENSMUSG00000060681(Slc9a6)
BP	GO:0007031	peroxisome organization	1	34	0.125548484	0.349742204	ENSMUSG00000020777(Acox1)
BP	GO:0010464	regulation of mesenchymal cell proliferation	1	34	0.125548484	0.349742204	ENSMUSG00000024238(Zeb1)
BP	GO:0061842	microtubule organizing center localization	1	34	0.125548484	0.349742204	ENSMUSG00000052062(Pard3b)
BP	GO:0070536	protein K63-linked deubiquitination	1	34	0.125548484	0.349742204	ENSMUSG00000030967(Zranb1)
BP	GO:0086091	regulation of heart rate by cardiac conduction	1	34	0.125548484	0.349742204	ENSMUSG00000020866(Cacna1g)
BP	GO:1901068	guanosine-containing compound metabolic process	1	34	0.125548484	0.349742204	ENSMUSG00000036273(Lrrk2)
BP	GO:0035150	regulation of tube size	2	156	0.125730619	0.349865114	ENSMUSG00000020866(Cacna1g),ENSMUSG00000035954(Dock4)
CC	GO:0062023	collagen-containing extracellular matrix	3	339	0.125962465	0.350125931	ENSMUSG00000028347(Tmeff1),ENSMUSG00000030849(Fgfr2),ENSMUSG00000058145(Adamts17)
BP	GO:0051247	positive regulation of protein metabolic process	10	1690	0.126169663	0.350317739	ENSMUSG00000002365(Snx9),ENSMUSG00000010517(Faf1),ENSMUSG00000021180(Rps6ka5),ENSMUSG00000030849(Fgfr2),ENSMUSG00000033417(Cacul1),ENSMUSG00000034101(Ctnnd1),ENSMUSG00000036273(Lrrk2),ENSMUSG00000040652(Oaz2),ENSMUSG00000040850(Psme4),ENSMUSG00000101645(Gm28635)
BP	GO:0018105	peptidyl-serine phosphorylation	3	314	0.126658553	0.351290406	ENSMUSG00000021180(Rps6ka5),ENSMUSG00000030655(Smg1),ENSMUSG00000036273(Lrrk2)
CC	GO:0098794	postsynapse	5	731	0.127017652	0.351525337	ENSMUSG00000027799(Nbea),ENSMUSG00000034101(Ctnnd1),ENSMUSG00000036273(Lrrk2),ENSMUSG00000071424(Grid2),ENSMUSG00000101645(Gm28635)
BP	GO:0010675	regulation of cellular carbohydrate metabolic process	2	157	0.127042158	0.351525337	ENSMUSG00000021710(Nln),ENSMUSG00000032238(Rora)
BP	GO:0007399	nervous system development	13	2345	0.127626582	0.351525337	ENSMUSG00000001911(Nfix),ENSMUSG00000024238(Zeb1),ENSMUSG00000026933(Camsap1),ENSMUSG00000028347(Tmeff1),ENSMUSG00000028565(Nfia),ENSMUSG00000031511(Arhgef7),ENSMUSG00000032238(Rora),ENSMUSG00000032854(Ugt8a),ENSMUSG00000036273(Lrrk2),ENSMUSG00000060681(Slc9a6),ENSMUSG00000069729(Arid1b),ENSMUSG00000071424(Grid2),ENSMUSG00000074785(Plxnc1)
BP	GO:0030097	hemopoiesis	6	871	0.128124089	0.351525337	ENSMUSG00000024238(Zeb1),ENSMUSG00000026721(Rabgap1l),ENSMUSG00000026737(Pip4k2a),ENSMUSG00000031511(Arhgef7),ENSMUSG00000032238(Rora),ENSMUSG00000034801(Sos2)
BP	GO:0007179	transforming growth factor beta receptor signaling pathway	2	158	0.128357	0.351525337	ENSMUSG00000021065(Fut8),ENSMUSG00000024238(Zeb1)
BP	GO:0031056	regulation of histone modification	2	158	0.128357	0.351525337	ENSMUSG00000021180(Rps6ka5),ENSMUSG00000036273(Lrrk2)
MF	GO:0019903	protein phosphatase binding	2	158	0.128538849	0.351525337	ENSMUSG00000034101(Ctnnd1),ENSMUSG00000101645(Gm28635)
BP	GO:0009225	nucleotide-sugar metabolic process	1	35	0.128995059	0.351525337	ENSMUSG00000021065(Fut8)
BP	GO:0010573	vascular endothelial growth factor production	1	35	0.128995059	0.351525337	ENSMUSG00000032238(Rora)
BP	GO:0010737	protein kinase A signaling	1	35	0.128995059	0.351525337	ENSMUSG00000036273(Lrrk2)
BP	GO:0031114	regulation of microtubule depolymerization	1	35	0.128995059	0.351525337	ENSMUSG00000026933(Camsap1)
BP	GO:0048048	embryonic eye morphogenesis	1	35	0.128995059	0.351525337	ENSMUSG00000024238(Zeb1)
BP	GO:0051354	negative regulation of oxidoreductase activity	1	35	0.128995059	0.351525337	ENSMUSG00000036273(Lrrk2)
BP	GO:1904037	positive regulation of epithelial cell apoptotic process	1	35	0.128995059	0.351525337	ENSMUSG00000057522(Spop)
BP	GO:1905606	regulation of presynapse assembly	1	35	0.128995059	0.351525337	ENSMUSG00000071424(Grid2)
BP	GO:2000758	positive regulation of peptidyl-lysine acetylation	1	35	0.128995059	0.351525337	ENSMUSG00000021180(Rps6ka5)
MF	GO:0042162	telomeric DNA binding	1	35	0.129100627	0.351525337	ENSMUSG00000030655(Smg1)
CC	GO:0032839	dendrite cytoplasm	1	38	0.1293933	0.351944222	ENSMUSG00000036273(Lrrk2)
BP	GO:0042327	positive regulation of phosphorylation	7	1074	0.129559739	0.351955435	ENSMUSG00000002365(Snx9),ENSMUSG00000021180(Rps6ka5),ENSMUSG00000030849(Fgfr2),ENSMUSG00000033417(Cacul1),ENSMUSG00000034101(Ctnnd1),ENSMUSG00000036273(Lrrk2),ENSMUSG00000101645(Gm28635)
BP	GO:0008360	regulation of cell shape	2	159	0.129675099	0.351955435	ENSMUSG00000036053(Fmnl2),ENSMUSG00000074785(Plxnc1)
MF	GO:0032555	purine ribonucleotide binding	11	1914	0.12999772	0.352453712	ENSMUSG00000021180(Rps6ka5),ENSMUSG00000021420(Fars2),ENSMUSG00000026737(Pip4k2a),ENSMUSG00000028030(Tbck),ENSMUSG00000030655(Smg1),ENSMUSG00000030849(Fgfr2),ENSMUSG00000032594(Ip6k1),ENSMUSG00000036273(Lrrk2),ENSMUSG00000039159(Ube2h),ENSMUSG00000053414(Hunk),ENSMUSG00000060090(Rp2)
BP	GO:0007033	vacuole organization	2	160	0.130996411	0.35440331	ENSMUSG00000026737(Pip4k2a),ENSMUSG00000036273(Lrrk2)
BP	GO:0016573	histone acetylation	2	160	0.130996411	0.35440331	ENSMUSG00000018412(Kansl1),ENSMUSG00000021180(Rps6ka5)
BP	GO:0032502	developmental process	30	6314	0.13122482	0.354642771	ENSMUSG00000001911(Nfix),ENSMUSG00000020777(Acox1),ENSMUSG00000021710(Nln),ENSMUSG00000024238(Zeb1),ENSMUSG00000026721(Rabgap1l),ENSMUSG00000026737(Pip4k2a),ENSMUSG00000026933(Camsap1),ENSMUSG00000028347(Tmeff1),ENSMUSG00000028565(Nfia),ENSMUSG00000030849(Fgfr2),ENSMUSG00000030967(Zranb1),ENSMUSG00000031511(Arhgef7),ENSMUSG00000032238(Rora),ENSMUSG00000032854(Ugt8a),ENSMUSG00000034101(Ctnnd1),ENS…
BP	GO:0043401	steroid hormone mediated signaling pathway	2	161	0.13232089	0.355997382	ENSMUSG00000020230(Prmt2),ENSMUSG00000032238(Rora)
BP	GO:0048015	phosphatidylinositol-mediated signaling	2	161	0.13232089	0.355997382	ENSMUSG00000034573(Ptpn13),ENSMUSG00000058248(Kcnh1)
BP	GO:2001242	regulation of intrinsic apoptotic signaling pathway	2	161	0.13232089	0.355997382	ENSMUSG00000036273(Lrrk2),ENSMUSG00000057522(Spop)
BP	GO:0021772	olfactory bulb development	1	36	0.132428217	0.355997382	ENSMUSG00000036273(Lrrk2)
BP	GO:0036474	cell death in response to hydrogen peroxide	1	36	0.132428217	0.355997382	ENSMUSG00000036273(Lrrk2)
BP	GO:0031329	regulation of cellular catabolic process	5	685	0.13270512	0.356045689	ENSMUSG00000002365(Snx9),ENSMUSG00000010517(Faf1),ENSMUSG00000026737(Pip4k2a),ENSMUSG00000036273(Lrrk2),ENSMUSG00000041765(Ubac2)
MF	GO:0022836	gated channel activity	3	321	0.133073508	0.356045689	ENSMUSG00000020866(Cacna1g),ENSMUSG00000058248(Kcnh1),ENSMUSG00000071424(Grid2)
BP	GO:0045893	positive regulation of transcription, DNA-templated	9	1497	0.133211585	0.356045689	ENSMUSG00000001911(Nfix),ENSMUSG00000020230(Prmt2),ENSMUSG00000021180(Rps6ka5),ENSMUSG00000024238(Zeb1),ENSMUSG00000028565(Nfia),ENSMUSG00000032238(Rora),ENSMUSG00000040929(Rfx3),ENSMUSG00000045215(Asxl3),ENSMUSG00000069729(Arid1b)
CC	GO:0043679	axon terminus	2	175	0.133269629	0.356045689	ENSMUSG00000036273(Lrrk2),ENSMUSG00000060681(Slc9a6)
BP	GO:0007268	chemical synaptic transmission	5	686	0.133288899	0.356045689	ENSMUSG00000020866(Cacna1g),ENSMUSG00000036273(Lrrk2),ENSMUSG00000062542(Syt9),ENSMUSG00000069729(Arid1b),ENSMUSG00000071424(Grid2)
BP	GO:0098916	anterograde trans-synaptic signaling	5	686	0.133288899	0.356045689	ENSMUSG00000020866(Cacna1g),ENSMUSG00000036273(Lrrk2),ENSMUSG00000062542(Syt9),ENSMUSG00000069729(Arid1b),ENSMUSG00000071424(Grid2)
BP	GO:0010942	positive regulation of cell death	5	687	0.133873859	0.356502789	ENSMUSG00000010517(Faf1),ENSMUSG00000020230(Prmt2),ENSMUSG00000031511(Arhgef7),ENSMUSG00000036273(Lrrk2),ENSMUSG00000057522(Spop)
MF	GO:0000976	transcription regulatory region sequence-specific DNA binding	6	882	0.134093006	0.356502789	ENSMUSG00000001911(Nfix),ENSMUSG00000024238(Zeb1),ENSMUSG00000028565(Nfia),ENSMUSG00000032238(Rora),ENSMUSG00000037674(Rfx7),ENSMUSG00000040929(Rfx3)
MF	GO:0017076	purine nucleotide binding	11	1927	0.134445461	0.356502789	ENSMUSG00000021180(Rps6ka5),ENSMUSG00000021420(Fars2),ENSMUSG00000026737(Pip4k2a),ENSMUSG00000028030(Tbck),ENSMUSG00000030655(Smg1),ENSMUSG00000030849(Fgfr2),ENSMUSG00000032594(Ip6k1),ENSMUSG00000036273(Lrrk2),ENSMUSG00000039159(Ube2h),ENSMUSG00000053414(Hunk),ENSMUSG00000060090(Rp2)
CC	GO:0001726	ruffle	2	176	0.134498477	0.356502789	ENSMUSG00000002365(Snx9),ENSMUSG00000031511(Arhgef7)
BP	GO:0071702	organic substance transport	14	2592	0.135216921	0.356502789	ENSMUSG00000000538(Tom1l2),ENSMUSG00000002365(Snx9),ENSMUSG00000020590(Snx13),ENSMUSG00000026721(Rabgap1l),ENSMUSG00000027799(Nbea),ENSMUSG00000031511(Arhgef7),ENSMUSG00000035933(Cog5),ENSMUSG00000036273(Lrrk2),ENSMUSG00000040652(Oaz2),ENSMUSG00000040929(Rfx3),ENSMUSG00000041765(Ubac2),ENSMUSG00000042207(Kdm5b),ENSMUSG00000060090(Rp2),ENSMUSG00000062542(Syt9)
MF	GO:0001067	regulatory region nucleic acid binding	6	885	0.135636897	0.356502789	ENSMUSG00000001911(Nfix),ENSMUSG00000024238(Zeb1),ENSMUSG00000028565(Nfia),ENSMUSG00000032238(Rora),ENSMUSG00000037674(Rfx7),ENSMUSG00000040929(Rfx3)
BP	GO:0002694	regulation of leukocyte activation	4	502	0.135805759	0.356502789	ENSMUSG00000024238(Zeb1),ENSMUSG00000032238(Rora),ENSMUSG00000034801(Sos2),ENSMUSG00000036273(Lrrk2)
MF	GO:0032553	ribonucleotide binding	11	1931	0.135830941	0.356502789	ENSMUSG00000021180(Rps6ka5),ENSMUSG00000021420(Fars2),ENSMUSG00000026737(Pip4k2a),ENSMUSG00000028030(Tbck),ENSMUSG00000030655(Smg1),ENSMUSG00000030849(Fgfr2),ENSMUSG00000032594(Ip6k1),ENSMUSG00000036273(Lrrk2),ENSMUSG00000039159(Ube2h),ENSMUSG00000053414(Hunk),ENSMUSG00000060090(Rp2)
BP	GO:0000184	nuclear-transcribed mRNA catabolic process, nonsense-mediated decay	1	37	0.13584801	0.356502789	ENSMUSG00000030655(Smg1)
BP	GO:0008045	motor neuron axon guidance	1	37	0.13584801	0.356502789	ENSMUSG00000028347(Tmeff1)
BP	GO:0034260	negative regulation of GTPase activity	1	37	0.13584801	0.356502789	ENSMUSG00000036273(Lrrk2)
BP	GO:0042572	retinol metabolic process	1	37	0.13584801	0.356502789	ENSMUSG00000031220(Awat2)
BP	GO:0071526	semaphorin-plexin signaling pathway	1	37	0.13584801	0.356502789	ENSMUSG00000074785(Plxnc1)
BP	GO:0071825	protein-lipid complex subunit organization	1	37	0.13584801	0.356502789	ENSMUSG00000002365(Snx9)
BP	GO:1902116	negative regulation of organelle assembly	1	37	0.13584801	0.356502789	ENSMUSG00000036273(Lrrk2)
MF	GO:0008378	galactosyltransferase activity	1	37	0.135958742	0.356502789	ENSMUSG00000032854(Ugt8a)
MF	GO:0016504	peptidase activator activity	1	37	0.135958742	0.356502789	ENSMUSG00000040850(Psme4)
MF	GO:0008134	transcription factor binding	5	690	0.135991399	0.356502789	ENSMUSG00000010517(Faf1),ENSMUSG00000020230(Prmt2),ENSMUSG00000028565(Nfia),ENSMUSG00000032238(Rora),ENSMUSG00000057522(Spop)
BP	GO:0051046	regulation of secretion	6	887	0.136269826	0.356608018	ENSMUSG00000020866(Cacna1g),ENSMUSG00000031511(Arhgef7),ENSMUSG00000036273(Lrrk2),ENSMUSG00000040929(Rfx3),ENSMUSG00000042207(Kdm5b),ENSMUSG00000062542(Syt9)
BP	GO:0048017	inositol lipid-mediated signaling	2	164	0.136312887	0.356608018	ENSMUSG00000034573(Ptpn13),ENSMUSG00000058248(Kcnh1)
BP	GO:0080090	regulation of primary metabolic process	28	5858	0.136741434	0.357187715	ENSMUSG00000001911(Nfix),ENSMUSG00000002365(Snx9),ENSMUSG00000010517(Faf1),ENSMUSG00000020230(Prmt2),ENSMUSG00000021180(Rps6ka5),ENSMUSG00000021710(Nln),ENSMUSG00000022961(Son),ENSMUSG00000024238(Zeb1),ENSMUSG00000028565(Nfia),ENSMUSG00000030386(Zfp606),ENSMUSG00000030655(Smg1),ENSMUSG00000030849(Fgfr2),ENSMUSG00000032238(Rora),ENSMUSG00000033417(Cacul1),ENSMUSG00000034101(Ctnnd1),ENSMUSG00000034…
BP	GO:0032990	cell part morphogenesis	5	692	0.136816281	0.357187715	ENSMUSG00000028347(Tmeff1),ENSMUSG00000032854(Ugt8a),ENSMUSG00000036273(Lrrk2),ENSMUSG00000060681(Slc9a6),ENSMUSG00000074785(Plxnc1)
BP	GO:0018393	internal peptidyl-lysine acetylation	2	165	0.137649594	0.358993539	ENSMUSG00000018412(Kansl1),ENSMUSG00000021180(Rps6ka5)
BP	GO:0099537	trans-synaptic signaling	5	694	0.138001422	0.359541217	ENSMUSG00000020866(Cacna1g),ENSMUSG00000036273(Lrrk2),ENSMUSG00000062542(Syt9),ENSMUSG00000069729(Arid1b),ENSMUSG00000071424(Grid2)
BP	GO:0021988	olfactory lobe development	1	38	0.139254488	0.360325633	ENSMUSG00000036273(Lrrk2)
BP	GO:0032506	cytokinetic process	1	38	0.139254488	0.360325633	ENSMUSG00000002365(Snx9)
BP	GO:0045601	regulation of endothelial cell differentiation	1	38	0.139254488	0.360325633	ENSMUSG00000024238(Zeb1)
BP	GO:0099174	regulation of presynapse organization	1	38	0.139254488	0.360325633	ENSMUSG00000071424(Grid2)
BP	GO:1902692	regulation of neuroblast proliferation	1	38	0.139254488	0.360325633	ENSMUSG00000036273(Lrrk2)
MF	GO:0043548	phosphatidylinositol 3-kinase binding	1	38	0.13936777	0.360325633	ENSMUSG00000034573(Ptpn13)
MF	GO:0071949	FAD binding	1	38	0.13936777	0.360325633	ENSMUSG00000020777(Acox1)
CC	GO:0098562	cytoplasmic side of membrane	2	180	0.139439624	0.360325633	ENSMUSG00000002365(Snx9),ENSMUSG00000036273(Lrrk2)
BP	GO:0045892	negative regulation of transcription, DNA-templated	8	1303	0.139757002	0.360778004	ENSMUSG00000001911(Nfix),ENSMUSG00000020230(Prmt2),ENSMUSG00000021180(Rps6ka5),ENSMUSG00000024238(Zeb1),ENSMUSG00000028565(Nfia),ENSMUSG00000040929(Rfx3),ENSMUSG00000042207(Kdm5b),ENSMUSG00000057522(Spop)
BP	GO:0001501	skeletal system development	4	509	0.140750279	0.362603615	ENSMUSG00000024238(Zeb1),ENSMUSG00000026721(Rabgap1l),ENSMUSG00000026737(Pip4k2a),ENSMUSG00000030849(Fgfr2)
BP	GO:0051047	positive regulation of secretion	4	509	0.140750279	0.362603615	ENSMUSG00000020866(Cacna1g),ENSMUSG00000031511(Arhgef7),ENSMUSG00000036273(Lrrk2),ENSMUSG00000062542(Syt9)
BP	GO:0006475	internal protein amino acid acetylation	2	168	0.141677227	0.364621086	ENSMUSG00000018412(Kansl1),ENSMUSG00000021180(Rps6ka5)
CC	GO:0005891	voltage-gated calcium channel complex	1	42	0.142012408	0.364743116	ENSMUSG00000020866(Cacna1g)
CC	GO:0030285	integral component of synaptic vesicle membrane	1	42	0.142012408	0.364743116	ENSMUSG00000062542(Syt9)
BP	GO:0003416	endochondral bone growth	1	39	0.142647703	0.364824099	ENSMUSG00000030849(Fgfr2)
BP	GO:0031076	embryonic camera-type eye development	1	39	0.142647703	0.364824099	ENSMUSG00000024238(Zeb1)
BP	GO:0086065	cell communication involved in cardiac conduction	1	39	0.142647703	0.364824099	ENSMUSG00000020866(Cacna1g)
MF	GO:0004879	nuclear receptor activity	1	39	0.142763513	0.364824099	ENSMUSG00000032238(Rora)
MF	GO:0005272	sodium channel activity	1	39	0.142763513	0.364824099	ENSMUSG00000020866(Cacna1g)
CC	GO:0005794	Golgi apparatus	8	1420	0.143256034	0.365714044	ENSMUSG00000002365(Snx9),ENSMUSG00000021065(Fut8),ENSMUSG00000026721(Rabgap1l),ENSMUSG00000027799(Nbea),ENSMUSG00000035933(Cog5),ENSMUSG00000035954(Dock4),ENSMUSG00000036273(Lrrk2),ENSMUSG00000060090(Rp2)
MF	GO:0000166	nucleotide binding	12	2174	0.144171297	0.367310791	ENSMUSG00000020777(Acox1),ENSMUSG00000021180(Rps6ka5),ENSMUSG00000021420(Fars2),ENSMUSG00000026737(Pip4k2a),ENSMUSG00000028030(Tbck),ENSMUSG00000030655(Smg1),ENSMUSG00000030849(Fgfr2),ENSMUSG00000032594(Ip6k1),ENSMUSG00000036273(Lrrk2),ENSMUSG00000039159(Ube2h),ENSMUSG00000053414(Hunk),ENSMUSG00000060090(Rp2)
MF	GO:1901265	nucleoside phosphate binding	12	2174	0.144171297	0.367310791	ENSMUSG00000020777(Acox1),ENSMUSG00000021180(Rps6ka5),ENSMUSG00000021420(Fars2),ENSMUSG00000026737(Pip4k2a),ENSMUSG00000028030(Tbck),ENSMUSG00000030655(Smg1),ENSMUSG00000030849(Fgfr2),ENSMUSG00000032594(Ip6k1),ENSMUSG00000036273(Lrrk2),ENSMUSG00000039159(Ube2h),ENSMUSG00000053414(Hunk),ENSMUSG00000060090(Rp2)
BP	GO:0070647	protein modification by small protein conjugation or removal	6	903	0.144658698	0.36818253	ENSMUSG00000022684(Bfar),ENSMUSG00000030967(Zranb1),ENSMUSG00000036273(Lrrk2),ENSMUSG00000039130(Zc3hc1),ENSMUSG00000039159(Ube2h),ENSMUSG00000057522(Spop)
BP	GO:0050821	protein stabilization	2	171	0.145730236	0.369372051	ENSMUSG00000034101(Ctnnd1),ENSMUSG00000101645(Gm28635)
BP	GO:0002791	regulation of peptide secretion	4	516	0.145766919	0.369372051	ENSMUSG00000031511(Arhgef7),ENSMUSG00000036273(Lrrk2),ENSMUSG00000040929(Rfx3),ENSMUSG00000062542(Syt9)
BP	GO:0006687	glycosphingolipid metabolic process	1	40	0.146027705	0.369372051	ENSMUSG00000032854(Ugt8a)
BP	GO:0016572	histone phosphorylation	1	40	0.146027705	0.369372051	ENSMUSG00000021180(Rps6ka5)
BP	GO:0097484	dendrite extension	1	40	0.146027705	0.369372051	ENSMUSG00000060681(Slc9a6)
MF	GO:0005089	Rho guanyl-nucleotide exchange factor activity	1	40	0.146146023	0.369372051	ENSMUSG00000035954(Dock4)
MF	GO:0032451	demethylase activity	1	40	0.146146023	0.369372051	ENSMUSG00000042207(Kdm5b)
BP	GO:1902531	regulation of intracellular signal transduction	9	1531	0.146781313	0.370608195	ENSMUSG00000028030(Tbck),ENSMUSG00000030849(Fgfr2),ENSMUSG00000032238(Rora),ENSMUSG00000034573(Ptpn13),ENSMUSG00000034801(Sos2),ENSMUSG00000036273(Lrrk2),ENSMUSG00000036452(Arhgap26),ENSMUSG00000057522(Spop),ENSMUSG00000118193(Arhgap26)
MF	GO:0008144	drug binding	10	1748	0.148156687	0.373708658	ENSMUSG00000021180(Rps6ka5),ENSMUSG00000021420(Fars2),ENSMUSG00000026737(Pip4k2a),ENSMUSG00000028030(Tbck),ENSMUSG00000030655(Smg1),ENSMUSG00000030849(Fgfr2),ENSMUSG00000032594(Ip6k1),ENSMUSG00000036273(Lrrk2),ENSMUSG00000039159(Ube2h),ENSMUSG00000053414(Hunk)
BP	GO:2001235	positive regulation of apoptotic signaling pathway	2	173	0.14844578	0.373788374	ENSMUSG00000010517(Faf1),ENSMUSG00000057522(Spop)
BP	GO:0042981	regulation of apoptotic process	9	1536	0.148835414	0.373788374	ENSMUSG00000010517(Faf1),ENSMUSG00000020230(Prmt2),ENSMUSG00000022684(Bfar),ENSMUSG00000022961(Son),ENSMUSG00000031511(Arhgef7),ENSMUSG00000036273(Lrrk2),ENSMUSG00000039130(Zc3hc1),ENSMUSG00000057522(Spop),ENSMUSG00000071424(Grid2)
BP	GO:0030521	androgen receptor signaling pathway	1	41	0.149394547	0.373788374	ENSMUSG00000020230(Prmt2)
BP	GO:0030866	cortical actin cytoskeleton organization	1	41	0.149394547	0.373788374	ENSMUSG00000036053(Fmnl2)
BP	GO:1903523	negative regulation of blood circulation	1	41	0.149394547	0.373788374	ENSMUSG00000035954(Dock4)
BP	GO:2001024	negative regulation of response to drug	1	41	0.149394547	0.373788374	ENSMUSG00000036273(Lrrk2)
CC	GO:0030658	transport vesicle membrane	2	188	0.149438503	0.373788374	ENSMUSG00000036273(Lrrk2),ENSMUSG00000062542(Syt9)
MF	GO:0004712	protein serine/threonine/tyrosine kinase activity	1	41	0.149515349	0.373788374	ENSMUSG00000036273(Lrrk2)
MF	GO:0098531	ligand-activated transcription factor activity	1	41	0.149515349	0.373788374	ENSMUSG00000032238(Rora)
BP	GO:0018209	peptidyl-serine modification	3	340	0.150072207	0.37478662	ENSMUSG00000021180(Rps6ka5),ENSMUSG00000030655(Smg1),ENSMUSG00000036273(Lrrk2)
BP	GO:0032259	methylation	3	341	0.150999643	0.37478662	ENSMUSG00000019795(Pcmt1),ENSMUSG00000020230(Prmt2),ENSMUSG00000057234(Mettl15)
BP	GO:0018394	peptidyl-lysine acetylation	2	175	0.151171768	0.37478662	ENSMUSG00000018412(Kansl1),ENSMUSG00000021180(Rps6ka5)
BP	GO:0045619	regulation of lymphocyte differentiation	2	175	0.151171768	0.37478662	ENSMUSG00000024238(Zeb1),ENSMUSG00000034801(Sos2)
BP	GO:0051588	regulation of neurotransmitter transport	2	175	0.151171768	0.37478662	ENSMUSG00000036273(Lrrk2),ENSMUSG00000062542(Syt9)
CC	GO:1902562	H4 histone acetyltransferase complex	1	45	0.151358143	0.37478662	ENSMUSG00000018412(Kansl1)
MF	GO:0003676	nucleic acid binding	18	3557	0.152056808	0.37478662	ENSMUSG00000001911(Nfix),ENSMUSG00000021420(Fars2),ENSMUSG00000022961(Son),ENSMUSG00000024238(Zeb1),ENSMUSG00000028565(Nfia),ENSMUSG00000030386(Zfp606),ENSMUSG00000030655(Smg1),ENSMUSG00000032238(Rora),ENSMUSG00000034007(Scaper),ENSMUSG00000034801(Sos2),ENSMUSG00000037674(Rfx7),ENSMUSG00000038014(Fam120a),ENSMUSG00000040929(Rfx3),ENSMUSG00000042207(Kdm5b),ENSMUSG00000045215(Asxl3),ENSMUSG00000058…
BP	GO:0009891	positive regulation of biosynthetic process	11	1978	0.152060186	0.37478662	ENSMUSG00000001911(Nfix),ENSMUSG00000010517(Faf1),ENSMUSG00000020230(Prmt2),ENSMUSG00000021180(Rps6ka5),ENSMUSG00000024238(Zeb1),ENSMUSG00000028565(Nfia),ENSMUSG00000032238(Rora),ENSMUSG00000036273(Lrrk2),ENSMUSG00000040929(Rfx3),ENSMUSG00000045215(Asxl3),ENSMUSG00000069729(Arid1b)
BP	GO:0048534	hematopoietic or lymphoid organ development	6	917	0.152192885	0.37478662	ENSMUSG00000024238(Zeb1),ENSMUSG00000026721(Rabgap1l),ENSMUSG00000026737(Pip4k2a),ENSMUSG00000031511(Arhgef7),ENSMUSG00000032238(Rora),ENSMUSG00000034801(Sos2)
BP	GO:0007269	neurotransmitter secretion	2	176	0.152538577	0.37478662	ENSMUSG00000036273(Lrrk2),ENSMUSG00000062542(Syt9)
BP	GO:0061351	neural precursor cell proliferation	2	176	0.152538577	0.37478662	ENSMUSG00000032238(Rora),ENSMUSG00000036273(Lrrk2)
BP	GO:0099643	signal release from synapse	2	176	0.152538577	0.37478662	ENSMUSG00000036273(Lrrk2),ENSMUSG00000062542(Syt9)
BP	GO:0099536	synaptic signaling	5	718	0.152578172	0.37478662	ENSMUSG00000020866(Cacna1g),ENSMUSG00000036273(Lrrk2),ENSMUSG00000062542(Syt9),ENSMUSG00000069729(Arid1b),ENSMUSG00000071424(Grid2)
BP	GO:0006418	tRNA aminoacylation for protein translation	1	42	0.152748277	0.37478662	ENSMUSG00000021420(Fars2)
BP	GO:0006509	membrane protein ectodomain proteolysis	1	42	0.152748277	0.37478662	ENSMUSG00000002365(Snx9)
BP	GO:0007212	dopamine receptor signaling pathway	1	42	0.152748277	0.37478662	ENSMUSG00000036273(Lrrk2)
BP	GO:0038179	neurotrophin signaling pathway	1	42	0.152748277	0.37478662	ENSMUSG00000060681(Slc9a6)
BP	GO:2001025	positive regulation of response to drug	1	42	0.152748277	0.37478662	ENSMUSG00000036273(Lrrk2)
MF	GO:0032266	phosphatidylinositol-3-phosphate binding	1	42	0.152871544	0.37478662	ENSMUSG00000020590(Snx13)
MF	GO:0061631	ubiquitin conjugating enzyme activity	1	42	0.152871544	0.37478662	ENSMUSG00000039159(Ube2h)
BP	GO:0010648	negative regulation of cell communication	8	1335	0.153871966	0.37622876	ENSMUSG00000022684(Bfar),ENSMUSG00000032238(Rora),ENSMUSG00000034101(Ctnnd1),ENSMUSG00000036273(Lrrk2),ENSMUSG00000039130(Zc3hc1),ENSMUSG00000041765(Ubac2),ENSMUSG00000071424(Grid2),ENSMUSG00000101645(Gm28635)
BP	GO:0019222	regulation of metabolic process	31	6667	0.155089908	0.37622876	ENSMUSG00000001911(Nfix),ENSMUSG00000002365(Snx9),ENSMUSG00000010517(Faf1),ENSMUSG00000020230(Prmt2),ENSMUSG00000021065(Fut8),ENSMUSG00000021180(Rps6ka5),ENSMUSG00000021710(Nln),ENSMUSG00000022961(Son),ENSMUSG00000024238(Zeb1),ENSMUSG00000026737(Pip4k2a),ENSMUSG00000028565(Nfia),ENSMUSG00000030386(Zfp606),ENSMUSG00000030655(Smg1),ENSMUSG00000030849(Fgfr2),ENSMUSG00000032238(Rora),ENSMUSG000000325…
BP	GO:1903507	negative regulation of nucleic acid-templated transcription	8	1338	0.155230268	0.37622876	ENSMUSG00000001911(Nfix),ENSMUSG00000020230(Prmt2),ENSMUSG00000021180(Rps6ka5),ENSMUSG00000024238(Zeb1),ENSMUSG00000028565(Nfia),ENSMUSG00000040929(Rfx3),ENSMUSG00000042207(Kdm5b),ENSMUSG00000057522(Spop)
BP	GO:0023057	negative regulation of signaling	8	1339	0.155684348	0.37622876	ENSMUSG00000022684(Bfar),ENSMUSG00000032238(Rora),ENSMUSG00000034101(Ctnnd1),ENSMUSG00000036273(Lrrk2),ENSMUSG00000039130(Zc3hc1),ENSMUSG00000041765(Ubac2),ENSMUSG00000071424(Grid2),ENSMUSG00000101645(Gm28635)
BP	GO:1902679	negative regulation of RNA biosynthetic process	8	1339	0.155684348	0.37622876	ENSMUSG00000001911(Nfix),ENSMUSG00000020230(Prmt2),ENSMUSG00000021180(Rps6ka5),ENSMUSG00000024238(Zeb1),ENSMUSG00000028565(Nfia),ENSMUSG00000040929(Rfx3),ENSMUSG00000042207(Kdm5b),ENSMUSG00000057522(Spop)
BP	GO:0006378	mRNA polyadenylation	1	43	0.156088948	0.37622876	ENSMUSG00000024400(Wdr33)
BP	GO:0010518	positive regulation of phospholipase activity	1	43	0.156088948	0.37622876	ENSMUSG00000030849(Fgfr2)
BP	GO:0019228	neuronal action potential	1	43	0.156088948	0.37622876	ENSMUSG00000020866(Cacna1g)
BP	GO:0031111	negative regulation of microtubule polymerization or depolymerization	1	43	0.156088948	0.37622876	ENSMUSG00000026933(Camsap1)
BP	GO:0032527	protein exit from endoplasmic reticulum	1	43	0.156088948	0.37622876	ENSMUSG00000041765(Ubac2)
BP	GO:0098868	bone growth	1	43	0.156088948	0.37622876	ENSMUSG00000030849(Fgfr2)
MF	GO:0004812	aminoacyl-tRNA ligase activity	1	43	0.156214658	0.37622876	ENSMUSG00000021420(Fars2)
MF	GO:0008374	O-acyltransferase activity	1	43	0.156214658	0.37622876	ENSMUSG00000031220(Awat2)
MF	GO:0016875	ligase activity, forming carbon-oxygen bonds	1	43	0.156214658	0.37622876	ENSMUSG00000021420(Fars2)
MF	GO:0070888	E-box binding	1	43	0.156214658	0.37622876	ENSMUSG00000024238(Zeb1)
BP	GO:0046486	glycerolipid metabolic process	3	347	0.156603238	0.37622876	ENSMUSG00000026737(Pip4k2a),ENSMUSG00000030655(Smg1),ENSMUSG00000032594(Ip6k1)
CC	GO:0044306	neuron projection terminus	2	194	0.157031393	0.37622876	ENSMUSG00000036273(Lrrk2),ENSMUSG00000060681(Slc9a6)
CC	GO:0031519	PcG protein complex	1	47	0.157532758	0.37622876	ENSMUSG00000045215(Asxl3)
BP	GO:0050796	regulation of insulin secretion	2	180	0.158030309	0.37622876	ENSMUSG00000040929(Rfx3),ENSMUSG00000062542(Syt9)
BP	GO:0051171	regulation of nitrogen compound metabolic process	27	5711	0.158176352	0.37622876	ENSMUSG00000001911(Nfix),ENSMUSG00000002365(Snx9),ENSMUSG00000010517(Faf1),ENSMUSG00000020230(Prmt2),ENSMUSG00000021180(Rps6ka5),ENSMUSG00000022961(Son),ENSMUSG00000024238(Zeb1),ENSMUSG00000028565(Nfia),ENSMUSG00000030386(Zfp606),ENSMUSG00000030655(Smg1),ENSMUSG00000030849(Fgfr2),ENSMUSG00000032238(Rora),ENSMUSG00000033417(Cacul1),ENSMUSG00000034101(Ctnnd1),ENSMUSG00000034573(Ptpn13),ENSMUSG00000…
BP	GO:0051223	regulation of protein transport	5	727	0.15820833	0.37622876	ENSMUSG00000036273(Lrrk2),ENSMUSG00000040652(Oaz2),ENSMUSG00000040929(Rfx3),ENSMUSG00000041765(Ubac2),ENSMUSG00000062542(Syt9)
BP	GO:0043067	regulation of programmed cell death	9	1561	0.15932615	0.37622876	ENSMUSG00000010517(Faf1),ENSMUSG00000020230(Prmt2),ENSMUSG00000022684(Bfar),ENSMUSG00000022961(Son),ENSMUSG00000031511(Arhgef7),ENSMUSG00000036273(Lrrk2),ENSMUSG00000039130(Zc3hc1),ENSMUSG00000057522(Spop),ENSMUSG00000071424(Grid2)
CC	GO:0044297	cell body	5	789	0.159334501	0.37622876	ENSMUSG00000020866(Cacna1g),ENSMUSG00000031511(Arhgef7),ENSMUSG00000034573(Ptpn13),ENSMUSG00000036273(Lrrk2),ENSMUSG00000058248(Kcnh1)
BP	GO:0001774	microglial cell activation	1	44	0.159416608	0.37622876	ENSMUSG00000036273(Lrrk2)
BP	GO:0002269	leukocyte activation involved in inflammatory response	1	44	0.159416608	0.37622876	ENSMUSG00000036273(Lrrk2)
BP	GO:0009187	cyclic nucleotide metabolic process	1	44	0.159416608	0.37622876	ENSMUSG00000032238(Rora)
BP	GO:0010259	multicellular organism aging	1	44	0.159416608	0.37622876	ENSMUSG00000036273(Lrrk2)
BP	GO:0014046	dopamine secretion	1	44	0.159416608	0.37622876	ENSMUSG00000062542(Syt9)
BP	GO:0014059	regulation of dopamine secretion	1	44	0.159416608	0.37622876	ENSMUSG00000062542(Syt9)
BP	GO:0019098	reproductive behavior	1	44	0.159416608	0.37622876	ENSMUSG00000079509(Zfx)
BP	GO:0032958	inositol phosphate biosynthetic process	1	44	0.159416608	0.37622876	ENSMUSG00000032594(Ip6k1)
BP	GO:0045197	establishment or maintenance of epithelial cell apical/basal polarity	1	44	0.159416608	0.37622876	ENSMUSG00000052062(Pard3b)
BP	GO:0045740	positive regulation of DNA replication	1	44	0.159416608	0.37622876	ENSMUSG00000010517(Faf1)
BP	GO:0048489	synaptic vesicle transport	1	44	0.159416608	0.37622876	ENSMUSG00000036273(Lrrk2)
BP	GO:0086002	cardiac muscle cell action potential involved in contraction	1	44	0.159416608	0.37622876	ENSMUSG00000020866(Cacna1g)
BP	GO:0097106	postsynaptic density organization	1	44	0.159416608	0.37622876	ENSMUSG00000071424(Grid2)
BP	GO:1901031	regulation of response to reactive oxygen species	1	44	0.159416608	0.37622876	ENSMUSG00000036273(Lrrk2)
BP	GO:2001239	regulation of extrinsic apoptotic signaling pathway in absence of ligand	1	44	0.159416608	0.37622876	ENSMUSG00000039130(Zc3hc1)
BP	GO:0051649	establishment of localization in cell	11	1998	0.15953895	0.37622876	ENSMUSG00000000538(Tom1l2),ENSMUSG00000002365(Snx9),ENSMUSG00000020590(Snx13),ENSMUSG00000020866(Cacna1g),ENSMUSG00000026721(Rabgap1l),ENSMUSG00000027799(Nbea),ENSMUSG00000036273(Lrrk2),ENSMUSG00000040652(Oaz2),ENSMUSG00000041765(Ubac2),ENSMUSG00000052062(Pard3b),ENSMUSG00000062542(Syt9)
MF	GO:0005245	voltage-gated calcium channel activity	1	44	0.15954474	0.37622876	ENSMUSG00000020866(Cacna1g)
MF	GO:0061650	ubiquitin-like protein conjugating enzyme activity	1	44	0.15954474	0.37622876	ENSMUSG00000039159(Ube2h)
CC	GO:0005771	multivesicular body	1	48	0.160603422	0.378373303	ENSMUSG00000036273(Lrrk2)
BP	GO:1903508	positive regulation of nucleic acid-templated transcription	9	1567	0.161897784	0.379157965	ENSMUSG00000001911(Nfix),ENSMUSG00000020230(Prmt2),ENSMUSG00000021180(Rps6ka5),ENSMUSG00000024238(Zeb1),ENSMUSG00000028565(Nfia),ENSMUSG00000032238(Rora),ENSMUSG00000040929(Rfx3),ENSMUSG00000045215(Asxl3),ENSMUSG00000069729(Arid1b)
BP	GO:0016567	protein ubiquitination	5	733	0.162009643	0.379157965	ENSMUSG00000022684(Bfar),ENSMUSG00000036273(Lrrk2),ENSMUSG00000039130(Zc3hc1),ENSMUSG00000039159(Ube2h),ENSMUSG00000057522(Spop)
BP	GO:1902680	positive regulation of RNA biosynthetic process	9	1568	0.16232839	0.379157965	ENSMUSG00000001911(Nfix),ENSMUSG00000020230(Prmt2),ENSMUSG00000021180(Rps6ka5),ENSMUSG00000024238(Zeb1),ENSMUSG00000028565(Nfia),ENSMUSG00000032238(Rora),ENSMUSG00000040929(Rfx3),ENSMUSG00000045215(Asxl3),ENSMUSG00000069729(Arid1b)
MF	GO:0005516	calmodulin binding	2	183	0.162395317	0.379157965	ENSMUSG00000026933(Camsap1),ENSMUSG00000058248(Kcnh1)
BP	GO:0000186	activation of MAPKK activity	1	45	0.162731308	0.379157965	ENSMUSG00000036273(Lrrk2)
BP	GO:0007157	heterophilic cell-cell adhesion via plasma membrane cell adhesion molecules	1	45	0.162731308	0.379157965	ENSMUSG00000071424(Grid2)
BP	GO:0030857	negative regulation of epithelial cell differentiation	1	45	0.162731308	0.379157965	ENSMUSG00000024238(Zeb1)
BP	GO:0043039	tRNA aminoacylation	1	45	0.162731308	0.379157965	ENSMUSG00000021420(Fars2)
BP	GO:0043616	keratinocyte proliferation	1	45	0.162731308	0.379157965	ENSMUSG00000030849(Fgfr2)
BP	GO:0120163	negative regulation of cold-induced thermogenesis	1	45	0.162731308	0.379157965	ENSMUSG00000032594(Ip6k1)
BP	GO:1901985	positive regulation of protein acetylation	1	45	0.162731308	0.379157965	ENSMUSG00000021180(Rps6ka5)
BP	GO:2001038	regulation of cellular response to drug	1	45	0.162731308	0.379157965	ENSMUSG00000036273(Lrrk2)
CC	GO:0045121	membrane raft	3	383	0.163100899	0.379670138	ENSMUSG00000034101(Ctnnd1),ENSMUSG00000036273(Lrrk2),ENSMUSG00000101645(Gm28635)
BP	GO:0010562	positive regulation of phosphorus metabolic process	7	1145	0.163672428	0.380302113	ENSMUSG00000002365(Snx9),ENSMUSG00000021180(Rps6ka5),ENSMUSG00000030849(Fgfr2),ENSMUSG00000033417(Cacul1),ENSMUSG00000034101(Ctnnd1),ENSMUSG00000036273(Lrrk2),ENSMUSG00000101645(Gm28635)
BP	GO:0045937	positive regulation of phosphate metabolic process	7	1145	0.163672428	0.380302113	ENSMUSG00000002365(Snx9),ENSMUSG00000021180(Rps6ka5),ENSMUSG00000030849(Fgfr2),ENSMUSG00000033417(Cacul1),ENSMUSG00000034101(Ctnnd1),ENSMUSG00000036273(Lrrk2),ENSMUSG00000101645(Gm28635)
CC	GO:0098857	membrane microdomain	3	384	0.163981205	0.380583067	ENSMUSG00000034101(Ctnnd1),ENSMUSG00000036273(Lrrk2),ENSMUSG00000101645(Gm28635)
BP	GO:0044089	positive regulation of cellular component biogenesis	4	541	0.164243738	0.380583067	ENSMUSG00000002365(Snx9),ENSMUSG00000010517(Faf1),ENSMUSG00000026737(Pip4k2a),ENSMUSG00000071424(Grid2)
BP	GO:0050865	regulation of cell activation	4	541	0.164243738	0.380583067	ENSMUSG00000024238(Zeb1),ENSMUSG00000032238(Rora),ENSMUSG00000034801(Sos2),ENSMUSG00000036273(Lrrk2)
BP	GO:0051641	cellular localization	14	2685	0.164876274	0.381699866	ENSMUSG00000000538(Tom1l2),ENSMUSG00000002365(Snx9),ENSMUSG00000020590(Snx13),ENSMUSG00000020866(Cacna1g),ENSMUSG00000026721(Rabgap1l),ENSMUSG00000027799(Nbea),ENSMUSG00000028347(Tmeff1),ENSMUSG00000032854(Ugt8a),ENSMUSG00000036273(Lrrk2),ENSMUSG00000040652(Oaz2),ENSMUSG00000041765(Ubac2),ENSMUSG00000052062(Pard3b),ENSMUSG00000062542(Syt9),ENSMUSG00000071424(Grid2)
MF	GO:0005244	voltage-gated ion channel activity	2	185	0.165171864	0.381895596	ENSMUSG00000020866(Cacna1g),ENSMUSG00000058248(Kcnh1)
BP	GO:0010463	mesenchymal cell proliferation	1	46	0.166033098	0.381895596	ENSMUSG00000024238(Zeb1)
BP	GO:0043038	amino acid activation	1	46	0.166033098	0.381895596	ENSMUSG00000021420(Fars2)
BP	GO:0043124	negative regulation of I-kappaB kinase/NF-kappaB signaling	1	46	0.166033098	0.381895596	ENSMUSG00000032238(Rora)
BP	GO:0043631	RNA polyadenylation	1	46	0.166033098	0.381895596	ENSMUSG00000024400(Wdr33)
BP	GO:0090311	regulation of protein deacetylation	1	46	0.166033098	0.381895596	ENSMUSG00000036273(Lrrk2)
BP	GO:0033044	regulation of chromosome organization	3	357	0.166085446	0.381895596	ENSMUSG00000021180(Rps6ka5),ENSMUSG00000030655(Smg1),ENSMUSG00000036273(Lrrk2)
MF	GO:0035591	signaling adaptor activity	1	46	0.166166013	0.381895596	ENSMUSG00000036273(Lrrk2)
BP	GO:2001252	positive regulation of chromosome organization	2	186	0.166337071	0.381942458	ENSMUSG00000021180(Rps6ka5),ENSMUSG00000036273(Lrrk2)
MF	GO:0022832	voltage-gated channel activity	2	186	0.166563361	0.382115946	ENSMUSG00000020866(Cacna1g),ENSMUSG00000058248(Kcnh1)
BP	GO:0006479	protein methylation	2	187	0.167729106	0.383074449	ENSMUSG00000019795(Pcmt1),ENSMUSG00000020230(Prmt2)
BP	GO:0008213	protein alkylation	2	187	0.167729106	0.383074449	ENSMUSG00000019795(Pcmt1),ENSMUSG00000020230(Prmt2)
BP	GO:0061136	regulation of proteasomal protein catabolic process	2	187	0.167729106	0.383074449	ENSMUSG00000036273(Lrrk2),ENSMUSG00000041765(Ubac2)
BP	GO:0009968	negative regulation of signal transduction	7	1153	0.167755606	0.383074449	ENSMUSG00000022684(Bfar),ENSMUSG00000032238(Rora),ENSMUSG00000034101(Ctnnd1),ENSMUSG00000036273(Lrrk2),ENSMUSG00000039130(Zc3hc1),ENSMUSG00000041765(Ubac2),ENSMUSG00000101645(Gm28635)
MF	GO:0030674	protein-macromolecule adaptor activity	2	187	0.167956957	0.383074449	ENSMUSG00000022684(Bfar),ENSMUSG00000036273(Lrrk2)
BP	GO:0032386	regulation of intracellular transport	3	359	0.168002428	0.383074449	ENSMUSG00000036273(Lrrk2),ENSMUSG00000040652(Oaz2),ENSMUSG00000041765(Ubac2)
BP	GO:0090066	regulation of anatomical structure size	4	546	0.168038969	0.383074449	ENSMUSG00000002365(Snx9),ENSMUSG00000020866(Cacna1g),ENSMUSG00000035954(Dock4),ENSMUSG00000036273(Lrrk2)
CC	GO:0014069	postsynaptic density	3	389	0.168404452	0.383562701	ENSMUSG00000034101(Ctnnd1),ENSMUSG00000071424(Grid2),ENSMUSG00000101645(Gm28635)
BP	GO:0032270	positive regulation of cellular protein metabolic process	9	1584	0.169295032	0.384234581	ENSMUSG00000002365(Snx9),ENSMUSG00000010517(Faf1),ENSMUSG00000021180(Rps6ka5),ENSMUSG00000030849(Fgfr2),ENSMUSG00000033417(Cacul1),ENSMUSG00000034101(Ctnnd1),ENSMUSG00000036273(Lrrk2),ENSMUSG00000040850(Psme4),ENSMUSG00000101645(Gm28635)
BP	GO:0006576	cellular biogenic amine metabolic process	1	47	0.169322027	0.384234581	ENSMUSG00000040652(Oaz2)
BP	GO:0140353	lipid export from cell	1	47	0.169322027	0.384234581	ENSMUSG00000042207(Kdm5b)
BP	GO:1902041	regulation of extrinsic apoptotic signaling pathway via death domain receptors	1	47	0.169322027	0.384234581	ENSMUSG00000010517(Faf1)
MF	GO:0031491	nucleosome binding	1	47	0.169457302	0.384234581	ENSMUSG00000069729(Arid1b)
CC	GO:0008328	ionotropic glutamate receptor complex	1	51	0.169749308	0.384552723	ENSMUSG00000071424(Grid2)
BP	GO:0006109	regulation of carbohydrate metabolic process	2	189	0.170519332	0.385607945	ENSMUSG00000021710(Nln),ENSMUSG00000032238(Rora)
BP	GO:0016236	macroautophagy	2	189	0.170519332	0.385607945	ENSMUSG00000026737(Pip4k2a),ENSMUSG00000036273(Lrrk2)
BP	GO:0001505	regulation of neurotransmitter levels	3	362	0.170890275	0.38610236	ENSMUSG00000032238(Rora),ENSMUSG00000036273(Lrrk2),ENSMUSG00000062542(Syt9)
BP	GO:0008152	metabolic process	49	11246	0.171178186	0.38640846	ENSMUSG00000001911(Nfix),ENSMUSG00000002365(Snx9),ENSMUSG00000010517(Faf1),ENSMUSG00000018412(Kansl1),ENSMUSG00000019795(Pcmt1),ENSMUSG00000020230(Prmt2),ENSMUSG00000020777(Acox1),ENSMUSG00000021065(Fut8),ENSMUSG00000021180(Rps6ka5),ENSMUSG00000021420(Fars2),ENSMUSG00000021710(Nln),ENSMUSG00000022684(Bfar),ENSMUSG00000022961(Son),ENSMUSG00000024238(Zeb1),ENSMUSG00000024400(Wdr33),ENSMUSG000000267…
BP	GO:0023061	signal release	5	748	0.171675489	0.3871093	ENSMUSG00000031511(Arhgef7),ENSMUSG00000036273(Lrrk2),ENSMUSG00000040929(Rfx3),ENSMUSG00000042207(Kdm5b),ENSMUSG00000062542(Syt9)
BP	GO:0006692	prostanoid metabolic process	1	48	0.172598145	0.3871093	ENSMUSG00000020777(Acox1)
BP	GO:0006693	prostaglandin metabolic process	1	48	0.172598145	0.3871093	ENSMUSG00000020777(Acox1)
BP	GO:0048701	embryonic cranial skeleton morphogenesis	1	48	0.172598145	0.3871093	ENSMUSG00000030849(Fgfr2)
BP	GO:0051646	mitochondrion localization	1	48	0.172598145	0.3871093	ENSMUSG00000036273(Lrrk2)
MF	GO:0030331	estrogen receptor binding	1	48	0.17273576	0.3871093	ENSMUSG00000020230(Prmt2)
CC	GO:0005778	peroxisomal membrane	1	52	0.172776033	0.3871093	ENSMUSG00000020777(Acox1)
CC	GO:0031903	microbody membrane	1	52	0.172776033	0.3871093	ENSMUSG00000020777(Acox1)
CC	GO:0032279	asymmetric synapse	3	394	0.172863009	0.3871093	ENSMUSG00000034101(Ctnnd1),ENSMUSG00000071424(Grid2),ENSMUSG00000101645(Gm28635)
BP	GO:0016070	RNA metabolic process	21	4337	0.173237918	0.387297224	ENSMUSG00000001911(Nfix),ENSMUSG00000010517(Faf1),ENSMUSG00000020230(Prmt2),ENSMUSG00000021180(Rps6ka5),ENSMUSG00000021420(Fars2),ENSMUSG00000022961(Son),ENSMUSG00000024238(Zeb1),ENSMUSG00000024400(Wdr33),ENSMUSG00000028565(Nfia),ENSMUSG00000030386(Zfp606),ENSMUSG00000030655(Smg1),ENSMUSG00000032238(Rora),ENSMUSG00000037674(Rfx7),ENSMUSG00000040929(Rfx3),ENSMUSG00000042207(Kdm5b),ENSMUSG000000452…
BP	GO:0048469	cell maturation	2	191	0.173317517	0.387297224	ENSMUSG00000036273(Lrrk2),ENSMUSG00000040929(Rfx3)
BP	GO:0051301	cell division	4	553	0.173405266	0.387297224	ENSMUSG00000002365(Snx9),ENSMUSG00000022961(Son),ENSMUSG00000039130(Zc3hc1),ENSMUSG00000052062(Pard3b)
BP	GO:0006887	exocytosis	3	365	0.173792677	0.387820807	ENSMUSG00000020866(Cacna1g),ENSMUSG00000036273(Lrrk2),ENSMUSG00000062542(Syt9)
BP	GO:0009566	fertilization	2	192	0.174719503	0.389301424	ENSMUSG00000042207(Kdm5b),ENSMUSG00000079509(Zfx)
BP	GO:0006644	phospholipid metabolic process	3	366	0.174763322	0.389301424	ENSMUSG00000026737(Pip4k2a),ENSMUSG00000030655(Smg1),ENSMUSG00000032594(Ip6k1)
MF	GO:0008237	metallopeptidase activity	2	192	0.174955116	0.389386496	ENSMUSG00000021710(Nln),ENSMUSG00000058145(Adamts17)
BP	GO:0070201	regulation of establishment of protein localization	5	754	0.175605015	0.3896931	ENSMUSG00000036273(Lrrk2),ENSMUSG00000040652(Oaz2),ENSMUSG00000040929(Rfx3),ENSMUSG00000041765(Ubac2),ENSMUSG00000062542(Syt9)
CC	GO:0098878	neurotransmitter receptor complex	1	53	0.17579187	0.3896931	ENSMUSG00000071424(Grid2)
BP	GO:0048599	oocyte development	1	49	0.175861502	0.3896931	ENSMUSG00000079509(Zfx)
BP	GO:0048641	regulation of skeletal muscle tissue development	1	49	0.175861502	0.3896931	ENSMUSG00000021710(Nln)
BP	GO:0099084	postsynaptic specialization organization	1	49	0.175861502	0.3896931	ENSMUSG00000071424(Grid2)
CC	GO:0098589	membrane region	3	400	0.17825818	0.392748359	ENSMUSG00000034101(Ctnnd1),ENSMUSG00000036273(Lrrk2),ENSMUSG00000101645(Gm28635)
BP	GO:0030098	lymphocyte differentiation	3	370	0.178661459	0.392748359	ENSMUSG00000024238(Zeb1),ENSMUSG00000032238(Rora),ENSMUSG00000034801(Sos2)
BP	GO:0042692	muscle cell differentiation	3	370	0.178661459	0.392748359	ENSMUSG00000021710(Nln),ENSMUSG00000024238(Zeb1),ENSMUSG00000032238(Rora)
CC	GO:0032420	stereocilium	1	54	0.178796858	0.392748359	ENSMUSG00000035954(Dock4)
CC	GO:0099699	integral component of synaptic membrane	2	211	0.178917971	0.392748359	ENSMUSG00000058248(Kcnh1),ENSMUSG00000071424(Grid2)
BP	GO:0050731	positive regulation of peptidyl-tyrosine phosphorylation	2	195	0.178936602	0.392748359	ENSMUSG00000034101(Ctnnd1),ENSMUSG00000101645(Gm28635)
BP	GO:0035088	establishment or maintenance of apical/basal cell polarity	1	50	0.179112145	0.392748359	ENSMUSG00000052062(Pard3b)
BP	GO:0060443	mammary gland morphogenesis	1	50	0.179112145	0.392748359	ENSMUSG00000042207(Kdm5b)
BP	GO:0061245	establishment or maintenance of bipolar cell polarity	1	50	0.179112145	0.392748359	ENSMUSG00000052062(Pard3b)
BP	GO:0099054	presynapse assembly	1	50	0.179112145	0.392748359	ENSMUSG00000071424(Grid2)
MF	GO:0001221	transcription cofactor binding	1	50	0.179254379	0.392748359	ENSMUSG00000032238(Rora)
MF	GO:0005544	calcium-dependent phospholipid binding	1	50	0.179254379	0.392748359	ENSMUSG00000062542(Syt9)
MF	GO:1904315	transmitter-gated ion channel activity involved in regulation of postsynaptic membrane potential	1	50	0.179254379	0.392748359	ENSMUSG00000071424(Grid2)
MF	GO:0015077	monovalent inorganic cation transmembrane transporter activity	3	371	0.179957575	0.393948578	ENSMUSG00000020866(Cacna1g),ENSMUSG00000058248(Kcnh1),ENSMUSG00000060681(Slc9a6)
BP	GO:0031323	regulation of cellular metabolic process	28	6041	0.180160318	0.394052119	ENSMUSG00000001911(Nfix),ENSMUSG00000002365(Snx9),ENSMUSG00000010517(Faf1),ENSMUSG00000020230(Prmt2),ENSMUSG00000021180(Rps6ka5),ENSMUSG00000021710(Nln),ENSMUSG00000022961(Son),ENSMUSG00000024238(Zeb1),ENSMUSG00000026737(Pip4k2a),ENSMUSG00000028565(Nfia),ENSMUSG00000030386(Zfp606),ENSMUSG00000030655(Smg1),ENSMUSG00000030849(Fgfr2),ENSMUSG00000032238(Rora),ENSMUSG00000033417(Cacul1),ENSMUSG0000003…
BP	GO:0003018	vascular process in circulatory system	2	196	0.180345896	0.394117972	ENSMUSG00000020866(Cacna1g),ENSMUSG00000035954(Dock4)
CC	GO:0005768	endosome	5	827	0.182185457	0.396082113	ENSMUSG00000020590(Snx13),ENSMUSG00000026721(Rabgap1l),ENSMUSG00000036273(Lrrk2),ENSMUSG00000058248(Kcnh1),ENSMUSG00000060681(Slc9a6)
BP	GO:0007019	microtubule depolymerization	1	51	0.182350125	0.396082113	ENSMUSG00000026933(Camsap1)
BP	GO:0045599	negative regulation of fat cell differentiation	1	51	0.182350125	0.396082113	ENSMUSG00000032238(Rora)
BP	GO:0061900	glial cell activation	1	51	0.182350125	0.396082113	ENSMUSG00000036273(Lrrk2)
BP	GO:1900408	negative regulation of cellular response to oxidative stress	1	51	0.182350125	0.396082113	ENSMUSG00000036273(Lrrk2)
BP	GO:1903202	negative regulation of oxidative stress-induced cell death	1	51	0.182350125	0.396082113	ENSMUSG00000036273(Lrrk2)
MF	GO:0005504	fatty acid binding	1	51	0.182494638	0.396082113	ENSMUSG00000020777(Acox1)
MF	GO:0032934	sterol binding	1	51	0.182494638	0.396082113	ENSMUSG00000032238(Rora)
BP	GO:0044087	regulation of cellular component biogenesis	6	971	0.182851155	0.396516405	ENSMUSG00000002365(Snx9),ENSMUSG00000010517(Faf1),ENSMUSG00000026737(Pip4k2a),ENSMUSG00000026933(Camsap1),ENSMUSG00000036273(Lrrk2),ENSMUSG00000071424(Grid2)
CC	GO:0000785	chromatin	4	612	0.183054803	0.396618739	ENSMUSG00000034801(Sos2),ENSMUSG00000040929(Rfx3),ENSMUSG00000045215(Asxl3),ENSMUSG00000069729(Arid1b)
BP	GO:0046677	response to antibiotic	3	376	0.184554	0.398672769	ENSMUSG00000030849(Fgfr2),ENSMUSG00000036273(Lrrk2),ENSMUSG00000042207(Kdm5b)
BP	GO:0051099	positive regulation of binding	2	199	0.184584072	0.398672769	ENSMUSG00000031511(Arhgef7),ENSMUSG00000036273(Lrrk2)
BP	GO:0002520	immune system development	6	974	0.184624669	0.398672769	ENSMUSG00000024238(Zeb1),ENSMUSG00000026721(Rabgap1l),ENSMUSG00000026737(Pip4k2a),ENSMUSG00000031511(Arhgef7),ENSMUSG00000032238(Rora),ENSMUSG00000034801(Sos2)
BP	GO:0018108	peptidyl-tyrosine phosphorylation	3	377	0.185541223	0.398672769	ENSMUSG00000030849(Fgfr2),ENSMUSG00000034101(Ctnnd1),ENSMUSG00000101645(Gm28635)
BP	GO:0016192	vesicle-mediated transport	8	1402	0.185570432	0.398672769	ENSMUSG00000002365(Snx9),ENSMUSG00000020866(Cacna1g),ENSMUSG00000026721(Rabgap1l),ENSMUSG00000027799(Nbea),ENSMUSG00000035933(Cog5),ENSMUSG00000036273(Lrrk2),ENSMUSG00000060090(Rp2),ENSMUSG00000062542(Syt9)
BP	GO:0002067	glandular epithelial cell differentiation	1	52	0.18557549	0.398672769	ENSMUSG00000040929(Rfx3)
BP	GO:0010517	regulation of phospholipase activity	1	52	0.18557549	0.398672769	ENSMUSG00000030849(Fgfr2)
BP	GO:0045839	negative regulation of mitotic nuclear division	1	52	0.18557549	0.398672769	ENSMUSG00000000538(Tom1l2)
BP	GO:0070534	protein K63-linked ubiquitination	1	52	0.18557549	0.398672769	ENSMUSG00000022684(Bfar)
BP	GO:0090102	cochlea development	1	52	0.18557549	0.398672769	ENSMUSG00000024238(Zeb1)
CC	GO:0034703	cation channel complex	2	217	0.186754831	0.400866635	ENSMUSG00000020866(Cacna1g),ENSMUSG00000058248(Kcnh1)
MF	GO:0003682	chromatin binding	4	570	0.187077978	0.401201989	ENSMUSG00000024238(Zeb1),ENSMUSG00000028565(Nfia),ENSMUSG00000045215(Asxl3),ENSMUSG00000069729(Arid1b)
BP	GO:0045944	positive regulation of transcription by RNA polymerase II	7	1190	0.187227595	0.401201989	ENSMUSG00000001911(Nfix),ENSMUSG00000021180(Rps6ka5),ENSMUSG00000024238(Zeb1),ENSMUSG00000028565(Nfia),ENSMUSG00000032238(Rora),ENSMUSG00000040929(Rfx3),ENSMUSG00000045215(Asxl3)
BP	GO:0018212	peptidyl-tyrosine modification	3	380	0.188511451	0.401808771	ENSMUSG00000030849(Fgfr2),ENSMUSG00000034101(Ctnnd1),ENSMUSG00000101645(Gm28635)
BP	GO:0031113	regulation of microtubule polymerization	1	53	0.188788288	0.401808771	ENSMUSG00000026933(Camsap1)
BP	GO:0042551	neuron maturation	1	53	0.188788288	0.401808771	ENSMUSG00000036273(Lrrk2)
BP	GO:0051590	positive regulation of neurotransmitter transport	1	53	0.188788288	0.401808771	ENSMUSG00000062542(Syt9)
BP	GO:0009755	hormone-mediated signaling pathway	2	202	0.188836961	0.401808771	ENSMUSG00000020230(Prmt2),ENSMUSG00000032238(Rora)
BP	GO:0071229	cellular response to acid chemical	2	202	0.188836961	0.401808771	ENSMUSG00000024238(Zeb1),ENSMUSG00000030849(Fgfr2)
BP	GO:1902275	regulation of chromatin organization	2	202	0.188836961	0.401808771	ENSMUSG00000021180(Rps6ka5),ENSMUSG00000036273(Lrrk2)
MF	GO:0016776	phosphotransferase activity, phosphate group as acceptor	1	53	0.1889373	0.401808771	ENSMUSG00000032594(Ip6k1)
MF	GO:0099529	neurotransmitter receptor activity involved in regulation of postsynaptic membrane potential	1	53	0.1889373	0.401808771	ENSMUSG00000071424(Grid2)
BP	GO:0006006	glucose metabolic process	2	203	0.190257702	0.404277681	ENSMUSG00000021710(Nln),ENSMUSG00000032238(Rora)
MF	GO:0019902	phosphatase binding	2	203	0.19051014	0.404475047	ENSMUSG00000034101(Ctnnd1),ENSMUSG00000101645(Gm28635)
BP	GO:0051224	negative regulation of protein transport	2	204	0.191679941	0.40521996	ENSMUSG00000036273(Lrrk2),ENSMUSG00000041765(Ubac2)
BP	GO:0048523	negative regulation of cellular process	23	4878	0.191764246	0.40521996	ENSMUSG00000000538(Tom1l2),ENSMUSG00000001911(Nfix),ENSMUSG00000020230(Prmt2),ENSMUSG00000021180(Rps6ka5),ENSMUSG00000022684(Bfar),ENSMUSG00000022961(Son),ENSMUSG00000024238(Zeb1),ENSMUSG00000026933(Camsap1),ENSMUSG00000028565(Nfia),ENSMUSG00000030849(Fgfr2),ENSMUSG00000032238(Rora),ENSMUSG00000034101(Ctnnd1),ENSMUSG00000034573(Ptpn13),ENSMUSG00000036273(Lrrk2),ENSMUSG00000039130(Zc3hc1),ENSMUSG0…
BP	GO:0009994	oocyte differentiation	1	54	0.191988568	0.40521996	ENSMUSG00000079509(Zfx)
BP	GO:0010823	negative regulation of mitochondrion organization	1	54	0.191988568	0.40521996	ENSMUSG00000036273(Lrrk2)
BP	GO:1902883	negative regulation of response to oxidative stress	1	54	0.191988568	0.40521996	ENSMUSG00000036273(Lrrk2)
BP	GO:2001238	positive regulation of extrinsic apoptotic signaling pathway	1	54	0.191988568	0.40521996	ENSMUSG00000010517(Faf1)
MF	GO:0031593	polyubiquitin modification-dependent protein binding	1	54	0.192139799	0.40521996	ENSMUSG00000030967(Zranb1)
MF	GO:0042054	histone methyltransferase activity	1	54	0.192139799	0.40521996	ENSMUSG00000020230(Prmt2)
BP	GO:0032446	protein modification by small protein conjugation	5	780	0.193028441	0.406576201	ENSMUSG00000022684(Bfar),ENSMUSG00000036273(Lrrk2),ENSMUSG00000039130(Zc3hc1),ENSMUSG00000039159(Ube2h),ENSMUSG00000057522(Spop)
BP	GO:0006473	protein acetylation	2	205	0.193103647	0.406576201	ENSMUSG00000018412(Kansl1),ENSMUSG00000021180(Rps6ka5)
BP	GO:0010256	endomembrane system organization	3	385	0.193489633	0.406841037	ENSMUSG00000002365(Snx9),ENSMUSG00000031511(Arhgef7),ENSMUSG00000036273(Lrrk2)
CC	GO:0005637	nuclear inner membrane	1	59	0.193660408	0.406841037	ENSMUSG00000058248(Kcnh1)
BP	GO:0032989	cellular component morphogenesis	5	781	0.1937109	0.406841037	ENSMUSG00000028347(Tmeff1),ENSMUSG00000032854(Ugt8a),ENSMUSG00000036273(Lrrk2),ENSMUSG00000060681(Slc9a6),ENSMUSG00000074785(Plxnc1)
BP	GO:0000209	protein polyubiquitination	2	206	0.194528786	0.407875673	ENSMUSG00000022684(Bfar),ENSMUSG00000039159(Ube2h)
BP	GO:0071805	potassium ion transmembrane transport	2	206	0.194528786	0.407875673	ENSMUSG00000058248(Kcnh1),ENSMUSG00000060681(Slc9a6)
BP	GO:0031018	endocrine pancreas development	1	55	0.195176378	0.407875673	ENSMUSG00000040929(Rfx3)
BP	GO:0033619	membrane protein proteolysis	1	55	0.195176378	0.407875673	ENSMUSG00000002365(Snx9)
BP	GO:0046128	purine ribonucleoside metabolic process	1	55	0.195176378	0.407875673	ENSMUSG00000036273(Lrrk2)
BP	GO:0098815	modulation of excitatory postsynaptic potential	1	55	0.195176378	0.407875673	ENSMUSG00000036273(Lrrk2)
MF	GO:0003707	steroid hormone receptor activity	1	55	0.19532981	0.407875673	ENSMUSG00000032238(Rora)
BP	GO:0002274	myeloid leukocyte activation	2	207	0.195955326	0.408508841	ENSMUSG00000032238(Rora),ENSMUSG00000036273(Lrrk2)
BP	GO:0016197	endosomal transport	2	207	0.195955326	0.408508841	ENSMUSG00000002365(Snx9),ENSMUSG00000036273(Lrrk2)
MF	GO:0140030	modification-dependent protein binding	2	207	0.196213787	0.408711546	ENSMUSG00000030967(Zranb1),ENSMUSG00000040850(Psme4)
BP	GO:0019722	calcium-mediated signaling	2	208	0.197383233	0.410466716	ENSMUSG00000021176(Efcab11),ENSMUSG00000036273(Lrrk2)
BP	GO:1904950	negative regulation of establishment of protein localization	2	208	0.197383233	0.410466716	ENSMUSG00000036273(Lrrk2),ENSMUSG00000041765(Ubac2)
BP	GO:0009890	negative regulation of biosynthetic process	9	1646	0.197607103	0.410466716	ENSMUSG00000001911(Nfix),ENSMUSG00000020230(Prmt2),ENSMUSG00000021180(Rps6ka5),ENSMUSG00000024238(Zeb1),ENSMUSG00000028565(Nfia),ENSMUSG00000040929(Rfx3),ENSMUSG00000042207(Kdm5b),ENSMUSG00000045215(Asxl3),ENSMUSG00000057522(Spop)
BP	GO:0007585	respiratory gaseous exchange by respiratory system	1	56	0.198351766	0.410466716	ENSMUSG00000021065(Fut8)
BP	GO:0060193	positive regulation of lipase activity	1	56	0.198351766	0.410466716	ENSMUSG00000030849(Fgfr2)
BP	GO:0061001	regulation of dendritic spine morphogenesis	1	56	0.198351766	0.410466716	ENSMUSG00000036273(Lrrk2)
BP	GO:0086001	cardiac muscle cell action potential	1	56	0.198351766	0.410466716	ENSMUSG00000020866(Cacna1g)
BP	GO:1901799	negative regulation of proteasomal protein catabolic process	1	56	0.198351766	0.410466716	ENSMUSG00000041765(Ubac2)
BP	GO:0051253	negative regulation of RNA metabolic process	8	1429	0.199110017	0.411228985	ENSMUSG00000001911(Nfix),ENSMUSG00000020230(Prmt2),ENSMUSG00000021180(Rps6ka5),ENSMUSG00000024238(Zeb1),ENSMUSG00000028565(Nfia),ENSMUSG00000040929(Rfx3),ENSMUSG00000042207(Kdm5b),ENSMUSG00000057522(Spop)
CC	GO:0000790	nuclear chromatin	3	423	0.199357186	0.411228985	ENSMUSG00000040929(Rfx3),ENSMUSG00000045215(Asxl3),ENSMUSG00000069729(Arid1b)
CC	GO:0032421	stereocilium bundle	1	61	0.199531223	0.411228985	ENSMUSG00000035954(Dock4)
CC	GO:0034704	calcium channel complex	1	61	0.199531223	0.411228985	ENSMUSG00000020866(Cacna1g)
CC	GO:0098563	intrinsic component of synaptic vesicle membrane	1	61	0.199531223	0.411228985	ENSMUSG00000062542(Syt9)
BP	GO:0010830	regulation of myotube differentiation	1	57	0.20151478	0.412960999	ENSMUSG00000021710(Nln)
BP	GO:0015872	dopamine transport	1	57	0.20151478	0.412960999	ENSMUSG00000062542(Syt9)
BP	GO:0030865	cortical cytoskeleton organization	1	57	0.20151478	0.412960999	ENSMUSG00000036053(Fmnl2)
BP	GO:0031124	mRNA 3'-end processing	1	57	0.20151478	0.412960999	ENSMUSG00000024400(Wdr33)
BP	GO:0097479	synaptic vesicle localization	1	57	0.20151478	0.412960999	ENSMUSG00000036273(Lrrk2)
BP	GO:1903533	regulation of protein targeting	1	57	0.20151478	0.412960999	ENSMUSG00000036273(Lrrk2)
MF	GO:0016627	oxidoreductase activity, acting on the CH-CH group of donors	1	57	0.201672553	0.412960999	ENSMUSG00000020777(Acox1)
BP	GO:0006814	sodium ion transport	2	211	0.201674839	0.412960999	ENSMUSG00000020866(Cacna1g),ENSMUSG00000060681(Slc9a6)
CC	GO:0099572	postsynaptic specialization	3	426	0.202154103	0.413608274	ENSMUSG00000034101(Ctnnd1),ENSMUSG00000071424(Grid2),ENSMUSG00000101645(Gm28635)
CC	GO:0099240	intrinsic component of synaptic membrane	2	229	0.202569449	0.414095896	ENSMUSG00000058248(Kcnh1),ENSMUSG00000071424(Grid2)
BP	GO:0000226	microtubule cytoskeleton organization	4	590	0.202719135	0.414095896	ENSMUSG00000021176(Efcab11),ENSMUSG00000022961(Son),ENSMUSG00000026933(Camsap1),ENSMUSG00000052062(Pard3b)
BP	GO:0046907	intracellular transport	8	1437	0.2032007	0.41474539	ENSMUSG00000000538(Tom1l2),ENSMUSG00000002365(Snx9),ENSMUSG00000020590(Snx13),ENSMUSG00000026721(Rabgap1l),ENSMUSG00000027799(Nbea),ENSMUSG00000036273(Lrrk2),ENSMUSG00000040652(Oaz2),ENSMUSG00000041765(Ubac2)
BP	GO:0042592	homeostatic process	10	1882	0.203668431	0.415053832	ENSMUSG00000020777(Acox1),ENSMUSG00000020866(Cacna1g),ENSMUSG00000030655(Smg1),ENSMUSG00000032238(Rora),ENSMUSG00000032594(Ip6k1),ENSMUSG00000034801(Sos2),ENSMUSG00000036273(Lrrk2),ENSMUSG00000057522(Spop),ENSMUSG00000060681(Slc9a6),ENSMUSG00000079509(Zfx)
BP	GO:0010035	response to inorganic substance	4	592	0.204345622	0.415053832	ENSMUSG00000020866(Cacna1g),ENSMUSG00000036273(Lrrk2),ENSMUSG00000058248(Kcnh1),ENSMUSG00000062542(Syt9)
BP	GO:0097190	apoptotic signaling pathway	4	592	0.204345622	0.415053832	ENSMUSG00000010517(Faf1),ENSMUSG00000036273(Lrrk2),ENSMUSG00000039130(Zc3hc1),ENSMUSG00000057522(Spop)
BP	GO:0030858	positive regulation of epithelial cell differentiation	1	58	0.204665467	0.415053832	ENSMUSG00000040929(Rfx3)
BP	GO:0031122	cytoplasmic microtubule organization	1	58	0.204665467	0.415053832	ENSMUSG00000026933(Camsap1)
BP	GO:0071300	cellular response to retinoic acid	1	58	0.204665467	0.415053832	ENSMUSG00000030849(Fgfr2)
MF	GO:0001786	phosphatidylserine binding	1	58	0.204825382	0.415053832	ENSMUSG00000062542(Syt9)
MF	GO:0022824	transmitter-gated ion channel activity	1	58	0.204825382	0.415053832	ENSMUSG00000071424(Grid2)
MF	GO:0022835	transmitter-gated channel activity	1	58	0.204825382	0.415053832	ENSMUSG00000071424(Grid2)
CC	GO:0098858	actin-based cell projection	2	231	0.205221062	0.415523477	ENSMUSG00000035954(Dock4),ENSMUSG00000036273(Lrrk2)
BP	GO:0048667	cell morphogenesis involved in neuron differentiation	4	594	0.205976089	0.416719382	ENSMUSG00000028347(Tmeff1),ENSMUSG00000036273(Lrrk2),ENSMUSG00000060681(Slc9a6),ENSMUSG00000074785(Plxnc1)
BP	GO:0001932	regulation of protein phosphorylation	8	1443	0.206291685	0.417025057	ENSMUSG00000002365(Snx9),ENSMUSG00000021180(Rps6ka5),ENSMUSG00000030849(Fgfr2),ENSMUSG00000033417(Cacul1),ENSMUSG00000034101(Ctnnd1),ENSMUSG00000034573(Ptpn13),ENSMUSG00000036273(Lrrk2),ENSMUSG00000101645(Gm28635)
BP	GO:0051254	positive regulation of RNA metabolic process	9	1665	0.206680332	0.417413768	ENSMUSG00000001911(Nfix),ENSMUSG00000020230(Prmt2),ENSMUSG00000021180(Rps6ka5),ENSMUSG00000024238(Zeb1),ENSMUSG00000028565(Nfia),ENSMUSG00000032238(Rora),ENSMUSG00000040929(Rfx3),ENSMUSG00000045215(Asxl3),ENSMUSG00000069729(Arid1b)
BP	GO:0099504	synaptic vesicle cycle	2	215	0.207414195	0.417413768	ENSMUSG00000036273(Lrrk2),ENSMUSG00000062542(Syt9)
BP	GO:0006111	regulation of gluconeogenesis	1	59	0.207803874	0.417413768	ENSMUSG00000021710(Nln)
BP	GO:0032922	circadian regulation of gene expression	1	59	0.207803874	0.417413768	ENSMUSG00000032238(Rora)
BP	GO:0035065	regulation of histone acetylation	1	59	0.207803874	0.417413768	ENSMUSG00000021180(Rps6ka5)
BP	GO:0042278	purine nucleoside metabolic process	1	59	0.207803874	0.417413768	ENSMUSG00000036273(Lrrk2)
BP	GO:0046513	ceramide biosynthetic process	1	59	0.207803874	0.417413768	ENSMUSG00000032854(Ugt8a)
MF	GO:0000049	tRNA binding	1	59	0.207965913	0.417413768	ENSMUSG00000021420(Fars2)
MF	GO:0001085	RNA polymerase II transcription factor binding	1	59	0.207965913	0.417413768	ENSMUSG00000057522(Spop)
BP	GO:0001763	morphogenesis of a branching structure	2	216	0.2088519	0.418860416	ENSMUSG00000036273(Lrrk2),ENSMUSG00000042207(Kdm5b)
BP	GO:0031401	positive regulation of protein modification process	7	1232	0.210427203	0.421686133	ENSMUSG00000002365(Snx9),ENSMUSG00000021180(Rps6ka5),ENSMUSG00000030849(Fgfr2),ENSMUSG00000033417(Cacul1),ENSMUSG00000034101(Ctnnd1),ENSMUSG00000036273(Lrrk2),ENSMUSG00000101645(Gm28635)
BP	GO:0042093	T-helper cell differentiation	1	60	0.21093005	0.421693752	ENSMUSG00000032238(Rora)
BP	GO:0099024	plasma membrane invagination	1	60	0.21093005	0.421693752	ENSMUSG00000002365(Snx9)
BP	GO:1901570	fatty acid derivative biosynthetic process	1	60	0.21093005	0.421693752	ENSMUSG00000031220(Awat2)
BP	GO:0030073	insulin secretion	2	218	0.211730535	0.422960524	ENSMUSG00000040929(Rfx3),ENSMUSG00000062542(Syt9)
BP	GO:0051179	localization	27	5915	0.211928021	0.423021679	ENSMUSG00000000538(Tom1l2),ENSMUSG00000002365(Snx9),ENSMUSG00000010517(Faf1),ENSMUSG00000020590(Snx13),ENSMUSG00000020866(Cacna1g),ENSMUSG00000021065(Fut8),ENSMUSG00000026721(Rabgap1l),ENSMUSG00000027799(Nbea),ENSMUSG00000028347(Tmeff1),ENSMUSG00000030967(Zranb1),ENSMUSG00000031511(Arhgef7),ENSMUSG00000032854(Ugt8a),ENSMUSG00000035933(Cog5),ENSMUSG00000035954(Dock4),ENSMUSG00000036053(Fmnl2),ENSM…
BP	GO:1903050	regulation of proteolysis involved in cellular protein catabolic process	2	219	0.213171404	0.423905566	ENSMUSG00000036273(Lrrk2),ENSMUSG00000041765(Ubac2)
MF	GO:0140110	transcription regulator activity	8	1456	0.213722365	0.423905566	ENSMUSG00000001911(Nfix),ENSMUSG00000020230(Prmt2),ENSMUSG00000024238(Zeb1),ENSMUSG00000028565(Nfia),ENSMUSG00000032238(Rora),ENSMUSG00000037674(Rfx7),ENSMUSG00000040929(Rfx3),ENSMUSG00000042207(Kdm5b)
CC	GO:0099061	integral component of postsynaptic density membrane	1	66	0.214024384	0.423905566	ENSMUSG00000071424(Grid2)
BP	GO:0001523	retinoid metabolic process	1	61	0.214044041	0.423905566	ENSMUSG00000031220(Awat2)
BP	GO:0002294	CD4-positive, alpha-beta T cell differentiation involved in immune response	1	61	0.214044041	0.423905566	ENSMUSG00000032238(Rora)
BP	GO:0014911	positive regulation of smooth muscle cell migration	1	61	0.214044041	0.423905566	ENSMUSG00000035954(Dock4)
BP	GO:0051055	negative regulation of lipid biosynthetic process	1	61	0.214044041	0.423905566	ENSMUSG00000045215(Asxl3)
BP	GO:0060688	regulation of morphogenesis of a branching structure	1	61	0.214044041	0.423905566	ENSMUSG00000036273(Lrrk2)
BP	GO:0061337	cardiac conduction	1	61	0.214044041	0.423905566	ENSMUSG00000020866(Cacna1g)
MF	GO:0004402	histone acetyltransferase activity	1	61	0.214210268	0.423905566	ENSMUSG00000018412(Kansl1)
MF	GO:0008173	RNA methyltransferase activity	1	61	0.214210268	0.423905566	ENSMUSG00000057234(Mettl15)
CC	GO:0098796	membrane protein complex	6	1109	0.215428303	0.425983422	ENSMUSG00000010517(Faf1),ENSMUSG00000020866(Cacna1g),ENSMUSG00000034101(Ctnnd1),ENSMUSG00000058248(Kcnh1),ENSMUSG00000071424(Grid2),ENSMUSG00000101645(Gm28635)
BP	GO:0010639	negative regulation of organelle organization	3	407	0.215771151	0.42605638	ENSMUSG00000000538(Tom1l2),ENSMUSG00000026933(Camsap1),ENSMUSG00000036273(Lrrk2)
CC	GO:0008021	synaptic vesicle	2	239	0.215865515	0.42605638	ENSMUSG00000036273(Lrrk2),ENSMUSG00000062542(Syt9)
BP	GO:0097191	extrinsic apoptotic signaling pathway	2	221	0.216056097	0.42605638	ENSMUSG00000010517(Faf1),ENSMUSG00000039130(Zc3hc1)
CC	GO:0097060	synaptic membrane	3	441	0.216276772	0.42605638	ENSMUSG00000027799(Nbea),ENSMUSG00000058248(Kcnh1),ENSMUSG00000071424(Grid2)
CC	GO:0099023	vesicle tethering complex	1	67	0.216891792	0.42605638	ENSMUSG00000035933(Cog5)
BP	GO:0002293	alpha-beta T cell differentiation involved in immune response	1	62	0.217145894	0.42605638	ENSMUSG00000032238(Rora)
BP	GO:0007040	lysosome organization	1	62	0.217145894	0.42605638	ENSMUSG00000036273(Lrrk2)
BP	GO:0008347	glial cell migration	1	62	0.217145894	0.42605638	ENSMUSG00000031511(Arhgef7)
BP	GO:0051784	negative regulation of nuclear division	1	62	0.217145894	0.42605638	ENSMUSG00000000538(Tom1l2)
BP	GO:0080171	lytic vacuole organization	1	62	0.217145894	0.42605638	ENSMUSG00000036273(Lrrk2)
BP	GO:0030522	intracellular receptor signaling pathway	2	222	0.217499862	0.426091305	ENSMUSG00000020230(Prmt2),ENSMUSG00000032238(Rora)
BP	GO:2001234	negative regulation of apoptotic signaling pathway	2	222	0.217499862	0.426091305	ENSMUSG00000036273(Lrrk2),ENSMUSG00000039130(Zc3hc1)
BP	GO:0060348	bone development	2	223	0.218944532	0.427489826	ENSMUSG00000026721(Rabgap1l),ENSMUSG00000026737(Pip4k2a)
CC	GO:0000502	proteasome complex	1	68	0.219748878	0.427489826	ENSMUSG00000040850(Psme4)
BP	GO:0006357	regulation of transcription by RNA polymerase II	10	1918	0.220177919	0.427489826	ENSMUSG00000001911(Nfix),ENSMUSG00000021180(Rps6ka5),ENSMUSG00000024238(Zeb1),ENSMUSG00000028565(Nfia),ENSMUSG00000032238(Rora),ENSMUSG00000037674(Rfx7),ENSMUSG00000040929(Rfx3),ENSMUSG00000045215(Asxl3),ENSMUSG00000057522(Spop),ENSMUSG00000069729(Arid1b)
BP	GO:0002287	alpha-beta T cell activation involved in immune response	1	63	0.220235656	0.427489826	ENSMUSG00000032238(Rora)
BP	GO:0007029	endoplasmic reticulum organization	1	63	0.220235656	0.427489826	ENSMUSG00000036273(Lrrk2)
BP	GO:0009119	ribonucleoside metabolic process	1	63	0.220235656	0.427489826	ENSMUSG00000036273(Lrrk2)
BP	GO:0009247	glycolipid biosynthetic process	1	63	0.220235656	0.427489826	ENSMUSG00000032854(Ugt8a)
BP	GO:0043113	receptor clustering	1	63	0.220235656	0.427489826	ENSMUSG00000028347(Tmeff1)
BP	GO:0048488	synaptic vesicle endocytosis	1	63	0.220235656	0.427489826	ENSMUSG00000036273(Lrrk2)
BP	GO:0140238	presynaptic endocytosis	1	63	0.220235656	0.427489826	ENSMUSG00000036273(Lrrk2)
BP	GO:0150076	neuroinflammatory response	1	63	0.220235656	0.427489826	ENSMUSG00000036273(Lrrk2)
BP	GO:0043393	regulation of protein binding	2	224	0.220390081	0.427489826	ENSMUSG00000031511(Arhgef7),ENSMUSG00000036273(Lrrk2)
MF	GO:0061733	peptide-lysine-N-acetyltransferase activity	1	63	0.220405997	0.427489826	ENSMUSG00000018412(Kansl1)
MF	GO:0046983	protein dimerization activity	6	1032	0.22078829	0.427903911	ENSMUSG00000002365(Snx9),ENSMUSG00000020230(Prmt2),ENSMUSG00000020777(Acox1),ENSMUSG00000030849(Fgfr2),ENSMUSG00000034801(Sos2),ENSMUSG00000036273(Lrrk2)
BP	GO:0007623	circadian rhythm	2	225	0.221836477	0.429513962	ENSMUSG00000032238(Rora),ENSMUSG00000042207(Kdm5b)
CC	GO:0032580	Golgi cisterna membrane	1	69	0.222595678	0.429513962	ENSMUSG00000021065(Fut8)
CC	GO:1905369	endopeptidase complex	1	69	0.222595678	0.429513962	ENSMUSG00000040850(Psme4)
BP	GO:0006793	phosphorus metabolic process	15	3077	0.222652726	0.429513962	ENSMUSG00000002365(Snx9),ENSMUSG00000021065(Fut8),ENSMUSG00000021180(Rps6ka5),ENSMUSG00000026737(Pip4k2a),ENSMUSG00000028030(Tbck),ENSMUSG00000030655(Smg1),ENSMUSG00000030849(Fgfr2),ENSMUSG00000032238(Rora),ENSMUSG00000032594(Ip6k1),ENSMUSG00000033417(Cacul1),ENSMUSG00000034101(Ctnnd1),ENSMUSG00000034573(Ptpn13),ENSMUSG00000036273(Lrrk2),ENSMUSG00000053414(Hunk),ENSMUSG00000101645(Gm28635)
BP	GO:0032940	secretion by cell	6	1036	0.222755622	0.429513962	ENSMUSG00000020866(Cacna1g),ENSMUSG00000031511(Arhgef7),ENSMUSG00000036273(Lrrk2),ENSMUSG00000040929(Rfx3),ENSMUSG00000042207(Kdm5b),ENSMUSG00000062542(Syt9)
BP	GO:0032271	regulation of protein polymerization	2	226	0.223283694	0.429513962	ENSMUSG00000002365(Snx9),ENSMUSG00000026933(Camsap1)
BP	GO:0006940	regulation of smooth muscle contraction	1	64	0.223313373	0.429513962	ENSMUSG00000035954(Dock4)
BP	GO:0007405	neuroblast proliferation	1	64	0.223313373	0.429513962	ENSMUSG00000036273(Lrrk2)
BP	GO:0022029	telencephalon cell migration	1	64	0.223313373	0.429513962	ENSMUSG00000036273(Lrrk2)
BP	GO:2001244	positive regulation of intrinsic apoptotic signaling pathway	1	64	0.223313373	0.429513962	ENSMUSG00000057522(Spop)
BP	GO:0010941	regulation of cell death	9	1703	0.225343755	0.431950645	ENSMUSG00000010517(Faf1),ENSMUSG00000020230(Prmt2),ENSMUSG00000022684(Bfar),ENSMUSG00000022961(Son),ENSMUSG00000031511(Arhgef7),ENSMUSG00000036273(Lrrk2),ENSMUSG00000039130(Zc3hc1),ENSMUSG00000057522(Spop),ENSMUSG00000071424(Grid2)
MF	GO:0005216	ion channel activity	3	416	0.225420688	0.431950645	ENSMUSG00000020866(Cacna1g),ENSMUSG00000058248(Kcnh1),ENSMUSG00000071424(Grid2)
CC	GO:0032589	neuron projection membrane	1	70	0.22543223	0.431950645	ENSMUSG00000058248(Kcnh1)
CC	GO:0055038	recycling endosome membrane	1	70	0.22543223	0.431950645	ENSMUSG00000060681(Slc9a6)
CC	GO:0060076	excitatory synapse	1	70	0.22543223	0.431950645	ENSMUSG00000071424(Grid2)
CC	GO:0031012	extracellular matrix	3	451	0.225809046	0.432345871	ENSMUSG00000028347(Tmeff1),ENSMUSG00000030849(Fgfr2),ENSMUSG00000058145(Adamts17)
BP	GO:0002066	columnar/cuboidal epithelial cell development	1	65	0.226379092	0.433110188	ENSMUSG00000040929(Rfx3)
MF	GO:0004714	transmembrane receptor protein tyrosine kinase activity	1	65	0.226553472	0.433116933	ENSMUSG00000030849(Fgfr2)
BP	GO:0006486	protein glycosylation	2	229	0.227629979	0.434519576	ENSMUSG00000021065(Fut8),ENSMUSG00000073792(Alg6)
BP	GO:0043413	macromolecule glycosylation	2	229	0.227629979	0.434519576	ENSMUSG00000021065(Fut8),ENSMUSG00000073792(Alg6)
CC	GO:0005770	late endosome	2	248	0.227901784	0.434711078	ENSMUSG00000036273(Lrrk2),ENSMUSG00000060681(Slc9a6)
BP	GO:0060255	regulation of macromolecule metabolic process	28	6218	0.228911139	0.435954415	ENSMUSG00000001911(Nfix),ENSMUSG00000002365(Snx9),ENSMUSG00000010517(Faf1),ENSMUSG00000020230(Prmt2),ENSMUSG00000021065(Fut8),ENSMUSG00000021180(Rps6ka5),ENSMUSG00000022961(Son),ENSMUSG00000024238(Zeb1),ENSMUSG00000028565(Nfia),ENSMUSG00000030386(Zfp606),ENSMUSG00000030655(Smg1),ENSMUSG00000030849(Fgfr2),ENSMUSG00000032238(Rora),ENSMUSG00000033417(Cacul1),ENSMUSG00000034101(Ctnnd1),ENSMUSG0000003…
BP	GO:2000113	negative regulation of cellular macromolecule biosynthetic process	8	1486	0.228993881	0.435954415	ENSMUSG00000001911(Nfix),ENSMUSG00000020230(Prmt2),ENSMUSG00000021180(Rps6ka5),ENSMUSG00000024238(Zeb1),ENSMUSG00000028565(Nfia),ENSMUSG00000040929(Rfx3),ENSMUSG00000042207(Kdm5b),ENSMUSG00000057522(Spop)
BP	GO:0043647	inositol phosphate metabolic process	1	66	0.229432859	0.435954415	ENSMUSG00000032594(Ip6k1)
BP	GO:0051145	smooth muscle cell differentiation	1	66	0.229432859	0.435954415	ENSMUSG00000024238(Zeb1)
BP	GO:1904888	cranial skeletal system development	1	66	0.229432859	0.435954415	ENSMUSG00000030849(Fgfr2)
BP	GO:0031328	positive regulation of cellular biosynthetic process	10	1938	0.229585461	0.435954415	ENSMUSG00000001911(Nfix),ENSMUSG00000010517(Faf1),ENSMUSG00000020230(Prmt2),ENSMUSG00000021180(Rps6ka5),ENSMUSG00000024238(Zeb1),ENSMUSG00000028565(Nfia),ENSMUSG00000032238(Rora),ENSMUSG00000040929(Rfx3),ENSMUSG00000045215(Asxl3),ENSMUSG00000069729(Arid1b)
BP	GO:0043065	positive regulation of apoptotic process	4	623	0.230035564	0.436482152	ENSMUSG00000010517(Faf1),ENSMUSG00000020230(Prmt2),ENSMUSG00000031511(Arhgef7),ENSMUSG00000057522(Spop)
BP	GO:0007411	axon guidance	2	231	0.230531086	0.43659801	ENSMUSG00000028347(Tmeff1),ENSMUSG00000074785(Plxnc1)
BP	GO:0080134	regulation of response to stress	7	1267	0.230565776	0.43659801	ENSMUSG00000021065(Fut8),ENSMUSG00000022684(Bfar),ENSMUSG00000030655(Smg1),ENSMUSG00000032238(Rora),ENSMUSG00000036273(Lrrk2),ENSMUSG00000041765(Ubac2),ENSMUSG00000057522(Spop)
MF	GO:0046873	metal ion transmembrane transporter activity	3	421	0.230613308	0.43659801	ENSMUSG00000020866(Cacna1g),ENSMUSG00000058248(Kcnh1),ENSMUSG00000060681(Slc9a6)
CC	GO:0099146	intrinsic component of postsynaptic density membrane	1	72	0.231074733	0.436859462	ENSMUSG00000071424(Grid2)
BP	GO:0001707	mesoderm formation	1	67	0.23247472	0.436859462	ENSMUSG00000030849(Fgfr2)
BP	GO:0016101	diterpenoid metabolic process	1	67	0.23247472	0.436859462	ENSMUSG00000031220(Awat2)
BP	GO:0016239	positive regulation of macroautophagy	1	67	0.23247472	0.436859462	ENSMUSG00000026737(Pip4k2a)
BP	GO:0021885	forebrain cell migration	1	67	0.23247472	0.436859462	ENSMUSG00000036273(Lrrk2)
BP	GO:0030032	lamellipodium assembly	1	67	0.23247472	0.436859462	ENSMUSG00000031511(Arhgef7)
BP	GO:0030968	endoplasmic reticulum unfolded protein response	1	67	0.23247472	0.436859462	ENSMUSG00000022684(Bfar)
BP	GO:0050433	regulation of catecholamine secretion	1	67	0.23247472	0.436859462	ENSMUSG00000062542(Syt9)
BP	GO:0097755	positive regulation of blood vessel diameter	1	67	0.23247472	0.436859462	ENSMUSG00000035954(Dock4)
BP	GO:2000756	regulation of peptidyl-lysine acetylation	1	67	0.23247472	0.436859462	ENSMUSG00000021180(Rps6ka5)
BP	GO:0031334	positive regulation of protein-containing complex assembly	2	233	0.233434803	0.43801423	ENSMUSG00000002365(Snx9),ENSMUSG00000010517(Faf1)
BP	GO:0097485	neuron projection guidance	2	233	0.233434803	0.43801423	ENSMUSG00000028347(Tmeff1),ENSMUSG00000074785(Plxnc1)
BP	GO:0002292	T cell differentiation involved in immune response	1	68	0.23550472	0.440522506	ENSMUSG00000032238(Rora)
BP	GO:0010324	membrane invagination	1	68	0.23550472	0.440522506	ENSMUSG00000002365(Snx9)
BP	GO:0051057	positive regulation of small GTPase mediated signal transduction	1	68	0.23550472	0.440522506	ENSMUSG00000034801(Sos2)
BP	GO:0086003	cardiac muscle cell contraction	1	68	0.23550472	0.440522506	ENSMUSG00000020866(Cacna1g)
CC	GO:0098805	whole membrane	7	1381	0.235640441	0.440522506	ENSMUSG00000020777(Acox1),ENSMUSG00000034101(Ctnnd1),ENSMUSG00000036273(Lrrk2),ENSMUSG00000058248(Kcnh1),ENSMUSG00000060681(Slc9a6),ENSMUSG00000062542(Syt9),ENSMUSG00000101645(Gm28635)
BP	GO:0032880	regulation of protein localization	6	1057	0.236250832	0.441181306	ENSMUSG00000026721(Rabgap1l),ENSMUSG00000036273(Lrrk2),ENSMUSG00000040652(Oaz2),ENSMUSG00000040929(Rfx3),ENSMUSG00000041765(Ubac2),ENSMUSG00000062542(Syt9)
BP	GO:0031330	negative regulation of cellular catabolic process	2	235	0.236340913	0.441181306	ENSMUSG00000036273(Lrrk2),ENSMUSG00000041765(Ubac2)
MF	GO:0050839	cell adhesion molecule binding	2	235	0.236639833	0.441414258	ENSMUSG00000034101(Ctnnd1),ENSMUSG00000101645(Gm28635)
BP	GO:0006396	RNA processing	5	842	0.236871816	0.441522099	ENSMUSG00000021420(Fars2),ENSMUSG00000022961(Son),ENSMUSG00000024400(Wdr33),ENSMUSG00000057234(Mettl15),ENSMUSG00000074088(Snrnp40)
BP	GO:0006139	nucleobase-containing compound metabolic process	24	5270	0.237297678	0.441990899	ENSMUSG00000001911(Nfix),ENSMUSG00000010517(Faf1),ENSMUSG00000020230(Prmt2),ENSMUSG00000021065(Fut8),ENSMUSG00000021180(Rps6ka5),ENSMUSG00000021420(Fars2),ENSMUSG00000022961(Son),ENSMUSG00000024238(Zeb1),ENSMUSG00000024400(Wdr33),ENSMUSG00000028565(Nfia),ENSMUSG00000030386(Zfp606),ENSMUSG00000030655(Smg1),ENSMUSG00000032238(Rora),ENSMUSG00000036273(Lrrk2),ENSMUSG00000037674(Rfx7),ENSMUSG000000408…
CC	GO:0031967	organelle envelope	6	1147	0.237930968	0.442544579	ENSMUSG00000010517(Faf1),ENSMUSG00000020978(Klhdc2),ENSMUSG00000021710(Nln),ENSMUSG00000036273(Lrrk2),ENSMUSG00000039130(Zc3hc1),ENSMUSG00000058248(Kcnh1)
CC	GO:0030659	cytoplasmic vesicle membrane	3	464	0.238324093	0.442544579	ENSMUSG00000002365(Snx9),ENSMUSG00000036273(Lrrk2),ENSMUSG00000062542(Syt9)
BP	GO:0034641	cellular nitrogen compound metabolic process	27	6005	0.238402664	0.442544579	ENSMUSG00000001911(Nfix),ENSMUSG00000010517(Faf1),ENSMUSG00000020230(Prmt2),ENSMUSG00000021065(Fut8),ENSMUSG00000021180(Rps6ka5),ENSMUSG00000021420(Fars2),ENSMUSG00000021710(Nln),ENSMUSG00000022961(Son),ENSMUSG00000024238(Zeb1),ENSMUSG00000024400(Wdr33),ENSMUSG00000028565(Nfia),ENSMUSG00000030386(Zfp606),ENSMUSG00000030655(Smg1),ENSMUSG00000032238(Rora),ENSMUSG00000032854(Ugt8a),ENSMUSG0000003627…
BP	GO:0070988	demethylation	1	69	0.238522906	0.442544579	ENSMUSG00000042207(Kdm5b)
CC	GO:0031975	envelope	6	1148	0.238533246	0.442544579	ENSMUSG00000010517(Faf1),ENSMUSG00000020978(Klhdc2),ENSMUSG00000021710(Nln),ENSMUSG00000036273(Lrrk2),ENSMUSG00000039130(Zc3hc1),ENSMUSG00000058248(Kcnh1)
CC	GO:0070382	exocytic vesicle	2	256	0.238642382	0.442544579	ENSMUSG00000036273(Lrrk2),ENSMUSG00000062542(Syt9)
BP	GO:0007283	spermatogenesis	4	634	0.239347709	0.443093072	ENSMUSG00000020777(Acox1),ENSMUSG00000036273(Lrrk2),ENSMUSG00000040850(Psme4),ENSMUSG00000079509(Zfx)
BP	GO:0048729	tissue morphogenesis	4	634	0.239347709	0.443093072	ENSMUSG00000030849(Fgfr2),ENSMUSG00000034101(Ctnnd1),ENSMUSG00000042207(Kdm5b),ENSMUSG00000101645(Gm28635)
CC	GO:0044304	main axon	1	75	0.239462528	0.443093072	ENSMUSG00000058248(Kcnh1)
BP	GO:0002790	peptide secretion	4	635	0.240198858	0.444131368	ENSMUSG00000031511(Arhgef7),ENSMUSG00000036273(Lrrk2),ENSMUSG00000040929(Rfx3),ENSMUSG00000062542(Syt9)
BP	GO:0032886	regulation of microtubule-based process	2	238	0.240704098	0.444417253	ENSMUSG00000026933(Camsap1),ENSMUSG00000058704(Memo1)
BP	GO:0071383	cellular response to steroid hormone stimulus	2	238	0.240704098	0.444417253	ENSMUSG00000020230(Prmt2),ENSMUSG00000032238(Rora)
MF	GO:0016747	transferase activity, transferring acyl groups other than amino-acyl groups	2	238	0.241007156	0.444645485	ENSMUSG00000018412(Kansl1),ENSMUSG00000031220(Awat2)
BP	GO:0006635	fatty acid beta-oxidation	1	70	0.241529323	0.444645485	ENSMUSG00000020777(Acox1)
BP	GO:0048332	mesoderm morphogenesis	1	70	0.241529323	0.444645485	ENSMUSG00000030849(Fgfr2)
BP	GO:0050432	catecholamine secretion	1	70	0.241529323	0.444645485	ENSMUSG00000062542(Syt9)
MF	GO:0030971	receptor tyrosine kinase binding	1	70	0.241713482	0.444661595	ENSMUSG00000035954(Dock4)
BP	GO:0019318	hexose metabolic process	2	239	0.24215946	0.444981312	ENSMUSG00000021710(Nln),ENSMUSG00000032238(Rora)
CC	GO:0016234	inclusion body	1	76	0.242238347	0.444981312	ENSMUSG00000036273(Lrrk2)
BP	GO:0016071	mRNA metabolic process	4	638	0.242756719	0.445610632	ENSMUSG00000022961(Son),ENSMUSG00000024400(Wdr33),ENSMUSG00000030655(Smg1),ENSMUSG00000074088(Snrnp40)
BP	GO:0010629	negative regulation of gene expression	10	1966	0.24302212	0.445775017	ENSMUSG00000001911(Nfix),ENSMUSG00000020230(Prmt2),ENSMUSG00000021180(Rps6ka5),ENSMUSG00000024238(Zeb1),ENSMUSG00000028565(Nfia),ENSMUSG00000030655(Smg1),ENSMUSG00000036273(Lrrk2),ENSMUSG00000040929(Rfx3),ENSMUSG00000042207(Kdm5b),ENSMUSG00000057522(Spop)
BP	GO:0043254	regulation of protein-containing complex assembly	3	434	0.243819166	0.446913035	ENSMUSG00000002365(Snx9),ENSMUSG00000010517(Faf1),ENSMUSG00000026933(Camsap1)
BP	GO:0051716	cellular response to stimulus	35	8002	0.244403257	0.446913035	ENSMUSG00000000538(Tom1l2),ENSMUSG00000010517(Faf1),ENSMUSG00000020230(Prmt2),ENSMUSG00000021065(Fut8),ENSMUSG00000021176(Efcab11),ENSMUSG00000021180(Rps6ka5),ENSMUSG00000021662(Arhgef28),ENSMUSG00000022684(Bfar),ENSMUSG00000024238(Zeb1),ENSMUSG00000028030(Tbck),ENSMUSG00000030655(Smg1),ENSMUSG00000030849(Fgfr2),ENSMUSG00000030967(Zranb1),ENSMUSG00000031511(Arhgef7),ENSMUSG00000032238(Rora),ENSMU…
BP	GO:0002260	lymphocyte homeostasis	1	71	0.244524015	0.446913035	ENSMUSG00000034801(Sos2)
BP	GO:0010507	negative regulation of autophagy	1	71	0.244524015	0.446913035	ENSMUSG00000036273(Lrrk2)
BP	GO:0060997	dendritic spine morphogenesis	1	71	0.244524015	0.446913035	ENSMUSG00000036273(Lrrk2)
MF	GO:0005230	extracellular ligand-gated ion channel activity	1	71	0.244710077	0.446930869	ENSMUSG00000071424(Grid2)
CC	GO:0008076	voltage-gated potassium channel complex	1	77	0.24500417	0.446946907	ENSMUSG00000058248(Kcnh1)
BP	GO:0099003	vesicle-mediated transport in synapse	2	241	0.245071479	0.446946907	ENSMUSG00000036273(Lrrk2),ENSMUSG00000062542(Syt9)
BP	GO:0010468	regulation of gene expression	21	4571	0.246174452	0.447750795	ENSMUSG00000001911(Nfix),ENSMUSG00000010517(Faf1),ENSMUSG00000020230(Prmt2),ENSMUSG00000021065(Fut8),ENSMUSG00000021180(Rps6ka5),ENSMUSG00000022961(Son),ENSMUSG00000024238(Zeb1),ENSMUSG00000028565(Nfia),ENSMUSG00000030386(Zfp606),ENSMUSG00000030655(Smg1),ENSMUSG00000032238(Rora),ENSMUSG00000034101(Ctnnd1),ENSMUSG00000036273(Lrrk2),ENSMUSG00000037674(Rfx7),ENSMUSG00000040929(Rfx3),ENSMUSG000000422…
BP	GO:0006813	potassium ion transport	2	242	0.246528086	0.447750795	ENSMUSG00000058248(Kcnh1),ENSMUSG00000060681(Slc9a6)
BP	GO:1903522	regulation of blood circulation	2	242	0.246528086	0.447750795	ENSMUSG00000020866(Cacna1g),ENSMUSG00000035954(Dock4)
BP	GO:0090304	nucleic acid metabolic process	22	4814	0.246634409	0.447750795	ENSMUSG00000001911(Nfix),ENSMUSG00000010517(Faf1),ENSMUSG00000020230(Prmt2),ENSMUSG00000021180(Rps6ka5),ENSMUSG00000021420(Fars2),ENSMUSG00000022961(Son),ENSMUSG00000024238(Zeb1),ENSMUSG00000024400(Wdr33),ENSMUSG00000028565(Nfia),ENSMUSG00000030386(Zfp606),ENSMUSG00000030655(Smg1),ENSMUSG00000032238(Rora),ENSMUSG00000037674(Rfx7),ENSMUSG00000040850(Psme4),ENSMUSG00000040929(Rfx3),ENSMUSG000000422…
BP	GO:0006366	transcription by RNA polymerase II	10	1974	0.246915707	0.447750795	ENSMUSG00000001911(Nfix),ENSMUSG00000021180(Rps6ka5),ENSMUSG00000024238(Zeb1),ENSMUSG00000028565(Nfia),ENSMUSG00000032238(Rora),ENSMUSG00000037674(Rfx7),ENSMUSG00000040929(Rfx3),ENSMUSG00000045215(Asxl3),ENSMUSG00000057522(Spop),ENSMUSG00000069729(Arid1b)
BP	GO:0001541	ovarian follicle development	1	72	0.24750703	0.447750795	ENSMUSG00000079509(Zfx)
BP	GO:0008543	fibroblast growth factor receptor signaling pathway	1	72	0.24750703	0.447750795	ENSMUSG00000030849(Fgfr2)
BP	GO:0043967	histone H4 acetylation	1	72	0.24750703	0.447750795	ENSMUSG00000018412(Kansl1)
BP	GO:0060191	regulation of lipase activity	1	72	0.24750703	0.447750795	ENSMUSG00000030849(Fgfr2)
BP	GO:0061180	mammary gland epithelium development	1	72	0.24750703	0.447750795	ENSMUSG00000042207(Kdm5b)
MF	GO:0015297	antiporter activity	1	72	0.247694976	0.447750795	ENSMUSG00000060681(Slc9a6)
MF	GO:0034212	peptide N-acetyltransferase activity	1	72	0.247694976	0.447750795	ENSMUSG00000018412(Kansl1)
BP	GO:1903047	mitotic cell cycle process	4	644	0.247891774	0.447750795	ENSMUSG00000000538(Tom1l2),ENSMUSG00000002365(Snx9),ENSMUSG00000022961(Son),ENSMUSG00000033417(Cacul1)
BP	GO:0070085	glycosylation	2	243	0.247985056	0.447750795	ENSMUSG00000021065(Fut8),ENSMUSG00000073792(Alg6)
BP	GO:0071695	anatomical structure maturation	2	244	0.249442365	0.449372095	ENSMUSG00000036273(Lrrk2),ENSMUSG00000040929(Rfx3)
BP	GO:0040011	locomotion	9	1751	0.249826783	0.449372095	ENSMUSG00000021065(Fut8),ENSMUSG00000028347(Tmeff1),ENSMUSG00000030967(Zranb1),ENSMUSG00000031511(Arhgef7),ENSMUSG00000035954(Dock4),ENSMUSG00000036053(Fmnl2),ENSMUSG00000036273(Lrrk2),ENSMUSG00000040929(Rfx3),ENSMUSG00000074785(Plxnc1)
BP	GO:0001510	RNA methylation	1	73	0.25047841	0.449372095	ENSMUSG00000057234(Mettl15)
BP	GO:0019229	regulation of vasoconstriction	1	73	0.25047841	0.449372095	ENSMUSG00000035954(Dock4)
BP	GO:0035914	skeletal muscle cell differentiation	1	73	0.25047841	0.449372095	ENSMUSG00000021710(Nln)
BP	GO:0036465	synaptic vesicle recycling	1	73	0.25047841	0.449372095	ENSMUSG00000036273(Lrrk2)
BP	GO:0051966	regulation of synaptic transmission, glutamatergic	1	73	0.25047841	0.449372095	ENSMUSG00000036273(Lrrk2)
BP	GO:1903051	negative regulation of proteolysis involved in cellular protein catabolic process	1	73	0.25047841	0.449372095	ENSMUSG00000041765(Ubac2)
BP	GO:1903201	regulation of oxidative stress-induced cell death	1	73	0.25047841	0.449372095	ENSMUSG00000036273(Lrrk2)
MF	GO:0098960	postsynaptic neurotransmitter receptor activity	1	73	0.250668223	0.449394587	ENSMUSG00000071424(Grid2)
BP	GO:0010506	regulation of autophagy	2	245	0.250899988	0.449492205	ENSMUSG00000026737(Pip4k2a),ENSMUSG00000036273(Lrrk2)
CC	GO:0043025	neuronal cell body	4	702	0.251875543	0.450921258	ENSMUSG00000020866(Cacna1g),ENSMUSG00000031511(Arhgef7),ENSMUSG00000036273(Lrrk2),ENSMUSG00000058248(Kcnh1)
BP	GO:0007409	axonogenesis	3	442	0.252248416	0.451270101	ENSMUSG00000028347(Tmeff1),ENSMUSG00000060681(Slc9a6),ENSMUSG00000074785(Plxnc1)
BP	GO:0045934	negative regulation of nucleobase-containing compound metabolic process	8	1529	0.252584206	0.451486889	ENSMUSG00000001911(Nfix),ENSMUSG00000020230(Prmt2),ENSMUSG00000021180(Rps6ka5),ENSMUSG00000024238(Zeb1),ENSMUSG00000028565(Nfia),ENSMUSG00000040929(Rfx3),ENSMUSG00000042207(Kdm5b),ENSMUSG00000057522(Spop)
CC	GO:0070603	SWI/SNF superfamily-type complex	1	80	0.253242013	0.451486889	ENSMUSG00000069729(Arid1b)
BP	GO:0140352	export from cell	6	1083	0.253310829	0.451486889	ENSMUSG00000020866(Cacna1g),ENSMUSG00000031511(Arhgef7),ENSMUSG00000036273(Lrrk2),ENSMUSG00000040929(Rfx3),ENSMUSG00000042207(Kdm5b),ENSMUSG00000062542(Syt9)
BP	GO:0006809	nitric oxide biosynthetic process	1	74	0.253438202	0.451486889	ENSMUSG00000032238(Rora)
BP	GO:0051965	positive regulation of synapse assembly	1	74	0.253438202	0.451486889	ENSMUSG00000071424(Grid2)
BP	GO:0071230	cellular response to amino acid stimulus	1	74	0.253438202	0.451486889	ENSMUSG00000024238(Zeb1)
BP	GO:0006928	movement of cell or subcellular component	10	1988	0.253785379	0.451525443	ENSMUSG00000020866(Cacna1g),ENSMUSG00000021065(Fut8),ENSMUSG00000028347(Tmeff1),ENSMUSG00000030967(Zranb1),ENSMUSG00000031511(Arhgef7),ENSMUSG00000035954(Dock4),ENSMUSG00000036053(Fmnl2),ENSMUSG00000036273(Lrrk2),ENSMUSG00000040929(Rfx3),ENSMUSG00000074785(Plxnc1)
BP	GO:0048705	skeletal system morphogenesis	2	247	0.253816078	0.451525443	ENSMUSG00000024238(Zeb1),ENSMUSG00000030849(Fgfr2)
BP	GO:0042391	regulation of membrane potential	3	444	0.254362865	0.45218083	ENSMUSG00000020866(Cacna1g),ENSMUSG00000036273(Lrrk2),ENSMUSG00000071424(Grid2)
MF	GO:0003700	DNA-binding transcription factor activity	6	1084	0.254603792	0.452291949	ENSMUSG00000001911(Nfix),ENSMUSG00000024238(Zeb1),ENSMUSG00000028565(Nfia),ENSMUSG00000032238(Rora),ENSMUSG00000037674(Rfx7),ENSMUSG00000040929(Rfx3)
BP	GO:0043543	protein acylation	2	248	0.255274495	0.452812632	ENSMUSG00000018412(Kansl1),ENSMUSG00000021180(Rps6ka5)
CC	GO:0030864	cortical actin cytoskeleton	1	81	0.255968203	0.452812632	ENSMUSG00000002365(Snx9)
CC	GO:0043195	terminal bouton	1	81	0.255968203	0.452812632	ENSMUSG00000036273(Lrrk2)
BP	GO:0006626	protein targeting to mitochondrion	1	75	0.25638645	0.452812632	ENSMUSG00000036273(Lrrk2)
BP	GO:0006721	terpenoid metabolic process	1	75	0.25638645	0.452812632	ENSMUSG00000031220(Awat2)
BP	GO:0016575	histone deacetylation	1	75	0.25638645	0.452812632	ENSMUSG00000036273(Lrrk2)
BP	GO:0046173	polyol biosynthetic process	1	75	0.25638645	0.452812632	ENSMUSG00000032594(Ip6k1)
BP	GO:1901880	negative regulation of protein depolymerization	1	75	0.25638645	0.452812632	ENSMUSG00000026933(Camsap1)
BP	GO:0048232	male gamete generation	4	654	0.256504513	0.452812632	ENSMUSG00000020777(Acox1),ENSMUSG00000036273(Lrrk2),ENSMUSG00000040850(Psme4),ENSMUSG00000079509(Zfx)
MF	GO:0060090	molecular adaptor activity	2	249	0.257051003	0.453461581	ENSMUSG00000022684(Bfar),ENSMUSG00000036273(Lrrk2)
BP	GO:0010467	gene expression	25	5577	0.257534798	0.453999105	ENSMUSG00000001911(Nfix),ENSMUSG00000010517(Faf1),ENSMUSG00000020230(Prmt2),ENSMUSG00000021065(Fut8),ENSMUSG00000021180(Rps6ka5),ENSMUSG00000021420(Fars2),ENSMUSG00000022961(Son),ENSMUSG00000024238(Zeb1),ENSMUSG00000024400(Wdr33),ENSMUSG00000028565(Nfia),ENSMUSG00000030386(Zfp606),ENSMUSG00000030655(Smg1),ENSMUSG00000032238(Rora),ENSMUSG00000034101(Ctnnd1),ENSMUSG00000036273(Lrrk2),ENSMUSG0000003…
CC	GO:0012506	vesicle membrane	3	485	0.258788904	0.455595163	ENSMUSG00000002365(Snx9),ENSMUSG00000036273(Lrrk2),ENSMUSG00000062542(Syt9)
MF	GO:0003824	catalytic activity	26	5821	0.258934449	0.455595163	ENSMUSG00000018412(Kansl1),ENSMUSG00000019795(Pcmt1),ENSMUSG00000020230(Prmt2),ENSMUSG00000020777(Acox1),ENSMUSG00000021065(Fut8),ENSMUSG00000021180(Rps6ka5),ENSMUSG00000021420(Fars2),ENSMUSG00000021710(Nln),ENSMUSG00000022684(Bfar),ENSMUSG00000026737(Pip4k2a),ENSMUSG00000028030(Tbck),ENSMUSG00000030655(Smg1),ENSMUSG00000030849(Fgfr2),ENSMUSG00000030850(Ate1),ENSMUSG00000030967(Zranb1),ENSMUSG000…
BP	GO:0008625	extrinsic apoptotic signaling pathway via death domain receptors	1	76	0.259323197	0.455595163	ENSMUSG00000010517(Faf1)
BP	GO:0043367	CD4-positive, alpha-beta T cell differentiation	1	76	0.259323197	0.455595163	ENSMUSG00000032238(Rora)
MF	GO:0005546	phosphatidylinositol-4,5-bisphosphate binding	1	76	0.259518507	0.455595163	ENSMUSG00000062542(Syt9)
MF	GO:0043130	ubiquitin binding	1	76	0.259518507	0.455595163	ENSMUSG00000010517(Faf1)
MF	GO:0042393	histone binding	2	251	0.259971455	0.455629829	ENSMUSG00000040850(Psme4),ENSMUSG00000042207(Kdm5b)
MF	GO:0015267	channel activity	3	449	0.26007746	0.455629829	ENSMUSG00000020866(Cacna1g),ENSMUSG00000058248(Kcnh1),ENSMUSG00000071424(Grid2)
MF	GO:0022803	passive transmembrane transporter activity	3	449	0.26007746	0.455629829	ENSMUSG00000020866(Cacna1g),ENSMUSG00000058248(Kcnh1),ENSMUSG00000071424(Grid2)
BP	GO:0060560	developmental growth involved in morphogenesis	2	252	0.26111009	0.457122982	ENSMUSG00000042207(Kdm5b),ENSMUSG00000060681(Slc9a6)
CC	GO:0005581	collagen trimer	1	83	0.261391157	0.457299229	ENSMUSG00000024400(Wdr33)
MF	GO:0097367	carbohydrate derivative binding	11	2235	0.262199027	0.45839623	ENSMUSG00000021180(Rps6ka5),ENSMUSG00000021420(Fars2),ENSMUSG00000026737(Pip4k2a),ENSMUSG00000028030(Tbck),ENSMUSG00000030655(Smg1),ENSMUSG00000030849(Fgfr2),ENSMUSG00000032594(Ip6k1),ENSMUSG00000036273(Lrrk2),ENSMUSG00000039159(Ube2h),ENSMUSG00000053414(Hunk),ENSMUSG00000060090(Rp2)
BP	GO:0048585	negative regulation of response to stimulus	8	1549	0.263827321	0.460925057	ENSMUSG00000022684(Bfar),ENSMUSG00000032238(Rora),ENSMUSG00000034101(Ctnnd1),ENSMUSG00000036273(Lrrk2),ENSMUSG00000039130(Zc3hc1),ENSMUSG00000041765(Ubac2),ENSMUSG00000071424(Grid2),ENSMUSG00000101645(Gm28635)
CC	GO:0000123	histone acetyltransferase complex	1	84	0.264087991	0.46103334	ENSMUSG00000018412(Kansl1)
BP	GO:0010558	negative regulation of macromolecule biosynthetic process	8	1550	0.26439366	0.46103334	ENSMUSG00000001911(Nfix),ENSMUSG00000020230(Prmt2),ENSMUSG00000021180(Rps6ka5),ENSMUSG00000024238(Zeb1),ENSMUSG00000028565(Nfia),ENSMUSG00000040929(Rfx3),ENSMUSG00000042207(Kdm5b),ENSMUSG00000057522(Spop)
BP	GO:0002088	lens development in camera-type eye	1	78	0.265162371	0.46103334	ENSMUSG00000042207(Kdm5b)
BP	GO:0038034	signal transduction in absence of ligand	1	78	0.265162371	0.46103334	ENSMUSG00000039130(Zc3hc1)
BP	GO:0097192	extrinsic apoptotic signaling pathway in absence of ligand	1	78	0.265162371	0.46103334	ENSMUSG00000039130(Zc3hc1)
BP	GO:1901983	regulation of protein acetylation	1	78	0.265162371	0.46103334	ENSMUSG00000021180(Rps6ka5)
BP	GO:1902117	positive regulation of organelle assembly	1	78	0.265162371	0.46103334	ENSMUSG00000026737(Pip4k2a)
CC	GO:1904949	ATPase complex	1	85	0.266775109	0.463501539	ENSMUSG00000069729(Arid1b)
BP	GO:0015850	organic hydroxy compound transport	2	256	0.266947632	0.463501539	ENSMUSG00000042207(Kdm5b),ENSMUSG00000062542(Syt9)
BP	GO:0003341	cilium movement	1	79	0.268064885	0.463852889	ENSMUSG00000040929(Rfx3)
BP	GO:0032204	regulation of telomere maintenance	1	79	0.268064885	0.463852889	ENSMUSG00000030655(Smg1)
BP	GO:0034308	primary alcohol metabolic process	1	79	0.268064885	0.463852889	ENSMUSG00000031220(Awat2)
BP	GO:0046209	nitric oxide metabolic process	1	79	0.268064885	0.463852889	ENSMUSG00000032238(Rora)
BP	GO:0046785	microtubule polymerization	1	79	0.268064885	0.463852889	ENSMUSG00000026933(Camsap1)
BP	GO:0009205	purine ribonucleoside triphosphate metabolic process	1	80	0.270956075	0.467897581	ENSMUSG00000036273(Lrrk2)
BP	GO:0033143	regulation of intracellular steroid hormone receptor signaling pathway	1	80	0.270956075	0.467897581	ENSMUSG00000020230(Prmt2)
BP	GO:0090630	activation of GTPase activity	1	80	0.270956075	0.467897581	ENSMUSG00000026721(Rabgap1l)
BP	GO:0019637	organophosphate metabolic process	5	889	0.27184626	0.469115227	ENSMUSG00000026737(Pip4k2a),ENSMUSG00000030655(Smg1),ENSMUSG00000032238(Rora),ENSMUSG00000032594(Ip6k1),ENSMUSG00000036273(Lrrk2)
BP	GO:0006397	mRNA processing	3	461	0.272435658	0.469812512	ENSMUSG00000022961(Son),ENSMUSG00000024400(Wdr33),ENSMUSG00000074088(Snrnp40)
BP	GO:0030148	sphingolipid biosynthetic process	1	81	0.273835985	0.470626591	ENSMUSG00000032854(Ugt8a)
BP	GO:0042147	retrograde transport, endosome to Golgi	1	81	0.273835985	0.470626591	ENSMUSG00000036273(Lrrk2)
BP	GO:0044106	cellular amine metabolic process	1	81	0.273835985	0.470626591	ENSMUSG00000040652(Oaz2)
BP	GO:0051881	regulation of mitochondrial membrane potential	1	81	0.273835985	0.470626591	ENSMUSG00000036273(Lrrk2)
BP	GO:0072091	regulation of stem cell proliferation	1	81	0.273835985	0.470626591	ENSMUSG00000036273(Lrrk2)
BP	GO:0050730	regulation of peptidyl-tyrosine phosphorylation	2	261	0.274245062	0.470691423	ENSMUSG00000034101(Ctnnd1),ENSMUSG00000101645(Gm28635)
BP	GO:0050807	regulation of synapse organization	2	261	0.274245062	0.470691423	ENSMUSG00000036273(Lrrk2),ENSMUSG00000071424(Grid2)
BP	GO:0048870	cell motility	8	1570	0.275799812	0.472672715	ENSMUSG00000021065(Fut8),ENSMUSG00000030967(Zranb1),ENSMUSG00000031511(Arhgef7),ENSMUSG00000035954(Dock4),ENSMUSG00000036053(Fmnl2),ENSMUSG00000036273(Lrrk2),ENSMUSG00000040929(Rfx3),ENSMUSG00000074785(Plxnc1)
BP	GO:0051674	localization of cell	8	1570	0.275799812	0.472672715	ENSMUSG00000021065(Fut8),ENSMUSG00000030967(Zranb1),ENSMUSG00000031511(Arhgef7),ENSMUSG00000035954(Dock4),ENSMUSG00000036053(Fmnl2),ENSMUSG00000036273(Lrrk2),ENSMUSG00000040929(Rfx3),ENSMUSG00000074785(Plxnc1)
BP	GO:0006094	gluconeogenesis	1	82	0.276704659	0.472672715	ENSMUSG00000021710(Nln)
BP	GO:0008589	regulation of smoothened signaling pathway	1	82	0.276704659	0.472672715	ENSMUSG00000032238(Rora)
BP	GO:0019226	transmission of nerve impulse	1	82	0.276704659	0.472672715	ENSMUSG00000020866(Cacna1g)
BP	GO:0048708	astrocyte differentiation	1	82	0.276704659	0.472672715	ENSMUSG00000001911(Nfix)
BP	GO:0070509	calcium ion import	1	82	0.276704659	0.472672715	ENSMUSG00000020866(Cacna1g)
MF	GO:0019199	transmembrane receptor protein kinase activity	1	82	0.2769105	0.472705803	ENSMUSG00000030849(Fgfr2)
CC	GO:0005684	U2-type spliceosomal complex	1	89	0.277427109	0.472950721	ENSMUSG00000074088(Snrnp40)
CC	GO:0034705	potassium channel complex	1	89	0.277427109	0.472950721	ENSMUSG00000058248(Kcnh1)
BP	GO:0042325	regulation of phosphorylation	8	1575	0.278674144	0.474757362	ENSMUSG00000002365(Snx9),ENSMUSG00000021180(Rps6ka5),ENSMUSG00000030849(Fgfr2),ENSMUSG00000033417(Cacul1),ENSMUSG00000034101(Ctnnd1),ENSMUSG00000034573(Ptpn13),ENSMUSG00000036273(Lrrk2),ENSMUSG00000101645(Gm28635)
BP	GO:0032436	positive regulation of proteasomal ubiquitin-dependent protein catabolic process	1	83	0.279562139	0.475950317	ENSMUSG00000036273(Lrrk2)
MF	GO:0033293	monocarboxylic acid binding	1	83	0.279769677	0.475983981	ENSMUSG00000020777(Acox1)
CC	GO:0005758	mitochondrial intermembrane space	1	90	0.280066163	0.476168828	ENSMUSG00000021710(Nln)
BP	GO:0046483	heterocycle metabolic process	24	5405	0.281669423	0.477942522	ENSMUSG00000001911(Nfix),ENSMUSG00000010517(Faf1),ENSMUSG00000020230(Prmt2),ENSMUSG00000021065(Fut8),ENSMUSG00000021180(Rps6ka5),ENSMUSG00000021420(Fars2),ENSMUSG00000022961(Son),ENSMUSG00000024238(Zeb1),ENSMUSG00000024400(Wdr33),ENSMUSG00000028565(Nfia),ENSMUSG00000030386(Zfp606),ENSMUSG00000030655(Smg1),ENSMUSG00000032238(Rora),ENSMUSG00000036273(Lrrk2),ENSMUSG00000037674(Rfx7),ENSMUSG000000408…
BP	GO:0034620	cellular response to unfolded protein	1	84	0.282408469	0.477942522	ENSMUSG00000022684(Bfar)
BP	GO:0043242	negative regulation of protein-containing complex disassembly	1	84	0.282408469	0.477942522	ENSMUSG00000026933(Camsap1)
BP	GO:0051937	catecholamine transport	1	84	0.282408469	0.477942522	ENSMUSG00000062542(Syt9)
BP	GO:1903363	negative regulation of cellular protein catabolic process	1	84	0.282408469	0.477942522	ENSMUSG00000041765(Ubac2)
BP	GO:2001057	reactive nitrogen species metabolic process	1	84	0.282408469	0.477942522	ENSMUSG00000032238(Rora)
CC	GO:0005911	cell-cell junction	3	509	0.282464938	0.477942522	ENSMUSG00000034101(Ctnnd1),ENSMUSG00000052062(Pard3b),ENSMUSG00000101645(Gm28635)
MF	GO:0005249	voltage-gated potassium channel activity	1	84	0.282617688	0.477942522	ENSMUSG00000058248(Kcnh1)
BP	GO:0006605	protein targeting	2	267	0.282999063	0.478268417	ENSMUSG00000027799(Nbea),ENSMUSG00000036273(Lrrk2)
BP	GO:0090287	regulation of cellular response to growth factor stimulus	2	268	0.284457454	0.479943917	ENSMUSG00000024238(Zeb1),ENSMUSG00000060681(Slc9a6)
BP	GO:0006664	glycolipid metabolic process	1	85	0.285243693	0.479943917	ENSMUSG00000032854(Ugt8a)
BP	GO:0014910	regulation of smooth muscle cell migration	1	85	0.285243693	0.479943917	ENSMUSG00000035954(Dock4)
BP	GO:0019319	hexose biosynthetic process	1	85	0.285243693	0.479943917	ENSMUSG00000021710(Nln)
BP	GO:0097581	lamellipodium organization	1	85	0.285243693	0.479943917	ENSMUSG00000031511(Arhgef7)
BP	GO:0140029	exocytic process	1	85	0.285243693	0.479943917	ENSMUSG00000062542(Syt9)
CC	GO:0071013	catalytic step 2 spliceosome	1	92	0.285315772	0.479943917	ENSMUSG00000074088(Snrnp40)
BP	GO:0050803	regulation of synapse structure or activity	2	270	0.287373526	0.481696573	ENSMUSG00000036273(Lrrk2),ENSMUSG00000071424(Grid2)
BP	GO:0050708	regulation of protein secretion	3	475	0.287429043	0.481696573	ENSMUSG00000036273(Lrrk2),ENSMUSG00000040929(Rfx3),ENSMUSG00000062542(Syt9)
BP	GO:0071495	cellular response to endogenous stimulus	7	1361	0.287650937	0.481696573	ENSMUSG00000020230(Prmt2),ENSMUSG00000021065(Fut8),ENSMUSG00000024238(Zeb1),ENSMUSG00000030849(Fgfr2),ENSMUSG00000032238(Rora),ENSMUSG00000036273(Lrrk2),ENSMUSG00000042207(Kdm5b)
CC	GO:0030667	secretory granule membrane	1	93	0.287926396	0.481696573	ENSMUSG00000062542(Syt9)
CC	GO:0120111	neuron projection cytoplasm	1	93	0.287926396	0.481696573	ENSMUSG00000036273(Lrrk2)
BP	GO:0031016	pancreas development	1	86	0.288067852	0.481696573	ENSMUSG00000040929(Rfx3)
BP	GO:0098659	inorganic cation import across plasma membrane	1	86	0.288067852	0.481696573	ENSMUSG00000060681(Slc9a6)
BP	GO:0099587	inorganic ion import across plasma membrane	1	86	0.288067852	0.481696573	ENSMUSG00000060681(Slc9a6)
BP	GO:1903509	liposaccharide metabolic process	1	86	0.288067852	0.481696573	ENSMUSG00000032854(Ugt8a)
MF	GO:0004843	thiol-dependent ubiquitin-specific protease activity	1	86	0.288280383	0.481734193	ENSMUSG00000030967(Zranb1)
BP	GO:0005996	monosaccharide metabolic process	2	271	0.288831166	0.482116985	ENSMUSG00000021710(Nln),ENSMUSG00000032238(Rora)
MF	GO:0046872	metal ion binding	18	3961	0.288889822	0.482116985	ENSMUSG00000021176(Efcab11),ENSMUSG00000021180(Rps6ka5),ENSMUSG00000021662(Arhgef28),ENSMUSG00000021710(Nln),ENSMUSG00000022684(Bfar),ENSMUSG00000024238(Zeb1),ENSMUSG00000030386(Zfp606),ENSMUSG00000030655(Smg1),ENSMUSG00000030967(Zranb1),ENSMUSG00000032238(Rora),ENSMUSG00000034007(Scaper),ENSMUSG00000036273(Lrrk2),ENSMUSG00000039130(Zc3hc1),ENSMUSG00000042207(Kdm5b),ENSMUSG00000045215(Asxl3),ENSM…
BP	GO:0009199	ribonucleoside triphosphate metabolic process	1	87	0.290880989	0.484801649	ENSMUSG00000036273(Lrrk2)
BP	GO:1904035	regulation of epithelial cell apoptotic process	1	87	0.290880989	0.484801649	ENSMUSG00000057522(Spop)
BP	GO:0045935	positive regulation of nucleobase-containing compound metabolic process	9	1829	0.291464744	0.485455404	ENSMUSG00000001911(Nfix),ENSMUSG00000020230(Prmt2),ENSMUSG00000021180(Rps6ka5),ENSMUSG00000024238(Zeb1),ENSMUSG00000028565(Nfia),ENSMUSG00000032238(Rora),ENSMUSG00000040929(Rfx3),ENSMUSG00000045215(Asxl3),ENSMUSG00000069729(Arid1b)
BP	GO:0042110	T cell activation	3	479	0.291726919	0.48557304	ENSMUSG00000024238(Zeb1),ENSMUSG00000032238(Rora),ENSMUSG00000034801(Sos2)
CC	GO:0031248	protein acetyltransferase complex	1	95	0.293119447	0.486612835	ENSMUSG00000018412(Kansl1)
CC	GO:0098982	GABA-ergic synapse	1	95	0.293119447	0.486612835	ENSMUSG00000031511(Arhgef7)
CC	GO:1902493	acetyltransferase complex	1	95	0.293119447	0.486612835	ENSMUSG00000018412(Kansl1)
CC	GO:1905368	peptidase complex	1	95	0.293119447	0.486612835	ENSMUSG00000040850(Psme4)
BP	GO:0006672	ceramide metabolic process	1	88	0.293683148	0.486950182	ENSMUSG00000032854(Ugt8a)
MF	GO:0008013	beta-catenin binding	1	88	0.293898926	0.486950182	ENSMUSG00000032238(Rora)
MF	GO:0035258	steroid hormone receptor binding	1	88	0.293898926	0.486950182	ENSMUSG00000020230(Prmt2)
BP	GO:0045860	positive regulation of protein kinase activity	3	482	0.294953715	0.488378619	ENSMUSG00000002365(Snx9),ENSMUSG00000033417(Cacul1),ENSMUSG00000036273(Lrrk2)
BP	GO:0009144	purine nucleoside triphosphate metabolic process	1	89	0.296474369	0.489657279	ENSMUSG00000036273(Lrrk2)
BP	GO:0031110	regulation of microtubule polymerization or depolymerization	1	89	0.296474369	0.489657279	ENSMUSG00000026933(Camsap1)
BP	GO:1901879	regulation of protein depolymerization	1	89	0.296474369	0.489657279	ENSMUSG00000026933(Camsap1)
BP	GO:0031327	negative regulation of cellular biosynthetic process	8	1606	0.296682504	0.489657279	ENSMUSG00000001911(Nfix),ENSMUSG00000020230(Prmt2),ENSMUSG00000021180(Rps6ka5),ENSMUSG00000024238(Zeb1),ENSMUSG00000028565(Nfia),ENSMUSG00000040929(Rfx3),ENSMUSG00000042207(Kdm5b),ENSMUSG00000057522(Spop)
MF	GO:0050660	flavin adenine dinucleotide binding	1	89	0.296691747	0.489657279	ENSMUSG00000020777(Acox1)
BP	GO:0072593	reactive oxygen species metabolic process	2	277	0.297570197	0.49078754	ENSMUSG00000032238(Rora),ENSMUSG00000036273(Lrrk2)
CC	GO:0000777	condensed chromosome kinetochore	1	97	0.298275128	0.491630331	ENSMUSG00000018412(Kansl1)
BP	GO:0009116	nucleoside metabolic process	1	90	0.299254696	0.492644856	ENSMUSG00000036273(Lrrk2)
MF	GO:0008170	N-methyltransferase activity	1	90	0.299473658	0.492644856	ENSMUSG00000057234(Mettl15)
MF	GO:0051213	dioxygenase activity	1	90	0.299473658	0.492644856	ENSMUSG00000042207(Kdm5b)
BP	GO:0061564	axon development	3	487	0.300337402	0.493319117	ENSMUSG00000028347(Tmeff1),ENSMUSG00000060681(Slc9a6),ENSMUSG00000074785(Plxnc1)
CC	GO:0005902	microvillus	1	98	0.300839037	0.493319117	ENSMUSG00000036273(Lrrk2)
CC	GO:0031234	extrinsic component of cytoplasmic side of plasma membrane	1	98	0.300839037	0.493319117	ENSMUSG00000002365(Snx9)
CC	GO:0032991	protein-containing complex	21	5119	0.301196562	0.493319117	ENSMUSG00000010517(Faf1),ENSMUSG00000018412(Kansl1),ENSMUSG00000020866(Cacna1g),ENSMUSG00000024400(Wdr33),ENSMUSG00000031511(Arhgef7),ENSMUSG00000034101(Ctnnd1),ENSMUSG00000034801(Sos2),ENSMUSG00000035933(Cog5),ENSMUSG00000036273(Lrrk2),ENSMUSG00000040850(Psme4),ENSMUSG00000040929(Rfx3),ENSMUSG00000042207(Kdm5b),ENSMUSG00000045215(Asxl3),ENSMUSG00000052062(Pard3b),ENSMUSG00000057522(Spop),ENSMUSG…
BP	GO:0006355	regulation of transcription, DNA-templated	15	3272	0.301378795	0.493319117	ENSMUSG00000001911(Nfix),ENSMUSG00000010517(Faf1),ENSMUSG00000020230(Prmt2),ENSMUSG00000021180(Rps6ka5),ENSMUSG00000024238(Zeb1),ENSMUSG00000028565(Nfia),ENSMUSG00000030386(Zfp606),ENSMUSG00000032238(Rora),ENSMUSG00000037674(Rfx7),ENSMUSG00000040929(Rfx3),ENSMUSG00000042207(Kdm5b),ENSMUSG00000045215(Asxl3),ENSMUSG00000057522(Spop),ENSMUSG00000069729(Arid1b),ENSMUSG00000079509(Zfx)
BP	GO:0120031	plasma membrane bounded cell projection assembly	3	488	0.30141491	0.493319117	ENSMUSG00000031511(Arhgef7),ENSMUSG00000040929(Rfx3),ENSMUSG00000069729(Arid1b)
BP	GO:0006906	vesicle fusion	1	91	0.30202417	0.493319117	ENSMUSG00000062542(Syt9)
BP	GO:0009308	amine metabolic process	1	91	0.30202417	0.493319117	ENSMUSG00000040652(Oaz2)
BP	GO:0046364	monosaccharide biosynthetic process	1	91	0.30202417	0.493319117	ENSMUSG00000021710(Nln)
BP	GO:0097061	dendritic spine organization	1	91	0.30202417	0.493319117	ENSMUSG00000036273(Lrrk2)
BP	GO:1903351	cellular response to dopamine	1	91	0.30202417	0.493319117	ENSMUSG00000036273(Lrrk2)
CC	GO:0099060	integral component of postsynaptic specialization membrane	1	99	0.303393703	0.495236985	ENSMUSG00000071424(Grid2)
BP	GO:0014909	smooth muscle cell migration	1	92	0.304782833	0.496003602	ENSMUSG00000035954(Dock4)
BP	GO:0036473	cell death in response to oxidative stress	1	92	0.304782833	0.496003602	ENSMUSG00000036273(Lrrk2)
BP	GO:1903350	response to dopamine	1	92	0.304782833	0.496003602	ENSMUSG00000036273(Lrrk2)
BP	GO:2001243	negative regulation of intrinsic apoptotic signaling pathway	1	92	0.304782833	0.496003602	ENSMUSG00000036273(Lrrk2)
BP	GO:0097193	intrinsic apoptotic signaling pathway	2	282	0.304841661	0.496003602	ENSMUSG00000036273(Lrrk2),ENSMUSG00000057522(Spop)
BP	GO:0051246	regulation of protein metabolic process	13	2803	0.306004173	0.497575741	ENSMUSG00000002365(Snx9),ENSMUSG00000010517(Faf1),ENSMUSG00000021180(Rps6ka5),ENSMUSG00000030849(Fgfr2),ENSMUSG00000033417(Cacul1),ENSMUSG00000034101(Ctnnd1),ENSMUSG00000034573(Ptpn13),ENSMUSG00000036273(Lrrk2),ENSMUSG00000040652(Oaz2),ENSMUSG00000040850(Psme4),ENSMUSG00000041765(Ubac2),ENSMUSG00000057522(Spop),ENSMUSG00000101645(Gm28635)
BP	GO:0006725	cellular aromatic compound metabolic process	24	5478	0.307002196	0.498878568	ENSMUSG00000001911(Nfix),ENSMUSG00000010517(Faf1),ENSMUSG00000020230(Prmt2),ENSMUSG00000021065(Fut8),ENSMUSG00000021180(Rps6ka5),ENSMUSG00000021420(Fars2),ENSMUSG00000022961(Son),ENSMUSG00000024238(Zeb1),ENSMUSG00000024400(Wdr33),ENSMUSG00000028565(Nfia),ENSMUSG00000030386(Zfp606),ENSMUSG00000030655(Smg1),ENSMUSG00000032238(Rora),ENSMUSG00000036273(Lrrk2),ENSMUSG00000037674(Rfx7),ENSMUSG000000408…
BP	GO:0070252	actin-mediated cell contraction	1	93	0.307530727	0.499066693	ENSMUSG00000020866(Cacna1g)
CC	GO:0043228	non-membrane-bounded organelle	18	4345	0.307641122	0.499066693	ENSMUSG00000002365(Snx9),ENSMUSG00000018412(Kansl1),ENSMUSG00000024400(Wdr33),ENSMUSG00000026933(Camsap1),ENSMUSG00000028030(Tbck),ENSMUSG00000032594(Ip6k1),ENSMUSG00000034101(Ctnnd1),ENSMUSG00000034573(Ptpn13),ENSMUSG00000034801(Sos2),ENSMUSG00000035954(Dock4),ENSMUSG00000036452(Arhgap26),ENSMUSG00000040929(Rfx3),ENSMUSG00000041923(Nol4),ENSMUSG00000045215(Asxl3),ENSMUSG00000060090(Rp2),ENSMUSG0…
CC	GO:0031985	Golgi cisterna	1	101	0.308475436	0.499066693	ENSMUSG00000021065(Fut8)
BP	GO:0009892	negative regulation of metabolic process	14	3049	0.308892337	0.499066693	ENSMUSG00000001911(Nfix),ENSMUSG00000020230(Prmt2),ENSMUSG00000021180(Rps6ka5),ENSMUSG00000024238(Zeb1),ENSMUSG00000028565(Nfia),ENSMUSG00000030655(Smg1),ENSMUSG00000032594(Ip6k1),ENSMUSG00000034573(Ptpn13),ENSMUSG00000036273(Lrrk2),ENSMUSG00000040929(Rfx3),ENSMUSG00000041765(Ubac2),ENSMUSG00000042207(Kdm5b),ENSMUSG00000045215(Asxl3),ENSMUSG00000057522(Spop)
MF	GO:0061629	RNA polymerase II-specific DNA-binding transcription factor binding	2	285	0.309560755	0.499066693	ENSMUSG00000010517(Faf1),ENSMUSG00000020230(Prmt2)
BP	GO:0002027	regulation of heart rate	1	94	0.310267893	0.499066693	ENSMUSG00000020866(Cacna1g)
BP	GO:0006476	protein deacetylation	1	94	0.310267893	0.499066693	ENSMUSG00000036273(Lrrk2)
BP	GO:0014066	regulation of phosphatidylinositol 3-kinase signaling	1	94	0.310267893	0.499066693	ENSMUSG00000034573(Ptpn13)
BP	GO:0030838	positive regulation of actin filament polymerization	1	94	0.310267893	0.499066693	ENSMUSG00000002365(Snx9)
BP	GO:0032760	positive regulation of tumor necrosis factor production	1	94	0.310267893	0.499066693	ENSMUSG00000036273(Lrrk2)
BP	GO:0035710	CD4-positive, alpha-beta T cell activation	1	94	0.310267893	0.499066693	ENSMUSG00000032238(Rora)
BP	GO:0036503	ERAD pathway	1	94	0.310267893	0.499066693	ENSMUSG00000041765(Ubac2)
BP	GO:0048477	oogenesis	1	94	0.310267893	0.499066693	ENSMUSG00000079509(Zfx)
BP	GO:0060998	regulation of dendritic spine development	1	94	0.310267893	0.499066693	ENSMUSG00000036273(Lrrk2)
BP	GO:0072655	establishment of protein localization to mitochondrion	1	94	0.310267893	0.499066693	ENSMUSG00000036273(Lrrk2)
BP	GO:2001237	negative regulation of extrinsic apoptotic signaling pathway	1	94	0.310267893	0.499066693	ENSMUSG00000039130(Zc3hc1)
BP	GO:1902105	regulation of leukocyte differentiation	2	286	0.310649892	0.499364284	ENSMUSG00000024238(Zeb1),ENSMUSG00000034801(Sos2)
CC	GO:0031970	organelle envelope lumen	1	102	0.311002569	0.499614393	ENSMUSG00000021710(Nln)
BP	GO:0006796	phosphate-containing compound metabolic process	14	3055	0.311560525	0.50019375	ENSMUSG00000002365(Snx9),ENSMUSG00000021180(Rps6ka5),ENSMUSG00000026737(Pip4k2a),ENSMUSG00000028030(Tbck),ENSMUSG00000030655(Smg1),ENSMUSG00000030849(Fgfr2),ENSMUSG00000032238(Rora),ENSMUSG00000032594(Ip6k1),ENSMUSG00000033417(Cacul1),ENSMUSG00000034101(Ctnnd1),ENSMUSG00000034573(Ptpn13),ENSMUSG00000036273(Lrrk2),ENSMUSG00000053414(Hunk),ENSMUSG00000101645(Gm28635)
BP	GO:0051258	protein polymerization	2	287	0.312100555	0.500743612	ENSMUSG00000002365(Snx9),ENSMUSG00000026933(Camsap1)
CC	GO:0045211	postsynaptic membrane	2	311	0.312726665	0.500909555	ENSMUSG00000027799(Nbea),ENSMUSG00000071424(Grid2)
BP	GO:0045185	maintenance of protein location	1	95	0.312994373	0.500909555	ENSMUSG00000010517(Faf1)
BP	GO:0060993	kidney morphogenesis	1	95	0.312994373	0.500909555	ENSMUSG00000036273(Lrrk2)
BP	GO:1903557	positive regulation of tumor necrosis factor superfamily cytokine production	1	95	0.312994373	0.500909555	ENSMUSG00000036273(Lrrk2)
BP	GO:0030031	cell projection assembly	3	499	0.313280986	0.501051923	ENSMUSG00000031511(Arhgef7),ENSMUSG00000040929(Rfx3),ENSMUSG00000069729(Arid1b)
BP	GO:0034599	cellular response to oxidative stress	2	288	0.313550625	0.501166983	ENSMUSG00000021065(Fut8),ENSMUSG00000036273(Lrrk2)
MF	GO:0042277	peptide binding	2	289	0.315366674	0.502588316	ENSMUSG00000021710(Nln),ENSMUSG00000058704(Memo1)
BP	GO:0050848	regulation of calcium-mediated signaling	1	96	0.315710208	0.502588316	ENSMUSG00000036273(Lrrk2)
BP	GO:2000060	positive regulation of ubiquitin-dependent protein catabolic process	1	96	0.315710208	0.502588316	ENSMUSG00000036273(Lrrk2)
MF	GO:0008080	N-acetyltransferase activity	1	96	0.315938348	0.502588316	ENSMUSG00000018412(Kansl1)
CC	GO:0005604	basement membrane	1	104	0.316029529	0.502588316	ENSMUSG00000028347(Tmeff1)
BP	GO:0048732	gland development	3	503	0.317600608	0.502588316	ENSMUSG00000034101(Ctnnd1),ENSMUSG00000042207(Kdm5b),ENSMUSG00000101645(Gm28635)
BP	GO:0050804	modulation of chemical synaptic transmission	3	503	0.317600608	0.502588316	ENSMUSG00000036273(Lrrk2),ENSMUSG00000062542(Syt9),ENSMUSG00000071424(Grid2)
BP	GO:0048872	homeostasis of number of cells	2	291	0.317897098	0.502588316	ENSMUSG00000034801(Sos2),ENSMUSG00000079509(Zfx)
BP	GO:0048589	developmental growth	4	724	0.318234715	0.502588316	ENSMUSG00000030849(Fgfr2),ENSMUSG00000042207(Kdm5b),ENSMUSG00000060681(Slc9a6),ENSMUSG00000079509(Zfx)
BP	GO:0007215	glutamate receptor signaling pathway	1	97	0.318415439	0.502588316	ENSMUSG00000071424(Grid2)
BP	GO:0007229	integrin-mediated signaling pathway	1	97	0.318415439	0.502588316	ENSMUSG00000021065(Fut8)
BP	GO:0031123	RNA 3'-end processing	1	97	0.318415439	0.502588316	ENSMUSG00000024400(Wdr33)
BP	GO:0035335	peptidyl-tyrosine dephosphorylation	1	97	0.318415439	0.502588316	ENSMUSG00000034573(Ptpn13)
BP	GO:0090174	organelle membrane fusion	1	97	0.318415439	0.502588316	ENSMUSG00000062542(Syt9)
BP	GO:0106027	neuron projection organization	1	97	0.318415439	0.502588316	ENSMUSG00000036273(Lrrk2)
CC	GO:0098839	postsynaptic density membrane	1	105	0.318529421	0.502588316	ENSMUSG00000071424(Grid2)
CC	GO:0098948	intrinsic component of postsynaptic specialization membrane	1	105	0.318529421	0.502588316	ENSMUSG00000071424(Grid2)
MF	GO:0032182	ubiquitin-like protein binding	1	97	0.318645055	0.502588316	ENSMUSG00000010517(Faf1)
MF	GO:0036459	thiol-dependent ubiquitinyl hydrolase activity	1	97	0.318645055	0.502588316	ENSMUSG00000030967(Zranb1)
MF	GO:1990782	protein tyrosine kinase binding	1	97	0.318645055	0.502588316	ENSMUSG00000035954(Dock4)
BP	GO:0099177	regulation of trans-synaptic signaling	3	504	0.318680785	0.502588316	ENSMUSG00000036273(Lrrk2),ENSMUSG00000062542(Syt9),ENSMUSG00000071424(Grid2)
MF	GO:0008270	zinc ion binding	4	724	0.318801583	0.502588316	ENSMUSG00000032238(Rora),ENSMUSG00000034007(Scaper),ENSMUSG00000039130(Zc3hc1),ENSMUSG00000042207(Kdm5b)
BP	GO:0006915	apoptotic process	9	1881	0.320252098	0.50403351	ENSMUSG00000010517(Faf1),ENSMUSG00000020230(Prmt2),ENSMUSG00000022684(Bfar),ENSMUSG00000022961(Son),ENSMUSG00000031511(Arhgef7),ENSMUSG00000036273(Lrrk2),ENSMUSG00000039130(Zc3hc1),ENSMUSG00000057522(Spop),ENSMUSG00000071424(Grid2)
MF	GO:0036094	small molecule binding	12	2592	0.320337644	0.50403351	ENSMUSG00000020777(Acox1),ENSMUSG00000021180(Rps6ka5),ENSMUSG00000021420(Fars2),ENSMUSG00000026737(Pip4k2a),ENSMUSG00000028030(Tbck),ENSMUSG00000030655(Smg1),ENSMUSG00000030849(Fgfr2),ENSMUSG00000032594(Ip6k1),ENSMUSG00000036273(Lrrk2),ENSMUSG00000039159(Ube2h),ENSMUSG00000053414(Hunk),ENSMUSG00000060090(Rp2)
BP	GO:0006836	neurotransmitter transport	2	293	0.32079146	0.50403351	ENSMUSG00000036273(Lrrk2),ENSMUSG00000062542(Syt9)
CC	GO:0099056	integral component of presynaptic membrane	1	106	0.321020297	0.50403351	ENSMUSG00000058248(Kcnh1)
BP	GO:0006720	isoprenoid metabolic process	1	98	0.321110106	0.50403351	ENSMUSG00000031220(Awat2)
BP	GO:0009062	fatty acid catabolic process	1	98	0.321110106	0.50403351	ENSMUSG00000020777(Acox1)
BP	GO:0051668	localization within membrane	1	98	0.321110106	0.50403351	ENSMUSG00000028347(Tmeff1)
MF	GO:0101005	ubiquitinyl hydrolase activity	1	98	0.321341183	0.504084096	ENSMUSG00000030967(Zranb1)
BP	GO:0006936	muscle contraction	2	294	0.322237604	0.504865467	ENSMUSG00000020866(Cacna1g),ENSMUSG00000035954(Dock4)
BP	GO:0009895	negative regulation of catabolic process	2	294	0.322237604	0.504865467	ENSMUSG00000036273(Lrrk2),ENSMUSG00000041765(Ubac2)
BP	GO:0006897	endocytosis	3	508	0.323002318	0.505170893	ENSMUSG00000002365(Snx9),ENSMUSG00000026721(Rabgap1l),ENSMUSG00000036273(Lrrk2)
BP	GO:0017015	regulation of transforming growth factor beta receptor signaling pathway	1	99	0.323794251	0.505170893	ENSMUSG00000024238(Zeb1)
BP	GO:0019218	regulation of steroid metabolic process	1	99	0.323794251	0.505170893	ENSMUSG00000032238(Rora)
BP	GO:0032006	regulation of TOR signaling	1	99	0.323794251	0.505170893	ENSMUSG00000028030(Tbck)
BP	GO:0051341	regulation of oxidoreductase activity	1	99	0.323794251	0.505170893	ENSMUSG00000036273(Lrrk2)
BP	GO:0070585	protein localization to mitochondrion	1	99	0.323794251	0.505170893	ENSMUSG00000036273(Lrrk2)
MF	GO:0004725	protein tyrosine phosphatase activity	1	99	0.324026774	0.505170893	ENSMUSG00000034573(Ptpn13)
MF	GO:0072341	modified amino acid binding	1	99	0.324026774	0.505170893	ENSMUSG00000062542(Syt9)
BP	GO:1903506	regulation of nucleic acid-templated transcription	15	3328	0.325563096	0.506688143	ENSMUSG00000001911(Nfix),ENSMUSG00000010517(Faf1),ENSMUSG00000020230(Prmt2),ENSMUSG00000021180(Rps6ka5),ENSMUSG00000024238(Zeb1),ENSMUSG00000028565(Nfia),ENSMUSG00000030386(Zfp606),ENSMUSG00000032238(Rora),ENSMUSG00000037674(Rfx7),ENSMUSG00000040929(Rfx3),ENSMUSG00000042207(Kdm5b),ENSMUSG00000045215(Asxl3),ENSMUSG00000057522(Spop),ENSMUSG00000069729(Arid1b),ENSMUSG00000079509(Zfx)
MF	GO:0044877	protein-containing complex binding	7	1420	0.325971193	0.506688143	ENSMUSG00000002365(Snx9),ENSMUSG00000026933(Camsap1),ENSMUSG00000036053(Fmnl2),ENSMUSG00000036273(Lrrk2),ENSMUSG00000040850(Psme4),ENSMUSG00000058248(Kcnh1),ENSMUSG00000069729(Arid1b)
CC	GO:0005773	vacuole	3	553	0.326318713	0.506688143	ENSMUSG00000026737(Pip4k2a),ENSMUSG00000031511(Arhgef7),ENSMUSG00000036273(Lrrk2)
BP	GO:0016477	cell migration	7	1422	0.326459289	0.506688143	ENSMUSG00000021065(Fut8),ENSMUSG00000030967(Zranb1),ENSMUSG00000031511(Arhgef7),ENSMUSG00000035954(Dock4),ENSMUSG00000036053(Fmnl2),ENSMUSG00000036273(Lrrk2),ENSMUSG00000074785(Plxnc1)
BP	GO:0015844	monoamine transport	1	100	0.326467915	0.506688143	ENSMUSG00000062542(Syt9)
BP	GO:0050772	positive regulation of axonogenesis	1	100	0.326467915	0.506688143	ENSMUSG00000074785(Plxnc1)
BP	GO:0090263	positive regulation of canonical Wnt signaling pathway	1	100	0.326467915	0.506688143	ENSMUSG00000036273(Lrrk2)
BP	GO:1901135	carbohydrate derivative metabolic process	5	960	0.326598984	0.506688143	ENSMUSG00000021065(Fut8),ENSMUSG00000032238(Rora),ENSMUSG00000032854(Ugt8a),ENSMUSG00000036273(Lrrk2),ENSMUSG00000073792(Alg6)
BP	GO:2001141	regulation of RNA biosynthetic process	15	3332	0.327311872	0.507483545	ENSMUSG00000001911(Nfix),ENSMUSG00000010517(Faf1),ENSMUSG00000020230(Prmt2),ENSMUSG00000021180(Rps6ka5),ENSMUSG00000024238(Zeb1),ENSMUSG00000028565(Nfia),ENSMUSG00000030386(Zfp606),ENSMUSG00000032238(Rora),ENSMUSG00000037674(Rfx7),ENSMUSG00000040929(Rfx3),ENSMUSG00000042207(Kdm5b),ENSMUSG00000045215(Asxl3),ENSMUSG00000057522(Spop),ENSMUSG00000069729(Arid1b),ENSMUSG00000079509(Zfx)
BP	GO:0009888	tissue development	9	1894	0.327551919	0.507510603	ENSMUSG00000021710(Nln),ENSMUSG00000024238(Zeb1),ENSMUSG00000028347(Tmeff1),ENSMUSG00000030849(Fgfr2),ENSMUSG00000034101(Ctnnd1),ENSMUSG00000040929(Rfx3),ENSMUSG00000042207(Kdm5b),ENSMUSG00000054843(Atrnl1),ENSMUSG00000101645(Gm28635)
CC	GO:0000779	condensed chromosome, centromeric region	1	109	0.328439153	0.507510603	ENSMUSG00000018412(Kansl1)
MF	GO:0043169	cation binding	18	4061	0.328523272	0.507510603	ENSMUSG00000021176(Efcab11),ENSMUSG00000021180(Rps6ka5),ENSMUSG00000021662(Arhgef28),ENSMUSG00000021710(Nln),ENSMUSG00000022684(Bfar),ENSMUSG00000024238(Zeb1),ENSMUSG00000030386(Zfp606),ENSMUSG00000030655(Smg1),ENSMUSG00000030967(Zranb1),ENSMUSG00000032238(Rora),ENSMUSG00000034007(Scaper),ENSMUSG00000036273(Lrrk2),ENSMUSG00000039130(Zc3hc1),ENSMUSG00000042207(Kdm5b),ENSMUSG00000045215(Asxl3),ENSM…
BP	GO:0019219	regulation of nucleobase-containing compound metabolic process	17	3821	0.328650702	0.507510603	ENSMUSG00000001911(Nfix),ENSMUSG00000010517(Faf1),ENSMUSG00000020230(Prmt2),ENSMUSG00000021180(Rps6ka5),ENSMUSG00000022961(Son),ENSMUSG00000024238(Zeb1),ENSMUSG00000028565(Nfia),ENSMUSG00000030386(Zfp606),ENSMUSG00000030655(Smg1),ENSMUSG00000032238(Rora),ENSMUSG00000037674(Rfx7),ENSMUSG00000040929(Rfx3),ENSMUSG00000042207(Kdm5b),ENSMUSG00000045215(Asxl3),ENSMUSG00000057522(Spop),ENSMUSG0000006972…
BP	GO:0044085	cellular component biogenesis	13	2852	0.32872769	0.507510603	ENSMUSG00000002365(Snx9),ENSMUSG00000010517(Faf1),ENSMUSG00000026737(Pip4k2a),ENSMUSG00000026933(Camsap1),ENSMUSG00000031511(Arhgef7),ENSMUSG00000032854(Ugt8a),ENSMUSG00000034101(Ctnnd1),ENSMUSG00000036273(Lrrk2),ENSMUSG00000040929(Rfx3),ENSMUSG00000057234(Mettl15),ENSMUSG00000069729(Arid1b),ENSMUSG00000071424(Grid2),ENSMUSG00000101645(Gm28635)
BP	GO:0042136	neurotransmitter biosynthetic process	1	101	0.329131136	0.507510603	ENSMUSG00000032238(Rora)
BP	GO:0042472	inner ear morphogenesis	1	101	0.329131136	0.507510603	ENSMUSG00000024238(Zeb1)
BP	GO:0045833	negative regulation of lipid metabolic process	1	101	0.329131136	0.507510603	ENSMUSG00000045215(Asxl3)
BP	GO:1903844	regulation of cellular response to transforming growth factor beta stimulus	1	101	0.329131136	0.507510603	ENSMUSG00000024238(Zeb1)
BP	GO:0002009	morphogenesis of an epithelium	3	514	0.329486138	0.507749155	ENSMUSG00000034101(Ctnnd1),ENSMUSG00000042207(Kdm5b),ENSMUSG00000101645(Gm28635)
BP	GO:0007420	brain development	4	738	0.330781135	0.509435101	ENSMUSG00000001911(Nfix),ENSMUSG00000032238(Rora),ENSMUSG00000036273(Lrrk2),ENSMUSG00000071424(Grid2)
BP	GO:0051252	regulation of RNA metabolic process	16	3585	0.331754256	0.510359424	ENSMUSG00000001911(Nfix),ENSMUSG00000010517(Faf1),ENSMUSG00000020230(Prmt2),ENSMUSG00000021180(Rps6ka5),ENSMUSG00000022961(Son),ENSMUSG00000024238(Zeb1),ENSMUSG00000028565(Nfia),ENSMUSG00000030386(Zfp606),ENSMUSG00000032238(Rora),ENSMUSG00000037674(Rfx7),ENSMUSG00000040929(Rfx3),ENSMUSG00000042207(Kdm5b),ENSMUSG00000045215(Asxl3),ENSMUSG00000057522(Spop),ENSMUSG00000069729(Arid1b),ENSMUSG00000079…
BP	GO:0019395	fatty acid oxidation	1	102	0.331783957	0.510359424	ENSMUSG00000020777(Acox1)
BP	GO:0046903	secretion	6	1198	0.332307438	0.510854673	ENSMUSG00000020866(Cacna1g),ENSMUSG00000031511(Arhgef7),ENSMUSG00000036273(Lrrk2),ENSMUSG00000040929(Rfx3),ENSMUSG00000042207(Kdm5b),ENSMUSG00000062542(Syt9)
BP	GO:0022607	cellular component assembly	12	2622	0.33381962	0.512558021	ENSMUSG00000002365(Snx9),ENSMUSG00000010517(Faf1),ENSMUSG00000026737(Pip4k2a),ENSMUSG00000026933(Camsap1),ENSMUSG00000031511(Arhgef7),ENSMUSG00000032854(Ugt8a),ENSMUSG00000034101(Ctnnd1),ENSMUSG00000036273(Lrrk2),ENSMUSG00000040929(Rfx3),ENSMUSG00000069729(Arid1b),ENSMUSG00000071424(Grid2),ENSMUSG00000101645(Gm28635)
BP	GO:0000956	nuclear-transcribed mRNA catabolic process	1	103	0.334426417	0.512558021	ENSMUSG00000030655(Smg1)
BP	GO:0001776	leukocyte homeostasis	1	103	0.334426417	0.512558021	ENSMUSG00000034801(Sos2)
BP	GO:0035601	protein deacylation	1	103	0.334426417	0.512558021	ENSMUSG00000036273(Lrrk2)
BP	GO:0035967	cellular response to topologically incorrect protein	1	103	0.334426417	0.512558021	ENSMUSG00000022684(Bfar)
BP	GO:0048878	chemical homeostasis	6	1204	0.336541358	0.515035224	ENSMUSG00000020777(Acox1),ENSMUSG00000020866(Cacna1g),ENSMUSG00000032238(Rora),ENSMUSG00000036273(Lrrk2),ENSMUSG00000057522(Spop),ENSMUSG00000060681(Slc9a6)
BP	GO:0050863	regulation of T cell activation	2	304	0.336657075	0.515035224	ENSMUSG00000024238(Zeb1),ENSMUSG00000034801(Sos2)
BP	GO:0015672	monovalent inorganic cation transport	3	521	0.337050711	0.515035224	ENSMUSG00000020866(Cacna1g),ENSMUSG00000058248(Kcnh1),ENSMUSG00000060681(Slc9a6)
BP	GO:0098732	macromolecule deacylation	1	104	0.337058555	0.515035224	ENSMUSG00000036273(Lrrk2)
BP	GO:1901800	positive regulation of proteasomal protein catabolic process	1	104	0.337058555	0.515035224	ENSMUSG00000036273(Lrrk2)
BP	GO:0045664	regulation of neuron differentiation	4	746	0.337966126	0.515856751	ENSMUSG00000024238(Zeb1),ENSMUSG00000036273(Lrrk2),ENSMUSG00000071424(Grid2),ENSMUSG00000074785(Plxnc1)
BP	GO:0009101	glycoprotein biosynthetic process	2	305	0.338094473	0.515856751	ENSMUSG00000021065(Fut8),ENSMUSG00000073792(Alg6)
CC	GO:0030863	cortical cytoskeleton	1	113	0.338206674	0.515856751	ENSMUSG00000002365(Snx9)
BP	GO:0007009	plasma membrane organization	1	105	0.339680412	0.516240914	ENSMUSG00000002365(Snx9)
BP	GO:0010927	cellular component assembly involved in morphogenesis	1	105	0.339680412	0.516240914	ENSMUSG00000032854(Ugt8a)
BP	GO:0014812	muscle cell migration	1	105	0.339680412	0.516240914	ENSMUSG00000035954(Dock4)
BP	GO:0032091	negative regulation of protein binding	1	105	0.339680412	0.516240914	ENSMUSG00000036273(Lrrk2)
BP	GO:0045446	endothelial cell differentiation	1	105	0.339680412	0.516240914	ENSMUSG00000024238(Zeb1)
BP	GO:0046632	alpha-beta T cell differentiation	1	105	0.339680412	0.516240914	ENSMUSG00000032238(Rora)
CC	GO:0016020	membrane	38	9825	0.340415981	0.517048839	ENSMUSG00000002365(Snx9),ENSMUSG00000010517(Faf1),ENSMUSG00000019795(Pcmt1),ENSMUSG00000020590(Snx13),ENSMUSG00000020777(Acox1),ENSMUSG00000020866(Cacna1g),ENSMUSG00000020978(Klhdc2),ENSMUSG00000021065(Fut8),ENSMUSG00000021710(Nln),ENSMUSG00000022684(Bfar),ENSMUSG00000024400(Wdr33),ENSMUSG00000026737(Pip4k2a),ENSMUSG00000027799(Nbea),ENSMUSG00000028347(Tmeff1),ENSMUSG00000030849(Fgfr2),ENSMUSG000…
BP	GO:0032526	response to retinoic acid	1	106	0.342292028	0.518655284	ENSMUSG00000030849(Fgfr2)
BP	GO:0070301	cellular response to hydrogen peroxide	1	106	0.342292028	0.518655284	ENSMUSG00000036273(Lrrk2)
BP	GO:0071868	cellular response to monoamine stimulus	1	106	0.342292028	0.518655284	ENSMUSG00000036273(Lrrk2)
BP	GO:0071870	cellular response to catecholamine stimulus	1	106	0.342292028	0.518655284	ENSMUSG00000036273(Lrrk2)
BP	GO:0000904	cell morphogenesis involved in differentiation	4	752	0.343360326	0.519604671	ENSMUSG00000028347(Tmeff1),ENSMUSG00000036273(Lrrk2),ENSMUSG00000060681(Slc9a6),ENSMUSG00000074785(Plxnc1)
CC	GO:0005759	mitochondrial matrix	2	334	0.343403361	0.519604671	ENSMUSG00000021420(Fars2),ENSMUSG00000036273(Lrrk2)
BP	GO:0051128	regulation of cellular component organization	11	2401	0.343533503	0.519604671	ENSMUSG00000000538(Tom1l2),ENSMUSG00000002365(Snx9),ENSMUSG00000010517(Faf1),ENSMUSG00000021180(Rps6ka5),ENSMUSG00000026737(Pip4k2a),ENSMUSG00000026933(Camsap1),ENSMUSG00000030655(Smg1),ENSMUSG00000036273(Lrrk2),ENSMUSG00000062542(Syt9),ENSMUSG00000071424(Grid2),ENSMUSG00000074785(Plxnc1)
BP	GO:0012501	programmed cell death	9	1924	0.344528431	0.519808216	ENSMUSG00000010517(Faf1),ENSMUSG00000020230(Prmt2),ENSMUSG00000022684(Bfar),ENSMUSG00000022961(Son),ENSMUSG00000031511(Arhgef7),ENSMUSG00000036273(Lrrk2),ENSMUSG00000039130(Zc3hc1),ENSMUSG00000057522(Spop),ENSMUSG00000071424(Grid2)
BP	GO:0007417	central nervous system development	5	983	0.34464719	0.519808216	ENSMUSG00000001911(Nfix),ENSMUSG00000024238(Zeb1),ENSMUSG00000032238(Rora),ENSMUSG00000036273(Lrrk2),ENSMUSG00000071424(Grid2)
BP	GO:0006275	regulation of DNA replication	1	107	0.344893441	0.519808216	ENSMUSG00000010517(Faf1)
BP	GO:0006805	xenobiotic metabolic process	1	107	0.344893441	0.519808216	ENSMUSG00000032238(Rora)
BP	GO:0048661	positive regulation of smooth muscle cell proliferation	1	107	0.344893441	0.519808216	ENSMUSG00000030849(Fgfr2)
MF	GO:0019783	ubiquitin-like protein-specific protease activity	1	107	0.345137004	0.519808216	ENSMUSG00000030967(Zranb1)
BP	GO:0048562	embryonic organ morphogenesis	2	310	0.345267819	0.519808216	ENSMUSG00000024238(Zeb1),ENSMUSG00000030849(Fgfr2)
CC	GO:0000139	Golgi membrane	3	572	0.345308496	0.519808216	ENSMUSG00000021065(Fut8),ENSMUSG00000035933(Cog5),ENSMUSG00000036273(Lrrk2)
BP	GO:0051049	regulation of transport	9	1928	0.346804367	0.521750191	ENSMUSG00000020866(Cacna1g),ENSMUSG00000031511(Arhgef7),ENSMUSG00000036273(Lrrk2),ENSMUSG00000040652(Oaz2),ENSMUSG00000040929(Rfx3),ENSMUSG00000041765(Ubac2),ENSMUSG00000042207(Kdm5b),ENSMUSG00000058248(Kcnh1),ENSMUSG00000062542(Syt9)
BP	GO:0034440	lipid oxidation	1	108	0.347484692	0.522463638	ENSMUSG00000020777(Acox1)
BP	GO:0006351	transcription, DNA-templated	15	3381	0.348937442	0.523949802	ENSMUSG00000001911(Nfix),ENSMUSG00000010517(Faf1),ENSMUSG00000020230(Prmt2),ENSMUSG00000021180(Rps6ka5),ENSMUSG00000024238(Zeb1),ENSMUSG00000028565(Nfia),ENSMUSG00000030386(Zfp606),ENSMUSG00000032238(Rora),ENSMUSG00000037674(Rfx7),ENSMUSG00000040929(Rfx3),ENSMUSG00000042207(Kdm5b),ENSMUSG00000045215(Asxl3),ENSMUSG00000057522(Spop),ENSMUSG00000069729(Arid1b),ENSMUSG00000079509(Zfx)
BP	GO:0030518	intracellular steroid hormone receptor signaling pathway	1	109	0.350065819	0.523949802	ENSMUSG00000020230(Prmt2)
BP	GO:0071867	response to monoamine	1	109	0.350065819	0.523949802	ENSMUSG00000036273(Lrrk2)
BP	GO:0071869	response to catecholamine	1	109	0.350065819	0.523949802	ENSMUSG00000036273(Lrrk2)
BP	GO:1901890	positive regulation of cell junction assembly	1	109	0.350065819	0.523949802	ENSMUSG00000071424(Grid2)
BP	GO:2000177	regulation of neural precursor cell proliferation	1	109	0.350065819	0.523949802	ENSMUSG00000036273(Lrrk2)
CC	GO:0098889	intrinsic component of presynaptic membrane	1	118	0.350219158	0.523949802	ENSMUSG00000058248(Kcnh1)
MF	GO:0005496	steroid binding	1	109	0.350311999	0.523949802	ENSMUSG00000032238(Rora)
BP	GO:1901576	organic substance biosynthetic process	24	5598	0.350333299	0.523949802	ENSMUSG00000001911(Nfix),ENSMUSG00000010517(Faf1),ENSMUSG00000020230(Prmt2),ENSMUSG00000021065(Fut8),ENSMUSG00000021180(Rps6ka5),ENSMUSG00000021420(Fars2),ENSMUSG00000021710(Nln),ENSMUSG00000024238(Zeb1),ENSMUSG00000028565(Nfia),ENSMUSG00000030386(Zfp606),ENSMUSG00000031220(Awat2),ENSMUSG00000032238(Rora),ENSMUSG00000032594(Ip6k1),ENSMUSG00000032854(Ugt8a),ENSMUSG00000036273(Lrrk2),ENSMUSG0000003…
BP	GO:0006986	response to unfolded protein	1	110	0.352636862	0.526153293	ENSMUSG00000022684(Bfar)
BP	GO:0018107	peptidyl-threonine phosphorylation	1	110	0.352636862	0.526153293	ENSMUSG00000036273(Lrrk2)
BP	GO:0043255	regulation of carbohydrate biosynthetic process	1	110	0.352636862	0.526153293	ENSMUSG00000021710(Nln)
BP	GO:0051952	regulation of amine transport	1	110	0.352636862	0.526153293	ENSMUSG00000062542(Syt9)
CC	GO:0030136	clathrin-coated vesicle	1	120	0.354963684	0.529313494	ENSMUSG00000002365(Snx9)
BP	GO:0002286	T cell activation involved in immune response	1	111	0.355197859	0.529351306	ENSMUSG00000032238(Rora)
CC	GO:0000786	nucleosome	1	121	0.357323113	0.531590464	ENSMUSG00000034801(Sos2)
CC	GO:0031410	cytoplasmic vesicle	8	1848	0.357483774	0.531590464	ENSMUSG00000002365(Snx9),ENSMUSG00000020590(Snx13),ENSMUSG00000026721(Rabgap1l),ENSMUSG00000036273(Lrrk2),ENSMUSG00000058248(Kcnh1),ENSMUSG00000060090(Rp2),ENSMUSG00000060681(Slc9a6),ENSMUSG00000062542(Syt9)
BP	GO:0051051	negative regulation of transport	3	540	0.357562132	0.531590464	ENSMUSG00000036273(Lrrk2),ENSMUSG00000040652(Oaz2),ENSMUSG00000041765(Ubac2)
BP	GO:0007498	mesoderm development	1	112	0.357748849	0.531590464	ENSMUSG00000030849(Fgfr2)
BP	GO:0048024	regulation of mRNA splicing, via spliceosome	1	112	0.357748849	0.531590464	ENSMUSG00000022961(Son)
MF	GO:0005262	calcium channel activity	1	112	0.357998849	0.531650312	ENSMUSG00000020866(Cacna1g)
BP	GO:0002521	leukocyte differentiation	3	541	0.358640115	0.5322464	ENSMUSG00000024238(Zeb1),ENSMUSG00000032238(Rora),ENSMUSG00000034801(Sos2)
BP	GO:0002793	positive regulation of peptide secretion	2	320	0.35954045	0.5322464	ENSMUSG00000031511(Arhgef7),ENSMUSG00000036273(Lrrk2)
BP	GO:0044281	small molecule metabolic process	8	1711	0.359553582	0.5322464	ENSMUSG00000020777(Acox1),ENSMUSG00000021065(Fut8),ENSMUSG00000021420(Fars2),ENSMUSG00000021710(Nln),ENSMUSG00000031220(Awat2),ENSMUSG00000032238(Rora),ENSMUSG00000032594(Ip6k1),ENSMUSG00000036273(Lrrk2)
CC	GO:0072686	mitotic spindle	1	122	0.359674025	0.5322464	ENSMUSG00000028030(Tbck)
BP	GO:0055086	nucleobase-containing small molecule metabolic process	3	542	0.359717888	0.5322464	ENSMUSG00000021065(Fut8),ENSMUSG00000032238(Rora),ENSMUSG00000036273(Lrrk2)
CC	GO:0097708	intracellular vesicle	8	1852	0.359741111	0.5322464	ENSMUSG00000002365(Snx9),ENSMUSG00000020590(Snx13),ENSMUSG00000026721(Rabgap1l),ENSMUSG00000036273(Lrrk2),ENSMUSG00000058248(Kcnh1),ENSMUSG00000060090(Rp2),ENSMUSG00000060681(Slc9a6),ENSMUSG00000062542(Syt9)
BP	GO:0009141	nucleoside triphosphate metabolic process	1	113	0.360289871	0.5322464	ENSMUSG00000036273(Lrrk2)
BP	GO:0048814	regulation of dendrite morphogenesis	1	113	0.360289871	0.5322464	ENSMUSG00000036273(Lrrk2)
BP	GO:1904019	epithelial cell apoptotic process	1	113	0.360289871	0.5322464	ENSMUSG00000057522(Spop)
MF	GO:0016922	nuclear receptor binding	1	113	0.360541118	0.532307358	ENSMUSG00000020230(Prmt2)
BP	GO:0019953	sexual reproduction	5	1004	0.361197193	0.532965591	ENSMUSG00000020777(Acox1),ENSMUSG00000036273(Lrrk2),ENSMUSG00000040850(Psme4),ENSMUSG00000042207(Kdm5b),ENSMUSG00000079509(Zfx)
BP	GO:0006888	endoplasmic reticulum to Golgi vesicle-mediated transport	1	114	0.362820963	0.534739036	ENSMUSG00000036273(Lrrk2)
BP	GO:0014902	myotube differentiation	1	114	0.362820963	0.534739036	ENSMUSG00000021710(Nln)
BP	GO:0033674	positive regulation of kinase activity	3	546	0.364026725	0.536151728	ENSMUSG00000002365(Snx9),ENSMUSG00000033417(Cacul1),ENSMUSG00000036273(Lrrk2)
MF	GO:0005261	cation channel activity	2	323	0.364202475	0.536151728	ENSMUSG00000020866(Cacna1g),ENSMUSG00000058248(Kcnh1)
BP	GO:0006997	nucleus organization	1	115	0.365342164	0.536272371	ENSMUSG00000040850(Psme4)
BP	GO:0031398	positive regulation of protein ubiquitination	1	115	0.365342164	0.536272371	ENSMUSG00000036273(Lrrk2)
BP	GO:0051153	regulation of striated muscle cell differentiation	1	115	0.365342164	0.536272371	ENSMUSG00000021710(Nln)
BP	GO:1990823	response to leukemia inhibitory factor	1	115	0.365342164	0.536272371	ENSMUSG00000042207(Kdm5b)
BP	GO:1990830	cellular response to leukemia inhibitory factor	1	115	0.365342164	0.536272371	ENSMUSG00000042207(Kdm5b)
BP	GO:0070925	organelle assembly	4	777	0.365861595	0.536724041	ENSMUSG00000026737(Pip4k2a),ENSMUSG00000036273(Lrrk2),ENSMUSG00000040929(Rfx3),ENSMUSG00000071424(Grid2)
CC	GO:0098588	bounding membrane of organelle	7	1606	0.366839707	0.537847691	ENSMUSG00000020777(Acox1),ENSMUSG00000021065(Fut8),ENSMUSG00000035933(Cog5),ENSMUSG00000036273(Lrrk2),ENSMUSG00000058248(Kcnh1),ENSMUSG00000060681(Slc9a6),ENSMUSG00000062542(Syt9)
BP	GO:0000187	activation of MAPK activity	1	116	0.367853511	0.538399914	ENSMUSG00000036273(Lrrk2)
BP	GO:0001704	formation of primary germ layer	1	116	0.367853511	0.538399914	ENSMUSG00000030849(Fgfr2)
BP	GO:0008033	tRNA processing	1	116	0.367853511	0.538399914	ENSMUSG00000021420(Fars2)
MF	GO:0140101	catalytic activity, acting on a tRNA	1	116	0.368108415	0.538462107	ENSMUSG00000021420(Fars2)
CC	GO:1902494	catalytic complex	6	1353	0.369447473	0.538476685	ENSMUSG00000018412(Kansl1),ENSMUSG00000040850(Psme4),ENSMUSG00000042207(Kdm5b),ENSMUSG00000057522(Spop),ENSMUSG00000069729(Arid1b),ENSMUSG00000074088(Snrnp40)
BP	GO:0048511	rhythmic process	2	327	0.369466471	0.538476685	ENSMUSG00000032238(Rora),ENSMUSG00000042207(Kdm5b)
BP	GO:0051172	negative regulation of nitrogen compound metabolic process	11	2452	0.369904149	0.538476685	ENSMUSG00000001911(Nfix),ENSMUSG00000020230(Prmt2),ENSMUSG00000021180(Rps6ka5),ENSMUSG00000024238(Zeb1),ENSMUSG00000028565(Nfia),ENSMUSG00000034573(Ptpn13),ENSMUSG00000036273(Lrrk2),ENSMUSG00000040929(Rfx3),ENSMUSG00000041765(Ubac2),ENSMUSG00000042207(Kdm5b),ENSMUSG00000057522(Spop)
BP	GO:0015837	amine transport	1	117	0.370355044	0.538476685	ENSMUSG00000062542(Syt9)
BP	GO:0051261	protein depolymerization	1	117	0.370355044	0.538476685	ENSMUSG00000026933(Camsap1)
BP	GO:0051963	regulation of synapse assembly	1	117	0.370355044	0.538476685	ENSMUSG00000071424(Grid2)
BP	GO:1901657	glycosyl compound metabolic process	1	117	0.370355044	0.538476685	ENSMUSG00000036273(Lrrk2)
BP	GO:1903827	regulation of cellular protein localization	3	552	0.370482395	0.538476685	ENSMUSG00000036273(Lrrk2),ENSMUSG00000040652(Oaz2),ENSMUSG00000041765(Ubac2)
MF	GO:0005267	potassium channel activity	1	117	0.37061114	0.538476685	ENSMUSG00000058248(Kcnh1)
MF	GO:0030594	neurotransmitter receptor activity	1	117	0.37061114	0.538476685	ENSMUSG00000071424(Grid2)
BP	GO:0007178	transmembrane receptor protein serine/threonine kinase signaling pathway	2	328	0.3708798	0.538476685	ENSMUSG00000021065(Fut8),ENSMUSG00000024238(Zeb1)
BP	GO:0042063	gliogenesis	2	328	0.3708798	0.538476685	ENSMUSG00000001911(Nfix),ENSMUSG00000031511(Arhgef7)
BP	GO:0050727	regulation of inflammatory response	2	328	0.3708798	0.538476685	ENSMUSG00000032238(Rora),ENSMUSG00000036273(Lrrk2)
BP	GO:0050793	regulation of developmental process	12	2698	0.37139909	0.538921976	ENSMUSG00000021710(Nln),ENSMUSG00000024238(Zeb1),ENSMUSG00000026933(Camsap1),ENSMUSG00000030967(Zranb1),ENSMUSG00000032238(Rora),ENSMUSG00000034801(Sos2),ENSMUSG00000036053(Fmnl2),ENSMUSG00000036273(Lrrk2),ENSMUSG00000040929(Rfx3),ENSMUSG00000042207(Kdm5b),ENSMUSG00000071424(Grid2),ENSMUSG00000074785(Plxnc1)
MF	GO:0000981	DNA-binding transcription factor activity, RNA polymerase II-specific	4	783	0.371879249	0.539310009	ENSMUSG00000001911(Nfix),ENSMUSG00000024238(Zeb1),ENSMUSG00000028565(Nfia),ENSMUSG00000032238(Rora)
BP	GO:0097659	nucleic acid-templated transcription	15	3433	0.372242437	0.539478673	ENSMUSG00000001911(Nfix),ENSMUSG00000010517(Faf1),ENSMUSG00000020230(Prmt2),ENSMUSG00000021180(Rps6ka5),ENSMUSG00000024238(Zeb1),ENSMUSG00000028565(Nfia),ENSMUSG00000030386(Zfp606),ENSMUSG00000032238(Rora),ENSMUSG00000037674(Rfx7),ENSMUSG00000040929(Rfx3),ENSMUSG00000042207(Kdm5b),ENSMUSG00000045215(Asxl3),ENSMUSG00000057522(Spop),ENSMUSG00000069729(Arid1b),ENSMUSG00000079509(Zfx)
BP	GO:0007368	determination of left/right symmetry	1	118	0.372846799	0.539478673	ENSMUSG00000040929(Rfx3)
BP	GO:0031929	TOR signaling	1	118	0.372846799	0.539478673	ENSMUSG00000028030(Tbck)
BP	GO:0032368	regulation of lipid transport	1	118	0.372846799	0.539478673	ENSMUSG00000042207(Kdm5b)
BP	GO:0060322	head development	4	785	0.373062417	0.539482731	ENSMUSG00000001911(Nfix),ENSMUSG00000032238(Rora),ENSMUSG00000036273(Lrrk2),ENSMUSG00000071424(Grid2)
BP	GO:0010769	regulation of cell morphogenesis involved in differentiation	2	330	0.373702825	0.539792969	ENSMUSG00000036273(Lrrk2),ENSMUSG00000074785(Plxnc1)
BP	GO:0043010	camera-type eye development	2	330	0.373702825	0.539792969	ENSMUSG00000024238(Zeb1),ENSMUSG00000042207(Kdm5b)
BP	GO:0018210	peptidyl-threonine modification	1	119	0.375328814	0.540601446	ENSMUSG00000036273(Lrrk2)
BP	GO:0034754	cellular hormone metabolic process	1	119	0.375328814	0.540601446	ENSMUSG00000031220(Awat2)
BP	GO:0072329	monocarboxylic acid catabolic process	1	119	0.375328814	0.540601446	ENSMUSG00000020777(Acox1)
BP	GO:1903052	positive regulation of proteolysis involved in cellular protein catabolic process	1	119	0.375328814	0.540601446	ENSMUSG00000036273(Lrrk2)
BP	GO:1903409	reactive oxygen species biosynthetic process	1	119	0.375328814	0.540601446	ENSMUSG00000032238(Rora)
MF	GO:0016410	N-acyltransferase activity	1	119	0.375587254	0.540666491	ENSMUSG00000018412(Kansl1)
CC	GO:0044815	DNA packaging complex	1	129	0.375894509	0.540801692	ENSMUSG00000034801(Sos2)
BP	GO:0008585	female gonad development	1	120	0.377801128	0.541628356	ENSMUSG00000079509(Zfx)
BP	GO:0016579	protein deubiquitination	1	120	0.377801128	0.541628356	ENSMUSG00000030967(Zranb1)
BP	GO:0045807	positive regulation of endocytosis	1	120	0.377801128	0.541628356	ENSMUSG00000036273(Lrrk2)
BP	GO:0090277	positive regulation of peptide hormone secretion	1	120	0.377801128	0.541628356	ENSMUSG00000031511(Arhgef7)
BP	GO:0006066	alcohol metabolic process	2	333	0.377928098	0.541628356	ENSMUSG00000031220(Awat2),ENSMUSG00000032594(Ip6k1)
MF	GO:0016407	acetyltransferase activity	1	120	0.37806072	0.541628356	ENSMUSG00000018412(Kansl1)
BP	GO:0032774	RNA biosynthetic process	15	3446	0.378116093	0.541628356	ENSMUSG00000001911(Nfix),ENSMUSG00000010517(Faf1),ENSMUSG00000020230(Prmt2),ENSMUSG00000021180(Rps6ka5),ENSMUSG00000024238(Zeb1),ENSMUSG00000028565(Nfia),ENSMUSG00000030386(Zfp606),ENSMUSG00000032238(Rora),ENSMUSG00000037674(Rfx7),ENSMUSG00000040929(Rfx3),ENSMUSG00000042207(Kdm5b),ENSMUSG00000045215(Asxl3),ENSMUSG00000057522(Spop),ENSMUSG00000069729(Arid1b),ENSMUSG00000079509(Zfx)
CC	GO:0000776	kinetochore	1	130	0.378178379	0.541628356	ENSMUSG00000018412(Kansl1)
BP	GO:1901360	organic cyclic compound metabolic process	24	5674	0.378652358	0.542000975	ENSMUSG00000001911(Nfix),ENSMUSG00000010517(Faf1),ENSMUSG00000020230(Prmt2),ENSMUSG00000021065(Fut8),ENSMUSG00000021180(Rps6ka5),ENSMUSG00000021420(Fars2),ENSMUSG00000022961(Son),ENSMUSG00000024238(Zeb1),ENSMUSG00000024400(Wdr33),ENSMUSG00000028565(Nfia),ENSMUSG00000030386(Zfp606),ENSMUSG00000030655(Smg1),ENSMUSG00000032238(Rora),ENSMUSG00000036273(Lrrk2),ENSMUSG00000037674(Rfx7),ENSMUSG000000408…
MF	GO:0015318	inorganic molecular entity transmembrane transporter activity	4	791	0.379083295	0.542311599	ENSMUSG00000020866(Cacna1g),ENSMUSG00000058248(Kcnh1),ENSMUSG00000060681(Slc9a6),ENSMUSG00000071424(Grid2)
BP	GO:0003158	endothelium development	1	121	0.380263776	0.542775154	ENSMUSG00000024238(Zeb1)
BP	GO:0031109	microtubule polymerization or depolymerization	1	121	0.380263776	0.542775154	ENSMUSG00000026933(Camsap1)
BP	GO:0043244	regulation of protein-containing complex disassembly	1	121	0.380263776	0.542775154	ENSMUSG00000026933(Camsap1)
BP	GO:0048284	organelle fusion	1	121	0.380263776	0.542775154	ENSMUSG00000062542(Syt9)
MF	GO:0015631	tubulin binding	2	336	0.382554578	0.545361872	ENSMUSG00000026933(Camsap1),ENSMUSG00000036273(Lrrk2)
BP	GO:0033559	unsaturated fatty acid metabolic process	1	122	0.382716798	0.545361872	ENSMUSG00000020777(Acox1)
CC	GO:0005795	Golgi stack	1	132	0.382721408	0.545361872	ENSMUSG00000021065(Fut8)
BP	GO:0062197	cellular response to chemical stress	2	337	0.383544001	0.545769247	ENSMUSG00000021065(Fut8),ENSMUSG00000036273(Lrrk2)
BP	GO:0009636	response to toxic substance	3	565	0.384431607	0.545769247	ENSMUSG00000030849(Fgfr2),ENSMUSG00000036273(Lrrk2),ENSMUSG00000042207(Kdm5b)
BP	GO:0000723	telomere maintenance	1	123	0.38516023	0.545769247	ENSMUSG00000030655(Smg1)
BP	GO:0006690	icosanoid metabolic process	1	123	0.38516023	0.545769247	ENSMUSG00000020777(Acox1)
BP	GO:0014065	phosphatidylinositol 3-kinase signaling	1	123	0.38516023	0.545769247	ENSMUSG00000034573(Ptpn13)
BP	GO:0019751	polyol metabolic process	1	123	0.38516023	0.545769247	ENSMUSG00000032594(Ip6k1)
BP	GO:0030048	actin filament-based movement	1	123	0.38516023	0.545769247	ENSMUSG00000020866(Cacna1g)
BP	GO:0042471	ear morphogenesis	1	123	0.38516023	0.545769247	ENSMUSG00000024238(Zeb1)
BP	GO:0043200	response to amino acid	1	123	0.38516023	0.545769247	ENSMUSG00000024238(Zeb1)
BP	GO:0046467	membrane lipid biosynthetic process	1	123	0.38516023	0.545769247	ENSMUSG00000032854(Ugt8a)
MF	GO:0015078	proton transmembrane transporter activity	1	123	0.385423202	0.54583677	ENSMUSG00000060681(Slc9a6)
BP	GO:0062012	regulation of small molecule metabolic process	2	339	0.386344116	0.546835475	ENSMUSG00000021710(Nln),ENSMUSG00000032238(Rora)
BP	GO:0008283	cell population proliferation	9	1998	0.386989068	0.547442683	ENSMUSG00000024238(Zeb1),ENSMUSG00000028030(Tbck),ENSMUSG00000030849(Fgfr2),ENSMUSG00000032238(Rora),ENSMUSG00000033417(Cacul1),ENSMUSG00000034801(Sos2),ENSMUSG00000036273(Lrrk2),ENSMUSG00000042207(Kdm5b),ENSMUSG00000058248(Kcnh1)
CC	GO:0005814	centriole	1	134	0.387231685	0.54748038	ENSMUSG00000060090(Rp2)
BP	GO:0019220	regulation of phosphate metabolic process	8	1757	0.387678744	0.54780692	ENSMUSG00000002365(Snx9),ENSMUSG00000021180(Rps6ka5),ENSMUSG00000030849(Fgfr2),ENSMUSG00000033417(Cacul1),ENSMUSG00000034101(Ctnnd1),ENSMUSG00000034573(Ptpn13),ENSMUSG00000036273(Lrrk2),ENSMUSG00000101645(Gm28635)
BP	GO:0051174	regulation of phosphorus metabolic process	8	1758	0.388292245	0.548368157	ENSMUSG00000002365(Snx9),ENSMUSG00000021180(Rps6ka5),ENSMUSG00000030849(Fgfr2),ENSMUSG00000033417(Cacul1),ENSMUSG00000034101(Ctnnd1),ENSMUSG00000034573(Ptpn13),ENSMUSG00000036273(Lrrk2),ENSMUSG00000101645(Gm28635)
BP	GO:0034762	regulation of transmembrane transport	3	569	0.38871136	0.548654397	ENSMUSG00000020866(Cacna1g),ENSMUSG00000040652(Oaz2),ENSMUSG00000058248(Kcnh1)
BP	GO:0002065	columnar/cuboidal epithelial cell differentiation	1	125	0.39001847	0.549581335	ENSMUSG00000040929(Rfx3)
BP	GO:0032200	telomere organization	1	125	0.39001847	0.549581335	ENSMUSG00000030655(Smg1)
BP	GO:0046545	development of primary female sexual characteristics	1	125	0.39001847	0.549581335	ENSMUSG00000079509(Zfx)
MF	GO:0047485	protein N-terminus binding	1	125	0.390283633	0.549649449	ENSMUSG00000020777(Acox1)
CC	GO:0010008	endosome membrane	2	371	0.391809757	0.551352964	ENSMUSG00000058248(Kcnh1),ENSMUSG00000060681(Slc9a6)
BP	GO:0009150	purine ribonucleotide metabolic process	2	343	0.391928222	0.551352964	ENSMUSG00000032238(Rora),ENSMUSG00000036273(Lrrk2)
BP	GO:0009058	biosynthetic process	24	5710	0.39225167	0.551501932	ENSMUSG00000001911(Nfix),ENSMUSG00000010517(Faf1),ENSMUSG00000020230(Prmt2),ENSMUSG00000021065(Fut8),ENSMUSG00000021180(Rps6ka5),ENSMUSG00000021420(Fars2),ENSMUSG00000021710(Nln),ENSMUSG00000024238(Zeb1),ENSMUSG00000028565(Nfia),ENSMUSG00000030386(Zfp606),ENSMUSG00000031220(Awat2),ENSMUSG00000032238(Rora),ENSMUSG00000032594(Ip6k1),ENSMUSG00000032854(Ugt8a),ENSMUSG00000036273(Lrrk2),ENSMUSG0000003…
BP	GO:1901137	carbohydrate derivative biosynthetic process	3	573	0.392984555	0.552226079	ENSMUSG00000021065(Fut8),ENSMUSG00000032854(Ugt8a),ENSMUSG00000073792(Alg6)
BP	GO:0009855	determination of bilateral symmetry	1	127	0.394838793	0.553910537	ENSMUSG00000040929(Rfx3)
BP	GO:0048593	camera-type eye morphogenesis	1	127	0.394838793	0.553910537	ENSMUSG00000024238(Zeb1)
BP	GO:0060048	cardiac muscle contraction	1	127	0.394838793	0.553910537	ENSMUSG00000020866(Cacna1g)
CC	GO:0043235	receptor complex	2	374	0.395670408	0.554532324	ENSMUSG00000071424(Grid2),ENSMUSG00000074785(Plxnc1)
BP	GO:0034470	ncRNA processing	2	346	0.396101846	0.554532324	ENSMUSG00000021420(Fars2),ENSMUSG00000057234(Mettl15)
MF	GO:0022890	inorganic cation transmembrane transporter activity	3	576	0.39672238	0.554532324	ENSMUSG00000020866(Cacna1g),ENSMUSG00000058248(Kcnh1),ENSMUSG00000060681(Slc9a6)
BP	GO:0022603	regulation of anatomical structure morphogenesis	5	1049	0.396744281	0.554532324	ENSMUSG00000026933(Camsap1),ENSMUSG00000030967(Zranb1),ENSMUSG00000036053(Fmnl2),ENSMUSG00000036273(Lrrk2),ENSMUSG00000074785(Plxnc1)
BP	GO:0060284	regulation of cell development	5	1049	0.396744281	0.554532324	ENSMUSG00000024238(Zeb1),ENSMUSG00000036273(Lrrk2),ENSMUSG00000040929(Rfx3),ENSMUSG00000071424(Grid2),ENSMUSG00000074785(Plxnc1)
BP	GO:0009799	specification of symmetry	1	128	0.397234827	0.554532324	ENSMUSG00000040929(Rfx3)
BP	GO:0042177	negative regulation of protein catabolic process	1	128	0.397234827	0.554532324	ENSMUSG00000041765(Ubac2)
BP	GO:0051092	positive regulation of NF-kappaB transcription factor activity	1	128	0.397234827	0.554532324	ENSMUSG00000021180(Rps6ka5)
BP	GO:0005975	carbohydrate metabolic process	3	577	0.397250769	0.554532324	ENSMUSG00000021710(Nln),ENSMUSG00000032238(Rora),ENSMUSG00000032594(Ip6k1)
MF	GO:0015276	ligand-gated ion channel activity	1	128	0.397503179	0.554579284	ENSMUSG00000071424(Grid2)
BP	GO:0007155	cell adhesion	6	1290	0.397759658	0.554631866	ENSMUSG00000010517(Faf1),ENSMUSG00000034101(Ctnnd1),ENSMUSG00000052062(Pard3b),ENSMUSG00000071424(Grid2),ENSMUSG00000074785(Plxnc1),ENSMUSG00000101645(Gm28635)
CC	GO:0005798	Golgi-associated vesicle	1	139	0.398365613	0.555090673	ENSMUSG00000036273(Lrrk2)
BP	GO:0060627	regulation of vesicle-mediated transport	3	579	0.399381128	0.555090673	ENSMUSG00000020866(Cacna1g),ENSMUSG00000036273(Lrrk2),ENSMUSG00000062542(Syt9)
BP	GO:0001539	cilium or flagellum-dependent cell motility	1	129	0.399621491	0.555090673	ENSMUSG00000040929(Rfx3)
BP	GO:0006665	sphingolipid metabolic process	1	129	0.399621491	0.555090673	ENSMUSG00000032854(Ugt8a)
BP	GO:0032273	positive regulation of protein polymerization	1	129	0.399621491	0.555090673	ENSMUSG00000002365(Snx9)
BP	GO:0032434	regulation of proteasomal ubiquitin-dependent protein catabolic process	1	129	0.399621491	0.555090673	ENSMUSG00000036273(Lrrk2)
BP	GO:0060285	cilium-dependent cell motility	1	129	0.399621491	0.555090673	ENSMUSG00000040929(Rfx3)
MF	GO:0015085	calcium ion transmembrane transporter activity	1	129	0.399890881	0.55516067	ENSMUSG00000020866(Cacna1g)
CC	GO:0030133	transport vesicle	2	378	0.400801101	0.556119754	ENSMUSG00000036273(Lrrk2),ENSMUSG00000062542(Syt9)
BP	GO:0098739	import across plasma membrane	1	130	0.401998821	0.556867219	ENSMUSG00000060681(Slc9a6)
BP	GO:0106106	cold-induced thermogenesis	1	130	0.401998821	0.556867219	ENSMUSG00000032594(Ip6k1)
BP	GO:0120161	regulation of cold-induced thermogenesis	1	130	0.401998821	0.556867219	ENSMUSG00000032594(Ip6k1)
BP	GO:0072089	stem cell proliferation	1	131	0.404366853	0.559301007	ENSMUSG00000036273(Lrrk2)
BP	GO:0045321	leukocyte activation	4	820	0.404490125	0.559301007	ENSMUSG00000024238(Zeb1),ENSMUSG00000032238(Rora),ENSMUSG00000034801(Sos2),ENSMUSG00000036273(Lrrk2)
BP	GO:0051050	positive regulation of transport	5	1059	0.404636795	0.559301007	ENSMUSG00000020866(Cacna1g),ENSMUSG00000031511(Arhgef7),ENSMUSG00000036273(Lrrk2),ENSMUSG00000040652(Oaz2),ENSMUSG00000062542(Syt9)
MF	GO:0022834	ligand-gated channel activity	1	131	0.404638283	0.559301007	ENSMUSG00000071424(Grid2)
CC	GO:0036064	ciliary basal body	1	142	0.404949908	0.559426712	ENSMUSG00000060090(Rp2)
BP	GO:0022610	biological adhesion	6	1301	0.405617263	0.559977494	ENSMUSG00000010517(Faf1),ENSMUSG00000034101(Ctnnd1),ENSMUSG00000052062(Pard3b),ENSMUSG00000071424(Grid2),ENSMUSG00000074785(Plxnc1),ENSMUSG00000101645(Gm28635)
BP	GO:0050678	regulation of epithelial cell proliferation	2	353	0.405790397	0.559977494	ENSMUSG00000030849(Fgfr2),ENSMUSG00000042207(Kdm5b)
BP	GO:0035966	response to topologically incorrect protein	1	132	0.406725623	0.560181419	ENSMUSG00000022684(Bfar)
BP	GO:0050729	positive regulation of inflammatory response	1	132	0.406725623	0.560181419	ENSMUSG00000036273(Lrrk2)
BP	GO:0006935	chemotaxis	3	586	0.406822088	0.560181419	ENSMUSG00000028347(Tmeff1),ENSMUSG00000035954(Dock4),ENSMUSG00000074785(Plxnc1)
BP	GO:0010975	regulation of neuron projection development	3	586	0.406822088	0.560181419	ENSMUSG00000036273(Lrrk2),ENSMUSG00000071424(Grid2),ENSMUSG00000074785(Plxnc1)
MF	GO:0140098	catalytic activity, acting on RNA	2	354	0.407595546	0.560941753	ENSMUSG00000021420(Fars2),ENSMUSG00000057234(Mettl15)
BP	GO:0009306	protein secretion	3	587	0.407883056	0.561032852	ENSMUSG00000036273(Lrrk2),ENSMUSG00000040929(Rfx3),ENSMUSG00000062542(Syt9)
BP	GO:1901214	regulation of neuron death	2	355	0.408545357	0.561154793	ENSMUSG00000036273(Lrrk2),ENSMUSG00000071424(Grid2)
BP	GO:0035592	establishment of protein localization to extracellular region	3	588	0.408943499	0.561154793	ENSMUSG00000036273(Lrrk2),ENSMUSG00000040929(Rfx3),ENSMUSG00000062542(Syt9)
BP	GO:0001508	action potential	1	133	0.409075167	0.561154793	ENSMUSG00000020866(Cacna1g)
BP	GO:0048675	axon extension	1	133	0.409075167	0.561154793	ENSMUSG00000060681(Slc9a6)
CC	GO:0005777	peroxisome	1	144	0.409299887	0.561154793	ENSMUSG00000020777(Acox1)
CC	GO:0042579	microbody	1	144	0.409299887	0.561154793	ENSMUSG00000020777(Acox1)
BP	GO:0009259	ribonucleotide metabolic process	2	356	0.409920588	0.561208772	ENSMUSG00000032238(Rora),ENSMUSG00000036273(Lrrk2)
BP	GO:0042330	taxis	3	589	0.410003411	0.561208772	ENSMUSG00000028347(Tmeff1),ENSMUSG00000035954(Dock4),ENSMUSG00000074785(Plxnc1)
BP	GO:0044057	regulation of system process	3	589	0.410003411	0.561208772	ENSMUSG00000020866(Cacna1g),ENSMUSG00000035954(Dock4),ENSMUSG00000036273(Lrrk2)
MF	GO:0033218	amide binding	2	356	0.410348988	0.561378674	ENSMUSG00000021710(Nln),ENSMUSG00000058704(Memo1)
BP	GO:0001837	epithelial to mesenchymal transition	1	134	0.41141552	0.561992967	ENSMUSG00000030849(Fgfr2)
BP	GO:0045598	regulation of fat cell differentiation	1	134	0.41141552	0.561992967	ENSMUSG00000032238(Rora)
CC	GO:0099634	postsynaptic specialization membrane	1	145	0.411463095	0.561992967	ENSMUSG00000071424(Grid2)
MF	GO:0031072	heat shock protein binding	1	134	0.41168992	0.561999971	ENSMUSG00000010517(Faf1)
BP	GO:0033554	cellular response to stress	8	1797	0.412254108	0.562467257	ENSMUSG00000021065(Fut8),ENSMUSG00000022684(Bfar),ENSMUSG00000030655(Smg1),ENSMUSG00000032238(Rora),ENSMUSG00000036273(Lrrk2),ENSMUSG00000040850(Psme4),ENSMUSG00000041765(Ubac2),ENSMUSG00000057522(Spop)
BP	GO:0070887	cellular response to chemical stimulus	13	3028	0.413196002	0.563383913	ENSMUSG00000020230(Prmt2),ENSMUSG00000021065(Fut8),ENSMUSG00000021180(Rps6ka5),ENSMUSG00000022684(Bfar),ENSMUSG00000024238(Zeb1),ENSMUSG00000030849(Fgfr2),ENSMUSG00000032238(Rora),ENSMUSG00000035954(Dock4),ENSMUSG00000036273(Lrrk2),ENSMUSG00000042207(Kdm5b),ENSMUSG00000058248(Kcnh1),ENSMUSG00000060681(Slc9a6),ENSMUSG00000062542(Syt9)
BP	GO:0034763	negative regulation of transmembrane transport	1	135	0.413746719	0.563383913	ENSMUSG00000040652(Oaz2)
BP	GO:0001101	response to acid chemical	2	359	0.414037172	0.563383913	ENSMUSG00000024238(Zeb1),ENSMUSG00000030849(Fgfr2)
BP	GO:0009100	glycoprotein metabolic process	2	359	0.414037172	0.563383913	ENSMUSG00000021065(Fut8),ENSMUSG00000073792(Alg6)
BP	GO:0019216	regulation of lipid metabolic process	2	359	0.414037172	0.563383913	ENSMUSG00000032238(Rora),ENSMUSG00000045215(Asxl3)
BP	GO:0000278	mitotic cell cycle	4	831	0.414322102	0.563469167	ENSMUSG00000000538(Tom1l2),ENSMUSG00000002365(Snx9),ENSMUSG00000022961(Son),ENSMUSG00000033417(Cacul1)
BP	GO:0032102	negative regulation of response to external stimulus	2	360	0.415406299	0.564640733	ENSMUSG00000032238(Rora),ENSMUSG00000071424(Grid2)
BP	GO:0050680	negative regulation of epithelial cell proliferation	1	136	0.416068798	0.565194362	ENSMUSG00000030849(Fgfr2)
BP	GO:0071692	protein localization to extracellular region	3	595	0.416351388	0.565194362	ENSMUSG00000036273(Lrrk2),ENSMUSG00000040929(Rfx3),ENSMUSG00000062542(Syt9)
CC	GO:0005886	plasma membrane	23	5978	0.416482473	0.565194362	ENSMUSG00000002365(Snx9),ENSMUSG00000020866(Cacna1g),ENSMUSG00000021710(Nln),ENSMUSG00000026737(Pip4k2a),ENSMUSG00000027799(Nbea),ENSMUSG00000028347(Tmeff1),ENSMUSG00000030849(Fgfr2),ENSMUSG00000031511(Arhgef7),ENSMUSG00000034101(Ctnnd1),ENSMUSG00000034573(Ptpn13),ENSMUSG00000035954(Dock4),ENSMUSG00000036273(Lrrk2),ENSMUSG00000038014(Fam120a),ENSMUSG00000052062(Pard3b),ENSMUSG00000054843(Atrnl1),…
BP	GO:0035637	multicellular organismal signaling	1	137	0.418381793	0.567164623	ENSMUSG00000020866(Cacna1g)
BP	GO:1903322	positive regulation of protein modification by small protein conjugation or removal	1	137	0.418381793	0.567164623	ENSMUSG00000036273(Lrrk2)
BP	GO:0043624	cellular protein complex disassembly	1	138	0.420685738	0.569983082	ENSMUSG00000026933(Camsap1)
MF	GO:0015075	ion transmembrane transporter activity	4	838	0.421216091	0.570207596	ENSMUSG00000020866(Cacna1g),ENSMUSG00000058248(Kcnh1),ENSMUSG00000060681(Slc9a6),ENSMUSG00000071424(Grid2)
MF	GO:0140297	DNA-binding transcription factor binding	2	364	0.421301312	0.570207596	ENSMUSG00000010517(Faf1),ENSMUSG00000020230(Prmt2)
BP	GO:0019693	ribose phosphate metabolic process	2	365	0.422228519	0.570852958	ENSMUSG00000032238(Rora),ENSMUSG00000036273(Lrrk2)
BP	GO:1902903	regulation of supramolecular fiber organization	2	365	0.422228519	0.570852958	ENSMUSG00000002365(Snx9),ENSMUSG00000026933(Camsap1)
BP	GO:0050728	negative regulation of inflammatory response	1	139	0.422980669	0.570956335	ENSMUSG00000032238(Rora)
BP	GO:0070646	protein modification by small protein removal	1	139	0.422980669	0.570956335	ENSMUSG00000030967(Zranb1)
BP	GO:0071456	cellular response to hypoxia	1	139	0.422980669	0.570956335	ENSMUSG00000032238(Rora)
MF	GO:0004713	protein tyrosine kinase activity	1	139	0.42325978	0.571029028	ENSMUSG00000030849(Fgfr2)
BP	GO:0051234	establishment of localization	19	4544	0.424494643	0.572213845	ENSMUSG00000000538(Tom1l2),ENSMUSG00000002365(Snx9),ENSMUSG00000020590(Snx13),ENSMUSG00000020866(Cacna1g),ENSMUSG00000026721(Rabgap1l),ENSMUSG00000027799(Nbea),ENSMUSG00000031511(Arhgef7),ENSMUSG00000035933(Cog5),ENSMUSG00000036273(Lrrk2),ENSMUSG00000040652(Oaz2),ENSMUSG00000040929(Rfx3),ENSMUSG00000041765(Ubac2),ENSMUSG00000042207(Kdm5b),ENSMUSG00000052062(Pard3b),ENSMUSG00000058248(Kcnh1),ENSMU…
BP	GO:0010605	negative regulation of macromolecule metabolic process	12	2804	0.424793506	0.572213845	ENSMUSG00000001911(Nfix),ENSMUSG00000020230(Prmt2),ENSMUSG00000021180(Rps6ka5),ENSMUSG00000024238(Zeb1),ENSMUSG00000028565(Nfia),ENSMUSG00000030655(Smg1),ENSMUSG00000034573(Ptpn13),ENSMUSG00000036273(Lrrk2),ENSMUSG00000040929(Rfx3),ENSMUSG00000041765(Ubac2),ENSMUSG00000042207(Kdm5b),ENSMUSG00000057522(Spop)
CC	GO:0005694	chromosome	5	1174	0.425196974	0.572213845	ENSMUSG00000018412(Kansl1),ENSMUSG00000034801(Sos2),ENSMUSG00000040929(Rfx3),ENSMUSG00000045215(Asxl3),ENSMUSG00000069729(Arid1b)
BP	GO:0046660	female sex differentiation	1	140	0.425266621	0.572213845	ENSMUSG00000079509(Zfx)
BP	GO:0061025	membrane fusion	1	140	0.425266621	0.572213845	ENSMUSG00000062542(Syt9)
BP	GO:0006163	purine nucleotide metabolic process	2	368	0.426302801	0.572999789	ENSMUSG00000032238(Rora),ENSMUSG00000036273(Lrrk2)
BP	GO:0018205	peptidyl-lysine modification	2	368	0.426302801	0.572999789	ENSMUSG00000018412(Kansl1),ENSMUSG00000021180(Rps6ka5)
BP	GO:0010647	positive regulation of cell communication	8	1821	0.427010143	0.573646376	ENSMUSG00000010517(Faf1),ENSMUSG00000030849(Fgfr2),ENSMUSG00000030967(Zranb1),ENSMUSG00000031511(Arhgef7),ENSMUSG00000034801(Sos2),ENSMUSG00000036273(Lrrk2),ENSMUSG00000057522(Spop),ENSMUSG00000062542(Syt9)
BP	GO:0007224	smoothened signaling pathway	1	141	0.427543627	0.573754947	ENSMUSG00000032238(Rora)
BP	GO:0010821	regulation of mitochondrion organization	1	141	0.427543627	0.573754947	ENSMUSG00000036273(Lrrk2)
BP	GO:0016571	histone methylation	1	142	0.429811724	0.576188641	ENSMUSG00000020230(Prmt2)
BP	GO:1990845	adaptive thermogenesis	1	142	0.429811724	0.576188641	ENSMUSG00000032594(Ip6k1)
BP	GO:0007281	germ cell development	2	371	0.430362514	0.576622079	ENSMUSG00000040850(Psme4),ENSMUSG00000079509(Zfx)
BP	GO:0023056	positive regulation of signaling	8	1827	0.430697353	0.576765868	ENSMUSG00000010517(Faf1),ENSMUSG00000030849(Fgfr2),ENSMUSG00000030967(Zranb1),ENSMUSG00000031511(Arhgef7),ENSMUSG00000034801(Sos2),ENSMUSG00000036273(Lrrk2),ENSMUSG00000057522(Spop),ENSMUSG00000062542(Syt9)
BP	GO:0051656	establishment of organelle localization	2	372	0.431712475	0.577820024	ENSMUSG00000036273(Lrrk2),ENSMUSG00000052062(Pard3b)
BP	GO:0008219	cell death	9	2076	0.43218483	0.578146989	ENSMUSG00000010517(Faf1),ENSMUSG00000020230(Prmt2),ENSMUSG00000022684(Bfar),ENSMUSG00000022961(Son),ENSMUSG00000031511(Arhgef7),ENSMUSG00000036273(Lrrk2),ENSMUSG00000039130(Zc3hc1),ENSMUSG00000057522(Spop),ENSMUSG00000071424(Grid2)
CC	GO:0031982	vesicle	8	1983	0.434267681	0.579549352	ENSMUSG00000002365(Snx9),ENSMUSG00000020590(Snx13),ENSMUSG00000026721(Rabgap1l),ENSMUSG00000036273(Lrrk2),ENSMUSG00000058248(Kcnh1),ENSMUSG00000060090(Rp2),ENSMUSG00000060681(Slc9a6),ENSMUSG00000062542(Syt9)
BP	GO:0034728	nucleosome organization	1	144	0.434321324	0.579549352	ENSMUSG00000040850(Psme4)
BP	GO:0042552	myelination	1	144	0.434321324	0.579549352	ENSMUSG00000032854(Ugt8a)
BP	GO:0009889	regulation of biosynthetic process	17	4068	0.434391226	0.579549352	ENSMUSG00000001911(Nfix),ENSMUSG00000010517(Faf1),ENSMUSG00000020230(Prmt2),ENSMUSG00000021180(Rps6ka5),ENSMUSG00000021710(Nln),ENSMUSG00000024238(Zeb1),ENSMUSG00000028565(Nfia),ENSMUSG00000030386(Zfp606),ENSMUSG00000032238(Rora),ENSMUSG00000036273(Lrrk2),ENSMUSG00000037674(Rfx7),ENSMUSG00000040929(Rfx3),ENSMUSG00000042207(Kdm5b),ENSMUSG00000045215(Asxl3),ENSMUSG00000057522(Spop),ENSMUSG000000697…
BP	GO:0001654	eye development	2	374	0.434407435	0.579549352	ENSMUSG00000024238(Zeb1),ENSMUSG00000042207(Kdm5b)
MF	GO:0002020	protease binding	1	144	0.434604859	0.579549352	ENSMUSG00000022684(Bfar)
BP	GO:0007276	gamete generation	4	855	0.435658315	0.580633233	ENSMUSG00000020777(Acox1),ENSMUSG00000036273(Lrrk2),ENSMUSG00000040850(Psme4),ENSMUSG00000079509(Zfx)
BP	GO:0071396	cellular response to lipid	3	614	0.436311308	0.580633233	ENSMUSG00000020230(Prmt2),ENSMUSG00000030849(Fgfr2),ENSMUSG00000032238(Rora)
BP	GO:0016202	regulation of striated muscle tissue development	1	145	0.436562896	0.580633233	ENSMUSG00000021710(Nln)
BP	GO:0035270	endocrine system development	1	145	0.436562896	0.580633233	ENSMUSG00000040929(Rfx3)
BP	GO:0090316	positive regulation of intracellular protein transport	1	145	0.436562896	0.580633233	ENSMUSG00000040652(Oaz2)
CC	GO:0031461	cullin-RING ubiquitin ligase complex	1	157	0.436819796	0.580670259	ENSMUSG00000057522(Spop)
BP	GO:0150063	visual system development	2	377	0.438437348	0.581279916	ENSMUSG00000024238(Zeb1),ENSMUSG00000042207(Kdm5b)
BP	GO:0030010	establishment of cell polarity	1	146	0.438795695	0.581279916	ENSMUSG00000052062(Pard3b)
BP	GO:0042133	neurotransmitter metabolic process	1	146	0.438795695	0.581279916	ENSMUSG00000032238(Rora)
BP	GO:0046165	alcohol biosynthetic process	1	146	0.438795695	0.581279916	ENSMUSG00000032594(Ip6k1)
BP	GO:0050715	positive regulation of cytokine secretion	1	146	0.438795695	0.581279916	ENSMUSG00000036273(Lrrk2)
BP	GO:0051650	establishment of vesicle localization	1	146	0.438795695	0.581279916	ENSMUSG00000036273(Lrrk2)
CC	GO:0009898	cytoplasmic side of plasma membrane	1	158	0.438883534	0.581279916	ENSMUSG00000002365(Snx9)
BP	GO:0031399	regulation of protein modification process	8	1842	0.439908857	0.581501734	ENSMUSG00000002365(Snx9),ENSMUSG00000021180(Rps6ka5),ENSMUSG00000030849(Fgfr2),ENSMUSG00000033417(Cacul1),ENSMUSG00000034101(Ctnnd1),ENSMUSG00000034573(Ptpn13),ENSMUSG00000036273(Lrrk2),ENSMUSG00000101645(Gm28635)
MF	GO:0008324	cation transmembrane transporter activity	3	617	0.440004342	0.581501734	ENSMUSG00000020866(Cacna1g),ENSMUSG00000058248(Kcnh1),ENSMUSG00000060681(Slc9a6)
BP	GO:0071407	cellular response to organic cyclic compound	3	618	0.440483395	0.581501734	ENSMUSG00000020230(Prmt2),ENSMUSG00000032238(Rora),ENSMUSG00000036273(Lrrk2)
BP	GO:0007272	ensheathment of neurons	1	147	0.441019754	0.581501734	ENSMUSG00000032854(Ugt8a)
BP	GO:0007292	female gamete generation	1	147	0.441019754	0.581501734	ENSMUSG00000079509(Zfx)
BP	GO:0007338	single fertilization	1	147	0.441019754	0.581501734	ENSMUSG00000042207(Kdm5b)
BP	GO:0008366	axon ensheathment	1	147	0.441019754	0.581501734	ENSMUSG00000032854(Ugt8a)
BP	GO:0009451	RNA modification	1	147	0.441019754	0.581501734	ENSMUSG00000057234(Mettl15)
BP	GO:0045861	negative regulation of proteolysis	2	379	0.441115516	0.581501734	ENSMUSG00000036273(Lrrk2),ENSMUSG00000041765(Ubac2)
BP	GO:0032879	regulation of localization	12	2837	0.44151213	0.581722063	ENSMUSG00000020866(Cacna1g),ENSMUSG00000026721(Rabgap1l),ENSMUSG00000031511(Arhgef7),ENSMUSG00000035954(Dock4),ENSMUSG00000036273(Lrrk2),ENSMUSG00000040652(Oaz2),ENSMUSG00000040929(Rfx3),ENSMUSG00000041765(Ubac2),ENSMUSG00000042207(Kdm5b),ENSMUSG00000058248(Kcnh1),ENSMUSG00000062542(Syt9),ENSMUSG00000074785(Plxnc1)
MF	GO:0005525	GTP binding	2	380	0.442896438	0.581875193	ENSMUSG00000036273(Lrrk2),ENSMUSG00000060090(Rp2)
CC	GO:0099055	integral component of postsynaptic membrane	1	160	0.44298865	0.581875193	ENSMUSG00000071424(Grid2)
BP	GO:0003006	developmental process involved in reproduction	5	1108	0.443124095	0.581875193	ENSMUSG00000020777(Acox1),ENSMUSG00000036273(Lrrk2),ENSMUSG00000040850(Psme4),ENSMUSG00000042207(Kdm5b),ENSMUSG00000079509(Zfx)
BP	GO:0060429	epithelium development	5	1108	0.443124095	0.581875193	ENSMUSG00000024238(Zeb1),ENSMUSG00000034101(Ctnnd1),ENSMUSG00000040929(Rfx3),ENSMUSG00000042207(Kdm5b),ENSMUSG00000101645(Gm28635)
BP	GO:0009267	cellular response to starvation	1	148	0.443235108	0.581875193	ENSMUSG00000036273(Lrrk2)
BP	GO:0046631	alpha-beta T cell activation	1	148	0.443235108	0.581875193	ENSMUSG00000032238(Rora)
BP	GO:1901861	regulation of muscle tissue development	1	148	0.443235108	0.581875193	ENSMUSG00000021710(Nln)
MF	GO:0019838	growth factor binding	1	148	0.443521981	0.581950426	ENSMUSG00000030849(Fgfr2)
BP	GO:0010556	regulation of macromolecule biosynthetic process	16	3841	0.4444746	0.582659926	ENSMUSG00000001911(Nfix),ENSMUSG00000010517(Faf1),ENSMUSG00000020230(Prmt2),ENSMUSG00000021180(Rps6ka5),ENSMUSG00000024238(Zeb1),ENSMUSG00000028565(Nfia),ENSMUSG00000030386(Zfp606),ENSMUSG00000032238(Rora),ENSMUSG00000036273(Lrrk2),ENSMUSG00000037674(Rfx7),ENSMUSG00000040929(Rfx3),ENSMUSG00000042207(Kdm5b),ENSMUSG00000045215(Asxl3),ENSMUSG00000057522(Spop),ENSMUSG00000069729(Arid1b),ENSMUSG000000…
BP	GO:0008380	RNA splicing	2	382	0.445119958	0.582659926	ENSMUSG00000022961(Son),ENSMUSG00000074088(Snrnp40)
BP	GO:0048880	sensory system development	2	382	0.445119958	0.582659926	ENSMUSG00000024238(Zeb1),ENSMUSG00000042207(Kdm5b)
BP	GO:0036294	cellular response to decreased oxygen levels	1	149	0.44544179	0.582659926	ENSMUSG00000032238(Rora)
BP	GO:0043484	regulation of RNA splicing	1	149	0.44544179	0.582659926	ENSMUSG00000022961(Son)
BP	GO:0048634	regulation of muscle organ development	1	149	0.44544179	0.582659926	ENSMUSG00000021710(Nln)
BP	GO:0048545	response to steroid hormone	2	383	0.446451327	0.583679275	ENSMUSG00000020230(Prmt2),ENSMUSG00000032238(Rora)
BP	GO:0051347	positive regulation of transferase activity	3	626	0.448793612	0.586439075	ENSMUSG00000002365(Snx9),ENSMUSG00000033417(Cacul1),ENSMUSG00000036273(Lrrk2)
BP	GO:0051098	regulation of binding	2	385	0.449108853	0.586548656	ENSMUSG00000031511(Arhgef7),ENSMUSG00000036273(Lrrk2)
BP	GO:0050684	regulation of mRNA processing	1	151	0.449829271	0.587187025	ENSMUSG00000022961(Son)
MF	GO:0004857	enzyme inhibitor activity	2	386	0.450882892	0.588259461	ENSMUSG00000036273(Lrrk2),ENSMUSG00000040652(Oaz2)
BP	GO:0007167	enzyme linked receptor protein signaling pathway	4	873	0.451531159	0.588802206	ENSMUSG00000021065(Fut8),ENSMUSG00000024238(Zeb1),ENSMUSG00000030849(Fgfr2),ENSMUSG00000060681(Slc9a6)
MF	GO:0032550	purine ribonucleoside binding	2	387	0.452207845	0.588896223	ENSMUSG00000036273(Lrrk2),ENSMUSG00000060090(Rp2)
MF	GO:0016874	ligase activity	1	152	0.452300176	0.588896223	ENSMUSG00000021420(Fars2)
MF	GO:0035257	nuclear hormone receptor binding	1	152	0.452300176	0.588896223	ENSMUSG00000020230(Prmt2)
BP	GO:0000122	negative regulation of transcription by RNA polymerase II	4	876	0.45416414	0.59074015	ENSMUSG00000001911(Nfix),ENSMUSG00000024238(Zeb1),ENSMUSG00000028565(Nfia),ENSMUSG00000057522(Spop)
BP	GO:0045471	response to ethanol	1	153	0.454182466	0.59074015	ENSMUSG00000030849(Fgfr2)
MF	GO:0004842	ubiquitin-protein transferase activity	2	389	0.45485244	0.591308173	ENSMUSG00000022684(Bfar),ENSMUSG00000039159(Ube2h)
BP	GO:0051962	positive regulation of nervous system development	3	633	0.456026226	0.592338885	ENSMUSG00000024238(Zeb1),ENSMUSG00000071424(Grid2),ENSMUSG00000074785(Plxnc1)
MF	GO:0032549	ribonucleoside binding	2	390	0.45617207	0.592338885	ENSMUSG00000036273(Lrrk2),ENSMUSG00000060090(Rp2)
BP	GO:1902600	proton transmembrane transport	1	154	0.456346289	0.592338885	ENSMUSG00000060681(Slc9a6)
MF	GO:0001883	purine nucleoside binding	2	391	0.457489911	0.593519409	ENSMUSG00000036273(Lrrk2),ENSMUSG00000060090(Rp2)
BP	GO:0030099	myeloid cell differentiation	2	392	0.458354753	0.593804171	ENSMUSG00000026721(Rabgap1l),ENSMUSG00000026737(Pip4k2a)
BP	GO:0006937	regulation of muscle contraction	1	155	0.458501638	0.593804171	ENSMUSG00000035954(Dock4)
BP	GO:0048646	anatomical structure formation involved in morphogenesis	5	1128	0.458693651	0.593804171	ENSMUSG00000001911(Nfix),ENSMUSG00000030849(Fgfr2),ENSMUSG00000032238(Rora),ENSMUSG00000032854(Ugt8a),ENSMUSG00000071424(Grid2)
MF	GO:0008194	UDP-glycosyltransferase activity	1	155	0.458793939	0.593804171	ENSMUSG00000032854(Ugt8a)
CC	GO:0055037	recycling endosome	1	168	0.459114862	0.593804171	ENSMUSG00000060681(Slc9a6)
CC	GO:0098802	plasma membrane signaling receptor complex	1	168	0.459114862	0.593804171	ENSMUSG00000071424(Grid2)
BP	GO:0006914	autophagy	2	393	0.459668467	0.59391415	ENSMUSG00000026737(Pip4k2a),ENSMUSG00000036273(Lrrk2)
BP	GO:0061919	process utilizing autophagic mechanism	2	393	0.459668467	0.59391415	ENSMUSG00000026737(Pip4k2a),ENSMUSG00000036273(Lrrk2)
BP	GO:0032268	regulation of cellular protein metabolic process	11	2624	0.460293349	0.593944789	ENSMUSG00000002365(Snx9),ENSMUSG00000010517(Faf1),ENSMUSG00000021180(Rps6ka5),ENSMUSG00000030849(Fgfr2),ENSMUSG00000033417(Cacul1),ENSMUSG00000034101(Ctnnd1),ENSMUSG00000034573(Ptpn13),ENSMUSG00000036273(Lrrk2),ENSMUSG00000040850(Psme4),ENSMUSG00000041765(Ubac2),ENSMUSG00000101645(Gm28635)
BP	GO:0042542	response to hydrogen peroxide	1	156	0.460648548	0.593944789	ENSMUSG00000036273(Lrrk2)
BP	GO:1902904	negative regulation of supramolecular fiber organization	1	156	0.460648548	0.593944789	ENSMUSG00000026933(Camsap1)
MF	GO:0017137	Rab GTPase binding	1	156	0.460941582	0.593944789	ENSMUSG00000026721(Rabgap1l)
BP	GO:0070997	neuron death	2	394	0.460980379	0.593944789	ENSMUSG00000036273(Lrrk2),ENSMUSG00000071424(Grid2)
CC	GO:0098936	intrinsic component of postsynaptic membrane	1	169	0.461097966	0.593944789	ENSMUSG00000071424(Grid2)
BP	GO:0007088	regulation of mitotic nuclear division	1	157	0.462787051	0.594911346	ENSMUSG00000000538(Tom1l2)
BP	GO:0016482	cytosolic transport	1	157	0.462787051	0.594911346	ENSMUSG00000036273(Lrrk2)
BP	GO:1905952	regulation of lipid localization	1	157	0.462787051	0.594911346	ENSMUSG00000042207(Kdm5b)
BP	GO:2000058	regulation of ubiquitin-dependent protein catabolic process	1	157	0.462787051	0.594911346	ENSMUSG00000036273(Lrrk2)
BP	GO:0044092	negative regulation of molecular function	5	1134	0.46334358	0.595324873	ENSMUSG00000010517(Faf1),ENSMUSG00000020230(Prmt2),ENSMUSG00000036273(Lrrk2),ENSMUSG00000040652(Oaz2),ENSMUSG00000057522(Spop)
BP	GO:0032680	regulation of tumor necrosis factor production	1	158	0.464917178	0.596741796	ENSMUSG00000036273(Lrrk2)
BP	GO:0046887	positive regulation of hormone secretion	1	158	0.464917178	0.596741796	ENSMUSG00000031511(Arhgef7)
BP	GO:0010720	positive regulation of cell development	3	643	0.466292225	0.598203841	ENSMUSG00000024238(Zeb1),ENSMUSG00000040929(Rfx3),ENSMUSG00000074785(Plxnc1)
BP	GO:0031324	negative regulation of cellular metabolic process	11	2638	0.467653403	0.599442987	ENSMUSG00000001911(Nfix),ENSMUSG00000020230(Prmt2),ENSMUSG00000021180(Rps6ka5),ENSMUSG00000024238(Zeb1),ENSMUSG00000028565(Nfia),ENSMUSG00000034573(Ptpn13),ENSMUSG00000036273(Lrrk2),ENSMUSG00000040929(Rfx3),ENSMUSG00000041765(Ubac2),ENSMUSG00000042207(Kdm5b),ENSMUSG00000057522(Spop)
MF	GO:0070011	peptidase activity, acting on L-amino acid peptides	3	644	0.46789035	0.599442987	ENSMUSG00000021710(Nln),ENSMUSG00000030967(Zranb1),ENSMUSG00000058145(Adamts17)
MF	GO:0001882	nucleoside binding	2	399	0.467967523	0.599442987	ENSMUSG00000036273(Lrrk2),ENSMUSG00000060090(Rp2)
BP	GO:0048592	eye morphogenesis	1	160	0.469152439	0.600237921	ENSMUSG00000024238(Zeb1)
BP	GO:1903555	regulation of tumor necrosis factor superfamily cytokine production	1	160	0.469152439	0.600237921	ENSMUSG00000036273(Lrrk2)
CC	GO:0071944	cell periphery	23	6122	0.469298446	0.600237921	ENSMUSG00000002365(Snx9),ENSMUSG00000020866(Cacna1g),ENSMUSG00000021710(Nln),ENSMUSG00000026737(Pip4k2a),ENSMUSG00000027799(Nbea),ENSMUSG00000028347(Tmeff1),ENSMUSG00000030849(Fgfr2),ENSMUSG00000031511(Arhgef7),ENSMUSG00000034101(Ctnnd1),ENSMUSG00000034573(Ptpn13),ENSMUSG00000035954(Dock4),ENSMUSG00000036273(Lrrk2),ENSMUSG00000038014(Fam120a),ENSMUSG00000052062(Pard3b),ENSMUSG00000054843(Atrnl1),…
BP	GO:0061061	muscle structure development	3	647	0.470375869	0.60131257	ENSMUSG00000021710(Nln),ENSMUSG00000024238(Zeb1),ENSMUSG00000032238(Rora)
CC	GO:0031256	leading edge membrane	1	175	0.472846827	0.604166686	ENSMUSG00000058248(Kcnh1)
BP	GO:0003012	muscle system process	2	404	0.47399907	0.604808001	ENSMUSG00000020866(Cacna1g),ENSMUSG00000035954(Dock4)
BP	GO:1903706	regulation of hemopoiesis	2	404	0.47399907	0.604808001	ENSMUSG00000024238(Zeb1),ENSMUSG00000034801(Sos2)
MF	GO:0019001	guanyl nucleotide binding	2	404	0.474456321	0.604808001	ENSMUSG00000036273(Lrrk2),ENSMUSG00000060090(Rp2)
MF	GO:0032561	guanyl ribonucleotide binding	2	404	0.474456321	0.604808001	ENSMUSG00000036273(Lrrk2),ENSMUSG00000060090(Rp2)
BP	GO:0006810	transport	18	4412	0.47468121	0.604808001	ENSMUSG00000000538(Tom1l2),ENSMUSG00000002365(Snx9),ENSMUSG00000020590(Snx13),ENSMUSG00000020866(Cacna1g),ENSMUSG00000026721(Rabgap1l),ENSMUSG00000027799(Nbea),ENSMUSG00000031511(Arhgef7),ENSMUSG00000035933(Cog5),ENSMUSG00000036273(Lrrk2),ENSMUSG00000040652(Oaz2),ENSMUSG00000040929(Rfx3),ENSMUSG00000041765(Ubac2),ENSMUSG00000042207(Kdm5b),ENSMUSG00000058248(Kcnh1),ENSMUSG00000060090(Rp2),ENSMUSG0…
CC	GO:0005741	mitochondrial outer membrane	1	176	0.474780246	0.604808001	ENSMUSG00000036273(Lrrk2)
BP	GO:0032640	tumor necrosis factor production	1	163	0.475443324	0.605044592	ENSMUSG00000036273(Lrrk2)
BP	GO:0048660	regulation of smooth muscle cell proliferation	1	163	0.475443324	0.605044592	ENSMUSG00000030849(Fgfr2)
BP	GO:0045595	regulation of cell differentiation	8	1901	0.475969914	0.605410804	ENSMUSG00000021710(Nln),ENSMUSG00000024238(Zeb1),ENSMUSG00000032238(Rora),ENSMUSG00000034801(Sos2),ENSMUSG00000036273(Lrrk2),ENSMUSG00000040929(Rfx3),ENSMUSG00000071424(Grid2),ENSMUSG00000074785(Plxnc1)
BP	GO:0006606	protein import into nucleus	1	164	0.477523879	0.605698375	ENSMUSG00000036273(Lrrk2)
BP	GO:0010977	negative regulation of neuron projection development	1	164	0.477523879	0.605698375	ENSMUSG00000036273(Lrrk2)
BP	GO:0048754	branching morphogenesis of an epithelial tube	1	164	0.477523879	0.605698375	ENSMUSG00000042207(Kdm5b)
BP	GO:0051494	negative regulation of cytoskeleton organization	1	164	0.477523879	0.605698375	ENSMUSG00000026933(Camsap1)
BP	GO:0051648	vesicle localization	1	164	0.477523879	0.605698375	ENSMUSG00000036273(Lrrk2)
MF	GO:0004721	phosphoprotein phosphatase activity	1	164	0.477822415	0.605698375	ENSMUSG00000034573(Ptpn13)
BP	GO:0072521	purine-containing compound metabolic process	2	407	0.47786854	0.605698375	ENSMUSG00000032238(Rora),ENSMUSG00000036273(Lrrk2)
BP	GO:0000082	G1/S transition of mitotic cell cycle	1	165	0.479596283	0.606394383	ENSMUSG00000033417(Cacul1)
BP	GO:0042129	regulation of T cell proliferation	1	165	0.479596283	0.606394383	ENSMUSG00000034801(Sos2)
BP	GO:0051100	negative regulation of binding	1	165	0.479596283	0.606394383	ENSMUSG00000036273(Lrrk2)
BP	GO:0071236	cellular response to antibiotic	1	165	0.479596283	0.606394383	ENSMUSG00000036273(Lrrk2)
MF	GO:0019787	ubiquitin-like protein transferase activity	2	408	0.479613703	0.606394383	ENSMUSG00000022684(Bfar),ENSMUSG00000039159(Ube2h)
BP	GO:0071706	tumor necrosis factor superfamily cytokine production	1	166	0.481660568	0.608678734	ENSMUSG00000036273(Lrrk2)
BP	GO:0006941	striated muscle contraction	1	167	0.483716766	0.610060697	ENSMUSG00000020866(Cacna1g)
BP	GO:0030879	mammary gland development	1	167	0.483716766	0.610060697	ENSMUSG00000042207(Kdm5b)
BP	GO:0048659	smooth muscle cell proliferation	1	167	0.483716766	0.610060697	ENSMUSG00000030849(Fgfr2)
BP	GO:0071453	cellular response to oxygen levels	1	167	0.483716766	0.610060697	ENSMUSG00000032238(Rora)
BP	GO:0051249	regulation of lymphocyte activation	2	412	0.484279936	0.610218651	ENSMUSG00000024238(Zeb1),ENSMUSG00000034801(Sos2)
BP	GO:0071310	cellular response to organic substance	10	2418	0.484323442	0.610218651	ENSMUSG00000020230(Prmt2),ENSMUSG00000021065(Fut8),ENSMUSG00000021180(Rps6ka5),ENSMUSG00000022684(Bfar),ENSMUSG00000024238(Zeb1),ENSMUSG00000030849(Fgfr2),ENSMUSG00000032238(Rora),ENSMUSG00000036273(Lrrk2),ENSMUSG00000042207(Kdm5b),ENSMUSG00000060681(Slc9a6)
BP	GO:0009059	macromolecule biosynthetic process	19	4694	0.487281756	0.613039132	ENSMUSG00000001911(Nfix),ENSMUSG00000010517(Faf1),ENSMUSG00000020230(Prmt2),ENSMUSG00000021065(Fut8),ENSMUSG00000021180(Rps6ka5),ENSMUSG00000021420(Fars2),ENSMUSG00000024238(Zeb1),ENSMUSG00000028565(Nfia),ENSMUSG00000030386(Zfp606),ENSMUSG00000032238(Rora),ENSMUSG00000036273(Lrrk2),ENSMUSG00000037674(Rfx7),ENSMUSG00000040929(Rfx3),ENSMUSG00000042207(Kdm5b),ENSMUSG00000045215(Asxl3),ENSMUSG0000005…
CC	GO:0000228	nuclear chromosome	3	718	0.487314863	0.613039132	ENSMUSG00000040929(Rfx3),ENSMUSG00000045215(Asxl3),ENSMUSG00000069729(Arid1b)
BP	GO:0030833	regulation of actin filament polymerization	1	169	0.487805023	0.613039132	ENSMUSG00000002365(Snx9)
BP	GO:0034614	cellular response to reactive oxygen species	1	169	0.487805023	0.613039132	ENSMUSG00000036273(Lrrk2)
BP	GO:0051170	import into nucleus	1	169	0.487805023	0.613039132	ENSMUSG00000036273(Lrrk2)
BP	GO:0050767	regulation of neurogenesis	4	915	0.488013005	0.613039132	ENSMUSG00000024238(Zeb1),ENSMUSG00000036273(Lrrk2),ENSMUSG00000071424(Grid2),ENSMUSG00000074785(Plxnc1)
BP	GO:0009719	response to endogenous stimulus	7	1670	0.488602797	0.613476023	ENSMUSG00000020230(Prmt2),ENSMUSG00000021065(Fut8),ENSMUSG00000024238(Zeb1),ENSMUSG00000030849(Fgfr2),ENSMUSG00000032238(Rora),ENSMUSG00000036273(Lrrk2),ENSMUSG00000042207(Kdm5b)
BP	GO:0006399	tRNA metabolic process	1	170	0.489837144	0.614417199	ENSMUSG00000021420(Fars2)
BP	GO:0071466	cellular response to xenobiotic stimulus	1	170	0.489837144	0.614417199	ENSMUSG00000032238(Rora)
BP	GO:0030003	cellular cation homeostasis	3	668	0.491588267	0.616308733	ENSMUSG00000020866(Cacna1g),ENSMUSG00000036273(Lrrk2),ENSMUSG00000060681(Slc9a6)
BP	GO:0001659	temperature homeostasis	1	171	0.491861302	0.616346219	ENSMUSG00000032594(Ip6k1)
BP	GO:0001933	negative regulation of protein phosphorylation	2	419	0.493175615	0.617382807	ENSMUSG00000034573(Ptpn13),ENSMUSG00000036273(Lrrk2)
BP	GO:0050673	epithelial cell proliferation	2	419	0.493175615	0.617382807	ENSMUSG00000030849(Fgfr2),ENSMUSG00000042207(Kdm5b)
CC	GO:0042734	presynaptic membrane	1	186	0.493733699	0.617776371	ENSMUSG00000058248(Kcnh1)
BP	GO:0048813	dendrite morphogenesis	1	173	0.495885852	0.620163116	ENSMUSG00000036273(Lrrk2)
MF	GO:0008233	peptidase activity	3	672	0.496169986	0.620212482	ENSMUSG00000021710(Nln),ENSMUSG00000030967(Zranb1),ENSMUSG00000058145(Adamts17)
BP	GO:0019932	second-messenger-mediated signaling	2	422	0.496959024	0.620892619	ENSMUSG00000021176(Efcab11),ENSMUSG00000036273(Lrrk2)
CC	GO:0098862	cluster of actin-based cell projections	1	188	0.497442598	0.621075062	ENSMUSG00000035954(Dock4)
BP	GO:0007519	skeletal muscle tissue development	1	174	0.497886305	0.621075062	ENSMUSG00000021710(Nln)
BP	GO:0035264	multicellular organism growth	1	174	0.497886305	0.621075062	ENSMUSG00000079509(Zfx)
BP	GO:0042127	regulation of cell population proliferation	7	1685	0.498252148	0.621075062	ENSMUSG00000024238(Zeb1),ENSMUSG00000030849(Fgfr2),ENSMUSG00000033417(Cacul1),ENSMUSG00000034801(Sos2),ENSMUSG00000036273(Lrrk2),ENSMUSG00000042207(Kdm5b),ENSMUSG00000058248(Kcnh1)
BP	GO:0046649	lymphocyte activation	3	675	0.49857014	0.621075062	ENSMUSG00000024238(Zeb1),ENSMUSG00000032238(Rora),ENSMUSG00000034801(Sos2)
BP	GO:2000112	regulation of cellular macromolecule biosynthetic process	15	3709	0.49857505	0.621075062	ENSMUSG00000001911(Nfix),ENSMUSG00000010517(Faf1),ENSMUSG00000020230(Prmt2),ENSMUSG00000021180(Rps6ka5),ENSMUSG00000024238(Zeb1),ENSMUSG00000028565(Nfia),ENSMUSG00000030386(Zfp606),ENSMUSG00000032238(Rora),ENSMUSG00000037674(Rfx7),ENSMUSG00000040929(Rfx3),ENSMUSG00000042207(Kdm5b),ENSMUSG00000045215(Asxl3),ENSMUSG00000057522(Spop),ENSMUSG00000069729(Arid1b),ENSMUSG00000079509(Zfx)
BP	GO:0031644	regulation of nervous system process	1	175	0.499878918	0.622087902	ENSMUSG00000036273(Lrrk2)
BP	GO:0046890	regulation of lipid biosynthetic process	1	175	0.499878918	0.622087902	ENSMUSG00000045215(Asxl3)
MF	GO:0008234	cysteine-type peptidase activity	1	176	0.502169348	0.624631647	ENSMUSG00000030967(Zranb1)
BP	GO:0001775	cell activation	4	933	0.503365712	0.625812693	ENSMUSG00000024238(Zeb1),ENSMUSG00000032238(Rora),ENSMUSG00000034801(Sos2),ENSMUSG00000036273(Lrrk2)
BP	GO:0006643	membrane lipid metabolic process	1	177	0.503840741	0.626096215	ENSMUSG00000032854(Ugt8a)
BP	GO:0006873	cellular ion homeostasis	3	681	0.504517514	0.626323162	ENSMUSG00000020866(Cacna1g),ENSMUSG00000036273(Lrrk2),ENSMUSG00000060681(Slc9a6)
BP	GO:0006954	inflammatory response	3	681	0.504517514	0.626323162	ENSMUSG00000021180(Rps6ka5),ENSMUSG00000032238(Rora),ENSMUSG00000036273(Lrrk2)
CC	GO:0000775	chromosome, centromeric region	1	192	0.50478015	0.626342477	ENSMUSG00000018412(Kansl1)
MF	GO:0042802	identical protein binding	8	1951	0.507191697	0.629026885	ENSMUSG00000002365(Snx9),ENSMUSG00000020230(Prmt2),ENSMUSG00000020777(Acox1),ENSMUSG00000030849(Fgfr2),ENSMUSG00000036273(Lrrk2),ENSMUSG00000058248(Kcnh1),ENSMUSG00000062542(Syt9),ENSMUSG00000071424(Grid2)
BP	GO:0060402	calcium ion transport into cytosol	1	179	0.507771565	0.629438101	ENSMUSG00000020866(Cacna1g)
BP	GO:0051222	positive regulation of protein transport	2	431	0.508203268	0.629612743	ENSMUSG00000036273(Lrrk2),ENSMUSG00000040652(Oaz2)
CC	GO:0043204	perikaryon	1	194	0.508409186	0.629612743	ENSMUSG00000036273(Lrrk2)
MF	GO:0003779	actin binding	2	431	0.508671402	0.629629884	ENSMUSG00000036053(Fmnl2),ENSMUSG00000036273(Lrrk2)
BP	GO:0007389	pattern specification process	2	432	0.509442728	0.630276874	ENSMUSG00000024238(Zeb1),ENSMUSG00000040929(Rfx3)
BP	GO:0010770	positive regulation of cell morphogenesis involved in differentiation	1	180	0.509725427	0.630319003	ENSMUSG00000074785(Plxnc1)
MF	GO:0051427	hormone receptor binding	1	180	0.510033126	0.630391992	ENSMUSG00000020230(Prmt2)
BP	GO:0034660	ncRNA metabolic process	2	433	0.510680193	0.630884157	ENSMUSG00000021420(Fars2),ENSMUSG00000057234(Mettl15)
BP	GO:0008016	regulation of heart contraction	1	181	0.511671628	0.631493465	ENSMUSG00000020866(Cacna1g)
[truncated: 482 more rows]
