# Supplementary material for: Identification and analysis of key circRNAs in the mouse embryonic ovary provides insight into primordial follicle development
Source: BMC Genomics. 2024 Feb 3;25:139. doi: 10.1186/s12864-024-10058-y (PMC10837906; doi:10.1186/s12864-024-10058-y)
Supplement: Supplementary file 6 — Supplementary Material 6 [file 12864_2024_10058_MOESM6_ESM.csv]

KEGG pathway analysis of host genes of all differentially circRNAs.
PathwayID	Pathway	Level1	Level2	list_number	total_number	Pvalue	FDR	Gene	URL
mmu04810	Regulation of actin cytoskeleton	Cellular Processes	Cell motility	4	211	0.010158426	0.477090294	ENSMUSG00000034801(Sos2),ENSMUSG00000030849(Fgfr2),ENSMUSG00000026737(Pip4k2a),ENSMUSG00000031511(Arhgef7)	http://www.kegg.jp/kegg-bin/show_pathway?map04810/K00920%09%23FFFFFF,red/K03099%09%23FFFFFF,red/K05093%09%23FFFFFF,red/K13710%09%23FFFFFF,red/
mmu00510	N-Glycan biosynthesis	Metabolism	Glycan biosynthesis and metabolism	2	48	0.015887227	0.477090294	ENSMUSG00000021065(Fut8),ENSMUSG00000073792(Alg6)	http://www.kegg.jp/kegg-bin/show_pathway?map00510/K00717%09%23FFFFFF,red/K03848%09%23FFFFFF,red/
mmu05206	MicroRNAs in cancer	Human Diseases	Cancers: Overview	3	142	0.019376152	0.477090294	ENSMUSG00000034801(Sos2),ENSMUSG00000024238(Zeb1),ENSMUSG00000021180(Rps6ka5)	http://www.kegg.jp/kegg-bin/show_pathway?map05206/K09299%09%23FFFFFF,red/K03099%09%23FFFFFF,red/K04445%09%23FFFFFF,red/
mmu04010	MAPK signaling pathway	Environmental Information Processing	Signal transduction	4	293	0.029929702	0.477090294	ENSMUSG00000034801(Sos2),ENSMUSG00000030849(Fgfr2),ENSMUSG00000020866(Cacna1g),ENSMUSG00000021180(Rps6ka5)	http://www.kegg.jp/kegg-bin/show_pathway?map04010/K04854%09%23FFFFFF,red/K05093%09%23FFFFFF,red/K04445%09%23FFFFFF,red/K03099%09%23FFFFFF,red/
mmu01521	EGFR tyrosine kinase inhibitor resistance	Human Diseases	Drug resistance: Antineoplastic	2	79	0.040102419	0.477090294	ENSMUSG00000034801(Sos2),ENSMUSG00000030849(Fgfr2)	http://www.kegg.jp/kegg-bin/show_pathway?map01521/K05093%09%23FFFFFF,red/K03099%09%23FFFFFF,red/
mmu04015	Rap1 signaling pathway	Environmental Information Processing	Signal transduction	3	209	0.051608132	0.477090294	ENSMUSG00000035954(Dock4),ENSMUSG00000030849(Fgfr2),ENSMUSG00000034101(Ctnnd1)	http://www.kegg.jp/kegg-bin/show_pathway?map04015/K17697%09%23FFFFFF,red/K05690%09%23FFFFFF,red/K05093%09%23FFFFFF,red/
mmu03015	mRNA surveillance pathway	Genetic Information Processing	Translation	2	92	0.052723466	0.477090294	ENSMUSG00000030655(Smg1),ENSMUSG00000024400(Wdr33)	http://www.kegg.jp/kegg-bin/show_pathway?map03015/K08873%09%23FFFFFF,red/K15542%09%23FFFFFF,red/
mmu00533	Glycosaminoglycan biosynthesis - keratan sulfate	Metabolism	Glycan biosynthesis and metabolism	1	14	0.054808229	0.477090294	ENSMUSG00000021065(Fut8)	http://www.kegg.jp/kegg-bin/show_pathway?map00533/K00717%09%23FFFFFF,red/
mmu05215	Prostate cancer	Human Diseases	Cancers: Specific types	2	95	0.055813603	0.477090294	ENSMUSG00000030849(Fgfr2),ENSMUSG00000034801(Sos2)	http://www.kegg.jp/kegg-bin/show_pathway?map05215/K05093%09%23FFFFFF,red/K03099%09%23FFFFFF,red/
mmu04713	Circadian entrainment	Organismal Systems	Environmental adaptation	2	97	0.05790852	0.477090294	ENSMUSG00000020866(Cacna1g),ENSMUSG00000021180(Rps6ka5)	http://www.kegg.jp/kegg-bin/show_pathway?map04713/K04445%09%23FFFFFF,red/K04854%09%23FFFFFF,red/
mmu04070	Phosphatidylinositol signaling system	Environmental Information Processing	Signal transduction	2	98	0.058966216	0.477090294	ENSMUSG00000026737(Pip4k2a),ENSMUSG00000032594(Ip6k1)	http://www.kegg.jp/kegg-bin/show_pathway?map04070/K00920%09%23FFFFFF,red/K07756%09%23FFFFFF,red/
mmu04977	Vitamin digestion and absorption	Organismal Systems	Digestive system	1	22	0.084790263	0.528159659	ENSMUSG00000031220(Awat2)	http://www.kegg.jp/kegg-bin/show_pathway?map04977/K11156%09%23FFFFFF,red/
mmu04722	Neurotrophin signaling pathway	Organismal Systems	Nervous system	2	121	0.085016054	0.528159659	ENSMUSG00000034801(Sos2),ENSMUSG00000021180(Rps6ka5)	http://www.kegg.jp/kegg-bin/show_pathway?map04722/K03099%09%23FFFFFF,red/K04445%09%23FFFFFF,red/
mmu00592	alpha-Linolenic acid metabolism	Metabolism	Lipid metabolism	1	24	0.092138517	0.528159659	ENSMUSG00000020777(Acox1)	http://www.kegg.jp/kegg-bin/show_pathway?map00592/K00232%09%23FFFFFF,red/
mmu04710	Circadian rhythm	Organismal Systems	Environmental adaptation	1	30	0.113837133	0.528159659	ENSMUSG00000032238(Rora)	http://www.kegg.jp/kegg-bin/show_pathway?map04710/K08532%09%23FFFFFF,red/
mmu05226	Gastric cancer	Human Diseases	Cancers: Specific types	2	148	0.119099568	0.528159659	ENSMUSG00000034801(Sos2),ENSMUSG00000030849(Fgfr2)	http://www.kegg.jp/kegg-bin/show_pathway?map05226/K05093%09%23FFFFFF,red/K03099%09%23FFFFFF,red/
mmu01040	Biosynthesis of unsaturated fatty acids	Metabolism	Lipid metabolism	1	32	0.12095611	0.528159659	ENSMUSG00000020777(Acox1)	http://www.kegg.jp/kegg-bin/show_pathway?map01040/K00232%09%23FFFFFF,red/
mmu04614	Renin-angiotensin system	Organismal Systems	Endocrine system	1	35	0.131529316	0.528159659	ENSMUSG00000021710(Nln)	http://www.kegg.jp/kegg-bin/show_pathway?map04614/K01393%09%23FFFFFF,red/
mmu05219	Bladder cancer	Human Diseases	Cancers: Specific types	1	40	0.148874246	0.528159659	ENSMUSG00000021180(Rps6ka5)	http://www.kegg.jp/kegg-bin/show_pathway?map05219/K04445%09%23FFFFFF,red/
mmu05225	Hepatocellular carcinoma	Human Diseases	Cancers: Specific types	2	170	0.148955654	0.528159659	ENSMUSG00000069729(Arid1b),ENSMUSG00000034801(Sos2)	http://www.kegg.jp/kegg-bin/show_pathway?map05225/K11653%09%23FFFFFF,red/K03099%09%23FFFFFF,red/
mmu04340	Hedgehog signaling pathway	Environmental Information Processing	Signal transduction	1	44	0.162504673	0.528159659	ENSMUSG00000057522(Spop)	http://www.kegg.jp/kegg-bin/show_pathway?map04340/K10523%09%23FFFFFF,red/
mmu00970	Aminoacyl-tRNA biosynthesis	Genetic Information Processing	Translation	1	44	0.162504673	0.528159659	ENSMUSG00000021420(Fars2)	http://www.kegg.jp/kegg-bin/show_pathway?map00970/K01889%09%23FFFFFF,red/
mmu00565	Ether lipid metabolism	Metabolism	Lipid metabolism	1	46	0.16923921	0.528159659	ENSMUSG00000032854(Ugt8a)	http://www.kegg.jp/kegg-bin/show_pathway?map00565/K04628%09%23FFFFFF,red/
mmu00600	Sphingolipid metabolism	Metabolism	Lipid metabolism	1	46	0.16923921	0.528159659	ENSMUSG00000032854(Ugt8a)	http://www.kegg.jp/kegg-bin/show_pathway?map00600/K04628%09%23FFFFFF,red/
mmu03050	Proteasome	Genetic Information Processing	Folding, sorting and degradation	1	46	0.16923921	0.528159659	ENSMUSG00000040850(Psme4)	http://www.kegg.jp/kegg-bin/show_pathway?map03050/K06699%09%23FFFFFF,red/
mmu04930	Type II diabetes mellitus	Human Diseases	Endocrine and metabolic diseases	1	48	0.175920519	0.528159659	ENSMUSG00000020866(Cacna1g)	http://www.kegg.jp/kegg-bin/show_pathway?map04930/K04854%09%23FFFFFF,red/
mmu00071	Fatty acid degradation	Metabolism	Lipid metabolism	1	50	0.182549013	0.528159659	ENSMUSG00000020777(Acox1)	http://www.kegg.jp/kegg-bin/show_pathway?map00071/K00232%09%23FFFFFF,red/
mmu05321	Inflammatory bowel disease (IBD)	Human Diseases	Immune diseases	1	58	0.208543002	0.528159659	ENSMUSG00000032238(Rora)	http://www.kegg.jp/kegg-bin/show_pathway?map05321/K08532%09%23FFFFFF,red/
mmu05213	Endometrial cancer	Human Diseases	Cancers: Specific types	1	58	0.208543002	0.528159659	ENSMUSG00000034801(Sos2)	http://www.kegg.jp/kegg-bin/show_pathway?map05213/K03099%09%23FFFFFF,red/
mmu04714	Thermogenesis	Organismal Systems	Environmental adaptation	2	212	0.209285338	0.528159659	ENSMUSG00000034801(Sos2),ENSMUSG00000069729(Arid1b)	http://www.kegg.jp/kegg-bin/show_pathway?map04714/K11653%09%23FFFFFF,red/K03099%09%23FFFFFF,red/
mmu04730	Long-term depression	Organismal Systems	Nervous system	1	60	0.214913515	0.528159659	ENSMUSG00000071424(Grid2)	http://www.kegg.jp/kegg-bin/show_pathway?map04730/K05207%09%23FFFFFF,red/
mmu05230	Central carbon metabolism in cancer	Human Diseases	Cancers: Overview	1	62	0.221233627	0.528159659	ENSMUSG00000030849(Fgfr2)	http://www.kegg.jp/kegg-bin/show_pathway?map05230/K05093%09%23FFFFFF,red/
mmu05223	Non-small cell lung cancer	Human Diseases	Cancers: Specific types	1	66	0.233724217	0.528159659	ENSMUSG00000034801(Sos2)	http://www.kegg.jp/kegg-bin/show_pathway?map05223/K03099%09%23FFFFFF,red/
mmu04664	Fc epsilon RI signaling pathway	Organismal Systems	Immune system	1	66	0.233724217	0.528159659	ENSMUSG00000034801(Sos2)	http://www.kegg.jp/kegg-bin/show_pathway?map04664/K03099%09%23FFFFFF,red/
mmu05221	Acute myeloid leukemia	Human Diseases	Cancers: Specific types	1	67	0.236815973	0.528159659	ENSMUSG00000034801(Sos2)	http://www.kegg.jp/kegg-bin/show_pathway?map05221/K03099%09%23FFFFFF,red/
mmu04014	Ras signaling pathway	Environmental Information Processing	Signal transduction	2	231	0.237405719	0.528159659	ENSMUSG00000034801(Sos2),ENSMUSG00000030849(Fgfr2)	http://www.kegg.jp/kegg-bin/show_pathway?map04014/K05093%09%23FFFFFF,red/K03099%09%23FFFFFF,red/
mmu04927	Cortisol synthesis and secretion	Organismal Systems	Endocrine system	1	68	0.239895469	0.528159659	ENSMUSG00000020866(Cacna1g)	http://www.kegg.jp/kegg-bin/show_pathway?map04927/K04854%09%23FFFFFF,red/
mmu05211	Renal cell carcinoma	Human Diseases	Cancers: Specific types	1	68	0.239895469	0.528159659	ENSMUSG00000034801(Sos2)	http://www.kegg.jp/kegg-bin/show_pathway?map05211/K03099%09%23FFFFFF,red/
mmu04662	B cell receptor signaling pathway	Organismal Systems	Immune system	1	69	0.242962753	0.528159659	ENSMUSG00000034801(Sos2)	http://www.kegg.jp/kegg-bin/show_pathway?map04662/K03099%09%23FFFFFF,red/
mmu04520	Adherens junction	Cellular Processes	Cellular community - eukaryotes	1	70	0.246017871	0.528159659	ENSMUSG00000034101(Ctnnd1)	http://www.kegg.jp/kegg-bin/show_pathway?map04520/K05690%09%23FFFFFF,red/
mmu04917	Prolactin signaling pathway	Organismal Systems	Endocrine system	1	72	0.252091802	0.528159659	ENSMUSG00000034801(Sos2)	http://www.kegg.jp/kegg-bin/show_pathway?map04917/K03099%09%23FFFFFF,red/
mmu00562	Inositol phosphate metabolism	Metabolism	Carbohydrate metabolism	1	73	0.255110709	0.528159659	ENSMUSG00000026737(Pip4k2a)	http://www.kegg.jp/kegg-bin/show_pathway?map00562/K00920%09%23FFFFFF,red/
mmu05214	Glioma	Human Diseases	Cancers: Specific types	1	75	0.26111264	0.528159659	ENSMUSG00000034801(Sos2)	http://www.kegg.jp/kegg-bin/show_pathway?map05214/K03099%09%23FFFFFF,red/
mmu05220	Chronic myeloid leukemia	Human Diseases	Cancers: Specific types	1	75	0.26111264	0.528159659	ENSMUSG00000034801(Sos2)	http://www.kegg.jp/kegg-bin/show_pathway?map05220/K03099%09%23FFFFFF,red/
mmu03320	PPAR signaling pathway	Organismal Systems	Endocrine system	1	81	0.278834712	0.532321835	ENSMUSG00000020777(Acox1)	http://www.kegg.jp/kegg-bin/show_pathway?map03320/K00232%09%23FFFFFF,red/
mmu04146	Peroxisome	Cellular Processes	Transport and catabolism	1	83	0.284648718	0.532321835	ENSMUSG00000020777(Acox1)	http://www.kegg.jp/kegg-bin/show_pathway?map04146/K00232%09%23FFFFFF,red/
mmu04012	ErbB signaling pathway	Environmental Information Processing	Signal transduction	1	84	0.287538423	0.532321835	ENSMUSG00000034801(Sos2)	http://www.kegg.jp/kegg-bin/show_pathway?map04012/K03099%09%23FFFFFF,red/
mmu04540	Gap junction	Cellular Processes	Cellular community - eukaryotes	1	86	0.293283458	0.532321835	ENSMUSG00000034801(Sos2)	http://www.kegg.jp/kegg-bin/show_pathway?map04540/K03099%09%23FFFFFF,red/
mmu05210	Colorectal cancer	Human Diseases	Cancers: Specific types	1	88	0.29898296	0.532321835	ENSMUSG00000034801(Sos2)	http://www.kegg.jp/kegg-bin/show_pathway?map05210/K03099%09%23FFFFFF,red/
mmu04912	GnRH signaling pathway	Organismal Systems	Endocrine system	1	90	0.304637283	0.532321835	ENSMUSG00000034801(Sos2)	http://www.kegg.jp/kegg-bin/show_pathway?map04912/K03099%09%23FFFFFF,red/
mmu00830	Retinol metabolism	Metabolism	Metabolism of cofactors and vitamins	1	91	0.307447612	0.532321835	ENSMUSG00000031220(Awat2)	http://www.kegg.jp/kegg-bin/show_pathway?map00830/K11156%09%23FFFFFF,red/
mmu01522	Endocrine resistance	Human Diseases	Drug resistance: Antineoplastic	1	93	0.313034826	0.532321835	ENSMUSG00000034801(Sos2)	http://www.kegg.jp/kegg-bin/show_pathway?map01522/K03099%09%23FFFFFF,red/
mmu05231	Choline metabolism in cancer	Human Diseases	Cancers: Overview	1	99	0.329532019	0.532321835	ENSMUSG00000034801(Sos2)	http://www.kegg.jp/kegg-bin/show_pathway?map05231/K03099%09%23FFFFFF,red/
mmu04660	T cell receptor signaling pathway	Organismal Systems	Immune system	1	100	0.332243436	0.532321835	ENSMUSG00000034801(Sos2)	http://www.kegg.jp/kegg-bin/show_pathway?map04660/K03099%09%23FFFFFF,red/
mmu04925	Aldosterone synthesis and secretion	Organismal Systems	Endocrine system	1	100	0.332243436	0.532321835	ENSMUSG00000020866(Cacna1g)	http://www.kegg.jp/kegg-bin/show_pathway?map04925/K04854%09%23FFFFFF,red/
mmu04659	Th17 cell differentiation	Organismal Systems	Immune system	1	101	0.334944076	0.532321835	ENSMUSG00000032238(Rora)	http://www.kegg.jp/kegg-bin/show_pathway?map04659/K08532%09%23FFFFFF,red/
mmu05200	Pathways in cancer	Human Diseases	Cancers: Overview	3	525	0.353242876	0.540780728	ENSMUSG00000034801(Sos2),ENSMUSG00000030849(Fgfr2),ENSMUSG00000021180(Rps6ka5)	http://www.kegg.jp/kegg-bin/show_pathway?map05200/K04445%09%23FFFFFF,red/K03099%09%23FFFFFF,red/K05093%09%23FFFFFF,red/
mmu04668	TNF signaling pathway	Environmental Information Processing	Signal transduction	1	109	0.356166247	0.540780728	ENSMUSG00000021180(Rps6ka5)	http://www.kegg.jp/kegg-bin/show_pathway?map04668/K04445%09%23FFFFFF,red/
mmu04670	Leukocyte transendothelial migration	Organismal Systems	Immune system	1	114	0.369090636	0.540780728	ENSMUSG00000034101(Ctnnd1)	http://www.kegg.jp/kegg-bin/show_pathway?map04670/K05690%09%23FFFFFF,red/
mmu05012	Parkinson's disease	Human Diseases	Neurodegenerative diseases	1	127	0.401512672	0.540780728	ENSMUSG00000036273(Lrrk2)	http://www.kegg.jp/kegg-bin/show_pathway?map05012/K08844%09%23FFFFFF,red/
mmu04926	Relaxin signaling pathway	Organismal Systems	Endocrine system	1	129	0.406353129	0.540780728	ENSMUSG00000034801(Sos2)	http://www.kegg.jp/kegg-bin/show_pathway?map04926/K03099%09%23FFFFFF,red/
mmu03040	Spliceosome	Genetic Information Processing	Transcription	1	130	0.408758908	0.540780728	ENSMUSG00000074088(Snrnp40)	http://www.kegg.jp/kegg-bin/show_pathway?map03040/K12857%09%23FFFFFF,red/
mmu04068	FoxO signaling pathway	Environmental Information Processing	Signal transduction	1	131	0.411155106	0.540780728	ENSMUSG00000034801(Sos2)	http://www.kegg.jp/kegg-bin/show_pathway?map04068/K03099%09%23FFFFFF,red/
mmu04650	Natural killer cell mediated cytotoxicity	Organismal Systems	Immune system	1	133	0.415918905	0.540780728	ENSMUSG00000034801(Sos2)	http://www.kegg.jp/kegg-bin/show_pathway?map04650/K03099%09%23FFFFFF,red/
mmu04915	Estrogen signaling pathway	Organismal Systems	Endocrine system	1	133	0.415918905	0.540780728	ENSMUSG00000034801(Sos2)	http://www.kegg.jp/kegg-bin/show_pathway?map04915/K03099%09%23FFFFFF,red/
mmu04151	PI3K-Akt signaling pathway	Environmental Information Processing	Signal transduction	2	353	0.416333485	0.540780728	ENSMUSG00000034801(Sos2),ENSMUSG00000030849(Fgfr2)	http://www.kegg.jp/kegg-bin/show_pathway?map04151/K05093%09%23FFFFFF,red/K03099%09%23FFFFFF,red/
mmu04550	Signaling pathways regulating pluripotency of stem cells	Cellular Processes	Cellular community - eukaryotes	1	135	0.420644823	0.540780728	ENSMUSG00000030849(Fgfr2)	http://www.kegg.jp/kegg-bin/show_pathway?map04550/K05093%09%23FFFFFF,red/
mmu04210	Apoptosis	Cellular Processes	Cell growth and death	1	136	0.42299367	0.540780728	ENSMUSG00000034573(Ptpn13)	http://www.kegg.jp/kegg-bin/show_pathway?map04210/K02374%09%23FFFFFF,red/
mmu04910	Insulin signaling pathway	Organismal Systems	Endocrine system	1	137	0.425333157	0.540780728	ENSMUSG00000034801(Sos2)	http://www.kegg.jp/kegg-bin/show_pathway?map04910/K03099%09%23FFFFFF,red/
mmu04120	Ubiquitin mediated proteolysis	Genetic Information Processing	Folding, sorting and degradation	1	137	0.425333157	0.540780728	ENSMUSG00000039159(Ube2h)	http://www.kegg.jp/kegg-bin/show_pathway?map04120/K10576%09%23FFFFFF,red/
mmu04261	Adrenergic signaling in cardiomyocytes	Organismal Systems	Circulatory system	1	142	0.436891483	0.54646154	ENSMUSG00000021180(Rps6ka5)	http://www.kegg.jp/kegg-bin/show_pathway?map04261/K04445%09%23FFFFFF,red/
mmu04072	Phospholipase D signaling pathway	Environmental Information Processing	Signal transduction	1	146	0.445973376	0.54646154	ENSMUSG00000034801(Sos2)	http://www.kegg.jp/kegg-bin/show_pathway?map04072/K03099%09%23FFFFFF,red/
mmu05224	Breast cancer	Human Diseases	Cancers: Specific types	1	147	0.448221263	0.54646154	ENSMUSG00000034801(Sos2)	http://www.kegg.jp/kegg-bin/show_pathway?map05224/K03099%09%23FFFFFF,red/
mmu04150	mTOR signaling pathway	Environmental Information Processing	Signal transduction	1	153	0.461521568	0.555073238	ENSMUSG00000034801(Sos2)	http://www.kegg.jp/kegg-bin/show_pathway?map04150/K03099%09%23FFFFFF,red/
mmu04934	Cushing's syndrome	Human Diseases	Endocrine and metabolic diseases	1	158	0.472364064	0.555672289	ENSMUSG00000020866(Cacna1g)	http://www.kegg.jp/kegg-bin/show_pathway?map04934/K04854%09%23FFFFFF,red/
mmu05160	Hepatitis C	Human Diseases	Infectious diseases: Viral	1	159	0.474506673	0.555672289	ENSMUSG00000034801(Sos2)	http://www.kegg.jp/kegg-bin/show_pathway?map05160/K03099%09%23FFFFFF,red/
mmu04630	Jak-STAT signaling pathway	Environmental Information Processing	Signal transduction	1	163	0.482991932	0.558263402	ENSMUSG00000034801(Sos2)	http://www.kegg.jp/kegg-bin/show_pathway?map04630/K03099%09%23FFFFFF,red/
mmu05202	Transcriptional misregulation in cancer	Human Diseases	Cancers: Overview	1	173	0.503620402	0.562522503	ENSMUSG00000021065(Fut8)	http://www.kegg.jp/kegg-bin/show_pathway?map05202/K00717%09%23FFFFFF,red/
mmu04217	Necroptosis	Cellular Processes	Cell growth and death	1	174	0.505638205	0.562522503	ENSMUSG00000010517(Faf1)	http://www.kegg.jp/kegg-bin/show_pathway?map04217/K20703%09%23FFFFFF,red/
mmu04360	Axon guidance	Organismal Systems	Development	1	174	0.505638205	0.562522503	ENSMUSG00000074785(Plxnc1)	http://www.kegg.jp/kegg-bin/show_pathway?map04360/K06572%09%23FFFFFF,red/
mmu04020	Calcium signaling pathway	Environmental Information Processing	Signal transduction	1	186	0.529232004	0.569067503	ENSMUSG00000020866(Cacna1g)	http://www.kegg.jp/kegg-bin/show_pathway?map04020/K04854%09%23FFFFFF,red/
mmu04062	Chemokine signaling pathway	Organismal Systems	Immune system	1	189	0.534955364	0.569067503	ENSMUSG00000034801(Sos2)	http://www.kegg.jp/kegg-bin/show_pathway?map04062/K03099%09%23FFFFFF,red/
mmu05034	Alcoholism	Human Diseases	Substance dependence	1	192	0.540610327	0.569067503	ENSMUSG00000034801(Sos2)	http://www.kegg.jp/kegg-bin/show_pathway?map05034/K03099%09%23FFFFFF,red/
mmu05205	Proteoglycans in cancer	Human Diseases	Cancers: Overview	1	195	0.546197698	0.569067503	ENSMUSG00000034801(Sos2)	http://www.kegg.jp/kegg-bin/show_pathway?map05205/K03099%09%23FFFFFF,red/
mmu04024	cAMP signaling pathway	Environmental Information Processing	Signal transduction	1	196	0.548045271	0.569067503	ENSMUSG00000020777(Acox1)	http://www.kegg.jp/kegg-bin/show_pathway?map04024/K00232%09%23FFFFFF,red/
mmu04510	Focal adhesion	Cellular Processes	Cellular community - eukaryotes	1	197	0.549885452	0.569067503	ENSMUSG00000034801(Sos2)	http://www.kegg.jp/kegg-bin/show_pathway?map04510/K03099%09%23FFFFFF,red/
mmu04144	Endocytosis	Cellular Processes	Transport and catabolism	1	260	0.652109733	0.667100761	ENSMUSG00000030849(Fgfr2)	http://www.kegg.jp/kegg-bin/show_pathway?map04144/K05093%09%23FFFFFF,red/
mmu04080	Neuroactive ligand-receptor interaction	Environmental Information Processing	Signaling molecules and interaction	1	313	0.720144435	0.728327894	ENSMUSG00000071424(Grid2)	http://www.kegg.jp/kegg-bin/show_pathway?map04080/K05207%09%23FFFFFF,red/
mmu05165	Human papillomavirus infection	Human Diseases	Infectious diseases: Viral	1	349	0.75871141	0.75871141	ENSMUSG00000034801(Sos2)	http://www.kegg.jp/kegg-bin/show_pathway?map05165/K03099%09%23FFFFFF,red/
