# Supplementary material for: Identification and analysis of key circRNAs in the mouse embryonic ovary provides insight into primordial follicle development
Source: BMC Genomics. 2024 Feb 3;25:139. doi: 10.1186/s12864-024-10058-y (PMC10837906; doi:10.1186/s12864-024-10058-y)
Supplement: Supplementary file 7 — Supplementary Material 7 [file 12864_2024_10058_MOESM7_ESM.csv]

The mmu-miR-124-5p, mmu-miR-134-5p and mmu-miR-130a-5p target genes prediction results in miRDB.
Ortholog of target gene	Representative miRNA	Ortholog of target gene	Representative miRNA	Ortholog of target gene	Representative miRNA
Gm14296	mmu-miR-124-5p	Rfc5	mmu-miR-134-5p	Kdm7a	mmu-miR-130a-5p
2210418O10Rik	mmu-miR-124-5p	H6pd	mmu-miR-134-5p	Ptpre	mmu-miR-130a-5p
Celf1	mmu-miR-124-5p	Ppp1r7	mmu-miR-134-5p	Synj2bp	mmu-miR-130a-5p
Mef2a	mmu-miR-124-5p	Slc25a5	mmu-miR-134-5p	Trio	mmu-miR-130a-5p
Steap2	mmu-miR-124-5p	Prdx1	mmu-miR-134-5p	Hhip	mmu-miR-130a-5p
Cmah	mmu-miR-124-5p	Mbnl1	mmu-miR-134-5p	Brinp1	mmu-miR-130a-5p
Snx2	mmu-miR-124-5p	Slc37a3	mmu-miR-134-5p	Cd2ap	mmu-miR-130a-5p
Fbxo43	mmu-miR-124-5p	Pdcd7	mmu-miR-134-5p	Mef2a	mmu-miR-130a-5p
Samd8	mmu-miR-124-5p	Zmat5	mmu-miR-134-5p	Rbfox2	mmu-miR-130a-5p
Sppl3	mmu-miR-124-5p	C130050O18Rik	mmu-miR-134-5p	Klhl42	mmu-miR-130a-5p
Zfp970	mmu-miR-124-5p	Atp23	mmu-miR-134-5p	Pappa2	mmu-miR-130a-5p
Slc25a24	mmu-miR-124-5p	Thbs2	mmu-miR-134-5p	Arvcf	mmu-miR-130a-5p
Rora	mmu-miR-124-5p	Hyal1	mmu-miR-134-5p	Pdzd2	mmu-miR-130a-5p
Txnrd1	mmu-miR-124-5p	Abt1	mmu-miR-134-5p	Slc38a9	mmu-miR-130a-5p
Dach2	mmu-miR-124-5p	Plxnc1	mmu-miR-134-5p	Nmrk1	mmu-miR-130a-5p
Alox12	mmu-miR-124-5p	Cep41	mmu-miR-134-5p	Lrrc58	mmu-miR-130a-5p
Nit1	mmu-miR-124-5p	Antxr1	mmu-miR-134-5p	Map3k2	mmu-miR-130a-5p
Nxph1	mmu-miR-124-5p	Itga9	mmu-miR-134-5p	Pcdha10	mmu-miR-130a-5p
Thsd7b	mmu-miR-124-5p	Zdhhc21	mmu-miR-134-5p	Tbc1d8b	mmu-miR-130a-5p
Cops2	mmu-miR-124-5p	Gapt	mmu-miR-134-5p	Pcdha11	mmu-miR-130a-5p
Dbpht2	mmu-miR-124-5p	Tgfbr2	mmu-miR-134-5p	Cyp20a1	mmu-miR-130a-5p
Strbp	mmu-miR-124-5p	1600012H06Rik	mmu-miR-134-5p	Pcdha2	mmu-miR-130a-5p
Kctd13	mmu-miR-124-5p	Itgb8	mmu-miR-134-5p	Pcdha6	mmu-miR-130a-5p
Nabp1	mmu-miR-124-5p	Ophn1	mmu-miR-134-5p	Magi1	mmu-miR-130a-5p
Piezo2	mmu-miR-124-5p	Gpr146	mmu-miR-134-5p	Pcdha9	mmu-miR-130a-5p
Zfp971	mmu-miR-124-5p	Tet2	mmu-miR-134-5p	Pcdhac1	mmu-miR-130a-5p
Zfp966	mmu-miR-124-5p	Col18a1	mmu-miR-134-5p	Grm4	mmu-miR-130a-5p
Tgfbr2	mmu-miR-124-5p	Tspan18	mmu-miR-134-5p	Eif4h	mmu-miR-130a-5p
Ppp1r14c	mmu-miR-124-5p	Cidea	mmu-miR-134-5p	Pcdha7	mmu-miR-130a-5p
Bclaf1	mmu-miR-124-5p	Apmap	mmu-miR-134-5p	Pcdha3	mmu-miR-130a-5p
Cdh8	mmu-miR-124-5p	Ric8a	mmu-miR-134-5p	Pcdha4	mmu-miR-130a-5p
Il20	mmu-miR-124-5p	Zdhhc9	mmu-miR-134-5p	Pcdha1	mmu-miR-130a-5p
Zfp967	mmu-miR-124-5p	Rab27a	mmu-miR-134-5p	Hoxa9	mmu-miR-130a-5p
Zeb2	mmu-miR-124-5p	Nf2	mmu-miR-134-5p	Pcdha12	mmu-miR-130a-5p
Far1	mmu-miR-124-5p	Pitpna	mmu-miR-134-5p	Pcdha5	mmu-miR-130a-5p
Krtap4-13	mmu-miR-124-5p	Tmem65	mmu-miR-134-5p	Pter	mmu-miR-130a-5p
Prrc2c	mmu-miR-124-5p	Zfp503	mmu-miR-134-5p	Galnt13	mmu-miR-130a-5p
Shank2	mmu-miR-124-5p	Ttbk2	mmu-miR-134-5p	Mafg	mmu-miR-130a-5p
Cstf2	mmu-miR-124-5p	Atp6v0c	mmu-miR-134-5p	Pcdhac2	mmu-miR-130a-5p
Gm11569	mmu-miR-124-5p	Cacna1b	mmu-miR-134-5p	Cd226	mmu-miR-130a-5p
Hnrnpf	mmu-miR-124-5p	Fntb	mmu-miR-134-5p	Pcdh15	mmu-miR-130a-5p
Foxg1	mmu-miR-124-5p	Habp4	mmu-miR-134-5p	Megf9	mmu-miR-130a-5p
Rps24	mmu-miR-124-5p	Ccdc127	mmu-miR-134-5p	Runx1t1	mmu-miR-130a-5p
Trmt10c	mmu-miR-124-5p	Etv5	mmu-miR-134-5p	Cask	mmu-miR-130a-5p
Cd24a	mmu-miR-124-5p	Gcg	mmu-miR-134-5p	Med13	mmu-miR-130a-5p
Rhov	mmu-miR-124-5p	Ccr3	mmu-miR-134-5p	Baiap2l1	mmu-miR-130a-5p
Kdm4c	mmu-miR-124-5p	Adam22	mmu-miR-134-5p	Timm17a	mmu-miR-130a-5p
Pcdhb3	mmu-miR-124-5p	Tsku	mmu-miR-134-5p	Pde1c	mmu-miR-130a-5p
Foxp3	mmu-miR-124-5p	Slc6a16	mmu-miR-134-5p	Cnot9	mmu-miR-130a-5p
Gm10413	mmu-miR-124-5p	Cdh9	mmu-miR-134-5p	Cpeb4	mmu-miR-130a-5p
Ywhab	mmu-miR-124-5p	Sppl2c	mmu-miR-134-5p	Plp1	mmu-miR-130a-5p
Zfp936	mmu-miR-124-5p	Myb	mmu-miR-134-5p	Col25a1	mmu-miR-130a-5p
Atp1b1	mmu-miR-124-5p	Zfp711	mmu-miR-134-5p	Bola1	mmu-miR-130a-5p
Adamts19	mmu-miR-124-5p	Fam120b	mmu-miR-134-5p	Ccdc87	mmu-miR-130a-5p
P4hb	mmu-miR-124-5p	Vezt	mmu-miR-134-5p	Twist1	mmu-miR-130a-5p
Shtn1	mmu-miR-124-5p	Itgb1	mmu-miR-134-5p	Slk	mmu-miR-130a-5p
Tfap2a	mmu-miR-124-5p	Bin3	mmu-miR-134-5p	Fut9	mmu-miR-130a-5p
Rab30	mmu-miR-124-5p	Fam168a	mmu-miR-134-5p	Nrxn1	mmu-miR-130a-5p
Mapk14	mmu-miR-124-5p	Vezf1	mmu-miR-134-5p	Nhlrc2	mmu-miR-130a-5p
Kcnq2	mmu-miR-124-5p	Il21	mmu-miR-134-5p	Nrn1	mmu-miR-130a-5p
C1qtnf9	mmu-miR-124-5p	Odr4	mmu-miR-134-5p	Mapk9	mmu-miR-130a-5p
Gm14322	mmu-miR-124-5p	Lrrc28	mmu-miR-134-5p	AI593442	mmu-miR-130a-5p
C330018D20Rik	mmu-miR-124-5p	Cyp2c23	mmu-miR-134-5p	Zfp710	mmu-miR-130a-5p
Rev3l	mmu-miR-124-5p	Atrnl1	mmu-miR-134-5p	Hemgn	mmu-miR-130a-5p
Chd9	mmu-miR-124-5p	Cul5	mmu-miR-134-5p	Apbb2	mmu-miR-130a-5p
Zbtb10	mmu-miR-124-5p	Cldn8	mmu-miR-134-5p	Cpeb2	mmu-miR-130a-5p
Psap	mmu-miR-124-5p	Cps1	mmu-miR-134-5p	Olig3	mmu-miR-130a-5p
Pogz	mmu-miR-124-5p	Med13	mmu-miR-134-5p	Cdh10	mmu-miR-130a-5p
Vps50	mmu-miR-124-5p	Phip	mmu-miR-134-5p	Phactr2	mmu-miR-130a-5p
Api5	mmu-miR-124-5p	Brinp2	mmu-miR-134-5p	Bnc2	mmu-miR-130a-5p
Neil3	mmu-miR-124-5p	Tti1	mmu-miR-134-5p	Tmem202	mmu-miR-130a-5p
Kcng3	mmu-miR-124-5p	Mief1	mmu-miR-134-5p	Slc26a5	mmu-miR-130a-5p
Chrdl1	mmu-miR-124-5p	Cyp4f16	mmu-miR-134-5p	Slc4a11	mmu-miR-130a-5p
Nlrp10	mmu-miR-124-5p	Fbxl17	mmu-miR-134-5p	Rsf1	mmu-miR-130a-5p
Inpp5a	mmu-miR-124-5p	Fam214b	mmu-miR-134-5p	Mef2c	mmu-miR-130a-5p
Pla2g4e	mmu-miR-124-5p	Coil	mmu-miR-134-5p	Palm2	mmu-miR-130a-5p
Armt1	mmu-miR-124-5p	3425401B19Rik	mmu-miR-134-5p	Hivep2	mmu-miR-130a-5p
Trip11	mmu-miR-124-5p	Creb1	mmu-miR-134-5p	Mbnl3	mmu-miR-130a-5p
Kcnh5	mmu-miR-124-5p	Mtrf1l	mmu-miR-134-5p	Ddhd1	mmu-miR-130a-5p
Elk3	mmu-miR-124-5p	Naaladl2	mmu-miR-134-5p	Dennd2a	mmu-miR-130a-5p
Cntn4	mmu-miR-124-5p	Smad9	mmu-miR-134-5p	Vcpip1	mmu-miR-130a-5p
Kcnab1	mmu-miR-124-5p	Ccn3	mmu-miR-134-5p	Fsbp	mmu-miR-130a-5p
Prkg1	mmu-miR-124-5p	Ptpn2	mmu-miR-134-5p	Cpped1	mmu-miR-130a-5p
Zfp935	mmu-miR-124-5p	Pde10a	mmu-miR-134-5p	Fbxo11	mmu-miR-130a-5p
Hnrnph1	mmu-miR-124-5p	Fscb	mmu-miR-134-5p	Sp1	mmu-miR-130a-5p
Zfp26	mmu-miR-124-5p	Grik2	mmu-miR-134-5p	Ccne2	mmu-miR-130a-5p
Bcl11a	mmu-miR-124-5p	Abcc6	mmu-miR-134-5p	Wscd2	mmu-miR-130a-5p
Cyp11a1	mmu-miR-124-5p	Rab19	mmu-miR-134-5p	Cfl2	mmu-miR-130a-5p
Atxn10	mmu-miR-124-5p	Pik3ca	mmu-miR-134-5p	Arid3a	mmu-miR-130a-5p
Gas2l3	mmu-miR-124-5p	Prss30	mmu-miR-134-5p	Zfp362	mmu-miR-130a-5p
Slitrk2	mmu-miR-124-5p	Rgs7	mmu-miR-134-5p	Mettl14	mmu-miR-130a-5p
Cd53	mmu-miR-124-5p	Drd5	mmu-miR-134-5p	Med14	mmu-miR-130a-5p
Il5ra	mmu-miR-124-5p	Nsun5	mmu-miR-134-5p	Mfsd4b5	mmu-miR-130a-5p
Zfp516	mmu-miR-124-5p	Alkbh5	mmu-miR-134-5p	Epha5	mmu-miR-130a-5p
Dpp10	mmu-miR-124-5p	Ctnna1	mmu-miR-134-5p	Slc25a21	mmu-miR-130a-5p
Zfand3	mmu-miR-124-5p	Otof	mmu-miR-134-5p	Zfp704	mmu-miR-130a-5p
Mtdh	mmu-miR-124-5p	Dot1l	mmu-miR-134-5p	Cdon	mmu-miR-130a-5p
Spin1	mmu-miR-124-5p	Kpna3	mmu-miR-134-5p	Gabra1	mmu-miR-130a-5p
Nebl	mmu-miR-124-5p	Sptan1	mmu-miR-134-5p	Itpripl2	mmu-miR-130a-5p
Vdac3	mmu-miR-124-5p	Gga2	mmu-miR-134-5p	Tmem47	mmu-miR-130a-5p
Dpy19l2	mmu-miR-124-5p	Tent4b	mmu-miR-134-5p	Abcd2	mmu-miR-130a-5p
Mxd1	mmu-miR-124-5p	Katnal1	mmu-miR-134-5p	Trim45	mmu-miR-130a-5p
Shisa9	mmu-miR-124-5p	Ndnf	mmu-miR-134-5p	Hoxc6	mmu-miR-130a-5p
Ypel2	mmu-miR-124-5p	Rhoq	mmu-miR-134-5p	Brwd3	mmu-miR-130a-5p
Dcaf5	mmu-miR-124-5p	Ccbe1	mmu-miR-134-5p	Cyp3a11	mmu-miR-130a-5p
Fam92a	mmu-miR-124-5p	Inmt	mmu-miR-134-5p	Mbnl1	mmu-miR-130a-5p
Zhx3	mmu-miR-124-5p	Ppwd1	mmu-miR-134-5p	Cpeb3	mmu-miR-130a-5p
Bmt2	mmu-miR-124-5p	Vti1a	mmu-miR-134-5p	0610010F05Rik	mmu-miR-130a-5p
Ogfrl1	mmu-miR-124-5p	Lin7c	mmu-miR-134-5p	Dip2c	mmu-miR-130a-5p
Zeb1	mmu-miR-124-5p	Hook1	mmu-miR-134-5p	Nova1	mmu-miR-130a-5p
Tc2n	mmu-miR-124-5p	Kitl	mmu-miR-134-5p	Grpel2	mmu-miR-130a-5p
Caprin1	mmu-miR-124-5p	Fgf1	mmu-miR-134-5p	Trib3	mmu-miR-130a-5p
Sec23a	mmu-miR-124-5p	Casp14	mmu-miR-134-5p	Kctd6	mmu-miR-130a-5p
Gtf3c2	mmu-miR-124-5p	Lpar2	mmu-miR-134-5p	Clcf1	mmu-miR-130a-5p
Fut9	mmu-miR-124-5p	Map4k3	mmu-miR-134-5p	Chmp7	mmu-miR-130a-5p
Sulf1	mmu-miR-124-5p	Letm2	mmu-miR-134-5p	Cdk2	mmu-miR-130a-5p
Insig2	mmu-miR-124-5p	Tmem167	mmu-miR-134-5p	Egln3	mmu-miR-130a-5p
Tnfrsf10b	mmu-miR-124-5p	Dgke	mmu-miR-134-5p	Cadm2	mmu-miR-130a-5p
Mtmr4	mmu-miR-124-5p	Opn1sw	mmu-miR-134-5p	Pcdh20	mmu-miR-130a-5p
Clmn	mmu-miR-124-5p	Patz1	mmu-miR-134-5p	Lpp	mmu-miR-130a-5p
Id3	mmu-miR-124-5p	Neu4	mmu-miR-134-5p	Fxr2	mmu-miR-130a-5p
Mb21d2	mmu-miR-124-5p	Nptxr	mmu-miR-134-5p	Sgms1	mmu-miR-130a-5p
Ptcd1	mmu-miR-124-5p	Pld1	mmu-miR-134-5p	Sh3d19	mmu-miR-130a-5p
Dennd2c	mmu-miR-124-5p	Ttc5	mmu-miR-134-5p	Auts2	mmu-miR-130a-5p
Lancl3	mmu-miR-124-5p	Bicra	mmu-miR-134-5p	Npas3	mmu-miR-130a-5p
Tnrc6c	mmu-miR-124-5p	Purb	mmu-miR-134-5p	Serpinf1	mmu-miR-130a-5p
Fam47e	mmu-miR-124-5p	Stxbp5	mmu-miR-134-5p	Tmem165	mmu-miR-130a-5p
Zfp65	mmu-miR-124-5p	Foxp3	mmu-miR-134-5p	Hoxb3	mmu-miR-130a-5p
Mrpl12	mmu-miR-124-5p	H2-Ob	mmu-miR-134-5p	Piga	mmu-miR-130a-5p
Dennd2d	mmu-miR-124-5p	Tesmin	mmu-miR-134-5p	Adam10	mmu-miR-130a-5p
Lipo2	mmu-miR-124-5p	Csnk1g3	mmu-miR-134-5p	Lonrf3	mmu-miR-130a-5p
Lnpep	mmu-miR-124-5p	Zbtb5	mmu-miR-134-5p	Otop1	mmu-miR-130a-5p
Onecut2	mmu-miR-124-5p	Atf6	mmu-miR-134-5p	Adgrl2	mmu-miR-130a-5p
Cacna2d2	mmu-miR-124-5p	Hmox1	mmu-miR-134-5p	Gpd2	mmu-miR-130a-5p
Atp6v1a	mmu-miR-124-5p	Zfpm2	mmu-miR-134-5p	Plppr5	mmu-miR-130a-5p
Mmadhc	mmu-miR-124-5p	Btbd10	mmu-miR-134-5p	Ddx6	mmu-miR-130a-5p
Rnf122	mmu-miR-124-5p	St8sia4	mmu-miR-134-5p	Ccdc22	mmu-miR-130a-5p
Lss	mmu-miR-124-5p	Arrdc4	mmu-miR-134-5p	Cep97	mmu-miR-130a-5p
Bcam	mmu-miR-124-5p	Suds3	mmu-miR-134-5p	Jag1	mmu-miR-130a-5p
Dgkb	mmu-miR-124-5p	Usp43	mmu-miR-134-5p	Zfp28	mmu-miR-130a-5p
Casp2	mmu-miR-124-5p	Acsl1	mmu-miR-134-5p	Sipa1l2	mmu-miR-130a-5p
Rab3gap1	mmu-miR-124-5p	Nrcam	mmu-miR-134-5p	AI464131	mmu-miR-130a-5p
Il1rl1	mmu-miR-124-5p	Fam216b	mmu-miR-134-5p	Kcnc2	mmu-miR-130a-5p
Il6st	mmu-miR-124-5p	Acsbg1	mmu-miR-134-5p	Gm5460	mmu-miR-130a-5p
Cd36	mmu-miR-124-5p	Tbc1d8	mmu-miR-134-5p	Peak1	mmu-miR-130a-5p
Chsy1	mmu-miR-124-5p	Pom121	mmu-miR-134-5p	Oprk1	mmu-miR-130a-5p
Mrpl35	mmu-miR-124-5p	Rora	mmu-miR-134-5p	Scn9a	mmu-miR-130a-5p
Pikfyve	mmu-miR-124-5p	Ccdc169	mmu-miR-134-5p	Raly	mmu-miR-130a-5p
Col6a1	mmu-miR-124-5p	Ppt1	mmu-miR-134-5p	Olfm3	mmu-miR-130a-5p
Nap1l1	mmu-miR-124-5p	Tmem196	mmu-miR-134-5p	Bub3	mmu-miR-130a-5p
Spryd4	mmu-miR-124-5p	Syne3	mmu-miR-134-5p	Des	mmu-miR-130a-5p
Prr3	mmu-miR-124-5p	Fgfr1op2	mmu-miR-134-5p	Ppip5k2	mmu-miR-130a-5p
Tigar	mmu-miR-124-5p	Pold3	mmu-miR-134-5p	Hpcal4	mmu-miR-130a-5p
Bod1l	mmu-miR-124-5p	Dtx4	mmu-miR-134-5p	Pphln1	mmu-miR-130a-5p
Slc39a9	mmu-miR-124-5p	Pum2	mmu-miR-134-5p	Pip5k1b	mmu-miR-130a-5p
A830010M20Rik	mmu-miR-124-5p	Eda2r	mmu-miR-134-5p	Foxp1	mmu-miR-130a-5p
Arhgap29	mmu-miR-124-5p	Swap70	mmu-miR-134-5p	Olfr613	mmu-miR-130a-5p
Kctd8	mmu-miR-124-5p	Pappa2	mmu-miR-134-5p	Sgms2	mmu-miR-130a-5p
Galk2	mmu-miR-124-5p	Strbp	mmu-miR-134-5p	Msl1	mmu-miR-130a-5p
Slco5a1	mmu-miR-124-5p	Wnt9b	mmu-miR-134-5p	Angptl8	mmu-miR-130a-5p
Kcnj3	mmu-miR-124-5p	Trarg1	mmu-miR-134-5p	Rab3b	mmu-miR-130a-5p
Stx7	mmu-miR-124-5p	Klhl14	mmu-miR-134-5p	Zc3h12a	mmu-miR-130a-5p
St8sia4	mmu-miR-124-5p	Fam91a1	mmu-miR-134-5p	Zmynd11	mmu-miR-130a-5p
Esr2	mmu-miR-124-5p	Esr1	mmu-miR-134-5p	Dio2	mmu-miR-130a-5p
Atxn2	mmu-miR-124-5p	Sema5a	mmu-miR-134-5p	Dtna	mmu-miR-130a-5p
Nectin1	mmu-miR-124-5p	Slc17a5	mmu-miR-134-5p	Cnr1	mmu-miR-130a-5p
Dgkg	mmu-miR-124-5p	Nipal1	mmu-miR-134-5p	Chic1	mmu-miR-130a-5p
Tlk2	mmu-miR-124-5p	Mfsd4b5	mmu-miR-134-5p	Shtn1	mmu-miR-130a-5p
Bcat1	mmu-miR-124-5p	Mmgt1	mmu-miR-134-5p	Dmbx1	mmu-miR-130a-5p
Dpysl2	mmu-miR-124-5p	Vma21	mmu-miR-134-5p	Malrd1	mmu-miR-130a-5p
Rps6ka3	mmu-miR-124-5p	Vdac2	mmu-miR-134-5p	Chrdl1	mmu-miR-130a-5p
Prps1l3	mmu-miR-124-5p	Esd	mmu-miR-134-5p	Msi2	mmu-miR-130a-5p
Prc1	mmu-miR-124-5p	Mrpl51	mmu-miR-134-5p	Slc24a2	mmu-miR-130a-5p
Rwdd4a	mmu-miR-124-5p	Rpp30	mmu-miR-134-5p	Itga8	mmu-miR-130a-5p
Tm6sf1	mmu-miR-124-5p	Tcf21	mmu-miR-134-5p	Spp1	mmu-miR-130a-5p
Slc5a3	mmu-miR-124-5p	Xkr6	mmu-miR-134-5p	Morc2a	mmu-miR-130a-5p
Gm11780	mmu-miR-124-5p	Prdm12	mmu-miR-134-5p	Zscan29	mmu-miR-130a-5p
Slc24a2	mmu-miR-124-5p	Ppp6r3	mmu-miR-134-5p	Zfp36l1	mmu-miR-130a-5p
Sema5a	mmu-miR-124-5p	Ehd3	mmu-miR-134-5p	Gucy1a2	mmu-miR-130a-5p
Rab9b	mmu-miR-124-5p	Ctdsp2	mmu-miR-134-5p	Cyp2ab1	mmu-miR-130a-5p
Rnf145	mmu-miR-124-5p	4930523C07Rik	mmu-miR-134-5p	Arv1	mmu-miR-130a-5p
Pcnx	mmu-miR-124-5p	Cd209b	mmu-miR-134-5p	Trabd2b	mmu-miR-130a-5p
Trub2	mmu-miR-124-5p	2010111I01Rik	mmu-miR-134-5p	Myo1b	mmu-miR-130a-5p
Batf	mmu-miR-124-5p	Nynrin	mmu-miR-134-5p	Rora	mmu-miR-130a-5p
Qpctl	mmu-miR-124-5p	Rpl5	mmu-miR-134-5p	Tigd4	mmu-miR-130a-5p
Dpy19l1	mmu-miR-124-5p	Tmem41b	mmu-miR-134-5p	Pkib	mmu-miR-130a-5p
Hoxa9	mmu-miR-124-5p	Cyp2j12	mmu-miR-134-5p	Mdp1	mmu-miR-130a-5p
Twsg1	mmu-miR-124-5p	Asph	mmu-miR-134-5p	Tgfa	mmu-miR-130a-5p
Agbl3	mmu-miR-124-5p	Stk4	mmu-miR-134-5p	Med13l	mmu-miR-130a-5p
Lgals8	mmu-miR-124-5p	Kat7	mmu-miR-134-5p	Mstn	mmu-miR-130a-5p
Zfp952	mmu-miR-124-5p	Frmd4b	mmu-miR-134-5p	Crls1	mmu-miR-130a-5p
Fmr1	mmu-miR-124-5p	Zkscan17	mmu-miR-134-5p	Dcdc2a	mmu-miR-130a-5p
Zfp729a	mmu-miR-124-5p	Golgb1	mmu-miR-134-5p	Slc39a14	mmu-miR-130a-5p
Pdc	mmu-miR-124-5p	Lin7a	mmu-miR-134-5p	Gng2	mmu-miR-130a-5p
Dnajb7	mmu-miR-124-5p	Tubgcp3	mmu-miR-134-5p	Setd3	mmu-miR-130a-5p
C2cd2	mmu-miR-124-5p	Hook3	mmu-miR-134-5p	Lzts3	mmu-miR-130a-5p
Pcdh17	mmu-miR-124-5p	Gsdme	mmu-miR-134-5p	Cyp3a41a	mmu-miR-130a-5p
Krtap4-9	mmu-miR-124-5p	Sod2	mmu-miR-134-5p	Lhx9	mmu-miR-130a-5p
Smim17	mmu-miR-124-5p	Myl12b	mmu-miR-134-5p	Phf14	mmu-miR-130a-5p
Nt5dc3	mmu-miR-124-5p	Fam124a	mmu-miR-134-5p	Slc34a1	mmu-miR-130a-5p
Zfhx3	mmu-miR-124-5p	Axl	mmu-miR-134-5p	Pdcd6ip	mmu-miR-130a-5p
Zbtb41	mmu-miR-124-5p	Spry2	mmu-miR-134-5p	Pkp4	mmu-miR-130a-5p
Nox4	mmu-miR-124-5p	Exoc6b	mmu-miR-134-5p	Tmem209	mmu-miR-130a-5p
Whamm	mmu-miR-124-5p	Chst13	mmu-miR-134-5p	Cisd2	mmu-miR-130a-5p
B3glct	mmu-miR-124-5p	Dusp1	mmu-miR-134-5p	Bud23	mmu-miR-130a-5p
Tubb2b	mmu-miR-124-5p	Cpsf6	mmu-miR-134-5p	Cntrob	mmu-miR-130a-5p
Lpgat1	mmu-miR-124-5p	Kcnj8	mmu-miR-134-5p	Tead1	mmu-miR-130a-5p
Slc25a13	mmu-miR-124-5p	Ccdc149	mmu-miR-134-5p	Snhg11	mmu-miR-130a-5p
Slitrk4	mmu-miR-124-5p	Camk4	mmu-miR-134-5p	Cyp3a41b	mmu-miR-130a-5p
6720489N17Rik	mmu-miR-124-5p	Hdx	mmu-miR-134-5p	Mgat4c	mmu-miR-130a-5p
Celf4	mmu-miR-124-5p	Slc6a20b	mmu-miR-134-5p	Rest	mmu-miR-130a-5p
Nqo2	mmu-miR-124-5p	Hcrtr1	mmu-miR-134-5p	Dlg2	mmu-miR-130a-5p
Ikzf2	mmu-miR-124-5p	Atp2b3	mmu-miR-134-5p	Chl1	mmu-miR-130a-5p
Ccdc39	mmu-miR-124-5p	Meioc	mmu-miR-134-5p	Slc39a8	mmu-miR-130a-5p
Sgcd	mmu-miR-124-5p	Spcs3	mmu-miR-134-5p	Vsig10	mmu-miR-130a-5p
Aldh1a2	mmu-miR-124-5p	Psat1	mmu-miR-134-5p	Pcdha8	mmu-miR-130a-5p
Sytl4	mmu-miR-124-5p	Naaa	mmu-miR-134-5p	Fyn	mmu-miR-130a-5p
Pam	mmu-miR-124-5p	Helz2	mmu-miR-134-5p	Lats1	mmu-miR-130a-5p
AI464131	mmu-miR-124-5p	Runx1t1	mmu-miR-134-5p	Hnf4g	mmu-miR-130a-5p
Tom1l2	mmu-miR-124-5p	Acvr1b	mmu-miR-134-5p	Rab30	mmu-miR-130a-5p
Sult2a2	mmu-miR-124-5p	Rims2	mmu-miR-134-5p	Tgfbr3	mmu-miR-130a-5p
Zswim4	mmu-miR-124-5p	Prkca	mmu-miR-134-5p	Gfpt1	mmu-miR-130a-5p
Sh3d19	mmu-miR-124-5p	Nab1	mmu-miR-134-5p	Exph5	mmu-miR-130a-5p
Serpina7	mmu-miR-124-5p	Trim44	mmu-miR-134-5p	Acot8	mmu-miR-130a-5p
Myh10	mmu-miR-124-5p	Adora2a	mmu-miR-134-5p	Fgf8	mmu-miR-130a-5p
Adgra1	mmu-miR-124-5p	Banf1	mmu-miR-134-5p	C1rl	mmu-miR-130a-5p
Tex13b	mmu-miR-124-5p	C9orf72	mmu-miR-134-5p	Zfp575	mmu-miR-130a-5p
Poc1b	mmu-miR-124-5p	Abca1	mmu-miR-134-5p	Myot	mmu-miR-130a-5p
Tcaf2	mmu-miR-124-5p	Tial1	mmu-miR-134-5p	Papolg	mmu-miR-130a-5p
Dgcr8	mmu-miR-124-5p	Slco1a4	mmu-miR-134-5p	Hoxd8	mmu-miR-130a-5p
Clvs1	mmu-miR-124-5p	Rprd1b	mmu-miR-134-5p	Hoxa5	mmu-miR-130a-5p
Sult2a5	mmu-miR-124-5p	Cpne4	mmu-miR-134-5p	Clock	mmu-miR-130a-5p
Ccdc89	mmu-miR-124-5p	Ppp1r12a	mmu-miR-134-5p	Fgfr1op	mmu-miR-130a-5p
Nemf	mmu-miR-124-5p	Sdc3	mmu-miR-134-5p	Kcnn3	mmu-miR-130a-5p
Sult2a1	mmu-miR-124-5p	Adcy9	mmu-miR-134-5p	Rpn2	mmu-miR-130a-5p
Lnpk	mmu-miR-124-5p	Sri	mmu-miR-134-5p	Rbm18	mmu-miR-130a-5p
Sult2a4	mmu-miR-124-5p	Phka1	mmu-miR-134-5p	Dscam	mmu-miR-130a-5p
Tmem270	mmu-miR-124-5p	Lrrc39	mmu-miR-134-5p	Rala	mmu-miR-130a-5p
Cyp3a16	mmu-miR-124-5p	Gsdmd	mmu-miR-134-5p	Runx1	mmu-miR-130a-5p
Mtf2	mmu-miR-124-5p	Clec16a	mmu-miR-134-5p	Tnfrsf11b	mmu-miR-130a-5p
Dtd2	mmu-miR-124-5p	Mindy3	mmu-miR-134-5p	Hmgcs2	mmu-miR-130a-5p
Cd209e	mmu-miR-124-5p	Fbxo43	mmu-miR-134-5p	Itga9	mmu-miR-130a-5p
Trpm3	mmu-miR-124-5p	Scn9a	mmu-miR-134-5p	Ablim1	mmu-miR-130a-5p
Zgpat	mmu-miR-124-5p	Usf3	mmu-miR-134-5p	Rorb	mmu-miR-130a-5p
Tsen2	mmu-miR-124-5p	Pgm2l1	mmu-miR-134-5p	Them6	mmu-miR-130a-5p
Cdc14a	mmu-miR-124-5p	Ube2b	mmu-miR-134-5p	Cd80	mmu-miR-130a-5p
Csta1	mmu-miR-124-5p	Golm1	mmu-miR-134-5p	BC052040	mmu-miR-130a-5p
Alox15	mmu-miR-124-5p	Col19a1	mmu-miR-134-5p	Defb1	mmu-miR-130a-5p
Tmem170b	mmu-miR-124-5p	Nwd1	mmu-miR-134-5p	Tnrc6c	mmu-miR-130a-5p
Bnip2	mmu-miR-124-5p	Bcat1	mmu-miR-134-5p	Gm13305	mmu-miR-130a-5p
Brwd1	mmu-miR-124-5p	Tpx2	mmu-miR-134-5p	Cwh43	mmu-miR-130a-5p
Cyp2c54	mmu-miR-124-5p	Nt5e	mmu-miR-134-5p	Sfmbt1	mmu-miR-130a-5p
Zfp275	mmu-miR-124-5p	Mtcl1	mmu-miR-134-5p	Tnc	mmu-miR-130a-5p
Mgat4a	mmu-miR-124-5p	Nudt16	mmu-miR-134-5p	Chchd3	mmu-miR-130a-5p
Adamtsl1	mmu-miR-124-5p	Cep162	mmu-miR-134-5p	Camk1d	mmu-miR-130a-5p
Rasgrf2	mmu-miR-124-5p	Smarcal1	mmu-miR-134-5p	Naa50	mmu-miR-130a-5p
Zfp120	mmu-miR-124-5p	Serpine1	mmu-miR-134-5p	Zfp462	mmu-miR-130a-5p
Gm5797	mmu-miR-124-5p	Rsf1	mmu-miR-134-5p	Foxn2	mmu-miR-130a-5p
Slc7a11	mmu-miR-124-5p	Etnk1	mmu-miR-134-5p	Il11ra1	mmu-miR-130a-5p
Mmgt1	mmu-miR-124-5p	Spata2	mmu-miR-134-5p	Npr3	mmu-miR-130a-5p
Zfp738	mmu-miR-124-5p	Nin	mmu-miR-134-5p	Gm8300	mmu-miR-130a-5p
Cfap161	mmu-miR-124-5p	Dio2	mmu-miR-134-5p	Sh3pxd2a	mmu-miR-130a-5p
Aff1	mmu-miR-124-5p	Trp53i11	mmu-miR-134-5p	Asxl2	mmu-miR-130a-5p
Slc18a2	mmu-miR-124-5p	Skap1	mmu-miR-134-5p	Prorsd1	mmu-miR-130a-5p
Tbl1xr1	mmu-miR-124-5p	Rad23b	mmu-miR-134-5p	Pnma3	mmu-miR-130a-5p
Cntnap4	mmu-miR-124-5p	Dpy19l3	mmu-miR-134-5p	Slc7a10	mmu-miR-130a-5p
Gm5458	mmu-miR-124-5p	Abi2	mmu-miR-134-5p	Rbm43	mmu-miR-130a-5p
Lcmt2	mmu-miR-124-5p	Ino80d	mmu-miR-134-5p	Cep350	mmu-miR-130a-5p
Kalrn	mmu-miR-124-5p	Smad6	mmu-miR-134-5p	Spdya	mmu-miR-130a-5p
Eef2kmt	mmu-miR-124-5p	Xpr1	mmu-miR-134-5p	Gpr88	mmu-miR-130a-5p
Manea	mmu-miR-124-5p	Prickle2	mmu-miR-134-5p	Mb21d2	mmu-miR-130a-5p
Paqr9	mmu-miR-124-5p	Rock2	mmu-miR-134-5p	Hira	mmu-miR-130a-5p
Iqcm	mmu-miR-124-5p	Btrc	mmu-miR-134-5p	Gpr3	mmu-miR-130a-5p
Elovl2	mmu-miR-124-5p	Rbm33	mmu-miR-134-5p	Slain2	mmu-miR-130a-5p
Ftcd	mmu-miR-124-5p	Ak7	mmu-miR-134-5p	Add3	mmu-miR-130a-5p
Large1	mmu-miR-124-5p	Trir	mmu-miR-134-5p	Commd6	mmu-miR-130a-5p
Azi2	mmu-miR-124-5p	Rph3al	mmu-miR-134-5p	Gpr149	mmu-miR-130a-5p
Marveld3	mmu-miR-124-5p	Zfp507	mmu-miR-134-5p	Tpra1	mmu-miR-130a-5p
Gm5141	mmu-miR-124-5p	Cish	mmu-miR-134-5p	Rnf38	mmu-miR-130a-5p
Cacna2d1	mmu-miR-124-5p	Apol6	mmu-miR-134-5p	Gypa	mmu-miR-130a-5p
Pcdh20	mmu-miR-124-5p	Rasgrp4	mmu-miR-134-5p	Vipr2	mmu-miR-130a-5p
Gars	mmu-miR-124-5p	Stom	mmu-miR-134-5p	Calcr	mmu-miR-130a-5p
Lamb3	mmu-miR-124-5p	Dcx	mmu-miR-134-5p	Inpp4a	mmu-miR-130a-5p
Clrn1	mmu-miR-124-5p	Slc24a2	mmu-miR-134-5p	Hmgn5	mmu-miR-130a-5p
Oser1	mmu-miR-124-5p	Pan3	mmu-miR-134-5p	Btbd11	mmu-miR-130a-5p
Pon3	mmu-miR-124-5p	Bend4	mmu-miR-134-5p	Nrg3	mmu-miR-130a-5p
Npm3	mmu-miR-124-5p	Ptdss2	mmu-miR-134-5p	Fbxl17	mmu-miR-130a-5p
Itih5	mmu-miR-124-5p	Cpeb1	mmu-miR-134-5p	Bloc1s5	mmu-miR-130a-5p
Chd1	mmu-miR-124-5p	Zbtb26	mmu-miR-134-5p	Cldn19	mmu-miR-130a-5p
Ppbp	mmu-miR-124-5p	Dcbld2	mmu-miR-134-5p	Elavl4	mmu-miR-130a-5p
Esp5	mmu-miR-124-5p	Hoxa1	mmu-miR-134-5p	Ago2	mmu-miR-130a-5p
Gm44501	mmu-miR-124-5p	Mreg	mmu-miR-134-5p	Ccnd1	mmu-miR-130a-5p
Rpsa	mmu-miR-124-5p	Arpp21	mmu-miR-134-5p	Plch1	mmu-miR-130a-5p
Zfp953	mmu-miR-124-5p	Ube3a	mmu-miR-134-5p	Ccl12	mmu-miR-130a-5p
Brca1	mmu-miR-124-5p	Etv1	mmu-miR-134-5p	Marcks	mmu-miR-130a-5p
Mr1	mmu-miR-124-5p	Rin3	mmu-miR-134-5p	Scel	mmu-miR-130a-5p
Kctd15	mmu-miR-124-5p	Azi2	mmu-miR-134-5p	Rabep1	mmu-miR-130a-5p
Arf1	mmu-miR-124-5p	Tfdp2	mmu-miR-134-5p	Ppm1b	mmu-miR-130a-5p
Trim11	mmu-miR-124-5p	Myo5a	mmu-miR-134-5p	Rspo1	mmu-miR-130a-5p
Stag1	mmu-miR-124-5p	Med13l	mmu-miR-134-5p	Ttc14	mmu-miR-130a-5p
Gabrb2	mmu-miR-124-5p	Il18rap	mmu-miR-134-5p	Elfn1	mmu-miR-130a-5p
Ifnar1	mmu-miR-124-5p	Pes1	mmu-miR-134-5p	Ccdc85b	mmu-miR-130a-5p
Map1b	mmu-miR-124-5p	Cactin	mmu-miR-134-5p	Glis2	mmu-miR-130a-5p
Hlf	mmu-miR-124-5p	Ints10	mmu-miR-134-5p	Spata19	mmu-miR-130a-5p
Cep68	mmu-miR-124-5p	Sema3a	mmu-miR-134-5p	Gabrb2	mmu-miR-130a-5p
Col28a1	mmu-miR-124-5p	Gtf2f2	mmu-miR-134-5p	Dmrt3	mmu-miR-130a-5p
Ric3	mmu-miR-124-5p	Lmbr1	mmu-miR-134-5p	Pou2f2	mmu-miR-130a-5p
Thsd4	mmu-miR-124-5p	Itgal	mmu-miR-134-5p	Prl7c1	mmu-miR-130a-5p
Gstm3	mmu-miR-124-5p	Lins1	mmu-miR-134-5p	Ifi213	mmu-miR-130a-5p
Tmem52b	mmu-miR-124-5p	Knop1	mmu-miR-134-5p	Gpr12	mmu-miR-130a-5p
Ogn	mmu-miR-124-5p	Acap2	mmu-miR-134-5p	Slc25a4	mmu-miR-130a-5p
Camk4	mmu-miR-124-5p	Opcml	mmu-miR-134-5p	Kremen1	mmu-miR-130a-5p
Rgs6	mmu-miR-124-5p	Fbxw11	mmu-miR-134-5p	Srsf5	mmu-miR-130a-5p
Ddx6	mmu-miR-124-5p	Exoc3	mmu-miR-134-5p	Cops7a	mmu-miR-130a-5p
Tasp1	mmu-miR-124-5p	2210408I21Rik	mmu-miR-134-5p	Cer1	mmu-miR-130a-5p
Rnf185	mmu-miR-124-5p	Idi2	mmu-miR-134-5p	Pura	mmu-miR-130a-5p
Btg4	mmu-miR-124-5p	Il1r1	mmu-miR-134-5p	Gigyf2	mmu-miR-130a-5p
Plch1	mmu-miR-124-5p	Prkd3	mmu-miR-134-5p	Pdlim5	mmu-miR-130a-5p
Arhgap12	mmu-miR-124-5p	Ppil1	mmu-miR-134-5p	Atg5	mmu-miR-130a-5p
Reps2	mmu-miR-124-5p	Rtp4	mmu-miR-134-5p	Phactr1	mmu-miR-130a-5p
Zfp973	mmu-miR-124-5p	Lat2	mmu-miR-134-5p	Amd2	mmu-miR-130a-5p
Mrps25	mmu-miR-124-5p	Mat2a	mmu-miR-134-5p	Scyl3	mmu-miR-130a-5p
Nomo1	mmu-miR-124-5p	Fam149b	mmu-miR-134-5p	Ints12	mmu-miR-130a-5p
Zfp965	mmu-miR-124-5p	Lrpap1	mmu-miR-134-5p	Kmt2c	mmu-miR-130a-5p
Adam9	mmu-miR-124-5p	Specc1l	mmu-miR-134-5p	Polr3f	mmu-miR-130a-5p
Slc30a10	mmu-miR-124-5p	Synm	mmu-miR-134-5p	Fmnl2	mmu-miR-130a-5p
Smarcal1	mmu-miR-124-5p	Nod1	mmu-miR-134-5p	Zfp780b	mmu-miR-130a-5p
Prlr	mmu-miR-124-5p	Wnt7b	mmu-miR-134-5p	Vegfb	mmu-miR-130a-5p
Tent4b	mmu-miR-124-5p	Psg16	mmu-miR-134-5p	Cldnd1	mmu-miR-130a-5p
Entpd4	mmu-miR-124-5p	Zfp462	mmu-miR-134-5p	Bcl2l15	mmu-miR-130a-5p
Ano3	mmu-miR-124-5p	Hebp2	mmu-miR-134-5p	Prl7d1	mmu-miR-130a-5p
Dcun1d1	mmu-miR-124-5p	Prorsd1	mmu-miR-134-5p	Azi2	mmu-miR-130a-5p
Lrrc74b	mmu-miR-124-5p	Zpr1	mmu-miR-134-5p	Ncam2	mmu-miR-130a-5p
Flrt3	mmu-miR-124-5p	Rpgrip1	mmu-miR-134-5p	Adamtsl1	mmu-miR-130a-5p
Map3k12	mmu-miR-124-5p	Nxt2	mmu-miR-134-5p	Pcsk2	mmu-miR-130a-5p
Trp53inp1	mmu-miR-124-5p	Flt4	mmu-miR-134-5p	Flrt3	mmu-miR-130a-5p
Cdkl4	mmu-miR-124-5p	Nat2	mmu-miR-134-5p	Impg2	mmu-miR-130a-5p
B3gnt6	mmu-miR-124-5p	Plxna4	mmu-miR-134-5p	Blzf1	mmu-miR-130a-5p
Lox	mmu-miR-124-5p	Polq	mmu-miR-134-5p	Styx	mmu-miR-130a-5p
Samd4	mmu-miR-124-5p	Elp4	mmu-miR-134-5p	Pum3	mmu-miR-130a-5p
Adcy2	mmu-miR-124-5p	Rnf152	mmu-miR-134-5p	Man1a	mmu-miR-130a-5p
Wdyhv1	mmu-miR-124-5p	Slc30a7	mmu-miR-134-5p	Tmem167	mmu-miR-130a-5p
Wapl	mmu-miR-124-5p	Ndfip1	mmu-miR-134-5p	Sema3a	mmu-miR-130a-5p
Crhr1	mmu-miR-124-5p	Slfn1	mmu-miR-134-5p	Ncam1	mmu-miR-130a-5p
Suv39h2	mmu-miR-124-5p	Dkk3	mmu-miR-134-5p	Stxbp5l	mmu-miR-130a-5p
Ghsr	mmu-miR-124-5p	Rab26	mmu-miR-134-5p	Tff1	mmu-miR-130a-5p
Trp53rka	mmu-miR-124-5p	Tat	mmu-miR-134-5p	Klhl11	mmu-miR-130a-5p
Gtf2ird1	mmu-miR-124-5p	Mbtd1	mmu-miR-134-5p	Bbs12	mmu-miR-130a-5p
Tab2	mmu-miR-124-5p	Slc7a6	mmu-miR-134-5p	Acp6	mmu-miR-130a-5p
Agpat5	mmu-miR-124-5p	Dido1	mmu-miR-134-5p	Sdccag8	mmu-miR-130a-5p
Elovl6	mmu-miR-124-5p	Josd1	mmu-miR-134-5p	Ncbp2	mmu-miR-130a-5p
Ctdspl2	mmu-miR-124-5p	Vps33a	mmu-miR-134-5p	Gypc	mmu-miR-130a-5p
Arid4a	mmu-miR-124-5p	Adamts5	mmu-miR-134-5p	Zfp451	mmu-miR-130a-5p
Hmgn1	mmu-miR-124-5p	Mycn	mmu-miR-134-5p	Nog	mmu-miR-130a-5p
Srsf12	mmu-miR-124-5p	Zfp871	mmu-miR-134-5p	Zbtb16	mmu-miR-130a-5p
Vps54	mmu-miR-124-5p	Rnaseh2c	mmu-miR-134-5p	Nexmif	mmu-miR-130a-5p
Creb5	mmu-miR-124-5p	Ints2	mmu-miR-134-5p	Iqsec3	mmu-miR-130a-5p
Rasa2	mmu-miR-124-5p	2210016F16Rik	mmu-miR-134-5p	Gm13288	mmu-miR-130a-5p
Ppp2r5e	mmu-miR-124-5p	Vwa5a	mmu-miR-134-5p	Zfp37	mmu-miR-130a-5p
Specc1	mmu-miR-124-5p	Ilvbl	mmu-miR-134-5p	Zfp595	mmu-miR-130a-5p
Trim67	mmu-miR-124-5p	Thpo	mmu-miR-134-5p	Gm2a	mmu-miR-130a-5p
B4galnt1	mmu-miR-124-5p	Crhr1	mmu-miR-134-5p	Snx27	mmu-miR-130a-5p
1700029H14Rik	mmu-miR-124-5p	Taf4b	mmu-miR-134-5p	Sik3	mmu-miR-130a-5p
Tgfbrap1	mmu-miR-124-5p	Poglut1	mmu-miR-134-5p	Lmnb1	mmu-miR-130a-5p
Galnt13	mmu-miR-124-5p	Grik3	mmu-miR-134-5p	Usp32	mmu-miR-130a-5p
Zfp960	mmu-miR-124-5p	Dact2	mmu-miR-134-5p	Aftph	mmu-miR-130a-5p
Cpne9	mmu-miR-124-5p	Tepsin	mmu-miR-134-5p	Rnf182	mmu-miR-130a-5p
Tfdp2	mmu-miR-124-5p	Icam1	mmu-miR-134-5p	Tent4b	mmu-miR-130a-5p
Zfp97	mmu-miR-124-5p	Vcpip1	mmu-miR-134-5p	Lypd6	mmu-miR-130a-5p
Gm6712	mmu-miR-124-5p	Btaf1	mmu-miR-134-5p	Lrrtm2	mmu-miR-130a-5p
Fut2	mmu-miR-124-5p	Ptprm	mmu-miR-134-5p	Ccdc82	mmu-miR-130a-5p
Mapk9	mmu-miR-124-5p	Cop1	mmu-miR-134-5p	Glo1	mmu-miR-130a-5p
Nbea	mmu-miR-124-5p	Zkscan1	mmu-miR-134-5p	Trim8	mmu-miR-130a-5p
Ero1lb	mmu-miR-124-5p	Triqk	mmu-miR-134-5p	Smad1	mmu-miR-130a-5p
Cacna2d4	mmu-miR-124-5p	Kctd14	mmu-miR-134-5p	Hao1	mmu-miR-130a-5p
H2-Q1	mmu-miR-124-5p	Eif3j2	mmu-miR-134-5p	Stk17b	mmu-miR-130a-5p
Rabgef1	mmu-miR-124-5p	Asns	mmu-miR-134-5p	Bag4	mmu-miR-130a-5p
Tshr	mmu-miR-124-5p	Tdrp	mmu-miR-134-5p	Btrc	mmu-miR-130a-5p
Rufy2	mmu-miR-124-5p	Otud7b	mmu-miR-134-5p	Plekhg1	mmu-miR-130a-5p
Slc2a9	mmu-miR-124-5p	Celf3	mmu-miR-134-5p	Dram2	mmu-miR-130a-5p
Selplg	mmu-miR-124-5p	Tyr	mmu-miR-134-5p	Csnk1e	mmu-miR-130a-5p
Srsf1	mmu-miR-124-5p	Hdac7	mmu-miR-134-5p	Vegfa	mmu-miR-130a-5p
Phactr3	mmu-miR-124-5p	Mtus2	mmu-miR-134-5p	Acox1	mmu-miR-130a-5p
Trmt2a	mmu-miR-124-5p	Ubxn7	mmu-miR-134-5p	Pcdh7	mmu-miR-130a-5p
Fam163a	mmu-miR-124-5p	Polr3b	mmu-miR-134-5p	Pptc7	mmu-miR-130a-5p
Slfn9	mmu-miR-124-5p	Sos1	mmu-miR-134-5p	Sri	mmu-miR-130a-5p
EU599041	mmu-miR-124-5p	Rbbp6	mmu-miR-134-5p	Kcnc3	mmu-miR-130a-5p
Sp4	mmu-miR-124-5p	0610040J01Rik	mmu-miR-134-5p	Arhgap24	mmu-miR-130a-5p
Sv2a	mmu-miR-124-5p	Hoxc10	mmu-miR-134-5p	Nfia	mmu-miR-130a-5p
Bche	mmu-miR-124-5p	Zmat2	mmu-miR-134-5p	Sun1	mmu-miR-130a-5p
Cldn5	mmu-miR-124-5p	Anapc11	mmu-miR-134-5p	Gria2	mmu-miR-130a-5p
Pim3	mmu-miR-124-5p	Vegfa	mmu-miR-134-5p	Galnt2	mmu-miR-130a-5p
Gm5460	mmu-miR-124-5p	Psd3	mmu-miR-134-5p	Rsbn1	mmu-miR-130a-5p
Plpbp	mmu-miR-124-5p	Cstad	mmu-miR-134-5p	Gucy2e	mmu-miR-130a-5p
Usp11	mmu-miR-124-5p	Klrk1	mmu-miR-134-5p	Nckap5	mmu-miR-130a-5p
Lrrc58	mmu-miR-124-5p	Ppm1l	mmu-miR-134-5p	Tti2	mmu-miR-130a-5p
Gria3	mmu-miR-124-5p	Yars	mmu-miR-134-5p	Arid1b	mmu-miR-130a-5p
Farsb	mmu-miR-124-5p	Dtd1	mmu-miR-134-5p	Fam120a	mmu-miR-130a-5p
Pilrb2	mmu-miR-124-5p	Cpne1	mmu-miR-134-5p	Gatc	mmu-miR-130a-5p
Shisal1	mmu-miR-124-5p	Snx24	mmu-miR-134-5p	Stxbp5	mmu-miR-130a-5p
Dstyk	mmu-miR-124-5p	Btbd11	mmu-miR-134-5p	Rce1	mmu-miR-130a-5p
Ptchd1	mmu-miR-124-5p	Rit2	mmu-miR-134-5p	Itpkb	mmu-miR-130a-5p
Frem1	mmu-miR-124-5p	Hus1	mmu-miR-134-5p	Zfp971	mmu-miR-130a-5p
Sprn	mmu-miR-124-5p	Muc5ac	mmu-miR-134-5p	Snx19	mmu-miR-130a-5p
Ednra	mmu-miR-124-5p	Nup50	mmu-miR-134-5p	Grpr	mmu-miR-130a-5p
Zfp146	mmu-miR-124-5p	Klhl20	mmu-miR-134-5p	Rad23b	mmu-miR-130a-5p
Ippk	mmu-miR-124-5p	Sfmbt1	mmu-miR-134-5p	Epha7	mmu-miR-130a-5p
Dctn4	mmu-miR-124-5p	Aldh3a2	mmu-miR-134-5p	Pcsk6	mmu-miR-130a-5p
Sema3e	mmu-miR-124-5p	Zfp322a	mmu-miR-134-5p	Nucks1	mmu-miR-130a-5p
Klf12	mmu-miR-124-5p	Pard3	mmu-miR-134-5p	Rad54b	mmu-miR-130a-5p
Tnrc6b	mmu-miR-124-5p	Mtmr6	mmu-miR-134-5p	Six6	mmu-miR-130a-5p
Mfsd7a	mmu-miR-124-5p	Trpc6	mmu-miR-134-5p	Prdm2	mmu-miR-130a-5p
Cdk6	mmu-miR-124-5p	Esyt2	mmu-miR-134-5p	Fzd10	mmu-miR-130a-5p
Akt3	mmu-miR-124-5p	Tatdn3	mmu-miR-134-5p	Bcl11b	mmu-miR-130a-5p
Sdhaf1	mmu-miR-124-5p	Pbx1	mmu-miR-134-5p	Agl	mmu-miR-130a-5p
Gal3st2c	mmu-miR-124-5p	Met	mmu-miR-134-5p	Diablo	mmu-miR-130a-5p
Hnrnph2	mmu-miR-124-5p	Ankrd50	mmu-miR-134-5p	Adgrf5	mmu-miR-130a-5p
Hnrnpk	mmu-miR-124-5p	Rdh12	mmu-miR-134-5p	Kcnmb1	mmu-miR-130a-5p
Rbpj	mmu-miR-124-5p	Adamts17	mmu-miR-134-5p	Gpr101	mmu-miR-130a-5p
D17H6S56E-5	mmu-miR-124-5p	Tdp2	mmu-miR-134-5p	Cd84	mmu-miR-130a-5p
Ppm1g	mmu-miR-124-5p	Wdr82	mmu-miR-134-5p	Dhrs11	mmu-miR-130a-5p
Tmem106b	mmu-miR-124-5p	4930503L19Rik	mmu-miR-134-5p	Fam199x	mmu-miR-130a-5p
Vipr2	mmu-miR-124-5p	Dnajb1	mmu-miR-134-5p	Foxp2	mmu-miR-130a-5p
Borcs7	mmu-miR-124-5p	Wfdc8	mmu-miR-134-5p	H2-Ke6	mmu-miR-130a-5p
Uhrf1bp1	mmu-miR-124-5p	Ddx3y	mmu-miR-134-5p	Ppp2r2b	mmu-miR-130a-5p
P2ry4	mmu-miR-124-5p	Fam207a	mmu-miR-134-5p	Ociad2	mmu-miR-130a-5p
Fgd6	mmu-miR-124-5p	Edar	mmu-miR-134-5p	Sacs	mmu-miR-130a-5p
Cyp11b1	mmu-miR-124-5p	Prpf4	mmu-miR-134-5p	Ncf1	mmu-miR-130a-5p
Ids	mmu-miR-124-5p	Trmt10a	mmu-miR-134-5p	Ash1l	mmu-miR-130a-5p
H3f3a	mmu-miR-124-5p	Setbp1	mmu-miR-134-5p	Adam22	mmu-miR-130a-5p
Bbip1	mmu-miR-124-5p	Pon3	mmu-miR-134-5p	Cacng2	mmu-miR-130a-5p
P2rx1	mmu-miR-124-5p	Slc10a5	mmu-miR-134-5p	Rufy2	mmu-miR-130a-5p
Canx	mmu-miR-124-5p	Lypd5	mmu-miR-134-5p	Plce1	mmu-miR-130a-5p
Lrit1	mmu-miR-124-5p			Ddx46	mmu-miR-130a-5p
Sgip1	mmu-miR-124-5p			Klhdc10	mmu-miR-130a-5p
Ttc19	mmu-miR-124-5p			Amy2a4	mmu-miR-130a-5p
Tcp1	mmu-miR-124-5p			Spata5	mmu-miR-130a-5p
Mmp20	mmu-miR-124-5p			Hsd17b12	mmu-miR-130a-5p
Gtf2e2	mmu-miR-124-5p			Wbp1	mmu-miR-130a-5p
Adhfe1	mmu-miR-124-5p			Syt4	mmu-miR-130a-5p
Scnn1a	mmu-miR-124-5p			Rhoa	mmu-miR-130a-5p
Cdk5r1	mmu-miR-124-5p			Mplkip	mmu-miR-130a-5p
Rit1	mmu-miR-124-5p			Rbm20	mmu-miR-130a-5p
Hic2	mmu-miR-124-5p			Sytl5	mmu-miR-130a-5p
Gpc6	mmu-miR-124-5p			Ap4b1	mmu-miR-130a-5p
Lin7a	mmu-miR-124-5p			Car5b	mmu-miR-130a-5p
Gstm6	mmu-miR-124-5p			Rab11fip2	mmu-miR-130a-5p
Zfp2	mmu-miR-124-5p			Cog6	mmu-miR-130a-5p
Lpar4	mmu-miR-124-5p			Vti1a	mmu-miR-130a-5p
				Foxn4	mmu-miR-130a-5p
				Il1f5	mmu-miR-130a-5p
				Gls	mmu-miR-130a-5p
				Mrgprb2	mmu-miR-130a-5p
				Minar1	mmu-miR-130a-5p
				Asgr2	mmu-miR-130a-5p
				Cacna1e	mmu-miR-130a-5p
				Ints6l	mmu-miR-130a-5p
				Aktip	mmu-miR-130a-5p
				Pkd2l1	mmu-miR-130a-5p
				Pvalb	mmu-miR-130a-5p
				Trit1	mmu-miR-130a-5p
				Arhgef2	mmu-miR-130a-5p
				Slc18a2	mmu-miR-130a-5p
				Gadd45a	mmu-miR-130a-5p
				Mex3c	mmu-miR-130a-5p
				Kcnb1	mmu-miR-130a-5p
				Pdgfra	mmu-miR-130a-5p
				Ssh2	mmu-miR-130a-5p
				Mcph1	mmu-miR-130a-5p
				Leng8	mmu-miR-130a-5p
				Gm13212	mmu-miR-130a-5p
				Clec5a	mmu-miR-130a-5p
				Ntn4	mmu-miR-130a-5p
				Nras	mmu-miR-130a-5p
				Cyfip1	mmu-miR-130a-5p
				Cds1	mmu-miR-130a-5p
				Acp2	mmu-miR-130a-5p
				Elk3	mmu-miR-130a-5p
				Arcn1	mmu-miR-130a-5p
				Mecom	mmu-miR-130a-5p
				Ahdc1	mmu-miR-130a-5p
				Elmo1	mmu-miR-130a-5p
				Rbms1	mmu-miR-130a-5p
				Gskip	mmu-miR-130a-5p
				Pnpla8	mmu-miR-130a-5p
				Nsd1	mmu-miR-130a-5p
				Nav1	mmu-miR-130a-5p
				Clic5	mmu-miR-130a-5p
				Sprr2a1	mmu-miR-130a-5p
				Sp3	mmu-miR-130a-5p
				Crisp2	mmu-miR-130a-5p
				St6gal1	mmu-miR-130a-5p
				Sprr2a2	mmu-miR-130a-5p
				Il1rl1	mmu-miR-130a-5p
				Tmtc1	mmu-miR-130a-5p
				Stat3	mmu-miR-130a-5p
				Ssmem1	mmu-miR-130a-5p
				Bmp3	mmu-miR-130a-5p
				Esyt2	mmu-miR-130a-5p
				Haspin	mmu-miR-130a-5p
				Pbx1	mmu-miR-130a-5p
				Ppp1r21	mmu-miR-130a-5p
				Inafm2	mmu-miR-130a-5p
				Unc5d	mmu-miR-130a-5p
				Cfap298	mmu-miR-130a-5p
				Phf8	mmu-miR-130a-5p
				Gm16430	mmu-miR-130a-5p
				Zfp329	mmu-miR-130a-5p
				Hecw1	mmu-miR-130a-5p
				Zfp871	mmu-miR-130a-5p
				Samd4	mmu-miR-130a-5p
				Kdm4b	mmu-miR-130a-5p
				Ctdspl2	mmu-miR-130a-5p
				Cald1	mmu-miR-130a-5p
				Ppp4r3a	mmu-miR-130a-5p
				Gm16405	mmu-miR-130a-5p
				Slxl1	mmu-miR-130a-5p
				Gm20172	mmu-miR-130a-5p
				Sh3kbp1	mmu-miR-130a-5p
				Tshz2	mmu-miR-130a-5p
				Rgs19	mmu-miR-130a-5p
				Prkca	mmu-miR-130a-5p
				Msr1	mmu-miR-130a-5p
				Tbccd1	mmu-miR-130a-5p
				Paics	mmu-miR-130a-5p
				Dph3	mmu-miR-130a-5p
				Ctdsp1	mmu-miR-130a-5p
				Cpsf6	mmu-miR-130a-5p
				Hist1h2bq	mmu-miR-130a-5p
				Lrch2	mmu-miR-130a-5p
				Hist1h2br	mmu-miR-130a-5p
				Satb1	mmu-miR-130a-5p
				Lpin2	mmu-miR-130a-5p
				Tnrc6b	mmu-miR-130a-5p
				Crem	mmu-miR-130a-5p
				Gpr158	mmu-miR-130a-5p
				Vav3	mmu-miR-130a-5p
				Onecut2	mmu-miR-130a-5p
				Vip	mmu-miR-130a-5p
				Chn2	mmu-miR-130a-5p
				Pik3r1	mmu-miR-130a-5p
				Abca9	mmu-miR-130a-5p
				Nars	mmu-miR-130a-5p
				Sec11c	mmu-miR-130a-5p
				Vwa7	mmu-miR-130a-5p
				Ccdc88a	mmu-miR-130a-5p
				Nfib	mmu-miR-130a-5p
				Amd1	mmu-miR-130a-5p
				Fgf12	mmu-miR-130a-5p
				F5	mmu-miR-130a-5p
				Mitf	mmu-miR-130a-5p
				Zfp970	mmu-miR-130a-5p
				Ubald1	mmu-miR-130a-5p
				Spdye4a	mmu-miR-130a-5p
				Bco2	mmu-miR-130a-5p
				Gja8	mmu-miR-130a-5p
				Rhag	mmu-miR-130a-5p
				Xaf1	mmu-miR-130a-5p
				4933430I17Rik	mmu-miR-130a-5p
				Lyrm9	mmu-miR-130a-5p
				Bach2	mmu-miR-130a-5p
				Scml2	mmu-miR-130a-5p
				Grm5	mmu-miR-130a-5p
				Neurl3	mmu-miR-130a-5p
				Tmed5	mmu-miR-130a-5p
				Cdkn1b	mmu-miR-130a-5p
				Akap6	mmu-miR-130a-5p
				Ano5	mmu-miR-130a-5p
				Zfp809	mmu-miR-130a-5p
				Raph1	mmu-miR-130a-5p
				Xndc1	mmu-miR-130a-5p
				Prlr	mmu-miR-130a-5p
				Bmper	mmu-miR-130a-5p
				Ammecr1	mmu-miR-130a-5p
				Phc3	mmu-miR-130a-5p
				Sh3glb1	mmu-miR-130a-5p
				Tbx22	mmu-miR-130a-5p
				Sos1	mmu-miR-130a-5p
				Acad8	mmu-miR-130a-5p
				Gad1	mmu-miR-130a-5p
				Slit2	mmu-miR-130a-5p
				Gid4	mmu-miR-130a-5p
				Shb	mmu-miR-130a-5p
				Gm6710	mmu-miR-130a-5p
				Atp1b4	mmu-miR-130a-5p
				Dbnl	mmu-miR-130a-5p
				Rassf3	mmu-miR-130a-5p
				Celf5	mmu-miR-130a-5p
				Ptgfrn	mmu-miR-130a-5p
				Ttc7	mmu-miR-130a-5p
				Spty2d1	mmu-miR-130a-5p
				Lrriq4	mmu-miR-130a-5p
				Car10	mmu-miR-130a-5p
				Tnfsf12	mmu-miR-130a-5p
				Grk1	mmu-miR-130a-5p
				Cops6	mmu-miR-130a-5p
				Tspan2	mmu-miR-130a-5p
				Gins3	mmu-miR-130a-5p
				Map3k13	mmu-miR-130a-5p
				Hes1	mmu-miR-130a-5p
				Pdxdc1	mmu-miR-130a-5p
				Asic1	mmu-miR-130a-5p
				Zfp870	mmu-miR-130a-5p
				Chpt1	mmu-miR-130a-5p
				Hnrnpul2	mmu-miR-130a-5p
				Gm5916	mmu-miR-130a-5p
				Mlec	mmu-miR-130a-5p
				Kera	mmu-miR-130a-5p
				Grik2	mmu-miR-130a-5p
				Tcf25	mmu-miR-130a-5p
				Dusp6	mmu-miR-130a-5p
				Cblb	mmu-miR-130a-5p
				Rasgrp3	mmu-miR-130a-5p
				Ston2	mmu-miR-130a-5p
				Pappa	mmu-miR-130a-5p
				Rbm7	mmu-miR-130a-5p
				Naaladl2	mmu-miR-130a-5p
				Ar	mmu-miR-130a-5p
				Slc2a12	mmu-miR-130a-5p
				Cacna1g	mmu-miR-130a-5p
				Gata6	mmu-miR-130a-5p
				Shisa9	mmu-miR-130a-5p
				Sptssb	mmu-miR-130a-5p
				Fam126b	mmu-miR-130a-5p
				Rcbtb2	mmu-miR-130a-5p
				Micu3	mmu-miR-130a-5p
				Pmp22	mmu-miR-130a-5p
				Klkb1	mmu-miR-130a-5p
				Rgs7bp	mmu-miR-130a-5p
				Plppr4	mmu-miR-130a-5p
				Gm4724	mmu-miR-130a-5p
				Gm2026	mmu-miR-130a-5p
				Gpr155	mmu-miR-130a-5p
				Abhd13	mmu-miR-130a-5p
				Esrrb	mmu-miR-130a-5p
				Stx17	mmu-miR-130a-5p
				Gm14308	mmu-miR-130a-5p
				Sall3	mmu-miR-130a-5p
				Etl4	mmu-miR-130a-5p
				Dek	mmu-miR-130a-5p
				BB287469	mmu-miR-130a-5p
				Itih1	mmu-miR-130a-5p
				Rbms3	mmu-miR-130a-5p
				Lingo2	mmu-miR-130a-5p
				Gm14434	mmu-miR-130a-5p
				Gm2022	mmu-miR-130a-5p
				Gabpb2	mmu-miR-130a-5p
				Dmtf1	mmu-miR-130a-5p
				Mavs	mmu-miR-130a-5p
				Cdk7	mmu-miR-130a-5p
				Nr4a3	mmu-miR-130a-5p
				Serpinb1a	mmu-miR-130a-5p
				Col8a1	mmu-miR-130a-5p
				Ddx17	mmu-miR-130a-5p
				Cd28	mmu-miR-130a-5p
				Igf1	mmu-miR-130a-5p
				Arf1	mmu-miR-130a-5p
				Nkx2-2	mmu-miR-130a-5p
				Dock2	mmu-miR-130a-5p
				Col4a5	mmu-miR-130a-5p
				Npas2	mmu-miR-130a-5p
				Ino80	mmu-miR-130a-5p
				Epas1	mmu-miR-130a-5p
				Hmgcs1	mmu-miR-130a-5p
				Nptx1	mmu-miR-130a-5p
				Meis2	mmu-miR-130a-5p
				Sympk	mmu-miR-130a-5p
				Plxna2	mmu-miR-130a-5p
				H2-M10.1	mmu-miR-130a-5p
				Etv6	mmu-miR-130a-5p
				Atp5a1	mmu-miR-130a-5p
				Clcc1	mmu-miR-130a-5p
				Ppp1r17	mmu-miR-130a-5p
				Cnksr2	mmu-miR-130a-5p
				Cx3cr1	mmu-miR-130a-5p
				Glrb	mmu-miR-130a-5p
				Ccdc149	mmu-miR-130a-5p
				Trim16	mmu-miR-130a-5p
				Mis12	mmu-miR-130a-5p
				Edil3	mmu-miR-130a-5p
				Arrdc4	mmu-miR-130a-5p
				Nptx2	mmu-miR-130a-5p
				Gm14296	mmu-miR-130a-5p
				Cyp2j13	mmu-miR-130a-5p
				Rad1	mmu-miR-130a-5p
				Dynlt3	mmu-miR-130a-5p
				Car8	mmu-miR-130a-5p
				Fgfr3	mmu-miR-130a-5p
				Scpep1	mmu-miR-130a-5p
				Vezt	mmu-miR-130a-5p
				Sorcs1	mmu-miR-130a-5p
				Socs7	mmu-miR-130a-5p
				Mdga2	mmu-miR-130a-5p
				Plat	mmu-miR-130a-5p
				Tdpoz1	mmu-miR-130a-5p
				Extl3	mmu-miR-130a-5p
				Basp1	mmu-miR-130a-5p
				Efna5	mmu-miR-130a-5p
				Adamts3	mmu-miR-130a-5p
				Rab39b	mmu-miR-130a-5p
				Timd2	mmu-miR-130a-5p
				Scrib	mmu-miR-130a-5p
				Ppp2r1b	mmu-miR-130a-5p
				BC055324	mmu-miR-130a-5p
				Ints2	mmu-miR-130a-5p
				Krr1	mmu-miR-130a-5p
				St3gal5	mmu-miR-130a-5p
				Ubr5	mmu-miR-130a-5p
				Mageh1	mmu-miR-130a-5p
				Igsf11	mmu-miR-130a-5p
				Gabrg3	mmu-miR-130a-5p
				Utrn	mmu-miR-130a-5p
				Nfix	mmu-miR-130a-5p
				Nupr1l	mmu-miR-130a-5p
				Ucp3	mmu-miR-130a-5p
				Il11ra2	mmu-miR-130a-5p
				Kcns2	mmu-miR-130a-5p
				AI987944	mmu-miR-130a-5p
				Fbxo3	mmu-miR-130a-5p
				Odr4	mmu-miR-130a-5p
				Cngb3	mmu-miR-130a-5p
				Acer3	mmu-miR-130a-5p
				Wsb1	mmu-miR-130a-5p
				Hars2	mmu-miR-130a-5p
				Kcnj13	mmu-miR-130a-5p
				Msl3l2	mmu-miR-130a-5p
				Mob3b	mmu-miR-130a-5p
				G2e3	mmu-miR-130a-5p
				Sprr1b	mmu-miR-130a-5p
				Afmid	mmu-miR-130a-5p
				Miga1	mmu-miR-130a-5p
				Rfx7	mmu-miR-130a-5p
				Rps6ka5	mmu-miR-130a-5p
				Pik3c2b	mmu-miR-130a-5p
				Lpgat1	mmu-miR-130a-5p
				Sphk1	mmu-miR-130a-5p
				H2afy	mmu-miR-130a-5p
				Zfp280b	mmu-miR-130a-5p
				E030030I06Rik	mmu-miR-130a-5p
				Siglech	mmu-miR-130a-5p
				Pde4d	mmu-miR-130a-5p
				Sin3a	mmu-miR-130a-5p
				Ufsp2	mmu-miR-130a-5p
				Il6st	mmu-miR-130a-5p
				Glce	mmu-miR-130a-5p
				Commd1	mmu-miR-130a-5p
				Fbxo17	mmu-miR-130a-5p
				Zfp58	mmu-miR-130a-5p
				Atxn3	mmu-miR-130a-5p
				Pcdhb3	mmu-miR-130a-5p
				Caps2	mmu-miR-130a-5p
				Mfap3	mmu-miR-130a-5p
				Gda	mmu-miR-130a-5p
				Iws1	mmu-miR-130a-5p
				Prkcb	mmu-miR-130a-5p
				Ncoa7	mmu-miR-130a-5p
				Tbc1d16	mmu-miR-130a-5p
				Umad1	mmu-miR-130a-5p
				Fez2	mmu-miR-130a-5p
				Rgl1	mmu-miR-130a-5p
				Adipor2	mmu-miR-130a-5p
				Btg2	mmu-miR-130a-5p
				Pax8	mmu-miR-130a-5p
				B4galt6	mmu-miR-130a-5p
				Steap2	mmu-miR-130a-5p
				Agtr2	mmu-miR-130a-5p
				Casz1	mmu-miR-130a-5p
				Slc5a7	mmu-miR-130a-5p
				Mrm3	mmu-miR-130a-5p
				Ptbp1	mmu-miR-130a-5p
				Map7	mmu-miR-130a-5p
				Camsap3	mmu-miR-130a-5p
				Zfp950	mmu-miR-130a-5p
				Limd1	mmu-miR-130a-5p
				Slc17a3	mmu-miR-130a-5p
				Xxylt1	mmu-miR-130a-5p
				D430041D05Rik	mmu-miR-130a-5p
				Impact	mmu-miR-130a-5p
				Mab21l2	mmu-miR-130a-5p
				Ywhah	mmu-miR-130a-5p
				Lrguk	mmu-miR-130a-5p
				Synj1	mmu-miR-130a-5p
				Iqub	mmu-miR-130a-5p
				Trove2	mmu-miR-130a-5p
				Ifnar1	mmu-miR-130a-5p
				Clasp1	mmu-miR-130a-5p
				Camk2a	mmu-miR-130a-5p
				Ankrd40	mmu-miR-130a-5p
				Rassf5	mmu-miR-130a-5p
				Serpine1	mmu-miR-130a-5p
				Spsb3	mmu-miR-130a-5p
				Zfhx4	mmu-miR-130a-5p
				Rhpn2	mmu-miR-130a-5p
				Gpr75	mmu-miR-130a-5p
				Fntb	mmu-miR-130a-5p
				Stag3	mmu-miR-130a-5p
				Gle1	mmu-miR-130a-5p
				Fcho2	mmu-miR-130a-5p
				Kif12	mmu-miR-130a-5p
				Dbndd2	mmu-miR-130a-5p
				Tmem181a	mmu-miR-130a-5p
				Ensa	mmu-miR-130a-5p
				Rp1	mmu-miR-130a-5p
				Syn3	mmu-miR-130a-5p
				Fbxw2	mmu-miR-130a-5p
				Nedd4l	mmu-miR-130a-5p
				Snx30	mmu-miR-130a-5p
				Tex9	mmu-miR-130a-5p
				Zdhhc17	mmu-miR-130a-5p
				Cdh12	mmu-miR-130a-5p
				Ugcg	mmu-miR-130a-5p
				Ror1	mmu-miR-130a-5p
				Psmd10	mmu-miR-130a-5p
				Sertad2	mmu-miR-130a-5p
				Nbea	mmu-miR-130a-5p
				Usp45	mmu-miR-130a-5p
				Tcerg1	mmu-miR-130a-5p
				Ryr2	mmu-miR-130a-5p
				Tlk2	mmu-miR-130a-5p
				Taok1	mmu-miR-130a-5p
				Thsd7a	mmu-miR-130a-5p
				Irs1	mmu-miR-130a-5p
				Ubn2	mmu-miR-130a-5p
				Mmp16	mmu-miR-130a-5p
				Pde6c	mmu-miR-130a-5p
				Atp2b2	mmu-miR-130a-5p
				Map1b	mmu-miR-130a-5p
				Atad2b	mmu-miR-130a-5p
				Rnf150	mmu-miR-130a-5p
				Ddr2	mmu-miR-130a-5p
				Htr7	mmu-miR-130a-5p
				Ankle2	mmu-miR-130a-5p
				Sema3c	mmu-miR-130a-5p
				Man2a1	mmu-miR-130a-5p
				Men1	mmu-miR-130a-5p
				Acsbg1	mmu-miR-130a-5p
				Cyp46a1	mmu-miR-130a-5p
				Lce1g	mmu-miR-130a-5p
				Rbbp4	mmu-miR-130a-5p
				Tll1	mmu-miR-130a-5p
				Apol6	mmu-miR-130a-5p
				Erbb4	mmu-miR-130a-5p
				Ankrd10	mmu-miR-130a-5p
				Anks1b	mmu-miR-130a-5p
				Dmrta2	mmu-miR-130a-5p
				Tspyl4	mmu-miR-130a-5p
				Bambi	mmu-miR-130a-5p
				Brs3	mmu-miR-130a-5p
				Fbxw7	mmu-miR-130a-5p
				Tnks2	mmu-miR-130a-5p
				Iqgap1	mmu-miR-130a-5p
				Mthfr	mmu-miR-130a-5p
				Adarb2	mmu-miR-130a-5p
				Kif16b	mmu-miR-130a-5p
				Dact2	mmu-miR-130a-5p
				Tent5d	mmu-miR-130a-5p
				Zfp516	mmu-miR-130a-5p
				Dkk2	mmu-miR-130a-5p
				Osgep	mmu-miR-130a-5p
				Isl1	mmu-miR-130a-5p
				Tent5a	mmu-miR-130a-5p
				Frmpd4	mmu-miR-130a-5p
				Negr1	mmu-miR-130a-5p
				Sirt5	mmu-miR-130a-5p
				Pip4p2	mmu-miR-130a-5p
				Fignl1	mmu-miR-130a-5p
				Plpp3	mmu-miR-130a-5p
				Mesp2	mmu-miR-130a-5p
				Tyms	mmu-miR-130a-5p
				Hs3st3a1	mmu-miR-130a-5p
				Sphkap	mmu-miR-130a-5p
				Syt16	mmu-miR-130a-5p
				Bicd1	mmu-miR-130a-5p
				Adamts6	mmu-miR-130a-5p
				Xirp1	mmu-miR-130a-5p
				Pitx2	mmu-miR-130a-5p
