# Supplementary material for: Identification and analysis of key circRNAs in the mouse embryonic ovary provides insight into primordial follicle development
Source: BMC Genomics. 2024 Feb 3;25:139. doi: 10.1186/s12864-024-10058-y (PMC10837906; doi:10.1186/s12864-024-10058-y)
Supplement: Supplementary file 8 — Supplementary Material 8 [file 12864_2024_10058_MOESM8_ESM.csv]

TargetScan7.2__miR-124-5p.predicted_targets
Ortholog of target gene	Representative transcript	Gene name	3P-seq tags + 5	Total sites	8mer sites	7mer-m8 sites	7mer-A1 sites	6mer sites	Representative miRNA	Cumulative weighted context++ score	Total context++ score	Aggregate PCT
IMMP2L	ENST00000405709.2	IMP2 inner mitochondrial membrane peptidase-like (S. cerevisiae)	560	2	2	0	0	0	mmu-miR-124-5p	-0.95	-0.95	N/A
HMGN1	ENST00000380749.5	high mobility group nucleosome binding domain 1	375	2	2	0	0	0	mmu-miR-124-5p	-0.94	-0.94	N/A
CLVS1	ENST00000518592.1	clavesin 1	5	4	0	1	3	0	mmu-miR-124-5p	-0.9	-0.9	N/A
DSCR8	ENST00000400477.3	Down syndrome critical region gene 8	5	1	1	0	0	0	mmu-miR-124-5p	-0.81	-0.81	N/A
C14orf132	ENST00000555004.1	chromosome 14 open reading frame 132	217	2	0	0	2	0	mmu-miR-124-5p	-0.79	-0.79	N/A
KCNE3	ENST00000310128.4	potassium voltage-gated channel, Isk-related family, member 3	16	2	1	1	0	0	mmu-miR-124-5p	-0.72	-0.72	N/A
LINC00632	ENST00000370535.3	long intergenic non-protein coding RNA 632	5	2	1	0	1	0	mmu-miR-124-5p	-0.72	-0.72	N/A
CCDC18	ENST00000334652.5	coiled-coil domain containing 18	35	2	1	0	1	1	mmu-miR-124-5p	-0.71	-0.71	N/A
ECH1	ENST00000221418.4	enoyl CoA hydratase 1, peroxisomal	291	1	1	0	0	0	mmu-miR-124-5p	-0.71	-0.74	N/A
ZNF544	ENST00000599227.1	zinc finger protein 544	173	2	0	0	2	0	mmu-miR-124-5p	-0.71	-0.71	N/A
AC012360.2	ENST00000595531.1	LOC644617 protein; Uncharacterized protein	430	2	1	0	1	1	mmu-miR-124-5p	-0.65	-0.72	N/A
EDF1	ENST00000371649.1	endothelial differentiation-related factor 1	1288	1	1	0	0	1	mmu-miR-124-5p	-0.65	-0.66	N/A
ATXN10	ENST00000252934.5	ataxin 10	4734	1	1	0	0	0	mmu-miR-124-5p	-0.64	-0.64	N/A
CXCR1	ENST00000295683.2	chemokine (C-X-C motif) receptor 1	5	2	2	0	0	1	mmu-miR-124-5p	-0.64	-0.64	N/A
VSIG4	ENST00000455586.2	V-set and immunoglobulin domain containing 4	5	2	2	0	0	0	mmu-miR-124-5p	-0.64	-0.64	N/A
AL592284.1	ENST00000538264.1	Protein LOC642441	5	1	1	0	0	0	mmu-miR-124-5p	-0.63	-0.63	N/A
CDK6	ENST00000265734.4	cyclin-dependent kinase 6	1116	2	1	0	1	1	mmu-miR-124-5p	-0.63	-0.67	N/A
AL161915.1	ENST00000391366.1	Uncharacterized protein	18	1	1	0	0	0	mmu-miR-124-5p	-0.62	-0.96	N/A
IL20	ENST00000367098.1	interleukin 20	5	1	1	0	0	1	mmu-miR-124-5p	-0.61	-0.61	N/A
GARS	ENST00000389266.3	glycyl-tRNA synthetase	5	1	1	0	0	0	mmu-miR-124-5p	-0.61	-0.61	N/A
ALOX15	ENST00000570836.1	arachidonate 15-lipoxygenase	5	2	1	0	1	0	mmu-miR-124-5p	-0.61	-0.61	N/A
MB21D2	ENST00000392452.2	Mab-21 domain containing 2	48	3	1	0	2	0	mmu-miR-124-5p	-0.6	-0.6	N/A
SPG11	ENST00000427534.2	spastic paraplegia 11 (autosomal recessive)	28	1	1	0	0	1	mmu-miR-124-5p	-0.6	-0.62	N/A
MEF2A	ENST00000354410.5	myocyte enhancer factor 2A	654	3	2	1	0	0	mmu-miR-124-5p	-0.59	-0.6	N/A
C12orf75	ENST00000443585.1	chromosome 12 open reading frame 75	6680	1	1	0	0	0	mmu-miR-124-5p	-0.59	-0.59	N/A
C9orf62	ENST00000320778.2	chromosome 9 open reading frame 62	5	1	1	0	0	1	mmu-miR-124-5p	-0.59	-0.59	N/A
BATF	ENST00000286639.6	basic leucine zipper transcription factor, ATF-like	5	1	1	0	0	0	mmu-miR-124-5p	-0.58	-0.58	N/A
FAM47E	ENST00000510197.1	family with sequence similarity 47, member E	5	1	1	0	0	0	mmu-miR-124-5p	-0.58	-0.58	N/A
EXOSC3	ENST00000396521.3	exosome component 3	1657	2	2	0	0	1	mmu-miR-124-5p	-0.58	-1.12	N/A
ZFP1	ENST00000464850.1	ZFP1 zinc finger protein	32	1	1	0	0	0	mmu-miR-124-5p	-0.58	-0.58	N/A
AC008964.1	ENST00000593965.1		5	1	1	0	0	0	mmu-miR-124-5p	-0.58	-0.58	N/A
AKAP2	ENST00000374525.1	A kinase (PRKA) anchor protein 2	1287	3	0	0	3	1	mmu-miR-124-5p	-0.57	-0.57	N/A
NPM3	ENST00000370110.5	nucleophosmin/nucleoplasmin 3	350	2	0	1	1	0	mmu-miR-124-5p	-0.57	-0.57	N/A
FCGR1A	ENST00000369168.4	Fc fragment of IgG, high affinity Ia, receptor (CD64)	5	1	1	0	0	0	mmu-miR-124-5p	-0.56	-0.56	N/A
PALM2-AKAP2	ENST00000374530.3	PALM2-AKAP2 readthrough	1287	3	0	0	3	1	mmu-miR-124-5p	-0.56	-0.56	N/A
AFMID	ENST00000588800.1	arylformamidase	538	1	1	0	0	0	mmu-miR-124-5p	-0.55	-0.56	N/A
NEIL3	ENST00000264596.3	nei endonuclease VIII-like 3 (E. coli)	500	1	1	0	0	1	mmu-miR-124-5p	-0.55	-0.55	N/A
TRMT13	ENST00000370141.2	tRNA methyltransferase 13 homolog (S. cerevisiae)	45	1	1	0	0	0	mmu-miR-124-5p	-0.55	-0.6	N/A
SHANK2	ENST00000449833.2	SH3 and multiple ankyrin repeat domains 2	26	3	1	0	2	1	mmu-miR-124-5p	-0.54	-0.54	N/A
C15orf26	ENST00000286732.4	chromosome 15 open reading frame 26	5	1	1	0	0	0	mmu-miR-124-5p	-0.54	-0.54	N/A
POC1B	ENST00000378528.2	POC1 centriolar protein B	61	3	3	0	0	0	mmu-miR-124-5p	-0.54	-0.9	N/A
AGBL1	ENST00000441037.2	ATP/GTP binding protein-like 1	5	1	1	0	0	0	mmu-miR-124-5p	-0.54	-0.54	N/A
WDYHV1	ENST00000523984.1	WDYHV motif containing 1	32	1	1	0	0	0	mmu-miR-124-5p	-0.54	-0.54	N/A
ST8SIA4	ENST00000231461.5	ST8 alpha-N-acetyl-neuraminide alpha-2,8-sialyltransferase 4	5	2	2	0	0	0	mmu-miR-124-5p	-0.53	-0.53	N/A
YPEL2	ENST00000312655.4	yippee-like 2 (Drosophila)	62	2	2	0	0	0	mmu-miR-124-5p	-0.53	-0.53	N/A
ZNF655	ENST00000425063.1	zinc finger protein 655	709	2	0	0	2	1	mmu-miR-124-5p	-0.53	-0.54	N/A
TIGIT	ENST00000486257.1	T cell immunoreceptor with Ig and ITIM domains	5	3	1	0	2	0	mmu-miR-124-5p	-0.53	-0.53	N/A
LCMT2	ENST00000567039.1	leucine carboxyl methyltransferase 2	274	2	0	2	0	1	mmu-miR-124-5p	-0.53	-0.63	N/A
ELOVL2	ENST00000354666.3	ELOVL fatty acid elongase 2	99	5	0	3	2	0	mmu-miR-124-5p	-0.52	-0.55	N/A
FBXO43	ENST00000428847.2	F-box protein 43	133	1	1	0	0	0	mmu-miR-124-5p	-0.52	-0.52	N/A
INSIG2	ENST00000245787.4	insulin induced gene 2	562	2	1	0	1	0	mmu-miR-124-5p	-0.52	-0.62	N/A
PSAP	ENST00000394936.3	prosaposin	8630	1	1	0	0	0	mmu-miR-124-5p	-0.51	-0.51	N/A
CHCHD3	ENST00000542753.1	coiled-coil-helix-coiled-coil-helix domain containing 3	63	2	0	0	2	1	mmu-miR-124-5p	-0.51	-0.52	N/A
SMIM20	ENST00000514384.1	small integral membrane protein 20	2638	1	1	0	0	0	mmu-miR-124-5p	-0.51	-0.52	N/A
TM6SF1	ENST00000379390.6	transmembrane 6 superfamily member 1	211	2	0	1	1	0	mmu-miR-124-5p	-0.51	-0.54	N/A
H3F3A	ENST00000366813.1	H3 histone, family 3A	15	1	1	0	0	0	mmu-miR-124-5p	-0.51	-0.51	N/A
ZNF80	ENST00000482457.2	zinc finger protein 80	5	1	1	0	0	0	mmu-miR-124-5p	-0.5	-0.5	N/A
FGF10	ENST00000264664.4	fibroblast growth factor 10	5	1	1	0	0	1	mmu-miR-124-5p	-0.5	-0.5	N/A
CCDC82	ENST00000278520.5	coiled-coil domain containing 82	224	2	1	0	1	0	mmu-miR-124-5p	-0.49	-0.51	N/A
STRBP	ENST00000447404.2	spermatid perinuclear RNA binding protein	575	1	1	0	0	1	mmu-miR-124-5p	-0.49	-0.52	N/A
RPS6KA3	ENST00000379565.3	ribosomal protein S6 kinase, 90kDa, polypeptide 3	769	2	1	0	1	0	mmu-miR-124-5p	-0.48	-0.57	N/A
CYB561A3	ENST00000294072.4	cytochrome b561 family, member A3	470	2	1	0	1	0	mmu-miR-124-5p	-0.48	-0.48	N/A
KCNA2	ENST00000485317.1	potassium voltage-gated channel, shaker-related subfamily, member 2	5	3	0	0	3	0	mmu-miR-124-5p	-0.48	-0.48	N/A
CD53	ENST00000271324.5	CD53 molecule	5	1	1	0	0	0	mmu-miR-124-5p	-0.48	-0.48	N/A
C1orf147	ENST00000367119.1	chromosome 1 open reading frame 147	5	2	1	1	0	1	mmu-miR-124-5p	-0.48	-0.48	N/A
IGJ	ENST00000254801.4	immunoglobulin J polypeptide, linker protein for immunoglobulin alpha and mu polypeptides	5	1	1	0	0	0	mmu-miR-124-5p	-0.48	-0.48	N/A
TPPP	ENST00000360578.5	tubulin polymerization promoting protein	7	3	1	1	1	2	mmu-miR-124-5p	-0.48	-0.48	N/A
ZNF146	ENST00000443387.2	zinc finger protein 146	3086	3	1	2	0	0	mmu-miR-124-5p	-0.47	-0.47	N/A
TFRC	ENST00000540528.1	transferrin receptor	296	2	0	1	1	0	mmu-miR-124-5p	-0.47	-0.48	N/A
TM4SF1	ENST00000472441.1	transmembrane 4 L six family member 1	1401	2	0	1	1	0	mmu-miR-124-5p	-0.47	-0.47	N/A
GIMAP4	ENST00000255945.2	GTPase, IMAP family member 4	5	1	1	0	0	0	mmu-miR-124-5p	-0.46	-0.46	N/A
KCNG3	ENST00000306078.1	potassium voltage-gated channel, subfamily G, member 3	55	3	0	3	0	0	mmu-miR-124-5p	-0.46	-0.46	N/A
C17orf78	ENST00000586700.1	chromosome 17 open reading frame 78	5	2	1	0	1	0	mmu-miR-124-5p	-0.46	-0.46	N/A
EXT1	ENST00000378204.2	exostosin glycosyltransferase 1	694	2	2	0	0	0	mmu-miR-124-5p	-0.46	-0.59	N/A
C7orf76	ENST00000356686.1	chromosome 7 open reading frame 76	5	1	1	0	0	0	mmu-miR-124-5p	-0.46	-0.46	N/A
FAM92A1	ENST00000518322.1	family with sequence similarity 92, member A1	80	2	1	1	0	0	mmu-miR-124-5p	-0.45	-0.68	N/A
SLC25A34	ENST00000294454.5	solute carrier family 25, member 34	5	2	0	2	0	0	mmu-miR-124-5p	-0.45	-0.45	N/A
LAMB3	ENST00000356082.4	laminin, beta 3	15	1	1	0	0	0	mmu-miR-124-5p	-0.45	-0.45	N/A
FAM163A	ENST00000341785.4	family with sequence similarity 163, member A	23	2	1	0	1	0	mmu-miR-124-5p	-0.45	-0.49	N/A
LAMTOR4	ENST00000441173.1	late endosomal/lysosomal adaptor, MAPK and MTOR activator 4	6156	1	1	0	0	0	mmu-miR-124-5p	-0.45	-0.45	N/A
P4HB	ENST00000331483.4	prolyl 4-hydroxylase, beta polypeptide	17931	1	1	0	0	0	mmu-miR-124-5p	-0.45	-0.46	N/A
HNRNPAB	ENST00000358344.3	heterogeneous nuclear ribonucleoprotein A/B	2641	1	1	0	0	0	mmu-miR-124-5p	-0.45	-0.45	N/A
CEP68	ENST00000377990.2	centrosomal protein 68kDa	60	1	1	0	0	0	mmu-miR-124-5p	-0.45	-0.45	N/A
TRIM26	ENST00000437089.1	tripartite motif containing 26	102	2	1	1	0	0	mmu-miR-124-5p	-0.45	-0.46	N/A
REC8	ENST00000311457.3	REC8 meiotic recombination protein	33	1	1	0	0	0	mmu-miR-124-5p	-0.45	-0.45	N/A
SIGMAR1	ENST00000378892.1	sigma non-opioid intracellular receptor 1	591	1	1	0	0	0	mmu-miR-124-5p	-0.45	-0.45	N/A
CD226	ENST00000581982.1	CD226 molecule	8	3	1	0	2	0	mmu-miR-124-5p	-0.44	-0.8	N/A
NUDT17	ENST00000334513.5	nudix (nucleoside diphosphate linked moiety X)-type motif 17	131	2	1	0	1	0	mmu-miR-124-5p	-0.44	-0.44	N/A
KCTD13	ENST00000568000.1	potassium channel tetramerization domain containing 13	782	1	1	0	0	0	mmu-miR-124-5p	-0.44	-0.44	N/A
ARF1	ENST00000540651.1	ADP-ribosylation factor 1	235	1	1	0	0	1	mmu-miR-124-5p	-0.44	-0.48	N/A
GRIN3A	ENST00000361820.3	glutamate receptor, ionotropic, N-methyl-D-aspartate 3A	5	2	0	0	2	1	mmu-miR-124-5p	-0.44	-0.44	N/A
MAB21L2	ENST00000317605.4	mab-21-like 2 (C. elegans)	63	2	0	0	2	0	mmu-miR-124-5p	-0.44	-0.44	N/A
OLFML1	ENST00000329293.3	olfactomedin-like 1	5	1	1	0	0	0	mmu-miR-124-5p	-0.44	-0.44	N/A
UBE2QL1	ENST00000399816.3	ubiquitin-conjugating enzyme E2Q family-like 1	10	2	0	0	2	0	mmu-miR-124-5p	-0.44	-0.44	N/A
ELL3	ENST00000319359.3	elongation factor RNA polymerase II-like 3	29	1	1	0	0	0	mmu-miR-124-5p	-0.43	-0.43	N/A
STARD4	ENST00000512160.1	StAR-related lipid transfer (START) domain containing 4	767	2	1	1	0	0	mmu-miR-124-5p	-0.43	-0.62	N/A
C15orf38-AP3S2	ENST00000398333.3	C15orf38-AP3S2 readthrough	985	2	2	0	0	0	mmu-miR-124-5p	-0.43	-0.5	N/A
SELE	ENST00000367781.4	selectin E	5	2	1	0	1	0	mmu-miR-124-5p	-0.43	-0.43	N/A
ST3GAL3	ENST00000372377.4	ST3 beta-galactoside alpha-2,3-sialyltransferase 3	135	1	1	0	0	0	mmu-miR-124-5p	-0.43	-0.43	N/A
COL28A1	ENST00000399429.3	collagen, type XXVIII, alpha 1	5	2	0	1	1	0	mmu-miR-124-5p	-0.43	-0.43	N/A
FERMT3	ENST00000345728.5	fermitin family member 3	10	1	1	0	0	0	mmu-miR-124-5p	-0.42	-0.42	N/A
AKAP10	ENST00000225737.6	A kinase (PRKA) anchor protein 10	700	2	0	0	2	0	mmu-miR-124-5p	-0.42	-0.42	N/A
C6orf211	ENST00000367294.3	chromosome 6 open reading frame 211	65	2	1	1	0	0	mmu-miR-124-5p	-0.42	-0.49	N/A
FUT9	ENST00000302103.5	fucosyltransferase 9 (alpha (1,3) fucosyltransferase)	5	2	1	1	0	1	mmu-miR-124-5p	-0.42	-0.42	N/A
CLIC4	ENST00000374379.4	chloride intracellular channel 4	226	1	1	0	0	0	mmu-miR-124-5p	-0.42	-0.42	N/A
TXNRD1	ENST00000378070.4	thioredoxin reductase 1	1255	1	1	0	0	0	mmu-miR-124-5p	-0.42	-0.42	N/A
KLHDC1	ENST00000359332.2	kelch domain containing 1	5	1	1	0	0	0	mmu-miR-124-5p	-0.41	-0.41	N/A
ADAM9	ENST00000487273.2	ADAM metallopeptidase domain 9	6435	1	1	0	0	0	mmu-miR-124-5p	-0.41	-0.41	N/A
MTDH	ENST00000336273.3	metadherin	5192	1	1	0	0	0	mmu-miR-124-5p	-0.41	-0.41	N/A
ZGPAT	ENST00000355969.6	zinc finger, CCCH-type with G patch domain	420	2	0	2	0	0	mmu-miR-124-5p	-0.41	-0.41	N/A
SUSD2	ENST00000358321.3	sushi domain containing 2	16	2	0	1	1	0	mmu-miR-124-5p	-0.41	-0.41	N/A
ACE2	ENST00000252519.3	angiotensin I converting enzyme 2	5	1	1	0	0	0	mmu-miR-124-5p	-0.41	-0.41	N/A
DNASE1L2	ENST00000564065.1	deoxyribonuclease I-like 2	35	1	1	0	0	0	mmu-miR-124-5p	-0.41	-0.41	N/A
MMP20	ENST00000260228.2	matrix metallopeptidase 20	5	1	1	0	0	0	mmu-miR-124-5p	-0.41	-0.41	N/A
RABEPK	ENST00000394124.4	Rab9 effector protein with kelch motifs	2485	1	1	0	0	0	mmu-miR-124-5p	-0.41	-0.41	N/A
ESCO2	ENST00000305188.8	establishment of sister chromatid cohesion N-acetyltransferase 2	157	1	1	0	0	0	mmu-miR-124-5p	-0.41	-0.57	N/A
HGF	ENST00000222390.5	hepatocyte growth factor (hepapoietin A; scatter factor)	18	1	0	0	1	1	mmu-miR-124-5p	-0.41	-0.41	N/A
LARGE	ENST00000354992.2	like-glycosyltransferase	411	2	0	2	0	0	mmu-miR-124-5p	-0.41	-0.41	N/A
OPN4	ENST00000372071.2	opsin 4	5	2	1	0	1	0	mmu-miR-124-5p	-0.4	-0.4	N/A
USP11	ENST00000377107.2	ubiquitin specific peptidase 11	1587	1	1	0	0	0	mmu-miR-124-5p	-0.4	-0.4	N/A
IMPG1	ENST00000369963.3	interphotoreceptor matrix proteoglycan 1	5	2	0	1	1	1	mmu-miR-124-5p	-0.4	-0.4	N/A
BSND	ENST00000371265.4	Bartter syndrome, infantile, with sensorineural deafness (Barttin)	5	3	0	0	3	0	mmu-miR-124-5p	-0.4	-0.4	N/A
WHAMM	ENST00000286760.4	WAS protein homolog associated with actin, golgi membranes and microtubules	834	1	1	0	0	0	mmu-miR-124-5p	-0.4	-0.4	N/A
TMEM235	ENST00000586400.1	transmembrane protein 235	5	1	1	0	0	0	mmu-miR-124-5p	-0.4	-0.4	N/A
DEDD	ENST00000368006.3	death effector domain containing	239	3	0	2	1	0	mmu-miR-124-5p	-0.4	-0.46	N/A
AL031663.2	ENST00000595203.1	CDNA FLJ26875 fis, clone PRS08969; Uncharacterized protein	22	1	0	0	1	0	mmu-miR-124-5p	-0.39	-0.39	N/A
RNF185	ENST00000326132.6	ring finger protein 185	97	1	1	0	0	1	mmu-miR-124-5p	-0.39	-0.39	N/A
AL450307.1	ENST00000341866.3	Uncharacterized protein; cDNA FLJ46300 fis, clone TESTI4035989	5	1	0	0	1	0	mmu-miR-124-5p	-0.39	-0.39	N/A
CHRDL1	ENST00000372045.1	chordin-like 1	5	2	1	0	1	1	mmu-miR-124-5p	-0.39	-0.39	N/A
CPA2	ENST00000222481.4	carboxypeptidase A2 (pancreatic)	13	1	0	1	0	0	mmu-miR-124-5p	-0.39	-0.39	N/A
KCTD8	ENST00000360029.3	potassium channel tetramerization domain containing 8	5	1	1	0	0	0	mmu-miR-124-5p	-0.39	-0.39	N/A
MTMR4	ENST00000579925.1	myotubularin related protein 4	150	2	1	1	0	0	mmu-miR-124-5p	-0.39	-0.4	N/A
TFAP2A	ENST00000379613.3	transcription factor AP-2 alpha (activating enhancer binding protein 2 alpha)	367	1	1	0	0	0	mmu-miR-124-5p	-0.39	-0.39	N/A
SPRN	ENST00000414069.2	shadow of prion protein homolog (zebrafish)	5	1	1	0	0	0	mmu-miR-124-5p	-0.39	-0.39	N/A
C1orf204	ENST00000368102.1	chromosome 1 open reading frame 204	5	2	1	1	0	0	mmu-miR-124-5p	-0.39	-0.39	N/A
PCNT	ENST00000359568.5	pericentrin	92	1	1	0	0	0	mmu-miR-124-5p	-0.39	-0.39	N/A
NFATC2IP	ENST00000320805.4	nuclear factor of activated T-cells, cytoplasmic, calcineurin-dependent 2 interacting protein	754	2	2	0	0	0	mmu-miR-124-5p	-0.38	-0.5	N/A
NXPH1	ENST00000405863.1	neurexophilin 1	5	1	1	0	0	0	mmu-miR-124-5p	-0.38	-0.38	N/A
SPRYD7	ENST00000361840.3	SPRY domain containing 7	863	2	0	1	1	0	mmu-miR-124-5p	-0.38	-0.41	N/A
RPP21	ENST00000436442.2	ribonuclease P/MRP 21kDa subunit	298	1	0	1	0	0	mmu-miR-124-5p	-0.38	-0.38	N/A
CLDN5	ENST00000406028.1	claudin 5	5	1	0	1	0	0	mmu-miR-124-5p	-0.38	-0.38	N/A
TPM3	ENST00000368531.2	tropomyosin 3	669	2	1	1	0	0	mmu-miR-124-5p	-0.38	-0.39	N/A
RPS6KC1	ENST00000366960.3	ribosomal protein S6 kinase, 52kDa, polypeptide 1	57	1	1	0	0	0	mmu-miR-124-5p	-0.38	-0.38	N/A
PLA2G4E	ENST00000399518.3	phospholipase A2, group IVE	5	1	1	0	0	0	mmu-miR-124-5p	-0.38	-0.38	N/A
TMEM174	ENST00000296776.5	transmembrane protein 174	5	2	0	0	2	0	mmu-miR-124-5p	-0.37	-0.37	N/A
DSTN	ENST00000246069.7	destrin (actin depolymerizing factor)	10116	1	0	1	0	1	mmu-miR-124-5p	-0.37	-0.41	N/A
CRTAC1	ENST00000298819.4	cartilage acidic protein 1	13	1	1	0	0	0	mmu-miR-124-5p	-0.37	-0.37	N/A
DCAF5	ENST00000341516.5	DDB1 and CUL4 associated factor 5	120	1	1	0	0	0	mmu-miR-124-5p	-0.37	-0.37	N/A
LILRA6	ENST00000391735.3	leukocyte immunoglobulin-like receptor, subfamily A (with TM domain), member 6	5	1	1	0	0	0	mmu-miR-124-5p	-0.37	-0.37	N/A
TMEM257	ENST00000408967.2	transmembrane protein 257	5	1	1	0	0	0	mmu-miR-124-5p	-0.37	-0.37	N/A
ST8SIA6	ENST00000377602.4	ST8 alpha-N-acetyl-neuraminide alpha-2,8-sialyltransferase 6	12	1	1	0	0	0	mmu-miR-124-5p	-0.37	-0.37	N/A
MXD1	ENST00000264444.2	MAX dimerization protein 1	183	3	1	0	2	0	mmu-miR-124-5p	-0.37	-0.53	N/A
SWT1	ENST00000367500.4	SWT1 RNA endoribonuclease homolog (S. cerevisiae)	104	1	1	0	0	0	mmu-miR-124-5p	-0.36	-0.36	N/A
RHOV	ENST00000220507.4	ras homolog family member V	125	1	1	0	0	0	mmu-miR-124-5p	-0.36	-0.36	N/A
HEPACAM	ENST00000298251.4	hepatic and glial cell adhesion molecule	5	2	0	0	2	0	mmu-miR-124-5p	-0.36	-0.36	N/A
GIPC3	ENST00000322315.5	GIPC PDZ domain containing family, member 3	48	3	0	0	3	0	mmu-miR-124-5p	-0.36	-0.36	N/A
ZIC1	ENST00000282928.4	Zic family member 1	26	1	1	0	0	1	mmu-miR-124-5p	-0.36	-0.36	N/A
DCTD	ENST00000357067.3	dCMP deaminase	747	1	1	0	0	0	mmu-miR-124-5p	-0.36	-0.48	N/A
NIF3L1	ENST00000409588.1	NIF3 NGG1 interacting factor 3-like 1 (S. cerevisiae)	952	1	0	0	1	0	mmu-miR-124-5p	-0.36	-0.36	N/A
FAM83F	ENST00000333407.6	family with sequence similarity 83, member F	5	2	0	0	2	3	mmu-miR-124-5p	-0.36	-0.36	N/A
XXYLT1	ENST00000310380.6	xyloside xylosyltransferase 1	1052	1	1	0	0	0	mmu-miR-124-5p	-0.36	-0.36	N/A
KLHL13	ENST00000371882.1	kelch-like family member 13	13	1	1	0	0	1	mmu-miR-124-5p	-0.36	-0.36	N/A
SAMD12	ENST00000409003.4	sterile alpha motif domain containing 12	57	3	0	2	1	1	mmu-miR-124-5p	-0.36	-0.36	N/A
LIN7A	ENST00000552864.1	lin-7 homolog A (C. elegans)	86	3	2	0	1	0	mmu-miR-124-5p	-0.36	-0.59	N/A
PPP1R14C	ENST00000361131.4	protein phosphatase 1, regulatory (inhibitor) subunit 14C	173	1	1	0	0	0	mmu-miR-124-5p	-0.36	-0.39	N/A
BRCA1	ENST00000468300.1	breast cancer 1, early onset	396	1	1	0	0	0	mmu-miR-124-5p	-0.35	-0.35	N/A
NHS	ENST00000380060.3	Nance-Horan syndrome (congenital cataracts and dental anomalies)	72	2	0	0	2	1	mmu-miR-124-5p	-0.35	-0.35	N/A
KALRN	ENST00000393496.1	kalirin, RhoGEF kinase	83	1	1	0	0	0	mmu-miR-124-5p	-0.35	-0.35	N/A
ARHGAP29	ENST00000260526.6	Rho GTPase activating protein 29	451	2	2	0	0	0	mmu-miR-124-5p	-0.35	-0.49	N/A
KCNE1	ENST00000399289.3	potassium voltage-gated channel, Isk-related family, member 1	5	2	0	0	2	1	mmu-miR-124-5p	-0.35	-0.35	N/A
C1QL1	ENST00000253407.3	complement component 1, q subcomponent-like 1	14	1	1	0	0	0	mmu-miR-124-5p	-0.35	-0.35	N/A
PPIL3	ENST00000286175.8	peptidylprolyl isomerase (cyclophilin)-like 3	96	1	0	1	0	1	mmu-miR-124-5p	-0.35	-0.35	N/A
SLC25A13	ENST00000265631.5	solute carrier family 25 (aspartate/glutamate carrier), member 13	8	1	1	0	0	0	mmu-miR-124-5p	-0.35	-0.35	N/A
TSEN34	ENST00000302937.4	TSEN34 tRNA splicing endonuclease subunit	2691	1	0	1	0	0	mmu-miR-124-5p	-0.35	-0.35	N/A
PAQR9	ENST00000340634.3	progestin and adipoQ receptor family member IX	233	1	1	0	0	0	mmu-miR-124-5p	-0.35	-0.35	N/A
CHGA	ENST00000216492.5	chromogranin A (parathyroid secretory protein 1)	7	1	1	0	0	0	mmu-miR-124-5p	-0.35	-0.35	N/A
ENTPD4	ENST00000358689.4	ectonucleoside triphosphate diphosphohydrolase 4	465	1	1	0	0	0	mmu-miR-124-5p	-0.35	-0.35	N/A
CPSF4	ENST00000451876.1	cleavage and polyadenylation specific factor 4, 30kDa	3969	1	1	0	0	0	mmu-miR-124-5p	-0.34	-0.34	N/A
MMGT1	ENST00000305963.2	membrane magnesium transporter 1	113	3	1	0	2	0	mmu-miR-124-5p	-0.34	-0.5	N/A
THSD7A	ENST00000423059.4	thrombospondin, type I, domain containing 7A	5	2	1	1	0	1	mmu-miR-124-5p	-0.34	-0.34	N/A
SHISA9	ENST00000558583.1	shisa family member 9	5	1	1	0	0	1	mmu-miR-124-5p	-0.34	-0.34	N/A
DNAJC24	ENST00000465995.1	DnaJ (Hsp40) homolog, subfamily C, member 24	424	1	1	0	0	0	mmu-miR-124-5p	-0.34	-0.42	N/A
ARHGEF33	ENST00000409978.1	Rho guanine nucleotide exchange factor (GEF) 33	9	1	0	0	1	2	mmu-miR-124-5p	-0.34	-0.34	N/A
DPY19L2	ENST00000324472.4	dpy-19-like 2 (C. elegans)	17	2	1	1	0	0	mmu-miR-124-5p	-0.34	-0.53	N/A
LY9	ENST00000368037.5	lymphocyte antigen 9	5	2	0	1	1	0	mmu-miR-124-5p	-0.34	-0.34	N/A
SPIN1	ENST00000375859.3	spindlin 1	686	2	0	1	1	0	mmu-miR-124-5p	-0.34	-0.36	N/A
GPA33	ENST00000367868.3	glycoprotein A33 (transmembrane)	5	1	1	0	0	0	mmu-miR-124-5p	-0.34	-0.34	N/A
FAM60A	ENST00000539409.1	family with sequence similarity 60, member A	58	1	1	0	0	0	mmu-miR-124-5p	-0.34	-0.34	N/A
FGF23	ENST00000237837.1	fibroblast growth factor 23	5	2	1	0	1	0	mmu-miR-124-5p	-0.34	-0.34	N/A
TMEM255A	ENST00000309720.5	transmembrane protein 255A	113	2	1	0	1	0	mmu-miR-124-5p	-0.34	-0.34	N/A
TIMP1	ENST00000218388.4	TIMP metallopeptidase inhibitor 1	8292	1	0	1	0	0	mmu-miR-124-5p	-0.34	-0.34	N/A
ATXN2	ENST00000550104.1	ataxin 2	7	1	1	0	0	0	mmu-miR-124-5p	-0.34	-0.34	N/A
AC104472.1	ENST00000399242.2	CDNA FLJ26134 fis, clone TMS03713; Uncharacterized protein	5	1	0	1	0	0	mmu-miR-124-5p	-0.34	-0.34	N/A
TRIML2	ENST00000512729.1	tripartite motif family-like 2	5	1	0	1	0	0	mmu-miR-124-5p	-0.34	-0.34	N/A
RAB30	ENST00000533486.1	RAB30, member RAS oncogene family	274	2	1	0	1	0	mmu-miR-124-5p	-0.34	-0.34	N/A
TMEM241	ENST00000383233.3	transmembrane protein 241	115	1	1	0	0	0	mmu-miR-124-5p	-0.34	-0.34	N/A
SLC35A1	ENST00000369557.5	solute carrier family 35 (CMP-sialic acid transporter), member A1	671	1	1	0	0	0	mmu-miR-124-5p	-0.34	-0.34	N/A
INSR	ENST00000341500.5	insulin receptor	577	1	0	0	1	3	mmu-miR-124-5p	-0.34	-0.37	N/A
FLRT3	ENST00000378053.3	fibronectin leucine rich transmembrane protein 3	11	2	1	1	0	0	mmu-miR-124-5p	-0.34	-0.41	N/A
RUNX1T1	ENST00000523629.1	runt-related transcription factor 1; translocated to, 1 (cyclin D-related)	9	3	0	1	2	1	mmu-miR-124-5p	-0.34	-0.34	N/A
UBXN2B	ENST00000399598.2	UBX domain protein 2B	157	3	0	1	2	0	mmu-miR-124-5p	-0.34	-0.34	N/A
CORO6	ENST00000388767.3	coronin 6	48	1	1	0	0	0	mmu-miR-124-5p	-0.34	-0.34	N/A
AP3S2	ENST00000336418.4	adaptor-related protein complex 3, sigma 2 subunit	985	2	2	0	0	0	mmu-miR-124-5p	-0.34	-0.39	N/A
ZBTB10	ENST00000430430.1	zinc finger and BTB domain containing 10	113	1	1	0	0	0	mmu-miR-124-5p	-0.34	-0.34	N/A
NABP1	ENST00000410026.2	nucleic acid binding protein 1	938	1	0	1	0	0	mmu-miR-124-5p	-0.34	-0.34	N/A
GPR62	ENST00000322241.4	G protein-coupled receptor 62	5	1	1	0	0	0	mmu-miR-124-5p	-0.33	-0.33	N/A
KDM4C	ENST00000381309.3	lysine (K)-specific demethylase 4C	160	2	0	1	1	0	mmu-miR-124-5p	-0.33	-0.33	N/A
POU6F2	ENST00000518318.2	POU class 6 homeobox 2	5	4	1	1	2	0	mmu-miR-124-5p	-0.33	-0.33	N/A
DNAJB7	ENST00000307221.4	DnaJ (Hsp40) homolog, subfamily B, member 7	5	1	0	1	0	1	mmu-miR-124-5p	-0.33	-0.33	N/A
RS1	ENST00000379984.3	retinoschisin 1	5	2	0	1	1	0	mmu-miR-124-5p	-0.33	-0.33	N/A
AP1S2	ENST00000329235.2	adaptor-related protein complex 1, sigma 2 subunit	357	1	1	0	0	0	mmu-miR-124-5p	-0.33	-0.36	N/A
FLJ45079	ENST00000374983.2		5	2	0	0	2	0	mmu-miR-124-5p	-0.33	-0.33	N/A
CD160	ENST00000369290.1	CD160 molecule	5	1	1	0	0	0	mmu-miR-124-5p	-0.33	-0.33	N/A
RP11-644F5.10	ENST00000550412.1	Uncharacterized protein	265	1	1	0	0	1	mmu-miR-124-5p	-0.33	-0.33	N/A
TANGO2	ENST00000434570.2	transport and golgi organization 2 homolog (Drosophila)	119	1	1	0	0	0	mmu-miR-124-5p	-0.33	-0.35	N/A
CEMP1	ENST00000382350.1	cementum protein 1	5	1	1	0	0	0	mmu-miR-124-5p	-0.33	-0.33	N/A
PAM	ENST00000438793.3	peptidylglycine alpha-amidating monooxygenase	17149	1	1	0	0	1	mmu-miR-124-5p	-0.33	-0.37	N/A
CHSY1	ENST00000254190.3	chondroitin sulfate synthase 1	200	2	0	1	1	0	mmu-miR-124-5p	-0.33	-0.33	N/A
CEP135	ENST00000257287.4	centrosomal protein 135kDa	19	2	0	1	1	0	mmu-miR-124-5p	-0.33	-0.33	N/A
YAP1	ENST00000282441.5	Yes-associated protein 1	1175	1	1	0	0	0	mmu-miR-124-5p	-0.32	-0.32	N/A
POLH	ENST00000372226.1	polymerase (DNA directed), eta	450	2	1	0	1	0	mmu-miR-124-5p	-0.32	-0.4	N/A
AMELY	ENST00000215479.5	amelogenin, Y-linked	5	1	0	0	1	0	mmu-miR-124-5p	-0.32	-0.32	N/A
SHF	ENST00000560540.1	Src homology 2 domain containing F	112	2	0	0	2	0	mmu-miR-124-5p	-0.32	-0.32	N/A
NKAIN2	ENST00000368417.1	Na+/K+ transporting ATPase interacting 2	34	2	1	0	1	0	mmu-miR-124-5p	-0.32	-0.32	N/A
TMEM236	ENST00000480516.1		5	2	1	1	0	0	mmu-miR-124-5p	-0.32	-0.32	N/A
CYP11A1	ENST00000358632.4	cytochrome P450, family 11, subfamily A, polypeptide 1	8	1	0	1	0	0	mmu-miR-124-5p	-0.32	-0.32	N/A
RHOU	ENST00000366691.3	ras homolog family member U	3519	2	0	0	2	0	mmu-miR-124-5p	-0.32	-0.33	N/A
C2CD2	ENST00000329623.7	C2 calcium-dependent domain containing 2	106	2	0	2	0	0	mmu-miR-124-5p	-0.32	-0.32	N/A
AMELX	ENST00000380714.3	amelogenin, X-linked	5	1	0	0	1	0	mmu-miR-124-5p	-0.32	-0.32	N/A
TMEM236	ENST00000377495.1	transmembrane protein 236	5	2	1	1	0	0	mmu-miR-124-5p	-0.32	-0.32	N/A
GATS	ENST00000436886.2	GATS, stromal antigen 3 opposite strand	86	1	0	0	1	0	mmu-miR-124-5p	-0.32	-0.34	N/A
EREG	ENST00000244869.2	epiregulin	5	2	0	0	2	1	mmu-miR-124-5p	-0.32	-0.32	N/A
GK2	ENST00000358842.3	glycerol kinase 2	5	1	0	0	1	0	mmu-miR-124-5p	-0.32	-0.32	N/A
OPALIN	ENST00000371172.3	oligodendrocytic myelin paranodal and inner loop protein	5	1	1	0	0	0	mmu-miR-124-5p	-0.32	-0.32	N/A
ITGA9	ENST00000264741.5	integrin, alpha 9	9	2	0	0	2	1	mmu-miR-124-5p	-0.32	-0.32	N/A
C9orf89	ENST00000375464.2	chromosome 9 open reading frame 89	435	1	0	0	1	0	mmu-miR-124-5p	-0.32	-0.32	N/A
NOMO3	ENST00000399336.4	NODAL modulator 3	5	1	1	0	0	0	mmu-miR-124-5p	-0.32	-0.32	N/A
NOMO2	ENST00000330537.6	NODAL modulator 2	5	1	1	0	0	0	mmu-miR-124-5p	-0.32	-0.32	N/A
ODF3L1	ENST00000332145.2	outer dense fiber of sperm tails 3-like 1	5	1	0	0	1	0	mmu-miR-124-5p	-0.32	-0.32	N/A
CD247	ENST00000362089.5	CD247 molecule	9	1	1	0	0	0	mmu-miR-124-5p	-0.32	-0.32	N/A
RBM4B	ENST00000531036.2	RNA binding motif protein 4B	199	1	0	0	1	0	mmu-miR-124-5p	-0.32	-0.32	N/A
NOMO1	ENST00000287667.7	NODAL modulator 1	5	1	1	0	0	0	mmu-miR-124-5p	-0.32	-0.32	N/A
LDHB	ENST00000396076.1	lactate dehydrogenase B	46	1	0	0	1	0	mmu-miR-124-5p	-0.32	-0.32	N/A
NAA40	ENST00000377793.4	N(alpha)-acetyltransferase 40, NatD catalytic subunit	217	2	0	1	1	0	mmu-miR-124-5p	-0.31	-0.38	N/A
DCUN1D1	ENST00000292782.4	DCN1, defective in cullin neddylation 1, domain containing 1	267	2	0	1	1	0	mmu-miR-124-5p	-0.31	-0.32	N/A
NT5DC3	ENST00000392876.3	5'-nucleotidase domain containing 3	235	2	1	1	0	0	mmu-miR-124-5p	-0.31	-0.31	N/A
C19orf18	ENST00000314391.3	chromosome 19 open reading frame 18	9	1	0	0	1	0	mmu-miR-124-5p	-0.31	-0.31	N/A
CHIC1	ENST00000373504.6	cysteine-rich hydrophobic domain 1	16	1	1	0	0	0	mmu-miR-124-5p	-0.31	-0.31	N/A
DPP10	ENST00000410059.1	dipeptidyl-peptidase 10 (non-functional)	5	3	1	0	2	0	mmu-miR-124-5p	-0.31	-0.31	N/A
CD68	ENST00000250092.6	CD68 molecule	267	1	0	0	1	0	mmu-miR-124-5p	-0.31	-0.32	N/A
UTP11L	ENST00000537711.1	UTP11-like, U3 small nucleolar ribonucleoprotein, (yeast)	1460	1	1	0	0	0	mmu-miR-124-5p	-0.31	-0.58	N/A
FAM83B	ENST00000306858.7	family with sequence similarity 83, member B	140	1	0	0	1	2	mmu-miR-124-5p	-0.31	-0.32	N/A
ANO3	ENST00000256737.3	anoctamin 3	5	2	0	0	2	1	mmu-miR-124-5p	-0.31	-0.31	N/A
SMIM21	ENST00000579022.1	small integral membrane protein 21	5	1	1	0	0	0	mmu-miR-124-5p	-0.31	-0.31	N/A
GIMAP1	ENST00000307194.5	GTPase, IMAP family member 1	5	1	0	0	1	0	mmu-miR-124-5p	-0.3	-0.3	N/A
PPP1R17	ENST00000342032.3	protein phosphatase 1, regulatory subunit 17	5	1	1	0	0	0	mmu-miR-124-5p	-0.3	-0.3	N/A
VKORC1	ENST00000300851.6	vitamin K epoxide reductase complex, subunit 1	614	1	0	0	1	0	mmu-miR-124-5p	-0.3	-0.3	N/A
TNFSF15	ENST00000374045.4	tumor necrosis factor (ligand) superfamily, member 15	29	2	0	0	2	1	mmu-miR-124-5p	-0.3	-0.3	N/A
CLCN2	ENST00000423355.2	chloride channel, voltage-sensitive 2	44	1	1	0	0	0	mmu-miR-124-5p	-0.3	-0.3	N/A
IDS	ENST00000422081.2	Iduronate 2-sulfatase (Hunter syndrome), isoform CRA_e; Iduronate 2-sulfatase 14 kDa chain; cDNA FLJ42669 fis, clone BRAMY2022168, highly similar to IDURONATE 2-SULFATASE	810	1	1	0	0	1	mmu-miR-124-5p	-0.3	-0.34	N/A
SAMD8	ENST00000372687.4	sterile alpha motif domain containing 8	100	4	2	0	2	0	mmu-miR-124-5p	-0.3	-0.72	N/A
MFSD6L	ENST00000329805.4	major facilitator superfamily domain containing 6-like	5	1	0	0	1	0	mmu-miR-124-5p	-0.3	-0.3	N/A
FAM154A	ENST00000380530.1	family with sequence similarity 154, member A	5	1	1	0	0	0	mmu-miR-124-5p	-0.3	-0.3	N/A
CACNA2D1	ENST00000356860.3	calcium channel, voltage-dependent, alpha 2/delta subunit 1	418	2	1	1	0	0	mmu-miR-124-5p	-0.3	-0.34	N/A
GRK1	ENST00000335678.6	G protein-coupled receptor kinase 1	5	1	0	0	1	0	mmu-miR-124-5p	-0.3	-0.3	N/A
NOP58	ENST00000264279.5	NOP58 ribonucleoprotein	72	1	0	0	1	0	mmu-miR-124-5p	-0.3	-0.3	N/A
RBM33	ENST00000341148.3	RNA binding motif protein 33	444	1	1	0	0	3	mmu-miR-124-5p	-0.3	-0.34	N/A
C17orf66	ENST00000311880.2	chromosome 17 open reading frame 66	5	1	0	1	0	0	mmu-miR-124-5p	-0.3	-0.3	N/A
CASP2	ENST00000310447.5	caspase 2, apoptosis-related cysteine peptidase	274	1	1	0	0	1	mmu-miR-124-5p	-0.3	-0.3	N/A
ATP1B4	ENST00000218008.3	ATPase, Na+/K+ transporting, beta 4 polypeptide	5	1	1	0	0	0	mmu-miR-124-5p	-0.3	-0.3	N/A
ITGB8	ENST00000222573.4	integrin, beta 8	17	2	1	1	0	0	mmu-miR-124-5p	-0.3	-0.43	N/A
NME1	ENST00000511355.1	NME/NM23 nucleoside diphosphate kinase 1	25174	1	0	1	0	0	mmu-miR-124-5p	-0.3	-0.3	N/A
CTF1	ENST00000279804.2	cardiotrophin 1	25	1	0	1	0	0	mmu-miR-124-5p	-0.29	-0.29	N/A
CD151	ENST00000322008.4	CD151 molecule (Raph blood group)	13919	1	0	1	0	0	mmu-miR-124-5p	-0.29	-0.29	N/A
NELL1	ENST00000298925.5	NEL-like 1 (chicken)	5	1	1	0	0	0	mmu-miR-124-5p	-0.29	-0.29	N/A
ERO1LB	ENST00000354619.5	ERO1-like beta (S. cerevisiae)	478	1	1	0	0	0	mmu-miR-124-5p	-0.29	-0.31	N/A
ZFAND3	ENST00000287218.4	zinc finger, AN1-type domain 3	86	2	1	0	1	0	mmu-miR-124-5p	-0.29	-0.49	N/A
UBL3	ENST00000380680.4	ubiquitin-like 3	431	1	0	0	1	2	mmu-miR-124-5p	-0.29	-0.34	N/A
SGIP1	ENST00000371036.3	SH3-domain GRB2-like (endophilin) interacting protein 1	180	3	1	1	1	0	mmu-miR-124-5p	-0.29	-0.44	N/A
TRIM68	ENST00000300747.5	tripartite motif containing 68	98	1	1	0	0	0	mmu-miR-124-5p	-0.29	-0.29	N/A
KCNJ3	ENST00000295101.2	potassium inwardly-rectifying channel, subfamily J, member 3	21	1	1	0	0	0	mmu-miR-124-5p	-0.29	-0.29	N/A
REV3L	ENST00000368802.3	REV3-like, polymerase (DNA directed), zeta, catalytic subunit	9	1	1	0	0	1	mmu-miR-124-5p	-0.29	-0.29	N/A
PIGB	ENST00000164305.5	phosphatidylinositol glycan anchor biosynthesis, class B	123	1	0	0	1	0	mmu-miR-124-5p	-0.29	-0.29	N/A
ZDHHC22	ENST00000319374.4	zinc finger, DHHC-type containing 22	32	1	1	0	0	0	mmu-miR-124-5p	-0.29	-0.29	N/A
KIAA2022	ENST00000055682.6	KIAA2022	5	1	0	0	1	2	mmu-miR-124-5p	-0.29	-0.29	N/A
RAB3A	ENST00000222256.4	RAB3A, member RAS oncogene family	10	1	0	1	0	0	mmu-miR-124-5p	-0.29	-0.29	N/A
AGPAT3	ENST00000291572.8	1-acylglycerol-3-phosphate O-acyltransferase 3	2443	2	0	1	1	2	mmu-miR-124-5p	-0.29	-0.29	N/A
MOB1B	ENST00000309395.2	MOB kinase activator 1B	54	1	0	0	1	1	mmu-miR-124-5p	-0.29	-0.29	N/A
GPR174	ENST00000276077.1	G protein-coupled receptor 174	5	1	0	0	1	0	mmu-miR-124-5p	-0.29	-0.29	N/A
THBD	ENST00000377103.2	thrombomodulin	38	2	0	1	1	0	mmu-miR-124-5p	-0.29	-0.29	N/A
RGS14	ENST00000408923.3	regulator of G-protein signaling 14	123	1	1	0	0	0	mmu-miR-124-5p	-0.29	-0.29	N/A
UNC13B	ENST00000378495.3	unc-13 homolog B (C. elegans)	1019	2	0	0	2	0	mmu-miR-124-5p	-0.29	-0.29	N/A
PRRG4	ENST00000257836.3	proline rich Gla (G-carboxyglutamic acid) 4 (transmembrane)	47	1	1	0	0	0	mmu-miR-124-5p	-0.29	-0.39	N/A
MEDAG	ENST00000380482.4	mesenteric estrogen-dependent adipogenesis	5	1	0	1	0	0	mmu-miR-124-5p	-0.28	-0.28	N/A
ZIM3	ENST00000269834.1	zinc finger, imprinted 3	5	1	0	0	1	0	mmu-miR-124-5p	-0.28	-0.28	N/A
ZSCAN31	ENST00000439158.1	zinc finger and SCAN domain containing 31	43	1	0	0	1	0	mmu-miR-124-5p	-0.28	-0.28	N/A
CCL17	ENST00000219244.4	chemokine (C-C motif) ligand 17	5	1	0	0	1	0	mmu-miR-124-5p	-0.28	-0.28	N/A
FAM127A	ENST00000257013.7	family with sequence similarity 127, member A	4717	1	0	1	0	0	mmu-miR-124-5p	-0.28	-0.28	N/A
CISH	ENST00000443053.2	cytokine inducible SH2-containing protein	19	2	0	0	2	0	mmu-miR-124-5p	-0.28	-0.28	N/A
METAP1	ENST00000296411.6	methionyl aminopeptidase 1	887	1	0	1	0	1	mmu-miR-124-5p	-0.28	-0.28	N/A
MYO18B	ENST00000335473.7	myosin XVIIIB	39	1	0	0	1	0	mmu-miR-124-5p	-0.28	-0.28	N/A
ITGBL1	ENST00000545560.2	integrin, beta-like 1 (with EGF-like repeat domains)	106	1	1	0	0	0	mmu-miR-124-5p	-0.28	-0.33	N/A
SMIM15	ENST00000339020.3	small integral membrane protein 15	1037	2	0	1	1	0	mmu-miR-124-5p	-0.28	-0.54	N/A
SLCO2B1	ENST00000289575.5	solute carrier organic anion transporter family, member 2B1	1614	1	1	0	0	0	mmu-miR-124-5p	-0.28	-0.28	N/A
COPS2	ENST00000388901.5	COP9 signalosome subunit 2	11120	1	0	1	0	0	mmu-miR-124-5p	-0.28	-0.28	N/A
POLR3F	ENST00000377603.4	polymerase (RNA) III (DNA directed) polypeptide F, 39 kDa	47	1	0	0	1	0	mmu-miR-124-5p	-0.28	-0.28	N/A
TM4SF20	ENST00000304568.3	transmembrane 4 L six family member 20	5	1	0	0	1	0	mmu-miR-124-5p	-0.28	-0.28	N/A
SLC39A9	ENST00000031146.4	solute carrier family 39, member 9	824	2	1	0	1	1	mmu-miR-124-5p	-0.28	-0.36	N/A
TRAK2	ENST00000332624.3	trafficking protein, kinesin binding 2	353	2	0	0	2	0	mmu-miR-124-5p	-0.28	-0.34	N/A
ANKRD27	ENST00000306065.4	ankyrin repeat domain 27 (VPS9 domain)	349	1	1	0	0	0	mmu-miR-124-5p	-0.28	-0.28	N/A
GAS2L3	ENST00000547754.1	growth arrest-specific 2 like 3	478	1	1	0	0	1	mmu-miR-124-5p	-0.28	-0.28	N/A
DHX32	ENST00000368721.1	DEAH (Asp-Glu-Ala-His) box polypeptide 32	268	1	0	1	0	0	mmu-miR-124-5p	-0.28	-0.28	N/A
ETNPPL	ENST00000296486.3	ethanolamine-phosphate phospho-lyase	26	1	0	0	1	0	mmu-miR-124-5p	-0.28	-0.28	N/A
SMIM6	ENST00000579469.1	small integral membrane protein 6	8	1	0	1	0	0	mmu-miR-124-5p	-0.28	-0.28	N/A
RWDD4	ENST00000326397.5	RWD domain containing 4	5	1	0	1	0	1	mmu-miR-124-5p	-0.28	-0.28	N/A
MAL	ENST00000309988.4	mal, T-cell differentiation protein	5	1	0	0	1	0	mmu-miR-124-5p	-0.28	-0.28	N/A
VAMP7	ENST00000286448.6	vesicle-associated membrane protein 7	5	1	0	1	0	1	mmu-miR-124-5p	-0.28	-0.28	N/A
SLC18A2	ENST00000298472.5	solute carrier family 18 (vesicular monoamine transporter), member 2	5	1	0	1	0	0	mmu-miR-124-5p	-0.28	-0.28	N/A
KCNJ2	ENST00000243457.3	potassium inwardly-rectifying channel, subfamily J, member 2	5	2	0	1	1	1	mmu-miR-124-5p	-0.28	-0.28	N/A
ZMYND15	ENST00000573751.2	zinc finger, MYND-type containing 15	8	1	0	0	1	0	mmu-miR-124-5p	-0.28	-0.28	N/A
THSD7B	ENST00000409968.1	thrombospondin, type I, domain containing 7B	5	2	1	1	0	0	mmu-miR-124-5p	-0.28	-0.28	N/A
KLF12	ENST00000377669.2	Kruppel-like factor 12	251	2	1	0	1	1	mmu-miR-124-5p	-0.28	-0.29	N/A
SH3D19	ENST00000409598.4	SH3 domain containing 19	245	1	0	1	0	0	mmu-miR-124-5p	-0.28	-0.28	N/A
KCNH5	ENST00000322893.7	potassium voltage-gated channel, subfamily H (eag-related), member 5	157	2	2	0	0	0	mmu-miR-124-5p	-0.28	-0.28	N/A
IER3	ENST00000376377.2	immediate early response 3	768	1	0	1	0	1	mmu-miR-124-5p	-0.28	-0.29	N/A
HLA-DOA	ENST00000229829.5	major histocompatibility complex, class II, DO alpha	7	2	0	1	1	0	mmu-miR-124-5p	-0.28	-0.28	N/A
C10orf35	ENST00000373279.4	chromosome 10 open reading frame 35	84	1	0	0	1	0	mmu-miR-124-5p	-0.27	-0.27	N/A
PPP2R5E	ENST00000337537.3	protein phosphatase 2, regulatory subunit B', epsilon isoform	23	2	2	0	0	0	mmu-miR-124-5p	-0.27	-0.41	N/A
USP39	ENST00000409766.3	ubiquitin specific peptidase 39	6197	1	1	0	0	0	mmu-miR-124-5p	-0.27	-0.27	N/A
ANXA4	ENST00000394295.4	annexin A4	2119	1	0	1	0	0	mmu-miR-124-5p	-0.27	-0.28	N/A
LRRC58	ENST00000295628.3	leucine rich repeat containing 58	940	2	0	2	0	0	mmu-miR-124-5p	-0.27	-0.27	N/A
C7orf60	ENST00000297145.4	chromosome 7 open reading frame 60	39	1	1	0	0	1	mmu-miR-124-5p	-0.27	-0.27	N/A
CHD1L	ENST00000369258.4	chromodomain helicase DNA binding protein 1-like	713	1	0	0	1	0	mmu-miR-124-5p	-0.27	-0.27	N/A
ZFP62	ENST00000512132.1	ZFP62 zinc finger protein	170	1	0	0	1	1	mmu-miR-124-5p	-0.27	-0.27	N/A
DCUN1D4	ENST00000334635.5	DCN1, defective in cullin neddylation 1, domain containing 4	1118	1	1	0	0	0	mmu-miR-124-5p	-0.27	-0.3	N/A
ALB	ENST00000295897.4	albumin	77	1	0	0	1	0	mmu-miR-124-5p	-0.27	-0.27	N/A
DGCR8	ENST00000383024.2	DGCR8 microprocessor complex subunit	1018	1	1	0	0	0	mmu-miR-124-5p	-0.27	-0.29	N/A
HOXD11	ENST00000249504.5	homeobox D11	124	1	1	0	0	1	mmu-miR-124-5p	-0.27	-0.29	N/A
C5orf64	ENST00000505642.1	chromosome 5 open reading frame 64	5	1	1	0	0	0	mmu-miR-124-5p	-0.27	-0.27	N/A
SCYL3	ENST00000367771.6	SCY1-like 3 (S. cerevisiae)	124	3	0	1	2	0	mmu-miR-124-5p	-0.27	-0.35	N/A
SMAD3	ENST00000327367.4	SMAD family member 3	1140	2	0	0	2	2	mmu-miR-124-5p	-0.27	-0.34	N/A
FAM179B	ENST00000382233.2	family with sequence similarity 179, member B	12	2	1	0	1	0	mmu-miR-124-5p	-0.27	-0.27	N/A
PLOD2	ENST00000461497.1	procollagen-lysine, 2-oxoglutarate 5-dioxygenase 2	141	1	0	1	0	0	mmu-miR-124-5p	-0.27	-0.27	N/A
SNX22	ENST00000325881.4	sorting nexin 22	5	1	1	0	0	1	mmu-miR-124-5p	-0.27	-0.27	N/A
C16orf91	ENST00000442039.2	chromosome 16 open reading frame 91	147	1	0	0	1	1	mmu-miR-124-5p	-0.27	-0.27	N/A
VNN1	ENST00000367928.4	vanin 1	5	1	1	0	0	0	mmu-miR-124-5p	-0.27	-0.27	N/A
MEX3B	ENST00000558133.1	mex-3 RNA binding family member B	1401	1	0	0	1	3	mmu-miR-124-5p	-0.27	-0.27	N/A
CETN1	ENST00000327228.3	centrin, EF-hand protein, 1	5	1	0	0	1	0	mmu-miR-124-5p	-0.27	-0.27	N/A
LARP7	ENST00000344442.5	La ribonucleoprotein domain family, member 7	21	1	0	1	0	0	mmu-miR-124-5p	-0.27	-0.27	N/A
IGSF11	ENST00000425327.2	immunoglobulin superfamily, member 11	5	2	1	1	0	1	mmu-miR-124-5p	-0.27	-0.27	N/A
C1orf74	ENST00000294811.1	chromosome 1 open reading frame 74	5	1	0	1	0	0	mmu-miR-124-5p	-0.27	-0.27	N/A
TBL1XR1	ENST00000430069.1	transducin (beta)-like 1 X-linked receptor 1	334	1	1	0	0	0	mmu-miR-124-5p	-0.27	-0.27	N/A
PEX3	ENST00000367591.4	peroxisomal biogenesis factor 3	314	1	1	0	0	0	mmu-miR-124-5p	-0.27	-0.33	N/A
HEMGN	ENST00000259456.3	hemogen	5	1	0	1	0	0	mmu-miR-124-5p	-0.27	-0.27	N/A
SFTA2	ENST00000359086.3	surfactant associated 2	5	1	0	1	0	0	mmu-miR-124-5p	-0.27	-0.27	N/A
SGMS2	ENST00000394684.4	sphingomyelin synthase 2	111	1	0	0	1	2	mmu-miR-124-5p	-0.27	-0.3	N/A
CNTNAP5	ENST00000431078.1	contactin associated protein-like 5	5	3	1	0	2	0	mmu-miR-124-5p	-0.27	-0.38	N/A
KCNK17	ENST00000453413.2	potassium channel, subfamily K, member 17	5	1	0	0	1	0	mmu-miR-124-5p	-0.26	-0.27	N/A
CYP1A1	ENST00000379727.3	cytochrome P450, family 1, subfamily A, polypeptide 1	837	1	1	0	0	0	mmu-miR-124-5p	-0.26	-0.26	N/A
C1GALT1	ENST00000223122.3	core 1 synthase, glycoprotein-N-acetylgalactosamine 3-beta-galactosyltransferase, 1	44	2	0	0	2	0	mmu-miR-124-5p	-0.26	-0.38	N/A
FAM86A	ENST00000458008.4	family with sequence similarity 86, member A	5	1	1	0	0	0	mmu-miR-124-5p	-0.26	-0.26	N/A
KLK10	ENST00000309958.3	kallikrein-related peptidase 10	5	2	0	1	1	0	mmu-miR-124-5p	-0.26	-0.26	N/A
CTNNA3	ENST00000433211.2	catenin (cadherin-associated protein), alpha 3	5	3	2	0	1	0	mmu-miR-124-5p	-0.26	-0.26	N/A
ZNF750	ENST00000269394.3	zinc finger protein 750	5	1	0	0	1	0	mmu-miR-124-5p	-0.26	-0.26	N/A
SUGP2	ENST00000337018.6	SURP and G patch domain containing 2	1879	1	0	0	1	0	mmu-miR-124-5p	-0.26	-0.26	N/A
NLGN1	ENST00000457714.1	neuroligin 1	36	1	1	0	0	1	mmu-miR-124-5p	-0.26	-0.32	N/A
MANEAL	ENST00000397631.3	mannosidase, endo-alpha-like	381	1	1	0	0	1	mmu-miR-124-5p	-0.26	-0.27	N/A
USP28	ENST00000003302.4	ubiquitin specific peptidase 28	85	1	0	0	1	1	mmu-miR-124-5p	-0.26	-0.26	N/A
C2orf44	ENST00000406895.3	chromosome 2 open reading frame 44	104	1	1	0	0	0	mmu-miR-124-5p	-0.26	-0.26	N/A
NXT1	ENST00000254998.2	NTF2-like export factor 1	373	1	0	0	1	0	mmu-miR-124-5p	-0.26	-0.26	N/A
DERL2	ENST00000572834.1	derlin 2	261	1	1	0	0	1	mmu-miR-124-5p	-0.26	-0.33	N/A
DST	ENST00000312431.6	dystonin	439	5	1	2	2	2	mmu-miR-124-5p	-0.26	-0.26	N/A
RP11-1070N10.3	ENST00000554161.1	Uncharacterized protein	5	1	0	0	1	0	mmu-miR-124-5p	-0.26	-0.26	N/A
CLRN3	ENST00000368671.3	clarin 3	17	1	0	1	0	0	mmu-miR-124-5p	-0.26	-0.26	N/A
KCNAB1	ENST00000302490.8	potassium voltage-gated channel, shaker-related subfamily, beta member 1	5	1	1	0	0	0	mmu-miR-124-5p	-0.26	-0.26	N/A
CYLC2	ENST00000374798.3	cylicin, basic protein of sperm head cytoskeleton 2	5	1	0	0	1	0	mmu-miR-124-5p	-0.26	-0.26	N/A
CDC14A	ENST00000370125.2	cell division cycle 14A	123	1	0	1	0	1	mmu-miR-124-5p	-0.26	-0.26	N/A
KCNJ6	ENST00000609713.1	potassium inwardly-rectifying channel, subfamily J, member 6	5	5	0	1	4	1	mmu-miR-124-5p	-0.26	-0.26	N/A
HNRNPH1	ENST00000393432.4	heterogeneous nuclear ribonucleoprotein H1 (H)	34	1	0	1	0	0	mmu-miR-124-5p	-0.26	-0.26	N/A
PKN2	ENST00000370521.3	protein kinase N2	747	1	0	1	0	1	mmu-miR-124-5p	-0.26	-0.26	N/A
EIF4EBP1	ENST00000338825.4	eukaryotic translation initiation factor 4E binding protein 1	121	1	0	1	0	0	mmu-miR-124-5p	-0.26	-0.27	N/A
SPPL3	ENST00000353487.2	signal peptide peptidase like 3	799	1	0	1	0	0	mmu-miR-124-5p	-0.26	-0.26	N/A
SH3BGRL	ENST00000373212.5	SH3 domain binding glutamic acid-rich protein like	2034	1	0	0	1	0	mmu-miR-124-5p	-0.26	-0.29	N/A
EEPD1	ENST00000242108.4	endonuclease/exonuclease/phosphatase family domain containing 1	39	1	0	1	0	0	mmu-miR-124-5p	-0.26	-0.26	N/A
PPP3R2	ENST00000374806.1	protein phosphatase 3, regulatory subunit B, beta	5	1	0	1	0	4	mmu-miR-124-5p	-0.26	-0.26	N/A
RAPGEF5	ENST00000401957.2	Rap guanine nucleotide exchange factor (GEF) 5	32	2	0	0	2	1	mmu-miR-124-5p	-0.26	-0.26	N/A
BCL2	ENST00000398117.1	B-cell CLL/lymphoma 2	55	2	0	0	2	0	mmu-miR-124-5p	-0.26	-0.27	N/A
FAM20A	ENST00000592554.1	family with sequence similarity 20, member A	198	1	0	0	1	0	mmu-miR-124-5p	-0.26	-0.26	N/A
PLEKHG7	ENST00000344636.3	pleckstrin homology domain containing, family G (with RhoGef domain) member 7	5	1	1	0	0	0	mmu-miR-124-5p	-0.26	-0.26	N/A
ALPL	ENST00000374840.3	alkaline phosphatase, liver/bone/kidney	251	1	0	0	1	2	mmu-miR-124-5p	-0.26	-0.26	N/A
SLC6A6	ENST00000454876.2	solute carrier family 6 (neurotransmitter transporter), member 6	280	3	0	1	2	0	mmu-miR-124-5p	-0.26	-0.27	N/A
SSPN	ENST00000242729.2	sarcospan	25	2	0	2	0	1	mmu-miR-124-5p	-0.26	-0.26	N/A
PLEKHA5	ENST00000429027.2	pleckstrin homology domain containing, family A member 5	175	1	1	0	0	0	mmu-miR-124-5p	-0.26	-0.26	N/A
POGLUT1	ENST00000295588.4	protein O-glucosyltransferase 1	262	1	0	1	0	0	mmu-miR-124-5p	-0.26	-0.26	N/A
AL590483.1	ENST00000598000.1	Uncharacterized protein; cDNA FLJ42623 fis, clone BRACE3015894	5	1	1	0	0	0	mmu-miR-124-5p	-0.26	-0.26	N/A
OGN	ENST00000262551.4	osteoglycin	5	1	1	0	0	0	mmu-miR-124-5p	-0.26	-0.26	N/A
PDK1	ENST00000282077.3	pyruvate dehydrogenase kinase, isozyme 1	637	1	1	0	0	0	mmu-miR-124-5p	-0.25	-0.3	N/A
B4GALNT1	ENST00000341156.4	beta-1,4-N-acetyl-galactosaminyl transferase 1	23	2	1	1	0	0	mmu-miR-124-5p	-0.25	-0.29	N/A
MANEA	ENST00000358812.4	mannosidase, endo-alpha	41	1	1	0	0	0	mmu-miR-124-5p	-0.25	-0.25	N/A
PDC	ENST00000391997.2	phosducin	5	1	0	1	0	0	mmu-miR-124-5p	-0.25	-0.25	N/A
THUMPD2	ENST00000505747.1	THUMP domain containing 2	700	1	0	0	1	0	mmu-miR-124-5p	-0.25	-0.25	N/A
TFB2M	ENST00000366514.4	transcription factor B2, mitochondrial	22	1	0	1	0	0	mmu-miR-124-5p	-0.25	-0.25	N/A
PPM1G	ENST00000344034.4	protein phosphatase, Mg2+/Mn2+ dependent, 1G	748	1	0	1	0	0	mmu-miR-124-5p	-0.25	-0.25	N/A
ASPN	ENST00000375543.1	asporin	5	1	0	0	1	0	mmu-miR-124-5p	-0.25	-0.25	N/A
NXF1	ENST00000531709.2	nuclear RNA export factor 1	1017	1	1	0	0	0	mmu-miR-124-5p	-0.25	-0.25	N/A
BOLA1	ENST00000369152.5	bolA family member 1	26	1	0	1	0	0	mmu-miR-124-5p	-0.25	-0.25	N/A
B4GALT7	ENST00000029410.5	xylosylprotein beta 1,4-galactosyltransferase, polypeptide 7	2968	2	0	0	2	2	mmu-miR-124-5p	-0.25	-0.41	N/A
TRIM25	ENST00000316881.4	tripartite motif containing 25	247	2	1	0	1	3	mmu-miR-124-5p	-0.25	-0.3	N/A
AKR1D1	ENST00000432161.1	aldo-keto reductase family 1, member D1	5	1	0	0	1	0	mmu-miR-124-5p	-0.25	-0.25	N/A
TAF4	ENST00000252996.4	TAF4 RNA polymerase II, TATA box binding protein (TBP)-associated factor, 135kDa	61	2	0	0	2	0	mmu-miR-124-5p	-0.25	-0.26	N/A
PRDM4	ENST00000228437.5	PR domain containing 4	44	1	0	0	1	2	mmu-miR-124-5p	-0.25	-0.27	N/A
EBF3	ENST00000368648.3	early B-cell factor 3	101	2	1	1	0	0	mmu-miR-124-5p	-0.25	-0.3	N/A
SNPH	ENST00000381873.3	syntaphilin	13	2	0	1	1	0	mmu-miR-124-5p	-0.25	-0.25	N/A
TMEM52B	ENST00000298530.3	transmembrane protein 52B	11	1	0	0	1	0	mmu-miR-124-5p	-0.25	-0.25	N/A
GPR75	ENST00000394705.2	G protein-coupled receptor 75	35	1	0	1	0	0	mmu-miR-124-5p	-0.25	-0.25	N/A
MME	ENST00000460393.1	membrane metallo-endopeptidase	37	2	1	1	0	1	mmu-miR-124-5p	-0.25	-0.32	N/A
GPR156	ENST00000464295.1	G protein-coupled receptor 156	12	2	2	0	0	0	mmu-miR-124-5p	-0.25	-0.38	N/A
CACNB4	ENST00000539935.1	calcium channel, voltage-dependent, beta 4 subunit	57	2	0	0	2	0	mmu-miR-124-5p	-0.25	-0.27	N/A
PJA2	ENST00000361189.2	praja ring finger 2, E3 ubiquitin protein ligase	220	1	0	0	1	1	mmu-miR-124-5p	-0.25	-0.25	N/A
TTC26	ENST00000430935.1	tetratricopeptide repeat domain 26	211	2	1	1	0	0	mmu-miR-124-5p	-0.25	-0.26	N/A
RAB7A	ENST00000265062.3	RAB7A, member RAS oncogene family	7894	1	0	0	1	0	mmu-miR-124-5p	-0.25	-0.25	N/A
POMGNT1	ENST00000396420.3	protein O-linked mannose N-acetylglucosaminyltransferase 1 (beta 1,2-)	2123	1	1	0	0	0	mmu-miR-124-5p	-0.25	-0.25	N/A
C15orf38	ENST00000357484.5	chromosome 15 open reading frame 38	325	1	0	1	0	0	mmu-miR-124-5p	-0.25	-0.26	N/A
SH3BP5	ENST00000383791.3	SH3-domain binding protein 5 (BTK-associated)	4289	2	0	0	2	0	mmu-miR-124-5p	-0.25	-0.25	N/A
TMEM170A	ENST00000357613.4	transmembrane protein 170A	70	1	1	0	0	0	mmu-miR-124-5p	-0.25	-0.4	N/A
C2orf66	ENST00000342506.2	chromosome 2 open reading frame 66	22	1	0	0	1	0	mmu-miR-124-5p	-0.25	-0.25	N/A
NCAPD3	ENST00000534548.2	non-SMC condensin II complex, subunit D3	990	1	0	0	1	1	mmu-miR-124-5p	-0.25	-0.28	N/A
MED8	ENST00000372457.4	mediator complex subunit 8	745	1	0	0	1	0	mmu-miR-124-5p	-0.25	-0.26	N/A
RHOQ	ENST00000238738.4	ras homolog family member Q	179	1	0	1	0	1	mmu-miR-124-5p	-0.25	-0.25	N/A
PRKG1	ENST00000373985.1	protein kinase, cGMP-dependent, type I	12	2	1	0	1	0	mmu-miR-124-5p	-0.25	-0.25	N/A
DLX1	ENST00000341900.6	distal-less homeobox 1	312	1	0	0	1	1	mmu-miR-124-5p	-0.25	-0.25	N/A
NIT1	ENST00000368007.4	nitrilase 1	437	1	0	0	1	0	mmu-miR-124-5p	-0.24	-0.24	N/A
GPR128	ENST00000273352.3	G protein-coupled receptor 128	5	1	0	0	1	0	mmu-miR-124-5p	-0.24	-0.24	N/A
EFCC1	ENST00000436022.2	EF-hand and coiled-coil domain containing 1	5	1	0	1	0	0	mmu-miR-124-5p	-0.24	-0.24	N/A
METAP2	ENST00000323666.5	methionyl aminopeptidase 2	23	1	0	0	1	0	mmu-miR-124-5p	-0.24	-0.24	N/A
LRRC20	ENST00000355790.4	leucine rich repeat containing 20	159	1	1	0	0	0	mmu-miR-124-5p	-0.24	-0.24	N/A
TXLNB	ENST00000358430.3	taxilin beta	5	1	1	0	0	1	mmu-miR-124-5p	-0.24	-0.24	N/A
RP5-1052I5.2	ENST00000370548.2	Heparan sulfate 2-O-sulfotransferase 1	21	1	1	0	0	0	mmu-miR-124-5p	-0.24	-0.24	N/A
FANCE	ENST00000229769.2	Fanconi anemia, complementation group E	1562	1	0	0	1	0	mmu-miR-124-5p	-0.24	-0.24	N/A
DPYSL2	ENST00000311151.5	dihydropyrimidinase-like 2	3087	2	0	2	0	1	mmu-miR-124-5p	-0.24	-0.25	N/A
DDX28	ENST00000332395.5	DEAD (Asp-Glu-Ala-Asp) box polypeptide 28	1056	1	0	1	0	0	mmu-miR-124-5p	-0.24	-0.24	N/A
AC012215.1	ENST00000437887.1	Uncharacterized protein	31	2	0	2	0	0	mmu-miR-124-5p	-0.24	-0.27	N/A
ZBTB37	ENST00000367701.5	zinc finger and BTB domain containing 37	213	3	2	1	0	1	mmu-miR-124-5p	-0.24	-0.26	N/A
COL15A1	ENST00000375001.3	collagen, type XV, alpha 1	371	1	1	0	0	0	mmu-miR-124-5p	-0.24	-0.27	N/A
FAM21B	ENST00000358474.5	family with sequence similarity 21, member B	0	1	0	0	1	0	mmu-miR-124-5p	-0.24	-0.24	N/A
RSRC1	ENST00000464171.1	arginine/serine-rich coiled-coil 1	642	1	0	1	0	0	mmu-miR-124-5p	-0.24	-0.27	N/A
TIGD3	ENST00000309880.5	tigger transposable element derived 3	38	1	0	0	1	0	mmu-miR-124-5p	-0.24	-0.24	N/A
CLEC4D	ENST00000299665.2	C-type lectin domain family 4, member D	5	1	0	0	1	0	mmu-miR-124-5p	-0.24	-0.24	N/A
GPC6	ENST00000377047.4	glypican 6	410	2	0	1	1	0	mmu-miR-124-5p	-0.24	-0.26	N/A
PTPN20B	ENST00000374240.3	protein tyrosine phosphatase, non-receptor type 20B	5	1	1	0	0	0	mmu-miR-124-5p	-0.24	-0.24	N/A
ALDH8A1	ENST00000265605.2	aldehyde dehydrogenase 8 family, member A1	48	1	0	0	1	0	mmu-miR-124-5p	-0.24	-0.24	N/A
PTPN20A	ENST00000374346.3	protein tyrosine phosphatase, non-receptor type 20A	5	1	1	0	0	0	mmu-miR-124-5p	-0.24	-0.24	N/A
CRHR1	ENST00000398285.3	corticotropin releasing hormone receptor 1	9	1	1	0	0	0	mmu-miR-124-5p	-0.24	-0.24	N/A
C22orf39	ENST00000399562.4	chromosome 22 open reading frame 39	360	1	0	0	1	0	mmu-miR-124-5p	-0.24	-0.24	N/A
DENND2C	ENST00000393276.3	DENN/MADD domain containing 2C	51	1	1	0	0	0	mmu-miR-124-5p	-0.24	-0.24	N/A
UBE2K	ENST00000261427.5	ubiquitin-conjugating enzyme E2K	762	1	1	0	0	0	mmu-miR-124-5p	-0.24	-0.29	N/A
KNTC1	ENST00000537348.1	kinetochore associated 1	437	1	0	1	0	0	mmu-miR-124-5p	-0.24	-0.24	N/A
COQ9	ENST00000262507.6	coenzyme Q9 homolog (S. cerevisiae)	1097	1	0	0	1	0	mmu-miR-124-5p	-0.24	-0.24	N/A
RP11-625H11.1	ENST00000558940.1	Uncharacterized protein	5	1	0	0	1	0	mmu-miR-124-5p	-0.24	-0.24	N/A
ATP4B	ENST00000335288.4	ATPase, H+/K+ exchanging, beta polypeptide	5	1	0	1	0	0	mmu-miR-124-5p	-0.24	-0.24	N/A
TMPRSS11BNL	ENST00000432593.3	TMPRSS11B N-terminal like	5	1	1	0	0	0	mmu-miR-124-5p	-0.24	-0.24	N/A
FMR1	ENST00000370471.3	fragile X mental retardation 1	1155	1	1	0	0	0	mmu-miR-124-5p	-0.24	-0.24	N/A
SEMA6A	ENST00000343348.6	sema domain, transmembrane domain (TM), and cytoplasmic domain, (semaphorin) 6A	106	1	1	0	0	0	mmu-miR-124-5p	-0.24	-0.24	N/A
PDE11A	ENST00000286063.6	phosphodiesterase 11A	7	1	0	0	1	3	mmu-miR-124-5p	-0.24	-0.25	N/A
AC015987.2	ENST00000416501.1		5	1	0	0	1	0	mmu-miR-124-5p	-0.24	-0.24	N/A
ZNF329	ENST00000598312.1	zinc finger protein 329	163	1	0	0	1	0	mmu-miR-124-5p	-0.24	-0.24	N/A
DTX4	ENST00000227451.3	deltex homolog 4 (Drosophila)	5	2	0	0	2	0	mmu-miR-124-5p	-0.24	-0.24	N/A
SMIM12	ENST00000521580.2	small integral membrane protein 12	1091	1	0	0	1	1	mmu-miR-124-5p	-0.24	-0.26	N/A
SNX16	ENST00000353788.4	sorting nexin 16	156	1	0	1	0	1	mmu-miR-124-5p	-0.24	-0.28	N/A
CXCL5	ENST00000296027.4	chemokine (C-X-C motif) ligand 5	5	1	0	0	1	0	mmu-miR-124-5p	-0.23	-0.23	N/A
SLITRK6	ENST00000400286.2	SLIT and NTRK-like family, member 6	5	1	1	0	0	0	mmu-miR-124-5p	-0.23	-0.23	N/A
UFL1	ENST00000369278.4	UFM1-specific ligase 1	298	1	1	0	0	1	mmu-miR-124-5p	-0.23	-0.23	N/A
AC107021.1	ENST00000422482.1	HCG1786590; PRO2533; Uncharacterized protein	5	1	0	1	0	0	mmu-miR-124-5p	-0.23	-0.23	N/A
PAX4	ENST00000338516.3	paired box 4	5	1	0	1	0	0	mmu-miR-124-5p	-0.23	-0.23	N/A
DMP1	ENST00000339673.6	dentin matrix acidic phosphoprotein 1	5	1	0	0	1	0	mmu-miR-124-5p	-0.23	-0.23	N/A
LRRC19	ENST00000380055.5	leucine rich repeat containing 19	5	1	0	0	1	1	mmu-miR-124-5p	-0.23	-0.23	N/A
TREML2	ENST00000483722.1	triggering receptor expressed on myeloid cells-like 2	5	1	1	0	0	0	mmu-miR-124-5p	-0.23	-0.23	N/A
EPB41L2	ENST00000531410.1	erythrocyte membrane protein band 4.1-like 2	353	1	0	1	0	0	mmu-miR-124-5p	-0.23	-0.24	N/A
ABCE1	ENST00000296577.4	ATP-binding cassette, sub-family E (OABP), member 1	787	1	0	0	1	0	mmu-miR-124-5p	-0.23	-0.24	N/A
KCNB1	ENST00000371741.4	potassium voltage-gated channel, Shab-related subfamily, member 1	5	2	0	0	2	2	mmu-miR-124-5p	-0.23	-0.23	N/A
ISX	ENST00000308700.6	intestine-specific homeobox	251	1	0	1	0	1	mmu-miR-124-5p	-0.23	-0.23	N/A
SPOCK3	ENST00000357154.3	sparc/osteonectin, cwcv and kazal-like domains proteoglycan (testican) 3	46	1	0	0	1	0	mmu-miR-124-5p	-0.23	-0.23	N/A
CTDSPL2	ENST00000260327.4	CTD (carboxy-terminal domain, RNA polymerase II, polypeptide A) small phosphatase like 2	457	1	1	0	0	0	mmu-miR-124-5p	-0.23	-0.23	N/A
PP13004	ENST00000381493.2		5	1	0	1	0	0	mmu-miR-124-5p	-0.23	-0.23	N/A
OPRD1	ENST00000234961.2	opioid receptor, delta 1	5	1	0	1	0	0	mmu-miR-124-5p	-0.23	-0.23	N/A
RPRD1B	ENST00000373433.4	regulation of nuclear pre-mRNA domain containing 1B	1140	2	0	1	1	1	mmu-miR-124-5p	-0.23	-0.23	N/A
KRT222	ENST00000394052.3	keratin 222	9	1	0	0	1	0	mmu-miR-124-5p	-0.23	-0.23	N/A
VPS54	ENST00000409558.4	vacuolar protein sorting 54 homolog (S. cerevisiae)	312	1	0	0	1	0	mmu-miR-124-5p	-0.23	-0.23	N/A
GRB10	ENST00000398812.2	growth factor receptor-bound protein 10	1382	3	1	0	2	0	mmu-miR-124-5p	-0.23	-0.26	N/A
SNAI2	ENST00000020945.1	snail family zinc finger 2	1233	1	0	0	1	0	mmu-miR-124-5p	-0.23	-0.23	N/A
CXorf40B	ENST00000370406.3	chromosome X open reading frame 40B	5	1	0	0	1	0	mmu-miR-124-5p	-0.23	-0.23	N/A
CXCL6	ENST00000226317.5	chemokine (C-X-C motif) ligand 6	26	1	0	0	1	0	mmu-miR-124-5p	-0.23	-0.23	N/A
DLST	ENST00000334220.4	dihydrolipoamide S-succinyltransferase (E2 component of 2-oxo-glutarate complex)	64	1	1	0	0	0	mmu-miR-124-5p	-0.23	-0.23	N/A
C1orf213	ENST00000335648.3	chromosome 1 open reading frame 213	49	1	0	1	0	0	mmu-miR-124-5p	-0.23	-0.23	N/A
UCP3	ENST00000314032.4	uncoupling protein 3 (mitochondrial, proton carrier)	10	1	0	0	1	0	mmu-miR-124-5p	-0.23	-0.23	N/A
THEMIS2	ENST00000373925.1	thymocyte selection associated family member 2	41	1	0	1	0	0	mmu-miR-124-5p	-0.23	-0.23	N/A
IRAK1	ENST00000369980.3	interleukin-1 receptor-associated kinase 1	54	1	1	0	0	0	mmu-miR-124-5p	-0.23	-0.23	N/A
DRAM1	ENST00000258534.8	DNA-damage regulated autophagy modulator 1	4884	1	0	0	1	1	mmu-miR-124-5p	-0.23	-0.26	N/A
SCARF1	ENST00000571272.1	scavenger receptor class F, member 1	5	1	1	0	0	0	mmu-miR-124-5p	-0.23	-0.23	N/A
JOSD1	ENST00000216039.5	Josephin domain containing 1	24	2	1	1	0	0	mmu-miR-124-5p	-0.23	-0.55	N/A
AIDA	ENST00000340020.6	axin interactor, dorsalization associated	48	1	1	0	0	0	mmu-miR-124-5p	-0.23	-0.26	N/A
SEL1L	ENST00000336735.4	sel-1 suppressor of lin-12-like (C. elegans)	1271	1	0	0	1	1	mmu-miR-124-5p	-0.23	-0.24	N/A
CD79B	ENST00000392795.3	CD79b molecule, immunoglobulin-associated beta	5	1	0	0	1	0	mmu-miR-124-5p	-0.23	-0.23	N/A
CBX7	ENST00000216133.5	chromobox homolog 7	5	1	1	0	0	0	mmu-miR-124-5p	-0.23	-0.23	N/A
ACP5	ENST00000590420.1	acid phosphatase 5, tartrate resistant	244	1	0	1	0	0	mmu-miR-124-5p	-0.23	-0.23	N/A
VGLL3	ENST00000398399.2	vestigial like 3 (Drosophila)	187	3	1	0	2	1	mmu-miR-124-5p	-0.23	-0.44	N/A
SLC7A7	ENST00000285850.7	solute carrier family 7 (amino acid transporter light chain, y+L system), member 7	27	1	0	0	1	0	mmu-miR-124-5p	-0.23	-0.23	N/A
SMLR1	ENST00000541421.2	small leucine-rich protein 1	35	1	1	0	0	0	mmu-miR-124-5p	-0.23	-0.42	N/A
ANGPT2	ENST00000325203.5	angiopoietin 2	5	2	0	1	1	1	mmu-miR-124-5p	-0.23	-0.23	N/A
TMEM131	ENST00000186436.5	transmembrane protein 131	111	1	0	0	1	0	mmu-miR-124-5p	-0.23	-0.23	N/A
FBXO36	ENST00000373652.3	F-box protein 36	5	1	0	0	1	1	mmu-miR-124-5p	-0.23	-0.23	N/A
TEFM	ENST00000580840.1	transcription elongation factor, mitochondrial	525	1	0	0	1	0	mmu-miR-124-5p	-0.23	-0.24	N/A
HLA-DPA1	ENST00000419277.1	major histocompatibility complex, class II, DP alpha 1	5	1	0	0	1	0	mmu-miR-124-5p	-0.23	-0.23	N/A
BEND2	ENST00000380033.4	BEN domain containing 2	5	1	0	1	0	0	mmu-miR-124-5p	-0.23	-0.23	N/A
DVL1	ENST00000378891.5	dishevelled segment polarity protein 1	384	1	1	0	0	0	mmu-miR-124-5p	-0.23	-0.23	N/A
EPHX2	ENST00000521400.1	epoxide hydrolase 2, cytoplasmic	6881	1	0	0	1	0	mmu-miR-124-5p	-0.23	-0.23	N/A
PAPD5	ENST00000357464.3	PAP associated domain containing 5	152	1	1	0	0	0	mmu-miR-124-5p	-0.23	-0.23	N/A
MEGF11	ENST00000360698.4	multiple EGF-like-domains 11	7	2	0	0	2	0	mmu-miR-124-5p	-0.22	-0.23	N/A
YOD1	ENST00000315927.4	YOD1 deubiquitinase	55	1	0	0	1	1	mmu-miR-124-5p	-0.22	-0.27	N/A
LDHD	ENST00000300051.4	lactate dehydrogenase D	29	1	0	0	1	0	mmu-miR-124-5p	-0.22	-0.22	N/A
KIAA1598	ENST00000260777.10	KIAA1598	94	1	1	0	0	0	mmu-miR-124-5p	-0.22	-0.22	N/A
GPC5	ENST00000377067.3	glypican 5	65	2	0	0	2	1	mmu-miR-124-5p	-0.22	-0.36	N/A
NEK1	ENST00000439128.2	NIMA-related kinase 1	90	1	0	0	1	0	mmu-miR-124-5p	-0.22	-0.22	N/A
TRMT1L	ENST00000367504.3	tRNA methyltransferase 1 homolog (S. cerevisiae)-like	410	1	0	0	1	1	mmu-miR-124-5p	-0.22	-0.25	N/A
VGF	ENST00000249330.2	VGF nerve growth factor inducible	16	1	0	0	1	0	mmu-miR-124-5p	-0.22	-0.22	N/A
ICOSLG	ENST00000407780.3	inducible T-cell co-stimulator ligand	47	1	0	0	1	0	mmu-miR-124-5p	-0.22	-0.22	N/A
AC174470.1	ENST00000457257.1		164	1	1	0	0	1	mmu-miR-124-5p	-0.22	-0.22	N/A
RHPN2	ENST00000254260.3	rhophilin, Rho GTPase binding protein 2	5	1	0	0	1	0	mmu-miR-124-5p	-0.22	-0.22	N/A
GORASP2	ENST00000234160.4	golgi reassembly stacking protein 2, 55kDa	1944	1	0	0	1	0	mmu-miR-124-5p	-0.22	-0.23	N/A
GABRA6	ENST00000523217.1	gamma-aminobutyric acid (GABA) A receptor, alpha 6	5	1	0	0	1	0	mmu-miR-124-5p	-0.22	-0.22	N/A
CHTF8	ENST00000448552.2	CTF8, chromosome transmission fidelity factor 8 homolog (S. cerevisiae)	13	1	1	0	0	0	mmu-miR-124-5p	-0.22	-0.22	N/A
ZBTB14	ENST00000357006.4	zinc finger and BTB domain containing 14	459	1	0	1	0	2	mmu-miR-124-5p	-0.22	-0.24	N/A
RP1-170O19.20	ENST00000470747.4	Uncharacterized protein	151	2	0	2	0	0	mmu-miR-124-5p	-0.22	-0.34	N/A
RORA	ENST00000335670.6	RAR-related orphan receptor A	102	4	2	0	2	0	mmu-miR-124-5p	-0.22	-0.27	N/A
FNDC7	ENST00000271311.2	fibronectin type III domain containing 7	5	1	0	0	1	0	mmu-miR-124-5p	-0.22	-0.22	N/A
CLN5	ENST00000377453.3	ceroid-lipofuscinosis, neuronal 5	184	1	0	0	1	0	mmu-miR-124-5p	-0.22	-0.22	N/A
PRKAR2A	ENST00000265563.8	protein kinase, cAMP-dependent, regulatory, type II, alpha	583	1	0	0	1	0	mmu-miR-124-5p	-0.22	-0.22	N/A
ENTPD5	ENST00000334696.6	ectonucleoside triphosphate diphosphohydrolase 5	105	2	1	1	0	0	mmu-miR-124-5p	-0.22	-0.3	N/A
TEX9	ENST00000558083.2	testis expressed 9	10	1	1	0	0	0	mmu-miR-124-5p	-0.22	-0.49	N/A
YWHAB	ENST00000353703.4	tyrosine 3-monooxygenase/tryptophan 5-monooxygenase activation protein, beta polypeptide	272	2	0	1	1	0	mmu-miR-124-5p	-0.22	-0.41	N/A
INPP4B	ENST00000513000.1	inositol polyphosphate-4-phosphatase, type II, 105kDa	43	2	0	0	2	1	mmu-miR-124-5p	-0.22	-0.26	N/A
UPF2	ENST00000356352.2	UPF2 regulator of nonsense transcripts homolog (yeast)	5	1	0	0	1	0	mmu-miR-124-5p	-0.22	-0.22	N/A
FRMD6	ENST00000395718.2	FERM domain containing 6	508	1	0	1	0	0	mmu-miR-124-5p	-0.22	-0.22	N/A
ALLC	ENST00000252505.3	allantoicase	5	1	0	1	0	0	mmu-miR-124-5p	-0.22	-0.22	N/A
NT5M	ENST00000389022.4	5',3'-nucleotidase, mitochondrial	534	1	0	1	0	0	mmu-miR-124-5p	-0.22	-0.22	N/A
SCNN1A	ENST00000360168.3	sodium channel, non-voltage-gated 1 alpha subunit	5	2	0	1	1	0	mmu-miR-124-5p	-0.22	-0.22	N/A
FAM21C	ENST00000336378.4	family with sequence similarity 21, member C	5	1	0	0	1	0	mmu-miR-124-5p	-0.22	-0.22	N/A
MYOM1	ENST00000356443.4	myomesin 1	10	1	0	0	1	0	mmu-miR-124-5p	-0.22	-0.22	N/A
FAM149A	ENST00000227065.4	family with sequence similarity 149, member A	7	1	0	0	1	0	mmu-miR-124-5p	-0.22	-0.22	N/A
STK33	ENST00000447869.1	serine/threonine kinase 33	13	1	0	0	1	0	mmu-miR-124-5p	-0.22	-0.22	N/A
ATP12A	ENST00000218548.6	ATPase, H+/K+ transporting, nongastric, alpha polypeptide	8	1	0	1	0	0	mmu-miR-124-5p	-0.22	-0.22	N/A
ADPRHL1	ENST00000356501.4	ADP-ribosylhydrolase like 1	161	1	0	0	1	0	mmu-miR-124-5p	-0.22	-0.22	N/A
TRPA1	ENST00000262209.4	transient receptor potential cation channel, subfamily A, member 1	75	1	0	0	1	1	mmu-miR-124-5p	-0.22	-0.26	N/A
HARS2	ENST00000435019.2	histidyl-tRNA synthetase 2, mitochondrial	150	1	0	1	0	0	mmu-miR-124-5p	-0.22	-0.22	N/A
ASPH	ENST00000356457.5	aspartate beta-hydroxylase	3013	1	0	1	0	1	mmu-miR-124-5p	-0.22	-0.27	N/A
BTAF1	ENST00000265990.6	BTAF1 RNA polymerase II, B-TFIID transcription factor-associated, 170kDa	917	1	1	0	0	0	mmu-miR-124-5p	-0.22	-0.22	N/A
HES5	ENST00000378453.3	hairy and enhancer of split 5 (Drosophila)	5	1	0	0	1	0	mmu-miR-124-5p	-0.22	-0.22	N/A
RELT	ENST00000064780.2	RELT tumor necrosis factor receptor	412	1	1	0	0	0	mmu-miR-124-5p	-0.22	-0.22	N/A
LRRC3	ENST00000291592.4	leucine rich repeat containing 3	176	1	1	0	0	0	mmu-miR-124-5p	-0.22	-0.22	N/A
FAM227B	ENST00000558594.1	family with sequence similarity 227, member B	44	1	0	1	0	0	mmu-miR-124-5p	-0.22	-0.25	N/A
TDRP	ENST00000324079.6	testis development related protein	235	1	1	0	0	0	mmu-miR-124-5p	-0.22	-0.37	N/A
GTF2F2	ENST00000340473.6	general transcription factor IIF, polypeptide 2, 30kDa	803	1	0	0	1	0	mmu-miR-124-5p	-0.22	-0.22	N/A
RIC3	ENST00000396677.2	RIC3 acetylcholine receptor chaperone	5	2	1	1	0	1	mmu-miR-124-5p	-0.22	-0.22	N/A
PCDHB6	ENST00000231136.1	protocadherin beta 6	5	1	0	1	0	0	mmu-miR-124-5p	-0.22	-0.22	N/A
C10orf90	ENST00000284694.7	chromosome 10 open reading frame 90	5	1	0	0	1	1	mmu-miR-124-5p	-0.22	-0.22	N/A
PXDN	ENST00000252804.4	peroxidasin homolog (Drosophila)	872	2	0	0	2	0	mmu-miR-124-5p	-0.22	-0.33	N/A
KLF6	ENST00000542957.1	Kruppel-like factor 6	4644	1	0	0	1	1	mmu-miR-124-5p	-0.22	-0.22	N/A
CDKL2	ENST00000429927.2	cyclin-dependent kinase-like 2 (CDC2-related kinase)	7	1	0	0	1	0	mmu-miR-124-5p	-0.22	-0.22	N/A
RAB43	ENST00000476465.1	RAB43, member RAS oncogene family	5	1	0	0	1	0	mmu-miR-124-5p	-0.22	-0.22	N/A
DPY19L3	ENST00000586987.1	dpy-19-like 3 (C. elegans)	146	1	1	0	0	0	mmu-miR-124-5p	-0.22	-0.28	N/A
SLC39A8	ENST00000394833.2	solute carrier family 39 (zinc transporter), member 8	228	1	1	0	0	0	mmu-miR-124-5p	-0.22	-0.23	N/A
IFNGR1	ENST00000367739.4	interferon gamma receptor 1	8	1	0	0	1	0	mmu-miR-124-5p	-0.21	-0.21	N/A
SOX8	ENST00000293894.3	SRY (sex determining region Y)-box 8	5	2	0	2	0	0	mmu-miR-124-5p	-0.21	-0.21	N/A
CYS1	ENST00000381813.4	cystin 1	22	1	0	0	1	0	mmu-miR-124-5p	-0.21	-0.21	N/A
RHOJ	ENST00000316754.3	ras homolog family member J	118	1	0	1	0	0	mmu-miR-124-5p	-0.21	-0.21	N/A
GCNT4	ENST00000322348.4	glucosaminyl (N-acetyl) transferase 4, core 2	19	2	0	1	1	0	mmu-miR-124-5p	-0.21	-0.21	N/A
THEM6	ENST00000336138.3	thioesterase superfamily member 6	1500	1	0	0	1	0	mmu-miR-124-5p	-0.21	-0.21	N/A
LCA5L	ENST00000485895.2	Leber congenital amaurosis 5-like	11	1	0	1	0	0	mmu-miR-124-5p	-0.21	-0.21	N/A
GAS1	ENST00000298743.7	growth arrest-specific 1	2904	1	0	0	1	1	mmu-miR-124-5p	-0.21	-0.21	N/A
RAB9B	ENST00000243298.2	RAB9B, member RAS oncogene family	21	1	0	1	0	0	mmu-miR-124-5p	-0.21	-0.21	N/A
CNTN4	ENST00000427331.1	contactin 4	191	2	1	1	0	0	mmu-miR-124-5p	-0.21	-0.24	N/A
ADPGK	ENST00000311669.8	ADP-dependent glucokinase	1938	1	0	0	1	0	mmu-miR-124-5p	-0.21	-0.21	N/A
TCEA1	ENST00000396401.3	transcription elongation factor A (SII), 1	20	1	0	0	1	0	mmu-miR-124-5p	-0.21	-0.21	N/A
KCTD9	ENST00000221200.4	potassium channel tetramerization domain containing 9	575	1	1	0	0	0	mmu-miR-124-5p	-0.21	-0.21	N/A
ELK3	ENST00000228741.3	ELK3, ETS-domain protein (SRF accessory protein 2)	2719	2	0	1	1	0	mmu-miR-124-5p	-0.21	-0.22	N/A
FAR1	ENST00000354817.3	fatty acyl CoA reductase 1	814	1	1	0	0	0	mmu-miR-124-5p	-0.21	-0.22	N/A
SUCO	ENST00000367723.4	SUN domain containing ossification factor	86	1	0	1	0	0	mmu-miR-124-5p	-0.21	-0.25	N/A
PGF	ENST00000555567.1	placental growth factor	1745	1	0	0	1	0	mmu-miR-124-5p	-0.21	-0.21	N/A
FKBP5	ENST00000536438.1	FK506 binding protein 5	32	1	0	0	1	0	mmu-miR-124-5p	-0.21	-0.21	N/A
SSMEM1	ENST00000297819.3	serine-rich single-pass membrane protein 1	5	1	0	0	1	0	mmu-miR-124-5p	-0.21	-0.21	N/A
NIN	ENST00000389868.3	ninein (GSK3B interacting protein)	594	1	0	0	1	1	mmu-miR-124-5p	-0.21	-0.21	N/A
ELMOD1	ENST00000265840.7	ELMO/CED-12 domain containing 1	24	1	0	0	1	1	mmu-miR-124-5p	-0.21	-0.21	N/A
HNRNPH2	ENST00000316594.5	heterogeneous nuclear ribonucleoprotein H2 (H')	85	1	0	1	0	0	mmu-miR-124-5p	-0.21	-0.21	N/A
BAK1	ENST00000442998.2	BCL2-antagonist/killer 1	15	1	1	0	0	0	mmu-miR-124-5p	-0.21	-0.21	N/A
ELOVL6	ENST00000394607.3	ELOVL fatty acid elongase 6	901	2	1	0	1	0	mmu-miR-124-5p	-0.21	-0.45	N/A
AKT3	ENST00000366539.1	v-akt murine thymoma viral oncogene homolog 3	168	1	1	0	0	0	mmu-miR-124-5p	-0.21	-0.23	N/A
SPIRE2	ENST00000378247.3	spire-type actin nucleation factor 2	94	1	0	0	1	0	mmu-miR-124-5p	-0.21	-0.28	N/A
CYB561D1	ENST00000496961.1	cytochrome b561 family, member D1	105	1	0	0	1	1	mmu-miR-124-5p	-0.21	-0.22	N/A
ARAP1	ENST00000359373.5	ArfGAP with RhoGAP domain, ankyrin repeat and PH domain 1	253	1	0	0	1	1	mmu-miR-124-5p	-0.21	-0.3	N/A
PP13439	ENST00000331659.2		289	1	0	0	1	0	mmu-miR-124-5p	-0.21	-0.21	N/A
CD28	ENST00000324106.8	CD28 molecule	5	1	1	0	0	0	mmu-miR-124-5p	-0.21	-0.21	N/A
TECTB	ENST00000369422.3	tectorin beta	5	1	1	0	0	0	mmu-miR-124-5p	-0.21	-0.21	N/A
C16orf70	ENST00000219139.3	chromosome 16 open reading frame 70	485	1	0	0	1	1	mmu-miR-124-5p	-0.21	-0.21	N/A
RNF151	ENST00000569210.2	ring finger protein 151	5	1	0	1	0	0	mmu-miR-124-5p	-0.21	-0.21	N/A
GREB1	ENST00000381486.2	growth regulation by estrogen in breast cancer 1	40	1	0	1	0	1	mmu-miR-124-5p	-0.21	-0.29	N/A
SNX24	ENST00000513881.1	sorting nexin 24	352	1	0	0	1	0	mmu-miR-124-5p	-0.21	-0.21	N/A
FAM21A	ENST00000399339.2	family with sequence similarity 21, member A	5	1	0	0	1	0	mmu-miR-124-5p	-0.21	-0.21	N/A
SLC35F1	ENST00000360388.4	solute carrier family 35, member F1	56	2	0	1	1	0	mmu-miR-124-5p	-0.21	-0.21	N/A
RALGPS2	ENST00000367635.3	Ral GEF with PH domain and SH3 binding motif 2	201	1	0	0	1	1	mmu-miR-124-5p	-0.21	-0.24	N/A
IGF2BP1	ENST00000290341.3	insulin-like growth factor 2 mRNA binding protein 1	460	2	0	0	2	1	mmu-miR-124-5p	-0.21	-0.22	N/A
LPAR4	ENST00000435339.3	lysophosphatidic acid receptor 4	5	1	0	1	0	0	mmu-miR-124-5p	-0.21	-0.21	N/A
CELF1	ENST00000395290.2	CUGBP, Elav-like family member 1	153	2	2	0	0	0	mmu-miR-124-5p	-0.21	-0.25	N/A
DAP3	ENST00000368336.5	death associated protein 3	10	1	0	1	0	0	mmu-miR-124-5p	-0.21	-0.25	N/A
UBE2W	ENST00000517608.1	ubiquitin-conjugating enzyme E2W (putative)	102	1	1	0	0	0	mmu-miR-124-5p	-0.21	-0.25	N/A
SLC17A4	ENST00000377905.4	solute carrier family 17, member 4	5	1	0	0	1	1	mmu-miR-124-5p	-0.21	-0.21	N/A
RP11-111M22.2	ENST00000530460.1	Homo sapiens putative uncharacterized protein FLJ37770-like (LOC100506127), mRNA.	18	1	0	1	0	0	mmu-miR-124-5p	-0.21	-0.21	N/A
SNX29	ENST00000566228.1	sorting nexin 29	266	1	0	0	1	0	mmu-miR-124-5p	-0.21	-0.21	N/A
UBE2D1	ENST00000373910.4	ubiquitin-conjugating enzyme E2D 1	200	2	1	0	1	0	mmu-miR-124-5p	-0.21	-0.44	N/A
E2F1	ENST00000343380.5	E2F transcription factor 1	479	1	1	0	0	0	mmu-miR-124-5p	-0.21	-0.21	N/A
SYT15	ENST00000374323.4	synaptotagmin XV	5	1	0	0	1	0	mmu-miR-124-5p	-0.21	-0.21	N/A
CA13	ENST00000321764.3	carbonic anhydrase XIII	42	1	0	1	0	1	mmu-miR-124-5p	-0.21	-0.21	N/A
ZNF275	ENST00000370251.3	zinc finger protein 275	465	2	0	2	0	0	mmu-miR-124-5p	-0.21	-0.21	N/A
GBP2	ENST00000370466.3	guanylate binding protein 2, interferon-inducible	1309	1	0	0	1	0	mmu-miR-124-5p	-0.21	-0.23	N/A
C10orf107	ENST00000330194.2	chromosome 10 open reading frame 107	6	1	0	0	1	0	mmu-miR-124-5p	-0.21	-0.24	N/A
HOXA9	ENST00000396345.1	homeobox A9	151	2	0	2	0	0	mmu-miR-124-5p	-0.21	-0.31	N/A
SEP15	ENST00000401030.3	Homo sapiens 15 kDa selenoprotein (SEP15), transcript variant 2, mRNA.	2047	1	0	0	1	0	mmu-miR-124-5p	-0.2	-0.2	N/A
KRTAP12-1	ENST00000391617.1	keratin associated protein 12-1	5	1	0	0	1	0	mmu-miR-124-5p	-0.2	-0.2	N/A
RTCB	ENST00000451746.2	RNA 2',3'-cyclic phosphate and 5'-OH ligase	9513	1	0	1	0	0	mmu-miR-124-5p	-0.2	-0.2	N/A
DRG2	ENST00000395726.4	developmentally regulated GTP binding protein 2	1552	1	0	0	1	0	mmu-miR-124-5p	-0.2	-0.2	N/A
PIM3	ENST00000360612.4	pim-3 oncogene	9484	1	0	1	0	0	mmu-miR-124-5p	-0.2	-0.2	N/A
ALPP	ENST00000392027.2	alkaline phosphatase, placental	5	1	0	0	1	0	mmu-miR-124-5p	-0.2	-0.2	N/A
WBP5	ENST00000372661.3	WW domain binding protein 5	32	1	0	1	0	0	mmu-miR-124-5p	-0.2	-0.35	N/A
P4HA2	ENST00000401867.1	prolyl 4-hydroxylase, alpha polypeptide II	1077	1	0	0	1	1	mmu-miR-124-5p	-0.2	-0.33	N/A
C8orf47	ENST00000318528.3	chromosome 8 open reading frame 47	63	2	0	0	2	0	mmu-miR-124-5p	-0.2	-0.35	N/A
TMEM123	ENST00000361236.3	transmembrane protein 123	2135	1	0	1	0	0	mmu-miR-124-5p	-0.2	-0.21	N/A
TMEM233	ENST00000426426.1	transmembrane protein 233	5	1	0	1	0	0	mmu-miR-124-5p	-0.2	-0.2	N/A
ZSCAN22	ENST00000329665.4	zinc finger and SCAN domain containing 22	45	1	0	1	0	1	mmu-miR-124-5p	-0.2	-0.2	N/A
APCDD1L	ENST00000371149.3	adenomatosis polyposis coli down-regulated 1-like	21	2	0	1	1	0	mmu-miR-124-5p	-0.2	-0.2	N/A
VSIG1	ENST00000415430.3	V-set and immunoglobulin domain containing 1	5	1	0	1	0	0	mmu-miR-124-5p	-0.2	-0.2	N/A
CD5L	ENST00000368174.4	CD5 molecule-like	5	1	0	1	0	1	mmu-miR-124-5p	-0.2	-0.2	N/A
RP11-247C2.2	ENST00000563727.1	HCG2004779; Uncharacterized protein	5	2	0	1	1	0	mmu-miR-124-5p	-0.2	-0.2	N/A
ARHGAP21	ENST00000396432.2	Rho GTPase activating protein 21	10	1	0	0	1	0	mmu-miR-124-5p	-0.2	-0.2	N/A
DDO	ENST00000368924.3	D-aspartate oxidase	5	1	0	0	1	0	mmu-miR-124-5p	-0.2	-0.2	N/A
C11orf96	ENST00000339446.3	chromosome 11 open reading frame 96	475	1	0	1	0	0	mmu-miR-124-5p	-0.2	-0.2	N/A
PCGF3	ENST00000362003.5	polycomb group ring finger 3	503	2	0	1	1	0	mmu-miR-124-5p	-0.2	-0.29	N/A
COQ10A	ENST00000433805.2	coenzyme Q10 homolog A (S. cerevisiae)	885	1	0	0	1	0	mmu-miR-124-5p	-0.2	-0.21	N/A
FSCN3	ENST00000265825.5	fascin homolog 3, actin-bundling protein, testicular (Strongylocentrotus purpuratus)	5	1	0	1	0	0	mmu-miR-124-5p	-0.2	-0.2	N/A
CD83	ENST00000379153.3	CD83 molecule	414	1	0	1	0	0	mmu-miR-124-5p	-0.2	-0.2	N/A
OGDH	ENST00000222673.5	oxoglutarate (alpha-ketoglutarate) dehydrogenase (lipoamide)	672	1	1	0	0	0	mmu-miR-124-5p	-0.2	-0.2	N/A
SGCD	ENST00000435422.3	sarcoglycan, delta (35kDa dystrophin-associated glycoprotein)	39	2	1	0	1	0	mmu-miR-124-5p	-0.2	-0.21	N/A
C8orf46	ENST00000522977.1	chromosome 8 open reading frame 46	6	2	0	1	1	0	mmu-miR-124-5p	-0.2	-0.24	N/A
RBBP9	ENST00000337227.4	retinoblastoma binding protein 9	102	1	0	1	0	0	mmu-miR-124-5p	-0.2	-0.21	N/A
TSHR	ENST00000541158.2	thyroid stimulating hormone receptor	5	1	1	0	0	0	mmu-miR-124-5p	-0.2	-0.2	N/A
CC2D2B	ENST00000371198.2	coiled-coil and C2 domain containing 2B	5	1	0	0	1	0	mmu-miR-124-5p	-0.2	-0.2	N/A
ETV6	ENST00000396373.4	ets variant 6	44	2	0	0	2	0	mmu-miR-124-5p	-0.2	-0.24	N/A
MRPL35	ENST00000337109.4	mitochondrial ribosomal protein L35	860	1	0	1	0	0	mmu-miR-124-5p	-0.2	-0.25	N/A
ACADS	ENST00000242592.4	acyl-CoA dehydrogenase, C-2 to C-3 short chain	438	1	0	0	1	0	mmu-miR-124-5p	-0.2	-0.2	N/A
LDB3	ENST00000542786.1	LIM domain binding 3	33	1	0	0	1	0	mmu-miR-124-5p	-0.2	-0.2	N/A
KRTAP1-1	ENST00000306271.4	keratin associated protein 1-1	5	1	0	1	0	0	mmu-miR-124-5p	-0.2	-0.2	N/A
RFX2	ENST00000303657.5	regulatory factor X, 2 (influences HLA class II expression)	148	1	0	1	0	0	mmu-miR-124-5p	-0.2	-0.2	N/A
PIP5K1B	ENST00000265382.3	phosphatidylinositol-4-phosphate 5-kinase, type I, beta	69	1	1	0	0	0	mmu-miR-124-5p	-0.2	-0.2	N/A
KLF9	ENST00000377126.2	Kruppel-like factor 9	20	1	0	1	0	2	mmu-miR-124-5p	-0.2	-0.3	N/A
PTMS	ENST00000389462.4	parathymosin	3140	1	0	0	1	0	mmu-miR-124-5p	-0.2	-0.2	N/A
PEA15	ENST00000360472.4	phosphoprotein enriched in astrocytes 15	5239	1	0	0	1	0	mmu-miR-124-5p	-0.2	-0.23	N/A
ABAT	ENST00000569156.1	4-aminobutyrate aminotransferase	66	2	0	2	0	1	mmu-miR-124-5p	-0.2	-0.43	N/A
B4GALT4	ENST00000467604.1	UDP-Gal:betaGlcNAc beta 1,4- galactosyltransferase, polypeptide 4	196	1	0	0	1	1	mmu-miR-124-5p	-0.2	-0.2	N/A
KIAA1191	ENST00000298569.4	KIAA1191	23	1	0	1	0	1	mmu-miR-124-5p	-0.2	-0.27	N/A
PLCXD3	ENST00000377801.3	phosphatidylinositol-specific phospholipase C, X domain containing 3	81	2	0	1	1	1	mmu-miR-124-5p	-0.2	-0.21	N/A
FLVCR2	ENST00000238667.4	feline leukemia virus subgroup C cellular receptor family, member 2	29	1	0	0	1	0	mmu-miR-124-5p	-0.2	-0.2	N/A
SLC31A2	ENST00000259392.3	solute carrier family 31 (copper transporter), member 2	110	1	0	0	1	0	mmu-miR-124-5p	-0.2	-0.2	N/A
RNASE11	ENST00000610205.1	ribonuclease, RNase A family, 11 (non-active)	5	2	0	2	0	0	mmu-miR-124-5p	-0.2	-0.2	N/A
RIBC2	ENST00000342894.3	RIB43A domain with coiled-coils 2	10	1	0	1	0	0	mmu-miR-124-5p	-0.2	-0.2	N/A
INHBE	ENST00000266646.2	inhibin, beta E	268	1	0	0	1	0	mmu-miR-124-5p	-0.2	-0.2	N/A
KRT33B	ENST00000251646.3	keratin 33B	5	1	0	0	1	0	mmu-miR-124-5p	-0.2	-0.2	N/A
PAPOLG	ENST00000238714.3	poly(A) polymerase gamma	49	1	1	0	0	0	mmu-miR-124-5p	-0.2	-0.3	N/A
CRB1	ENST00000367400.3	crumbs homolog 1 (Drosophila)	115	2	0	0	2	1	mmu-miR-124-5p	-0.2	-0.22	N/A
SPOCK1	ENST00000394945.1	sparc/osteonectin, cwcv and kazal-like domains proteoglycan (testican) 1	935	2	0	1	1	0	mmu-miR-124-5p	-0.2	-0.2	N/A
HSDL1	ENST00000219439.4	hydroxysteroid dehydrogenase like 1	699	1	0	0	1	0	mmu-miR-124-5p	-0.2	-0.2	N/A
DDX6	ENST00000264018.4	DEAD (Asp-Glu-Ala-Asp) box helicase 6	11	1	1	0	0	1	mmu-miR-124-5p	-0.2	-0.2	N/A
TMEM229B	ENST00000557006.1	transmembrane protein 229B	5	1	0	0	1	0	mmu-miR-124-5p	-0.2	-0.2	N/A
RPH3A	ENST00000415485.3	rabphilin 3A homolog (mouse)	5	1	0	0	1	0	mmu-miR-124-5p	-0.2	-0.2	N/A
ZEB2	ENST00000558170.2	zinc finger E-box binding homeobox 2	33	4	1	2	1	1	mmu-miR-124-5p	-0.2	-0.28	N/A
SLC9A8	ENST00000361573.2	solute carrier family 9, subfamily A (NHE8, cation proton antiporter 8), member 8	474	1	0	0	1	0	mmu-miR-124-5p	-0.2	-0.2	N/A
CD200	ENST00000315711.8	CD200 molecule	5	1	0	0	1	0	mmu-miR-124-5p	-0.2	-0.2	N/A
LOXL4	ENST00000260702.3	lysyl oxidase-like 4	299	2	1	0	1	1	mmu-miR-124-5p	-0.2	-0.2	N/A
EARS2	ENST00000449606.1	glutamyl-tRNA synthetase 2, mitochondrial	394	1	0	0	1	0	mmu-miR-124-5p	-0.2	-0.2	N/A
PPP1CA	ENST00000312989.7	protein phosphatase 1, catalytic subunit, alpha isozyme	16428	1	0	0	1	0	mmu-miR-124-5p	-0.2	-0.2	N/A
LRRC4	ENST00000249363.3	leucine rich repeat containing 4	26	1	0	0	1	2	mmu-miR-124-5p	-0.2	-0.2	N/A
SGCZ	ENST00000382080.1	sarcoglycan, zeta	5	1	0	0	1	0	mmu-miR-124-5p	-0.2	-0.2	N/A
IGFALS	ENST00000215539.3	insulin-like growth factor binding protein, acid labile subunit	8	1	0	1	0	0	mmu-miR-124-5p	-0.2	-0.2	N/A
PTAR1	ENST00000377200.5	protein prenyltransferase alpha subunit repeat containing 1	161	1	0	0	1	0	mmu-miR-124-5p	-0.2	-0.2	N/A
ZNF143	ENST00000396602.2	zinc finger protein 143	380	1	1	0	0	0	mmu-miR-124-5p	-0.2	-0.2	N/A
ZNF256	ENST00000598928.1	zinc finger protein 256	18	1	0	1	0	0	mmu-miR-124-5p	-0.2	-0.2	N/A
DTWD2	ENST00000304058.4	DTW domain containing 2	83	1	1	0	0	0	mmu-miR-124-5p	-0.19	-0.26	N/A
SUMF1	ENST00000272902.5	sulfatase modifying factor 1	1341	1	1	0	0	0	mmu-miR-124-5p	-0.19	-0.2	N/A
LOXL3	ENST00000264094.3	lysyl oxidase-like 3	235	1	0	0	1	0	mmu-miR-124-5p	-0.19	-0.2	N/A
ATXN7	ENST00000295900.6	ataxin 7	264	1	0	0	1	1	mmu-miR-124-5p	-0.19	-0.19	N/A
AC011484.1	ENST00000377652.3	Uncharacterized protein; cDNA FLJ42076 fis, clone SYNOV2018921	5	1	1	0	0	0	mmu-miR-124-5p	-0.19	-0.19	N/A
ADCY2	ENST00000338316.4	adenylate cyclase 2 (brain)	13	2	2	0	0	1	mmu-miR-124-5p	-0.19	-0.22	N/A
SCN3B	ENST00000392770.2	sodium channel, voltage-gated, type III, beta subunit	10	1	0	0	1	0	mmu-miR-124-5p	-0.19	-0.19	N/A
TSC22D3	ENST00000372390.4	TSC22 domain family, member 3	154	1	0	1	0	0	mmu-miR-124-5p	-0.19	-0.19	N/A
ZHX3	ENST00000309060.3	zinc fingers and homeoboxes 3	131	2	2	0	0	3	mmu-miR-124-5p	-0.19	-0.41	N/A
ZFYVE20	ENST00000253699.3	zinc finger, FYVE domain containing 20	57	1	1	0	0	2	mmu-miR-124-5p	-0.19	-0.23	N/A
PTER	ENST00000378000.1	phosphotriesterase related	217	2	0	1	1	1	mmu-miR-124-5p	-0.19	-0.23	N/A
IKZF2	ENST00000457361.1	IKAROS family zinc finger 2 (Helios)	32	3	0	1	2	0	mmu-miR-124-5p	-0.19	-0.2	N/A
SESN2	ENST00000253063.3	sestrin 2	854	1	0	0	1	0	mmu-miR-124-5p	-0.19	-0.19	N/A
CNN1	ENST00000252456.2	calponin 1, basic, smooth muscle	96	1	0	0	1	0	mmu-miR-124-5p	-0.19	-0.19	N/A
RAD17	ENST00000361732.2	RAD17 homolog (S. pombe)	5	1	0	1	0	0	mmu-miR-124-5p	-0.19	-0.19	N/A
PKD2L2	ENST00000508638.1	polycystic kidney disease 2-like 2	5	1	0	0	1	1	mmu-miR-124-5p	-0.19	-0.19	N/A
LPGAT1	ENST00000366997.4	lysophosphatidylglycerol acyltransferase 1	135	2	2	0	0	1	mmu-miR-124-5p	-0.19	-0.27	N/A
SLC7A1	ENST00000380752.5	solute carrier family 7 (cationic amino acid transporter, y+ system), member 1	338	2	0	0	2	0	mmu-miR-124-5p	-0.19	-0.19	N/A
PDPK1	ENST00000441549.3	3-phosphoinositide dependent protein kinase-1	104	2	1	0	1	0	mmu-miR-124-5p	-0.19	-0.2	N/A
HOXD3	ENST00000249440.3	homeobox D3	23	1	0	0	1	0	mmu-miR-124-5p	-0.19	-0.25	N/A
PPARGC1A	ENST00000264867.2	peroxisome proliferator-activated receptor gamma, coactivator 1 alpha	19	1	1	0	0	1	mmu-miR-124-5p	-0.19	-0.21	N/A
HYLS1	ENST00000425380.2	hydrolethalus syndrome 1	54	1	0	0	1	0	mmu-miR-124-5p	-0.19	-0.19	N/A
EDNRA	ENST00000339690.5	endothelin receptor type A	35	1	1	0	0	0	mmu-miR-124-5p	-0.19	-0.19	N/A
CHIT1	ENST00000367229.1	chitinase 1 (chitotriosidase)	5	1	0	0	1	0	mmu-miR-124-5p	-0.19	-0.19	N/A
CIB2	ENST00000258930.3	calcium and integrin binding family member 2	119	1	0	1	0	0	mmu-miR-124-5p	-0.19	-0.19	N/A
SH2D5	ENST00000375031.1	SH2 domain containing 5	7	1	1	0	0	0	mmu-miR-124-5p	-0.19	-0.19	N/A
BARD1	ENST00000260947.4	BRCA1 associated RING domain 1	162	1	1	0	0	2	mmu-miR-124-5p	-0.19	-0.24	N/A
C5orf30	ENST00000319933.2	chromosome 5 open reading frame 30	889	1	0	1	0	1	mmu-miR-124-5p	-0.19	-0.21	N/A
GATC	ENST00000551765.1	glutamyl-tRNA(Gln) amidotransferase, subunit C	781	1	0	1	0	0	mmu-miR-124-5p	-0.19	-0.25	N/A
ZNF395	ENST00000344423.5	zinc finger protein 395	1044	1	0	0	1	1	mmu-miR-124-5p	-0.19	-0.19	N/A
RPL36A-HNRNPH2	ENST00000409170.3	RPL36A-HNRNPH2 readthrough	85	1	0	1	0	0	mmu-miR-124-5p	-0.19	-0.2	N/A
TCF4	ENST00000354452.3	transcription factor 4	394	3	1	1	1	0	mmu-miR-124-5p	-0.19	-0.2	N/A
RNF24	ENST00000336095.6	ring finger protein 24	448	1	0	0	1	0	mmu-miR-124-5p	-0.19	-0.19	N/A
BCAM	ENST00000270233.6	basal cell adhesion molecule (Lutheran blood group)	4647	1	0	1	0	0	mmu-miR-124-5p	-0.19	-0.19	N/A
HNRNPK	ENST00000376281.4	heterogeneous nuclear ribonucleoprotein K	124	1	0	1	0	0	mmu-miR-124-5p	-0.19	-0.19	N/A
IL23R	ENST00000371002.1	interleukin 23 receptor	5	1	0	0	1	0	mmu-miR-124-5p	-0.19	-0.19	N/A
FAM78B	ENST00000354422.3	family with sequence similarity 78, member B	9	1	0	0	1	0	mmu-miR-124-5p	-0.19	-0.19	N/A
CDC123	ENST00000281141.4	cell division cycle 123	9643	1	0	0	1	0	mmu-miR-124-5p	-0.19	-0.19	N/A
USP14	ENST00000261601.7	ubiquitin specific peptidase 14 (tRNA-guanine transglycosylase)	561	1	0	0	1	2	mmu-miR-124-5p	-0.19	-0.27	N/A
RNASEH1	ENST00000315212.3	ribonuclease H1	212	1	0	0	1	0	mmu-miR-124-5p	-0.19	-0.28	N/A
FLRT2	ENST00000330753.4	fibronectin leucine rich transmembrane protein 2	73	1	0	0	1	0	mmu-miR-124-5p	-0.19	-0.19	N/A
FDXR	ENST00000455107.2	ferredoxin reductase	224	1	0	0	1	0	mmu-miR-124-5p	-0.19	-0.19	N/A
PAIP1	ENST00000514514.1	poly(A) binding protein interacting protein 1	165	1	0	0	1	1	mmu-miR-124-5p	-0.19	-0.19	N/A
MMP25	ENST00000336577.4	matrix metallopeptidase 25	5	1	0	0	1	0	mmu-miR-124-5p	-0.19	-0.19	N/A
UIMC1	ENST00000377227.4	ubiquitin interaction motif containing 1	322	1	0	0	1	0	mmu-miR-124-5p	-0.19	-0.19	N/A
SIN3B	ENST00000379803.1	SIN3 transcription regulator family member B	1084	1	0	0	1	0	mmu-miR-124-5p	-0.19	-0.19	N/A
FGF14	ENST00000376131.4	fibroblast growth factor 14	5	1	0	0	1	1	mmu-miR-124-5p	-0.19	-0.19	N/A
PPP1R1A	ENST00000257905.8	protein phosphatase 1, regulatory (inhibitor) subunit 1A	17	1	0	1	0	0	mmu-miR-124-5p	-0.19	-0.25	N/A
EIF4E3	ENST00000425534.3	eukaryotic translation initiation factor 4E family member 3	475	2	1	0	1	0	mmu-miR-124-5p	-0.19	-0.47	N/A
TTC19	ENST00000261647.5	tetratricopeptide repeat domain 19	64	1	1	0	0	0	mmu-miR-124-5p	-0.19	-0.2	N/A
HPCAL4	ENST00000372844.3	hippocalcin like 4	5	2	0	1	1	0	mmu-miR-124-5p	-0.19	-0.19	N/A
GDA	ENST00000358399.3	guanine deaminase	5	2	0	1	1	0	mmu-miR-124-5p	-0.19	-0.19	N/A
CLDN18	ENST00000343735.4	claudin 18	5	1	0	1	0	0	mmu-miR-124-5p	-0.19	-0.19	N/A
TDRD15	ENST00000405799.1	tudor domain containing 15	0	1	0	0	1	1	mmu-miR-124-5p	-0.19	-0.19	N/A
KTI12	ENST00000371614.1	KTI12 homolog, chromatin associated (S. cerevisiae)	40	1	0	0	1	0	mmu-miR-124-5p	-0.19	-0.19	N/A
PRC1	ENST00000361919.3	protein regulator of cytokinesis 1	288	1	1	0	0	0	mmu-miR-124-5p	-0.19	-0.19	N/A
GPER1	ENST00000397092.1	G protein-coupled estrogen receptor 1	284	1	0	0	1	0	mmu-miR-124-5p	-0.19	-0.19	N/A
STOML1	ENST00000564777.1	stomatin (EPB72)-like 1	18	1	0	0	1	0	mmu-miR-124-5p	-0.19	-0.19	N/A
C2orf73	ENST00000398634.2	chromosome 2 open reading frame 73	5	1	0	0	1	0	mmu-miR-124-5p	-0.19	-0.19	N/A
LPCAT1	ENST00000283415.3	lysophosphatidylcholine acyltransferase 1	298	1	1	0	0	0	mmu-miR-124-5p	-0.19	-0.19	N/A
KLHL2	ENST00000538127.1	kelch-like family member 2	511	1	0	1	0	0	mmu-miR-124-5p	-0.19	-0.2	N/A
ARHGAP26	ENST00000378004.3	Rho GTPase activating protein 26	131	2	0	1	1	0	mmu-miR-124-5p	-0.19	-0.2	N/A
KIF3C	ENST00000264712.3	kinesin family member 3C	177	1	1	0	0	0	mmu-miR-124-5p	-0.19	-0.19	N/A
SETD8	ENST00000402868.3	SET domain containing (lysine methyltransferase) 8	52	1	0	1	0	0	mmu-miR-124-5p	-0.19	-0.19	N/A
ALPI	ENST00000295463.3	alkaline phosphatase, intestinal	5	1	0	0	1	0	mmu-miR-124-5p	-0.19	-0.19	N/A
AIG1	ENST00000357847.4	androgen-induced 1	1226	1	0	1	0	0	mmu-miR-124-5p	-0.19	-0.19	N/A
HFE	ENST00000357618.5	hemochromatosis	563	1	0	1	0	0	mmu-miR-124-5p	-0.19	-0.19	N/A
CCDC14	ENST00000488653.2	coiled-coil domain containing 14	275	1	0	1	0	1	mmu-miR-124-5p	-0.19	-0.22	N/A
LUZP1	ENST00000418342.1	leucine zipper protein 1	434	1	0	0	1	0	mmu-miR-124-5p	-0.19	-0.2	N/A
MEGF9	ENST00000373930.3	multiple EGF-like-domains 9	689	2	0	0	2	0	mmu-miR-124-5p	-0.19	-0.19	N/A
FAM213B	ENST00000378424.4	family with sequence similarity 213, member B	409	1	0	0	1	0	mmu-miR-124-5p	-0.19	-0.19	N/A
PRMT5	ENST00000324366.8	protein arginine methyltransferase 5	8794	1	0	1	0	0	mmu-miR-124-5p	-0.19	-0.19	N/A
PIGF	ENST00000281382.6	phosphatidylinositol glycan anchor biosynthesis, class F	5	1	0	1	0	0	mmu-miR-124-5p	-0.19	-0.19	N/A
NAF1	ENST00000274054.2	nuclear assembly factor 1 ribonucleoprotein	1208	1	0	1	0	0	mmu-miR-124-5p	-0.19	-0.19	N/A
PLEKHB1	ENST00000354190.5	pleckstrin homology domain containing, family B (evectins) member 1	529	1	0	0	1	0	mmu-miR-124-5p	-0.19	-0.19	N/A
CSNK1E	ENST00000405675.3	casein kinase 1, epsilon	3032	1	0	0	1	0	mmu-miR-124-5p	-0.19	-0.19	N/A
MAPK4	ENST00000592595.1	mitogen-activated protein kinase 4	77	2	0	1	1	0	mmu-miR-124-5p	-0.19	-0.2	N/A
CLLU1	ENST00000378485.1	chronic lymphocytic leukemia up-regulated 1	5	1	0	0	1	0	mmu-miR-124-5p	-0.18	-0.18	N/A
DCTN4	ENST00000447998.2	dynactin 4 (p62)	153	1	0	0	1	0	mmu-miR-124-5p	-0.18	-0.18	N/A
FOXP4	ENST00000373063.3	forkhead box P4	228	1	0	0	1	1	mmu-miR-124-5p	-0.18	-0.18	N/A
MTMR1	ENST00000445323.2	myotubularin related protein 1	489	1	0	0	1	0	mmu-miR-124-5p	-0.18	-0.18	N/A
MMD	ENST00000262065.3	monocyte to macrophage differentiation-associated	558	1	0	1	0	0	mmu-miR-124-5p	-0.18	-0.19	N/A
WARS	ENST00000392882.2	tryptophanyl-tRNA synthetase	1916	1	0	1	0	0	mmu-miR-124-5p	-0.18	-0.19	N/A
BTF3L4	ENST00000489308.2	basic transcription factor 3-like 4	1245	1	0	0	1	0	mmu-miR-124-5p	-0.18	-0.19	N/A
EMX1	ENST00000258106.6	empty spiracles homeobox 1	35	2	1	0	1	1	mmu-miR-124-5p	-0.18	-0.44	N/A
P2RX1	ENST00000225538.3	purinergic receptor P2X, ligand-gated ion channel, 1	7	1	1	0	0	0	mmu-miR-124-5p	-0.18	-0.18	N/A
BCLAF1	ENST00000531224.1	BCL2-associated transcription factor 1	1732	1	0	1	0	0	mmu-miR-124-5p	-0.18	-0.19	N/A
ARHGEF6	ENST00000370620.1	Rac/Cdc42 guanine nucleotide exchange factor (GEF) 6	15	2	0	1	1	1	mmu-miR-124-5p	-0.18	-0.2	N/A
INIP	ENST00000374242.4	INTS3 and NABP interacting protein	423	1	0	0	1	0	mmu-miR-124-5p	-0.18	-0.21	N/A
OXSR1	ENST00000311806.3	oxidative stress responsive 1	1790	2	0	1	1	1	mmu-miR-124-5p	-0.18	-0.18	N/A
AL021546.6	ENST00000551806.1	Glutamyl-tRNA(Gln) amidotransferase subunit C, mitochondrial	781	1	0	1	0	0	mmu-miR-124-5p	-0.18	-0.24	N/A
TMEM217	ENST00000336655.2	transmembrane protein 217	44	1	0	1	0	0	mmu-miR-124-5p	-0.18	-0.18	N/A
DSCAML1	ENST00000527706.1	Down syndrome cell adhesion molecule like 1	5	1	0	1	0	0	mmu-miR-124-5p	-0.18	-0.18	N/A
ROPN1	ENST00000184183.4	rhophilin associated tail protein 1	5	1	0	1	0	0	mmu-miR-124-5p	-0.18	-0.18	N/A
RBM12	ENST00000374114.3	RNA binding motif protein 12	431	1	0	0	1	0	mmu-miR-124-5p	-0.18	-0.18	N/A
PPP1R13B	ENST00000423488.2	protein phosphatase 1, regulatory subunit 13B	105	1	0	0	1	1	mmu-miR-124-5p	-0.18	-0.18	N/A
MYOCD	ENST00000425538.1	myocardin	62	3*	0	1	1	3	mmu-miR-124-5p	-0.18	-0.2	N/A
COMMD9	ENST00000263401.5	COMM domain containing 9	1146	1	0	0	1	0	mmu-miR-124-5p	-0.18	-0.19	N/A
PUS7	ENST00000356362.2	pseudouridylate synthase 7 homolog (S. cerevisiae)	150	1	0	0	1	0	mmu-miR-124-5p	-0.18	-0.23	N/A
SLC9A6	ENST00000370698.3	solute carrier family 9, subfamily A (NHE6, cation proton antiporter 6), member 6	547	2	0	2	0	1	mmu-miR-124-5p	-0.18	-0.19	N/A
CLDN14	ENST00000399139.1	claudin 14	121	1	0	0	1	0	mmu-miR-124-5p	-0.18	-0.18	N/A
ARRDC2	ENST00000379656.3	arrestin domain containing 2	144	1	0	0	1	0	mmu-miR-124-5p	-0.18	-0.18	N/A
FKRP	ENST00000318584.5	fukutin related protein	989	1	0	0	1	0	mmu-miR-124-5p	-0.18	-0.18	N/A
PPM1E	ENST00000308249.2	protein phosphatase, Mg2+/Mn2+ dependent, 1E	178	1	0	0	1	1	mmu-miR-124-5p	-0.18	-0.19	N/A
TLK1	ENST00000431350.2	tousled-like kinase 1	200	2	0	0	2	0	mmu-miR-124-5p	-0.18	-0.3	N/A
CDC5L	ENST00000371477.3	cell division cycle 5-like	115	1	1	0	0	0	mmu-miR-124-5p	-0.18	-0.2	N/A
TLR4	ENST00000355622.6	toll-like receptor 4	47	2	0	1	1	0	mmu-miR-124-5p	-0.18	-0.18	N/A
NPHS2	ENST00000367615.4	nephrosis 2, idiopathic, steroid-resistant (podocin)	5	1	0	0	1	0	mmu-miR-124-5p	-0.18	-0.18	N/A
PORCN	ENST00000355961.4	porcupine homolog (Drosophila)	35	1	0	0	1	0	mmu-miR-124-5p	-0.18	-0.18	N/A
ZIC3	ENST00000287538.5	Zic family member 3	9	1	0	0	1	0	mmu-miR-124-5p	-0.18	-0.18	N/A
MET	ENST00000397752.3	met proto-oncogene	1155	1	0	0	1	0	mmu-miR-124-5p	-0.18	-0.18	N/A
KIAA0930	ENST00000336156.5	KIAA0930	1107	3	1	2	0	2	mmu-miR-124-5p	-0.18	-0.29	N/A
MPL	ENST00000372470.3	myeloproliferative leukemia virus oncogene	0	1	0	0	1	0	mmu-miR-124-5p	-0.18	-0.18	N/A
CCDC91	ENST00000539107.1	coiled-coil domain containing 91	215	1	0	1	0	0	mmu-miR-124-5p	-0.18	-0.18	N/A
RCBTB2	ENST00000344532.3	regulator of chromosome condensation (RCC1) and BTB (POZ) domain containing protein 2	96	1	0	0	1	0	mmu-miR-124-5p	-0.18	-0.18	N/A
DRGX	ENST00000374139.2	dorsal root ganglia homeobox	5	1	0	0	1	0	mmu-miR-124-5p	-0.18	-0.18	N/A
GNAI2	ENST00000313601.6	guanine nucleotide binding protein (G protein), alpha inhibiting activity polypeptide 2	27	1	0	1	0	0	mmu-miR-124-5p	-0.18	-0.22	N/A
ZNF618	ENST00000288466.7	zinc finger protein 618	778	2	1	0	1	0	mmu-miR-124-5p	-0.18	-0.18	N/A
LHFPL2	ENST00000515007.2	lipoma HMGIC fusion partner-like 2	16	2	0	1	1	0	mmu-miR-124-5p	-0.18	-0.2	N/A
WDR45B	ENST00000392325.4	WD repeat domain 45B	962	1	0	0	1	0	mmu-miR-124-5p	-0.18	-0.18	N/A
MS4A3	ENST00000278865.3	membrane-spanning 4-domains, subfamily A, member 3 (hematopoietic cell-specific)	5	1	0	1	0	0	mmu-miR-124-5p	-0.18	-0.18	N/A
DONSON	ENST00000453626.1	downstream neighbor of SON	103	1	0	1	0	0	mmu-miR-124-5p	-0.18	-0.18	N/A
FSTL1	ENST00000295633.3	follistatin-like 1	6788	1	1	0	0	0	mmu-miR-124-5p	-0.18	-0.19	N/A
ACVR1C	ENST00000243349.8	activin A receptor, type IC	27	2	2	0	0	0	mmu-miR-124-5p	-0.18	-0.28	N/A
CHSY3	ENST00000305031.4	chondroitin sulfate synthase 3	221	3	0	2	1	0	mmu-miR-124-5p	-0.18	-0.34	N/A
NUPL1	ENST00000381736.3	nucleoporin like 1	268	1	1	0	0	0	mmu-miR-124-5p	-0.18	-0.18	N/A
KIAA1161	ENST00000297625.7	KIAA1161	18	1	1	0	0	0	mmu-miR-124-5p	-0.18	-0.18	N/A
ZSCAN12	ENST00000361028.1	zinc finger and SCAN domain containing 12	117	1	0	0	1	0	mmu-miR-124-5p	-0.18	-0.18	N/A
ACACA	ENST00000353139.5	acetyl-CoA carboxylase alpha	306	1	0	0	1	0	mmu-miR-124-5p	-0.18	-0.23	N/A
CACNG8	ENST00000270458.2	calcium channel, voltage-dependent, gamma subunit 8	5	1	1	0	0	0	mmu-miR-124-5p	-0.18	-0.18	N/A
BAALC	ENST00000438105.2	brain and acute leukemia, cytoplasmic	137	1	0	0	1	0	mmu-miR-124-5p	-0.18	-0.22	N/A
CYBRD1	ENST00000375252.3	cytochrome b reductase 1	4467	1	1	0	0	0	mmu-miR-124-5p	-0.18	-0.19	N/A
GCDH	ENST00000222214.5	glutaryl-CoA dehydrogenase	104	1	0	0	1	0	mmu-miR-124-5p	-0.18	-0.18	N/A
PIWIL2	ENST00000356766.6	piwi-like RNA-mediated gene silencing 2	5	1	0	0	1	0	mmu-miR-124-5p	-0.18	-0.18	N/A
KCNQ3	ENST00000388996.4	potassium voltage-gated channel, KQT-like subfamily, member 3	5	1	0	0	1	1	mmu-miR-124-5p	-0.18	-0.18	N/A
SRPR	ENST00000332118.6	signal recognition particle receptor (docking protein)	2980	1	0	0	1	0	mmu-miR-124-5p	-0.18	-0.18	N/A
TACR2	ENST00000373307.1	tachykinin receptor 2	5	1	0	0	1	0	mmu-miR-124-5p	-0.18	-0.18	N/A
TBX19	ENST00000367821.3	T-box 19	16	1	0	1	0	0	mmu-miR-124-5p	-0.18	-0.18	N/A
CDH4	ENST00000360469.5	cadherin 4, type 1, R-cadherin (retinal)	33	1	0	0	1	1	mmu-miR-124-5p	-0.18	-0.18	N/A
UBR2	ENST00000372883.3	ubiquitin protein ligase E3 component n-recognin 2	728	1	0	1	0	0	mmu-miR-124-5p	-0.18	-0.18	N/A
RAD9A	ENST00000307980.2	RAD9 homolog A (S. pombe)	38	1	0	1	0	0	mmu-miR-124-5p	-0.18	-0.18	N/A
HLF	ENST00000226067.5	hepatic leukemia factor	15	1	0	0	1	0	mmu-miR-124-5p	-0.18	-0.18	N/A
ATF5	ENST00000423777.2	activating transcription factor 5	1363	1	0	0	1	0	mmu-miR-124-5p	-0.18	-0.18	N/A
RWDD2A	ENST00000369724.4	RWD domain containing 2A	286	1	0	0	1	0	mmu-miR-124-5p	-0.18	-0.21	N/A
ARSI	ENST00000328668.7	arylsulfatase family, member I	19	1	1	0	0	0	mmu-miR-124-5p	-0.18	-0.27	N/A
CKS1B	ENST00000308987.5	CDC28 protein kinase regulatory subunit 1B	186	1	0	1	0	0	mmu-miR-124-5p	-0.18	-0.22	N/A
ARID2	ENST00000457135.1	AT rich interactive domain 2 (ARID, RFX-like)	891	1	0	1	0	0	mmu-miR-124-5p	-0.17	-0.17	N/A
OSER1	ENST00000372970.2	oxidative stress responsive serine-rich 1	1082	1	0	1	0	0	mmu-miR-124-5p	-0.17	-0.3	N/A
PAX9	ENST00000361487.6	paired box 9	53	2	0	0	2	0	mmu-miR-124-5p	-0.17	-0.32	N/A
LIN52	ENST00000555028.1	lin-52 homolog (C. elegans)	116	1	0	0	1	0	mmu-miR-124-5p	-0.17	-0.17	N/A
CACNA1G	ENST00000352832.5	calcium channel, voltage-dependent, T type, alpha 1G subunit	11	1	0	0	1	0	mmu-miR-124-5p	-0.17	-0.17	N/A
SLC35B2	ENST00000393810.1	solute carrier family 35 (adenosine 3'-phospho 5'-phosphosulfate transporter), member B2	3587	1	0	1	0	0	mmu-miR-124-5p	-0.17	-0.17	N/A
SMARCAD1	ENST00000354268.4	SWI/SNF-related, matrix-associated actin-dependent regulator of chromatin, subfamily a, containing DEAD/H box 1	371	1	0	0	1	0	mmu-miR-124-5p	-0.17	-0.17	N/A
TMEM47	ENST00000275954.3	transmembrane protein 47	129	1	0	1	0	0	mmu-miR-124-5p	-0.17	-0.17	N/A
RASSF8	ENST00000541490.1	Ras association (RalGDS/AF-6) domain family (N-terminal) member 8	1290	1	1	0	0	0	mmu-miR-124-5p	-0.17	-0.17	N/A
TAX1BP1	ENST00000396319.2	Tax1 (human T-cell leukemia virus type I) binding protein 1	1251	1	0	0	1	0	mmu-miR-124-5p	-0.17	-0.18	N/A
HMGA1	ENST00000347617.6	high mobility group AT-hook 1	2024	1	0	0	1	0	mmu-miR-124-5p	-0.17	-0.17	N/A
CSF2RB	ENST00000403662.3	colony stimulating factor 2 receptor, beta, low-affinity (granulocyte-macrophage)	5	1	0	0	1	0	mmu-miR-124-5p	-0.17	-0.17	N/A
HYAL1	ENST00000395144.2	hyaluronoglucosaminidase 1	59	1	0	1	0	0	mmu-miR-124-5p	-0.17	-0.17	N/A
RASA2	ENST00000286364.3	RAS p21 protein activator 2	170	2	1	1	0	0	mmu-miR-124-5p	-0.17	-0.17	N/A
BOD1L1	ENST00000040738.5	biorientation of chromosomes in cell division 1-like 1	46	1	0	1	0	0	mmu-miR-124-5p	-0.17	-0.17	N/A
SLC24A2	ENST00000341998.2	solute carrier family 24 (sodium/potassium/calcium exchanger), member 2	5	3	0	3	0	0	mmu-miR-124-5p	-0.17	-0.17	N/A
GPM6B	ENST00000454189.2	glycoprotein M6B	135	1	0	1	0	0	mmu-miR-124-5p	-0.17	-0.17	N/A
IGF2BP3	ENST00000258729.3	insulin-like growth factor 2 mRNA binding protein 3	30	1	0	0	1	0	mmu-miR-124-5p	-0.17	-0.17	N/A
FOXA3	ENST00000302177.2	forkhead box A3	906	1	0	0	1	0	mmu-miR-124-5p	-0.17	-0.17	N/A
TP53INP1	ENST00000448464.2	tumor protein p53 inducible nuclear protein 1	39	2	1	1	0	0	mmu-miR-124-5p	-0.17	-0.51	N/A
WDFY3	ENST00000322366.6	WD repeat and FYVE domain containing 3	596	1	0	0	1	0	mmu-miR-124-5p	-0.17	-0.18	N/A
SLC35E1	ENST00000595753.1	solute carrier family 35, member E1	4273	1	0	1	0	0	mmu-miR-124-5p	-0.17	-0.17	N/A
MFSD5	ENST00000534842.1	major facilitator superfamily domain containing 5	160	1	0	0	1	0	mmu-miR-124-5p	-0.17	-0.17	N/A
HECW2	ENST00000260983.3	HECT, C2 and WW domain containing E3 ubiquitin protein ligase 2	28	2	0	1	1	0	mmu-miR-124-5p	-0.17	-0.17	N/A
IQCJ	ENST00000482126.1	IQ motif containing J	5	1	0	0	1	0	mmu-miR-124-5p	-0.17	-0.17	N/A
NIPA1	ENST00000337435.4	non imprinted in Prader-Willi/Angelman syndrome 1	805	2	0	1	1	0	mmu-miR-124-5p	-0.17	-0.19	N/A
NIPAL1	ENST00000295461.5	NIPA-like domain containing 1	137	2	0	1	1	0	mmu-miR-124-5p	-0.17	-0.17	N/A
C14orf180	ENST00000557649.1	chromosome 14 open reading frame 180	5	1	0	0	1	0	mmu-miR-124-5p	-0.17	-0.17	N/A
PDE8B	ENST00000264917.5	phosphodiesterase 8B	186	1	0	0	1	1	mmu-miR-124-5p	-0.17	-0.19	N/A
SNX19	ENST00000265909.4	sorting nexin 19	1157	4	1	3	0	0	mmu-miR-124-5p	-0.17	-0.48	N/A
CSNK1G3	ENST00000360683.2	casein kinase 1, gamma 3	28	1	1	0	0	0	mmu-miR-124-5p	-0.17	-0.31	N/A
PAPD7	ENST00000230859.6	PAP associated domain containing 7	3195	2	0	2	0	0	mmu-miR-124-5p	-0.17	-0.18	N/A
MAN1A1	ENST00000368468.3	mannosidase, alpha, class 1A, member 1	248	1	0	0	1	2	mmu-miR-124-5p	-0.17	-0.25	N/A
CLIP4	ENST00000320081.5	CAP-GLY domain containing linker protein family, member 4	490	1	0	0	1	0	mmu-miR-124-5p	-0.17	-0.19	N/A
TAX1BP3	ENST00000225525.3	Tax1 (human T-cell leukemia virus type I) binding protein 3	4402	1	0	0	1	0	mmu-miR-124-5p	-0.17	-0.17	N/A
BEST1	ENST00000449131.2	bestrophin 1	83	1	0	1	0	0	mmu-miR-124-5p	-0.17	-0.17	N/A
FEZ2	ENST00000379245.4	fasciculation and elongation protein zeta 2 (zygin II)	323	1	0	1	0	0	mmu-miR-124-5p	-0.17	-0.22	N/A
SPOPL	ENST00000280098.4	speckle-type POZ protein-like	216	1	0	0	1	0	mmu-miR-124-5p	-0.17	-0.19	N/A
CYBB	ENST00000378588.4	cytochrome b-245, beta polypeptide	12	1	0	0	1	0	mmu-miR-124-5p	-0.17	-0.17	N/A
ALDH1A2	ENST00000249750.4	aldehyde dehydrogenase 1 family, member A2	401	1	1	0	0	0	mmu-miR-124-5p	-0.17	-0.17	N/A
ZSWIM4	ENST00000254323.2	zinc finger, SWIM-type containing 4	13	1	1	0	0	0	mmu-miR-124-5p	-0.17	-0.33	N/A
PRRC2C	ENST00000367742.3	proline-rich coiled-coil 2C	5	2	2	0	0	0	mmu-miR-124-5p	-0.17	-0.17	N/A
KCNJ15	ENST00000328656.4	potassium inwardly-rectifying channel, subfamily J, member 15	5	1	0	0	1	0	mmu-miR-124-5p	-0.17	-0.17	N/A
HEPHL1	ENST00000315765.9	hephaestin-like 1	5	1	0	0	1	0	mmu-miR-124-5p	-0.17	-0.17	N/A
MAP3K7	ENST00000369325.3	mitogen-activated protein kinase kinase kinase 7	1172	2	0	1	1	0	mmu-miR-124-5p	-0.17	-0.31	N/A
FAR2	ENST00000536681.3	fatty acyl CoA reductase 2	193	1	0	0	1	1	mmu-miR-124-5p	-0.17	-0.19	N/A
RCOR1	ENST00000262241.6	REST corepressor 1	403	1	0	1	0	0	mmu-miR-124-5p	-0.17	-0.17	N/A
EDA2R	ENST00000374719.3	ectodysplasin A2 receptor	64	1	0	1	0	0	mmu-miR-124-5p	-0.17	-0.17	N/A
ZNF804B	ENST00000333190.4	zinc finger protein 804B	0	2	1	0	1	0	mmu-miR-124-5p	-0.17	-0.17	N/A
MAP10	ENST00000418460.1	microtubule-associated protein 10	5	2	0	2	0	0	mmu-miR-124-5p	-0.17	-0.17	N/A
PIRT	ENST00000580256.2	phosphoinositide-interacting regulator of transient receptor potential channels	5	2	0	0	2	1	mmu-miR-124-5p	-0.17	-0.17	N/A
PTPRN2	ENST00000389413.3	protein tyrosine phosphatase, receptor type, N polypeptide 2	15	1	0	0	1	0	mmu-miR-124-5p	-0.17	-0.17	N/A
ZNF800	ENST00000393313.1	zinc finger protein 800	239	1	0	0	1	0	mmu-miR-124-5p	-0.17	-0.17	N/A
DNAJC19	ENST00000486355.1	DnaJ (Hsp40) homolog, subfamily C, member 19	223	1	0	1	0	0	mmu-miR-124-5p	-0.17	-0.28	N/A
CCDC39	ENST00000273654.4	coiled-coil domain containing 39	5	1	0	0	1	0	mmu-miR-124-5p	-0.17	-0.17	N/A
MFAP3L	ENST00000393704.3	microfibrillar-associated protein 3-like	69	1	0	0	1	0	mmu-miR-124-5p	-0.17	-0.17	N/A
WARS2	ENST00000369426.5	tryptophanyl tRNA synthetase 2, mitochondrial	205	1	0	0	1	0	mmu-miR-124-5p	-0.17	-0.18	N/A
NPRL3	ENST00000399953.3	nitrogen permease regulator-like 3 (S. cerevisiae)	129	1	1	0	0	0	mmu-miR-124-5p	-0.17	-0.48	N/A
SNX30	ENST00000374232.3	sorting nexin family member 30	33	2	1	1	0	2	mmu-miR-124-5p	-0.17	-0.18	N/A
PRDM10	ENST00000358825.5	PR domain containing 10	68	1	1	0	0	0	mmu-miR-124-5p	-0.17	-0.17	N/A
LRSAM1	ENST00000300417.6	leucine rich repeat and sterile alpha motif containing 1	144	1	0	1	0	0	mmu-miR-124-5p	-0.17	-0.17	N/A
ZNF445	ENST00000425708.2	zinc finger protein 445	370	2	0	1	1	0	mmu-miR-124-5p	-0.17	-0.17	N/A
RHO	ENST00000296271.3	rhodopsin	5	1	0	0	1	0	mmu-miR-124-5p	-0.17	-0.17	N/A
FAM120AOS	ENST00000423591.1	family with sequence similarity 120A opposite strand	258	1	0	0	1	0	mmu-miR-124-5p	-0.17	-0.24	N/A
PEX26	ENST00000329627.7	peroxisomal biogenesis factor 26	157	1	0	0	1	2	mmu-miR-124-5p	-0.17	-0.22	N/A
KCNK12	ENST00000327876.4	potassium channel, subfamily K, member 12	5	1	0	0	1	1	mmu-miR-124-5p	-0.17	-0.17	N/A
DSTYK	ENST00000367160.4	dual serine/threonine and tyrosine protein kinase	256	3	1	2	0	0	mmu-miR-124-5p	-0.17	-0.18	N/A
ATG9B	ENST00000605938.1	autophagy related 9B	5	1	0	0	1	0	mmu-miR-124-5p	-0.17	-0.17	N/A
CCSER1	ENST00000509176.1	coiled-coil serine-rich protein 1	5	1	0	1	0	0	mmu-miR-124-5p	-0.17	-0.17	N/A
SLCO4C1	ENST00000310954.6	solute carrier organic anion transporter family, member 4C1	13	1	1	0	0	0	mmu-miR-124-5p	-0.17	-0.17	N/A
STK17B	ENST00000263955.4	serine/threonine kinase 17b	113	1	0	0	1	0	mmu-miR-124-5p	-0.17	-0.18	N/A
MDM4	ENST00000391947.2	Mdm4 p53 binding protein homolog (mouse)	443	1	0	1	0	0	mmu-miR-124-5p	-0.17	-0.18	N/A
MTBP	ENST00000305949.1	Mdm2, transformed 3T3 cell double minute 2, p53 binding protein (mouse) binding protein, 104kDa	58	1	0	1	0	0	mmu-miR-124-5p	-0.17	-0.18	N/A
G3BP1	ENST00000394123.3	GTPase activating protein (SH3 domain) binding protein 1	688	1	0	0	1	0	mmu-miR-124-5p	-0.17	-0.2	N/A
KLK4	ENST00000324041.1	kallikrein-related peptidase 4	5	1	0	0	1	0	mmu-miR-124-5p	-0.17	-0.17	N/A
SLAMF6	ENST00000368059.3	SLAM family member 6	5	1	0	0	1	0	mmu-miR-124-5p	-0.17	-0.17	N/A
GPX7	ENST00000361314.4	glutathione peroxidase 7	49	1	0	1	0	0	mmu-miR-124-5p	-0.17	-0.17	N/A
SLC28A3	ENST00000376238.4	solute carrier family 28 (concentrative nucleoside transporter), member 3	14	1	0	1	0	0	mmu-miR-124-5p	-0.17	-0.17	N/A
GLYCTK	ENST00000354773.4	glycerate kinase	3833	1	0	0	1	0	mmu-miR-124-5p	-0.17	-0.17	N/A
MBD1	ENST00000591416.1	methyl-CpG binding domain protein 1	266	2	0	1	1	0	mmu-miR-124-5p	-0.17	-0.18	N/A
ESYT2	ENST00000251527.5	extended synaptotagmin-like protein 2	529	1	0	0	1	0	mmu-miR-124-5p	-0.17	-0.17	N/A
SNRK	ENST00000429705.2	SNF related kinase	153	1	0	0	1	0	mmu-miR-124-5p	-0.17	-0.17	N/A
PROX2	ENST00000556084.2	prospero homeobox 2	5	1	0	0	1	1	mmu-miR-124-5p	-0.17	-0.17	N/A
SLAMF8	ENST00000289707.5	SLAM family member 8	5	1	0	0	1	0	mmu-miR-124-5p	-0.17	-0.17	N/A
SLC7A2	ENST00000494857.1	solute carrier family 7 (cationic amino acid transporter, y+ system), member 2	1233	1	0	0	1	0	mmu-miR-124-5p	-0.16	-0.17	N/A
OPA3	ENST00000263275.4	optic atrophy 3 (autosomal recessive, with chorea and spastic paraplegia)	137	1	1	0	0	0	mmu-miR-124-5p	-0.16	-0.21	N/A
SYT6	ENST00000607941.1	synaptotagmin VI	5	1	0	0	1	0	mmu-miR-124-5p	-0.16	-0.17	N/A
SLC22A23	ENST00000436008.2	solute carrier family 22, member 23	353	1	0	0	1	2	mmu-miR-124-5p	-0.16	-0.17	N/A
RNF141	ENST00000265981.2	ring finger protein 141	345	1	0	0	1	0	mmu-miR-124-5p	-0.16	-0.17	N/A
GPR26	ENST00000284674.1	G protein-coupled receptor 26	5	2	0	2	0	2	mmu-miR-124-5p	-0.16	-0.2	N/A
JPH1	ENST00000342232.4	junctophilin 1	53	1	0	0	1	0	mmu-miR-124-5p	-0.16	-0.16	N/A
MAP2K1	ENST00000307102.5	mitogen-activated protein kinase kinase 1	8	1	0	0	1	0	mmu-miR-124-5p	-0.16	-0.16	N/A
DCTN3	ENST00000447983.2	dynactin 3 (p22)	1816	2	0	2	0	1	mmu-miR-124-5p	-0.16	-0.16	N/A
ZNF112	ENST00000354340.4	zinc finger protein 112	20	1	0	1	0	0	mmu-miR-124-5p	-0.16	-0.16	N/A
CCDC68	ENST00000591504.1	coiled-coil domain containing 68	72	1	0	0	1	0	mmu-miR-124-5p	-0.16	-0.16	N/A
KIAA1244	ENST00000251691.4	KIAA1244	169	1	0	0	1	0	mmu-miR-124-5p	-0.16	-0.18	N/A
GPR3	ENST00000374024.3	G protein-coupled receptor 3	5	1	0	0	1	0	mmu-miR-124-5p	-0.16	-0.16	N/A
ESR2	ENST00000557772.1	estrogen receptor 2 (ER beta)	5	2	0	0	2	0	mmu-miR-124-5p	-0.16	-0.16	N/A
ACSS1	ENST00000323482.4	acyl-CoA synthetase short-chain family member 1	12	1	0	0	1	0	mmu-miR-124-5p	-0.16	-0.16	N/A
GNAQ	ENST00000286548.4	guanine nucleotide binding protein (G protein), q polypeptide	47	1	0	1	0	2	mmu-miR-124-5p	-0.16	-0.16	N/A
NPEPPS	ENST00000322157.4	aminopeptidase puromycin sensitive	2194	1	0	1	0	0	mmu-miR-124-5p	-0.16	-0.17	N/A
TMEM87B	ENST00000283206.4	transmembrane protein 87B	219	1	0	0	1	2	mmu-miR-124-5p	-0.16	-0.21	N/A
FSTL4	ENST00000265342.7	follistatin-like 4	60	3	1	0	2	0	mmu-miR-124-5p	-0.16	-0.21	N/A
CALB1	ENST00000265431.3	calbindin 1, 28kDa	5	1	0	1	0	0	mmu-miR-124-5p	-0.16	-0.16	N/A
SCRG1	ENST00000296506.3	stimulator of chondrogenesis 1	5	1	0	1	0	0	mmu-miR-124-5p	-0.16	-0.16	N/A
SLC2A4	ENST00000317370.8	solute carrier family 2 (facilitated glucose transporter), member 4	233	1	0	0	1	0	mmu-miR-124-5p	-0.16	-0.16	N/A
SMYD1	ENST00000419482.2	SET and MYND domain containing 1	5	1	0	0	1	0	mmu-miR-124-5p	-0.16	-0.16	N/A
FBXL16	ENST00000397621.1	F-box and leucine-rich repeat protein 16	5	1	0	0	1	0	mmu-miR-124-5p	-0.16	-0.16	N/A
SFTPB	ENST00000519937.2	surfactant protein B	5	1	0	0	1	0	mmu-miR-124-5p	-0.16	-0.16	N/A
KLHL28	ENST00000396128.4	kelch-like family member 28	9	2	0	1	1	0	mmu-miR-124-5p	-0.16	-0.32	N/A
EHD3	ENST00000322054.5	EH-domain containing 3	206	1	1	0	0	0	mmu-miR-124-5p	-0.16	-0.16	N/A
STEAP2	ENST00000287908.3	STEAP family member 2, metalloreductase	266	1	0	1	0	1	mmu-miR-124-5p	-0.16	-0.16	N/A
AGPAT5	ENST00000285518.6	1-acylglycerol-3-phosphate O-acyltransferase 5	879	1	0	1	0	0	mmu-miR-124-5p	-0.16	-0.19	N/A
IL6R	ENST00000344086.4	interleukin 6 receptor	13	3	0	1	2	1	mmu-miR-124-5p	-0.16	-0.23	N/A
ATP6V1A	ENST00000273398.3	ATPase, H+ transporting, lysosomal 70kDa, V1 subunit A	180	1	0	1	0	0	mmu-miR-124-5p	-0.16	-0.2	N/A
DUSP22	ENST00000419235.2	dual specificity phosphatase 22	1330	1	0	1	0	0	mmu-miR-124-5p	-0.16	-0.16	N/A
TASP1	ENST00000337743.4	taspase, threonine aspartase, 1	58	1	1	0	0	0	mmu-miR-124-5p	-0.16	-0.32	N/A
ZNF704	ENST00000327835.3	zinc finger protein 704	124	2	0	1	1	2	mmu-miR-124-5p	-0.16	-0.42	N/A
INO80	ENST00000361937.3	INO80 complex subunit	279	1	0	0	1	0	mmu-miR-124-5p	-0.16	-0.16	N/A
CSRNP3	ENST00000314499.7	cysteine-serine-rich nuclear protein 3	24	1	0	0	1	0	mmu-miR-124-5p	-0.16	-0.16	N/A
GDPD5	ENST00000443276.2	glycerophosphodiester phosphodiesterase domain containing 5	8	1	0	0	1	0	mmu-miR-124-5p	-0.16	-0.16	N/A
RNF39	ENST00000376751.3	ring finger protein 39	7	1	0	1	0	0	mmu-miR-124-5p	-0.16	-0.16	N/A
BDP1	ENST00000380675.2	B double prime 1, subunit of RNA polymerase III transcription initiation factor IIIB	12	1	0	0	1	0	mmu-miR-124-5p	-0.16	-0.16	N/A
CYP8B1	ENST00000316161.4	cytochrome P450, family 8, subfamily B, polypeptide 1	5	1	0	0	1	0	mmu-miR-124-5p	-0.16	-0.16	N/A
MASP1	ENST00000296280.6	mannan-binding lectin serine peptidase 1 (C4/C2 activating component of Ra-reactive factor)	838	1	0	0	1	1	mmu-miR-124-5p	-0.16	-0.16	N/A
C7orf61	ENST00000332375.3	chromosome 7 open reading frame 61	53	1	0	0	1	0	mmu-miR-124-5p	-0.16	-0.16	N/A
LTK	ENST00000355166.5	leukocyte receptor tyrosine kinase	5	1	0	1	0	0	mmu-miR-124-5p	-0.16	-0.16	N/A
IDH1	ENST00000345146.2	isocitrate dehydrogenase 1 (NADP+), soluble	503	1	0	1	0	0	mmu-miR-124-5p	-0.16	-0.16	N/A
TBX5	ENST00000349716.5	T-box 5	68	1	0	0	1	0	mmu-miR-124-5p	-0.16	-0.16	N/A
SRRM4	ENST00000267260.4	serine/arginine repetitive matrix 4	22	2	0	0	2	1	mmu-miR-124-5p	-0.16	-0.16	N/A
PRKAG2	ENST00000287878.4	protein kinase, AMP-activated, gamma 2 non-catalytic subunit	273	1	0	1	0	0	mmu-miR-124-5p	-0.16	-0.16	N/A
EFS	ENST00000216733.3	embryonal Fyn-associated substrate	79	1	0	0	1	0	mmu-miR-124-5p	-0.16	-0.16	N/A
SLC12A3	ENST00000438926.2	solute carrier family 12 (sodium/chloride transporter), member 3	5	1	0	0	1	0	mmu-miR-124-5p	-0.16	-0.16	N/A
LEPROT	ENST00000371065.4	leptin receptor overlapping transcript	397	1	0	1	0	0	mmu-miR-124-5p	-0.16	-0.2	N/A
KCNT2	ENST00000367433.5	potassium channel, subfamily T, member 2	5	1	0	0	1	0	mmu-miR-124-5p	-0.16	-0.16	N/A
HLCS	ENST00000336648.4	holocarboxylase synthetase (biotin-(proprionyl-CoA-carboxylase (ATP-hydrolysing)) ligase)	688	1	0	0	1	0	mmu-miR-124-5p	-0.16	-0.16	N/A
TRAF3	ENST00000560371.1	TNF receptor-associated factor 3	833	1	0	0	1	0	mmu-miR-124-5p	-0.16	-0.16	N/A
IPMK	ENST00000373935.3	inositol polyphosphate multikinase	196	2	1	1	0	1	mmu-miR-124-5p	-0.16	-0.25	N/A
SUV39H2	ENST00000313519.5	suppressor of variegation 3-9 homolog 2 (Drosophila)	54	1	1	0	0	0	mmu-miR-124-5p	-0.16	-0.3	N/A
DPY19L1	ENST00000310974.4	dpy-19-like 1 (C. elegans)	80	1	0	1	0	0	mmu-miR-124-5p	-0.16	-0.18	N/A
PTGFR	ENST00000370756.3	prostaglandin F receptor (FP)	20	1	0	0	1	1	mmu-miR-124-5p	-0.16	-0.16	N/A
SLC1A2	ENST00000278379.3	solute carrier family 1 (glial high affinity glutamate transporter), member 2	5	2	0	1	1	1	mmu-miR-124-5p	-0.16	-0.16	N/A
TBC1D31	ENST00000378080.2	TBC1 domain family, member 31	696	1	0	0	1	1	mmu-miR-124-5p	-0.16	-0.16	N/A
CPA4	ENST00000445470.2	carboxypeptidase A4	1319	1	0	0	1	0	mmu-miR-124-5p	-0.16	-0.16	N/A
PROX1	ENST00000366958.4	prospero homeobox 1	131	1	1	0	0	0	mmu-miR-124-5p	-0.16	-0.16	N/A
C2orf54	ENST00000402775.2	chromosome 2 open reading frame 54	13	1	1	0	0	0	mmu-miR-124-5p	-0.16	-0.43	N/A
CCDC89	ENST00000316398.3	coiled-coil domain containing 89	11	1	0	0	1	0	mmu-miR-124-5p	-0.16	-0.22	N/A
ISY1-RAB43	ENST00000418265.1	ISY1-RAB43 readthrough	5	1	0	0	1	0	mmu-miR-124-5p	-0.16	-0.16	N/A
FGD6	ENST00000343958.4	FYVE, RhoGEF and PH domain containing 6	21	2	1	1	0	0	mmu-miR-124-5p	-0.16	-0.17	N/A
SEMA4B	ENST00000411539.2	sema domain, immunoglobulin domain (Ig), transmembrane domain (TM) and short cytoplasmic domain, (semaphorin) 4B	3850	1	0	0	1	0	mmu-miR-124-5p	-0.16	-0.16	N/A
EFNB2	ENST00000245323.4	ephrin-B2	25	1	0	0	1	0	mmu-miR-124-5p	-0.16	-0.16	N/A
SLFN12	ENST00000394562.1	schlafen family member 12	255	1	1	0	0	0	mmu-miR-124-5p	-0.16	-0.54	N/A
CDK5R1	ENST00000313401.3	cyclin-dependent kinase 5, regulatory subunit 1 (p35)	335	1	0	0	1	0	mmu-miR-124-5p	-0.16	-0.16	N/A
SV2C	ENST00000502798.2	synaptic vesicle glycoprotein 2C	30	2	0	0	2	1	mmu-miR-124-5p	-0.16	-0.16	N/A
TRMT2A	ENST00000404751.3	tRNA methyltransferase 2 homolog A (S. cerevisiae)	455	2	1	1	0	0	mmu-miR-124-5p	-0.16	-0.49	N/A
FZD7	ENST00000286201.1	frizzled family receptor 7	319	1	0	0	1	0	mmu-miR-124-5p	-0.16	-0.16	N/A
RP11-366L20.2	ENST00000356215.2	Uncharacterized protein	5	1	0	0	1	1	mmu-miR-124-5p	-0.15	-0.15	N/A
C21orf59	ENST00000382549.4	chromosome 21 open reading frame 59	288	1	0	0	1	0	mmu-miR-124-5p	-0.15	-0.15	N/A
EPSTI1	ENST00000313624.7	epithelial stromal interaction 1 (breast)	11	1	0	0	1	0	mmu-miR-124-5p	-0.15	-0.15	N/A
PLD1	ENST00000342215.6	phospholipase D1, phosphatidylcholine-specific	128	1	0	0	1	0	mmu-miR-124-5p	-0.15	-0.15	N/A
C15orf41	ENST00000567389.1	chromosome 15 open reading frame 41	48	1	0	1	0	0	mmu-miR-124-5p	-0.15	-0.15	N/A
NDFIP1	ENST00000253814.4	Nedd4 family interacting protein 1	2478	2	0	1	1	0	mmu-miR-124-5p	-0.15	-0.31	N/A
MICALCL	ENST00000256186.2	MICAL C-terminal like	62	2	0	1	1	1	mmu-miR-124-5p	-0.15	-0.17	N/A
BMF	ENST00000220446.4	Bcl2 modifying factor	179	1	0	0	1	0	mmu-miR-124-5p	-0.15	-0.2	N/A
FIZ1	ENST00000221665.3	FLT3-interacting zinc finger 1	136	1	0	1	0	0	mmu-miR-124-5p	-0.15	-0.15	N/A
ANKIB1	ENST00000265742.3	ankyrin repeat and IBR domain containing 1	127	1	0	0	1	0	mmu-miR-124-5p	-0.15	-0.15	N/A
PANK1	ENST00000322191.6	pantothenate kinase 1	435	1	0	1	0	0	mmu-miR-124-5p	-0.15	-0.15	N/A
PYROXD1	ENST00000240651.9	pyridine nucleotide-disulphide oxidoreductase domain 1	5	1	0	1	0	0	mmu-miR-124-5p	-0.15	-0.15	N/A
TMEM117	ENST00000551577.1	transmembrane protein 117	381	1	0	0	1	0	mmu-miR-124-5p	-0.15	-0.15	N/A
ICAM1	ENST00000264832.3	intercellular adhesion molecule 1	861	1	0	1	0	0	mmu-miR-124-5p	-0.15	-0.15	N/A
TMEM41B	ENST00000528080.1	transmembrane protein 41B	191	1	0	1	0	0	mmu-miR-124-5p	-0.15	-0.15	N/A
ZKSCAN1	ENST00000324306.6	zinc finger with KRAB and SCAN domains 1	1314	2	0	2	0	1	mmu-miR-124-5p	-0.15	-0.15	N/A
DNAJB12	ENST00000338820.3	DnaJ (Hsp40) homolog, subfamily B, member 12	1458	1	0	0	1	0	mmu-miR-124-5p	-0.15	-0.17	N/A
SLC38A7	ENST00000570101.1	solute carrier family 38, member 7	635	1	0	0	1	0	mmu-miR-124-5p	-0.15	-0.15	N/A
MBP	ENST00000397863.1	myelin basic protein	96	1	0	0	1	0	mmu-miR-124-5p	-0.15	-0.19	N/A
CCER1	ENST00000358859.2	coiled-coil glutamate-rich protein 1	5	1	0	0	1	0	mmu-miR-124-5p	-0.15	-0.15	N/A
MEIS2	ENST00000397624.3	Meis homeobox 2	63	1	0	0	1	0	mmu-miR-124-5p	-0.15	-0.15	N/A
WT1	ENST00000379079.2	Wilms tumor 1	29	1	0	1	0	0	mmu-miR-124-5p	-0.15	-0.15	N/A
TBC1D32	ENST00000275159.6	TBC1 domain family, member 32	14	1	0	0	1	0	mmu-miR-124-5p	-0.15	-0.15	N/A
CLASP1	ENST00000409078.3	cytoplasmic linker associated protein 1	210	1	0	0	1	0	mmu-miR-124-5p	-0.15	-0.15	N/A
LIN28B	ENST00000345080.4	lin-28 homolog B (C. elegans)	118	1	0	0	1	0	mmu-miR-124-5p	-0.15	-0.15	N/A
IRS4	ENST00000372129.2	insulin receptor substrate 4	56	2	1	0	1	0	mmu-miR-124-5p	-0.15	-0.32	N/A
AZI2	ENST00000479665.1	5-azacytidine induced 2	530	2	1	0	1	0	mmu-miR-124-5p	-0.15	-0.4	N/A
YIPF5	ENST00000274496.5	Yip1 domain family, member 5	594	1	0	1	0	0	mmu-miR-124-5p	-0.15	-0.15	N/A
CYCS	ENST00000305786.2	cytochrome c, somatic	320	1	0	1	0	0	mmu-miR-124-5p	-0.15	-0.17	N/A
STX7	ENST00000367941.2	syntaxin 7	1395	2	1	1	0	2	mmu-miR-124-5p	-0.15	-0.66	N/A
FMOD	ENST00000354955.4	fibromodulin	207	1	0	1	0	0	mmu-miR-124-5p	-0.15	-0.15	N/A
SLC39A6	ENST00000269187.5	solute carrier family 39 (zinc transporter), member 6	208	1	0	1	0	0	mmu-miR-124-5p	-0.15	-0.15	N/A
UBN1	ENST00000262376.6	ubinuclein 1	586	1	0	0	1	0	mmu-miR-124-5p	-0.15	-0.15	N/A
KRT78	ENST00000359499.4	keratin 78	5	1	0	1	0	0	mmu-miR-124-5p	-0.15	-0.15	N/A
KAT5	ENST00000377046.3	K(lysine) acetyltransferase 5	313	1	0	1	0	0	mmu-miR-124-5p	-0.15	-0.15	N/A
HTATIP2	ENST00000451739.2	HIV-1 Tat interactive protein 2, 30kDa	380	1	0	1	0	0	mmu-miR-124-5p	-0.15	-0.19	N/A
SCAMP1	ENST00000538629.1	secretory carrier membrane protein 1	816	1	0	0	1	0	mmu-miR-124-5p	-0.15	-0.15	N/A
PGRMC2	ENST00000296425.5	progesterone receptor membrane component 2	2089	1	0	0	1	0	mmu-miR-124-5p	-0.15	-0.18	N/A
SETD7	ENST00000274031.3	SET domain containing (lysine methyltransferase) 7	76	2	0	2	0	1	mmu-miR-124-5p	-0.15	-0.2	N/A
POR	ENST00000394893.1	P450 (cytochrome) oxidoreductase	3417	1	0	0	1	0	mmu-miR-124-5p	-0.15	-0.15	N/A
PMP22	ENST00000395938.2	peripheral myelin protein 22	1152	1	0	1	0	0	mmu-miR-124-5p	-0.15	-0.15	N/A
LAGE3	ENST00000407062.1	L antigen family, member 3	335	1	0	1	0	0	mmu-miR-124-5p	-0.15	-0.15	N/A
LZIC	ENST00000377223.1	leucine zipper and CTNNBIP1 domain containing	508	1	0	0	1	0	mmu-miR-124-5p	-0.15	-0.19	N/A
RNF43	ENST00000407977.2	ring finger protein 43	52	1	0	0	1	0	mmu-miR-124-5p	-0.15	-0.15	N/A
ANK3	ENST00000280772.2	ankyrin 3, node of Ranvier (ankyrin G)	74	1	0	0	1	0	mmu-miR-124-5p	-0.15	-0.15	N/A
SLC22A3	ENST00000392145.1	solute carrier family 22 (organic cation transporter), member 3	86	1	0	0	1	0	mmu-miR-124-5p	-0.15	-0.15	N/A
TMPRSS12	ENST00000551456.1	transmembrane (C-terminal) protease, serine 12	5	1	0	0	1	1	mmu-miR-124-5p	-0.15	-0.15	N/A
CUEDC1	ENST00000577830.1	CUE domain containing 1	1243	1	1	0	0	0	mmu-miR-124-5p	-0.15	-0.16	N/A
NPLOC4	ENST00000572760.1	nuclear protein localization 4 homolog (S. cerevisiae)	1360	1	0	1	0	1	mmu-miR-124-5p	-0.15	-0.16	N/A
RSPRY1	ENST00000394420.4	ring finger and SPRY domain containing 1	735	1	0	0	1	0	mmu-miR-124-5p	-0.15	-0.15	N/A
ZDHHC17	ENST00000426126.2	zinc finger, DHHC-type containing 17	117	1	0	0	1	0	mmu-miR-124-5p	-0.15	-0.15	N/A
TGFBR1	ENST00000374994.4	transforming growth factor, beta receptor 1	249	1	1	0	0	1	mmu-miR-124-5p	-0.15	-0.15	N/A
ATG4C	ENST00000317868.4	autophagy related 4C, cysteine peptidase	82	1	0	0	1	1	mmu-miR-124-5p	-0.15	-0.18	N/A
CLASP2	ENST00000539981.1	cytoplasmic linker associated protein 2	554	1	0	1	0	0	mmu-miR-124-5p	-0.15	-0.15	N/A
THSD4	ENST00000355327.3	thrombospondin, type I, domain containing 4	69	1	0	1	0	0	mmu-miR-124-5p	-0.15	-0.15	N/A
NDP	ENST00000378062.5	Norrie disease (pseudoglioma)	5	1	0	0	1	0	mmu-miR-124-5p	-0.15	-0.15	N/A
PABPC4L	ENST00000421491.3	poly(A) binding protein, cytoplasmic 4-like	55	1	1	0	0	0	mmu-miR-124-5p	-0.15	-0.26	N/A
AUH	ENST00000375731.4	AU RNA binding protein/enoyl-CoA hydratase	66	1	0	0	1	0	mmu-miR-124-5p	-0.15	-0.22	N/A
B3GALNT2	ENST00000366600.3	beta-1,3-N-acetylgalactosaminyltransferase 2	106	1	0	0	1	0	mmu-miR-124-5p	-0.15	-0.21	N/A
FUT11	ENST00000394790.1	fucosyltransferase 11 (alpha (1,3) fucosyltransferase)	622	1	0	0	1	1	mmu-miR-124-5p	-0.15	-0.18	N/A
CRLF3	ENST00000324238.6	cytokine receptor-like factor 3	5	1	0	0	1	0	mmu-miR-124-5p	-0.15	-0.15	N/A
ARHGAP35	ENST00000404338.3	Rho GTPase activating protein 35	278	1	0	0	1	1	mmu-miR-124-5p	-0.15	-0.15	N/A
GRM7	ENST00000486284.1	glutamate receptor, metabotropic 7	5	1	0	0	1	0	mmu-miR-124-5p	-0.15	-0.15	N/A
BEST3	ENST00000488961.1	bestrophin 3	5	1	1	0	0	0	mmu-miR-124-5p	-0.15	-0.15	N/A
ZNF365	ENST00000395254.3	zinc finger protein 365	173	1	0	0	1	0	mmu-miR-124-5p	-0.15	-0.15	N/A
RAB35	ENST00000534951.1	RAB35, member RAS oncogene family	1051	1	1	0	0	0	mmu-miR-124-5p	-0.15	-0.22	N/A
ATP8A2	ENST00000381655.2	ATPase, aminophospholipid transporter, class I, type 8A, member 2	22	1	0	0	1	1	mmu-miR-124-5p	-0.15	-0.15	N/A
HTRA2	ENST00000258080.3	HtrA serine peptidase 2	216	1	0	0	1	0	mmu-miR-124-5p	-0.15	-0.31	N/A
GALNT15	ENST00000339732.5	UDP-N-acetyl-alpha-D-galactosamine:polypeptide N-acetylgalactosaminyltransferase 15	114	2	0	1	1	0	mmu-miR-124-5p	-0.15	-0.29	N/A
TSC1	ENST00000298552.3	tuberous sclerosis 1	838	2	0	1	1	0	mmu-miR-124-5p	-0.15	-0.16	N/A
KIAA1024	ENST00000305428.3	KIAA1024	5	1	1	0	0	0	mmu-miR-124-5p	-0.15	-0.15	N/A
KDSR	ENST00000406396.3	3-ketodihydrosphingosine reductase	322	1	0	0	1	0	mmu-miR-124-5p	-0.15	-0.15	N/A
LAMC2	ENST00000264144.4	laminin, gamma 2	21	1	1	0	0	0	mmu-miR-124-5p	-0.15	-0.15	N/A
SCUBE1	ENST00000290460.7	signal peptide, CUB domain, EGF-like 1	7	1	0	0	1	0	mmu-miR-124-5p	-0.15	-0.22	N/A
BCAT1	ENST00000261192.7	branched chain amino-acid transaminase 1, cytosolic	1346	2	1	0	1	0	mmu-miR-124-5p	-0.15	-0.3	N/A
ANKRD49	ENST00000544253.1	ankyrin repeat domain 49	32	1	0	1	0	0	mmu-miR-124-5p	-0.15	-0.15	N/A
TGFA	ENST00000295400.6	transforming growth factor, alpha	36	1	0	1	0	0	mmu-miR-124-5p	-0.15	-0.15	N/A
PYGO1	ENST00000302000.6	pygopus homolog 1 (Drosophila)	104	2	1	1	0	1	mmu-miR-124-5p	-0.15	-0.34	N/A
UST	ENST00000367463.4	uronyl-2-sulfotransferase	933	1	0	0	1	0	mmu-miR-124-5p	-0.15	-0.15	N/A
KCNMB3	ENST00000497599.1	potassium large conductance calcium-activated channel, subfamily M beta member 3	8	1	0	0	1	1	mmu-miR-124-5p	-0.15	-0.22	N/A
KBTBD3	ENST00000534815.1	kelch repeat and BTB (POZ) domain containing 3	5	1	0	1	0	0	mmu-miR-124-5p	-0.14	-0.14	N/A
ZNF781	ENST00000358582.4	zinc finger protein 781	5	1	0	1	0	0	mmu-miR-124-5p	-0.14	-0.14	N/A
CAV3	ENST00000343849.2	caveolin 3	5	1	0	0	1	0	mmu-miR-124-5p	-0.14	-0.14	N/A
THG1L	ENST00000231198.7	tRNA-histidine guanylyltransferase 1-like (S. cerevisiae)	232	1	1	0	0	3	mmu-miR-124-5p	-0.14	-0.37	N/A
ONECUT1	ENST00000560699.2	one cut homeobox 1	10	2	0	1	1	0	mmu-miR-124-5p	-0.14	-0.32	N/A
SV2A	ENST00000369146.3	synaptic vesicle glycoprotein 2A	10	1	1	0	0	0	mmu-miR-124-5p	-0.14	-0.14	N/A
TRIM9	ENST00000298355.3	tripartite motif containing 9	45	1	0	1	0	1	mmu-miR-124-5p	-0.14	-0.14	N/A
CD84	ENST00000534968.1	CD84 molecule	5	1	0	1	0	0	mmu-miR-124-5p	-0.14	-0.14	N/A
SYT5	ENST00000590851.1	synaptotagmin V	5	1	0	1	0	0	mmu-miR-124-5p	-0.14	-0.14	N/A
TBC1D12	ENST00000225235.4	TBC1 domain family, member 12	172	1	0	0	1	1	mmu-miR-124-5p	-0.14	-0.19	N/A
NCAM2	ENST00000400546.1	neural cell adhesion molecule 2	64	1	0	0	1	0	mmu-miR-124-5p	-0.14	-0.16	N/A
AVPR1A	ENST00000299178.2	arginine vasopressin receptor 1A	9	3	0	1	2	0	mmu-miR-124-5p	-0.14	-0.32	N/A
ASF1B	ENST00000263382.3	anti-silencing function 1B histone chaperone	300	1	0	1	0	0	mmu-miR-124-5p	-0.14	-0.14	N/A
AL354898.1	ENST00000277491.7		5	1	0	0	1	0	mmu-miR-124-5p	-0.14	-0.14	N/A
ZNF25	ENST00000302609.7	zinc finger protein 25	11	1	0	0	1	2	mmu-miR-124-5p	-0.14	-0.14	N/A
TBK1	ENST00000331710.5	TANK-binding kinase 1	54	1	0	1	0	0	mmu-miR-124-5p	-0.14	-0.14	N/A
RASGRF1	ENST00000558480.2	Ras protein-specific guanine nucleotide-releasing factor 1	5	2	0	2	0	0	mmu-miR-124-5p	-0.14	-0.14	N/A
EXOSC10	ENST00000544779.1	exosome component 10	138	1	0	0	1	0	mmu-miR-124-5p	-0.14	-0.14	N/A
DSC1	ENST00000257197.3	desmocollin 1	7	1	0	0	1	0	mmu-miR-124-5p	-0.14	-0.14	N/A
FAM76B	ENST00000358780.5	family with sequence similarity 76, member B	186	1	0	1	0	0	mmu-miR-124-5p	-0.14	-0.16	N/A
GPR126	ENST00000230173.6	G protein-coupled receptor 126	604	1	0	0	1	1	mmu-miR-124-5p	-0.14	-0.14	N/A
EYA4	ENST00000367895.5	eyes absent homolog 4 (Drosophila)	242	2	1	1	0	0	mmu-miR-124-5p	-0.14	-0.15	N/A
ABCC12	ENST00000416054.1	ATP-binding cassette, sub-family C (CFTR/MRP), member 12	5	2	1	1	0	0	mmu-miR-124-5p	-0.14	-0.14	N/A
GPR157	ENST00000377411.4	G protein-coupled receptor 157	48	1	0	1	0	0	mmu-miR-124-5p	-0.14	-0.14	N/A
ZNF462	ENST00000277225.5	zinc finger protein 462	214	1	0	0	1	0	mmu-miR-124-5p	-0.14	-0.16	N/A
TOX4	ENST00000405508.1	TOX high mobility group box family member 4	309	1	0	1	0	0	mmu-miR-124-5p	-0.14	-0.14	N/A
CD4	ENST00000011653.4	CD4 molecule	5	1	0	0	1	0	mmu-miR-124-5p	-0.14	-0.14	N/A
NPTX2	ENST00000265634.3	neuronal pentraxin II	56	1	0	1	0	0	mmu-miR-124-5p	-0.14	-0.14	N/A
RNF145	ENST00000274542.2	ring finger protein 145	12145	1	0	1	0	0	mmu-miR-124-5p	-0.14	-0.14	N/A
ZNF236	ENST00000253159.8	zinc finger protein 236	60	2	1	0	1	0	mmu-miR-124-5p	-0.14	-0.14	N/A
C1D	ENST00000355848.3	C1D nuclear receptor corepressor	12	1	0	1	0	0	mmu-miR-124-5p	-0.14	-0.21	N/A
LIN7C	ENST00000278193.2	lin-7 homolog C (C. elegans)	1701	1	0	1	0	0	mmu-miR-124-5p	-0.14	-0.15	N/A
PDE10A	ENST00000366882.1	phosphodiesterase 10A	371	2	0	1	1	1	mmu-miR-124-5p	-0.14	-0.21	N/A
INPP5A	ENST00000368594.3	inositol polyphosphate-5-phosphatase, 40kDa	243	1	0	1	0	0	mmu-miR-124-5p	-0.14	-0.14	N/A
ESRRG	ENST00000361525.3	estrogen-related receptor gamma	5	1	0	1	0	0	mmu-miR-124-5p	-0.14	-0.14	N/A
CACNA1E	ENST00000526775.1	calcium channel, voltage-dependent, R type, alpha 1E subunit	5	1	0	0	1	1	mmu-miR-124-5p	-0.14	-0.14	N/A
IL16	ENST00000394660.2	interleukin 16	5	1	0	0	1	0	mmu-miR-124-5p	-0.14	-0.14	N/A
ST6GALNAC5	ENST00000477717.1	ST6 (alpha-N-acetyl-neuraminyl-2,3-beta-galactosyl-1,3)-N-acetylgalactosaminide alpha-2,6-sialyltransferase 5	7	1	0	0	1	1	mmu-miR-124-5p	-0.14	-0.14	N/A
FAM98A	ENST00000403368.1	family with sequence similarity 98, member A	89	1	0	1	0	0	mmu-miR-124-5p	-0.14	-0.14	N/A
RTKN2	ENST00000373789.3	rhotekin 2	192	1	0	1	0	2	mmu-miR-124-5p	-0.14	-0.2	N/A
ARHGEF10	ENST00000520359.1	Rho guanine nucleotide exchange factor (GEF) 10	326	1	0	0	1	0	mmu-miR-124-5p	-0.14	-0.16	N/A
STXBP3	ENST00000370008.3	syntaxin binding protein 3	10	1	0	0	1	0	mmu-miR-124-5p	-0.14	-0.29	N/A
BRD1	ENST00000457780.2	bromodomain containing 1	124	1	1	0	0	1	mmu-miR-124-5p	-0.14	-0.14	N/A
GXYLT1	ENST00000398675.3	glucoside xylosyltransferase 1	126	2	0	2	0	0	mmu-miR-124-5p	-0.14	-0.16	N/A
MYT1L	ENST00000399161.2	myelin transcription factor 1-like	5	1	1	0	0	0	mmu-miR-124-5p	-0.14	-0.14	N/A
DBNDD1	ENST00000304733.3	dysbindin (dystrobrevin binding protein 1) domain containing 1	303	1	0	0	1	0	mmu-miR-124-5p	-0.14	-0.14	N/A
LOXL2	ENST00000389131.3	lysyl oxidase-like 2	701	1	0	0	1	0	mmu-miR-124-5p	-0.14	-0.14	N/A
DHX35	ENST00000252011.3	DEAH (Asp-Glu-Ala-His) box polypeptide 35	58	1	0	0	1	0	mmu-miR-124-5p	-0.14	-0.14	N/A
PTPN1	ENST00000371621.3	protein tyrosine phosphatase, non-receptor type 1	142	1	0	0	1	0	mmu-miR-124-5p	-0.14	-0.24	N/A
TAOK1	ENST00000261716.3	TAO kinase 1	164	1	0	1	0	1	mmu-miR-124-5p	-0.14	-0.15	N/A
ACAA2	ENST00000285093.10	acetyl-CoA acyltransferase 2	189	1	0	0	1	0	mmu-miR-124-5p	-0.14	-0.19	N/A
FGF1	ENST00000360966.5	fibroblast growth factor 1 (acidic)	88	1	0	0	1	1	mmu-miR-124-5p	-0.14	-0.22	N/A
KLHL11	ENST00000319121.3	kelch-like family member 11	16	1	0	0	1	1	mmu-miR-124-5p	-0.14	-0.21	N/A
TUFT1	ENST00000368849.3	tuftelin 1	599	1	0	1	0	0	mmu-miR-124-5p	-0.14	-0.14	N/A
KIF24	ENST00000402558.2	kinesin family member 24	84	1	0	0	1	1	mmu-miR-124-5p	-0.14	-0.14	N/A
ITGB6	ENST00000283249.2	integrin, beta 6	5	1	0	0	1	0	mmu-miR-124-5p	-0.14	-0.14	N/A
LY6G5B	ENST00000375864.4	lymphocyte antigen 6 complex, locus G5B	200	1	0	1	0	0	mmu-miR-124-5p	-0.14	-0.14	N/A
NAB1	ENST00000337386.5	NGFI-A binding protein 1 (EGR1 binding protein 1)	279	1	0	1	0	0	mmu-miR-124-5p	-0.14	-0.18	N/A
SAV1	ENST00000324679.4	salvador homolog 1 (Drosophila)	162	1	0	1	0	1	mmu-miR-124-5p	-0.14	-0.17	N/A
ZNF512	ENST00000355467.4	zinc finger protein 512	189	1	0	1	0	0	mmu-miR-124-5p	-0.14	-0.14	N/A
C8orf86	ENST00000358138.1	chromosome 8 open reading frame 86	5	1	0	1	0	0	mmu-miR-124-5p	-0.14	-0.14	N/A
TEX22	ENST00000451127.2	testis expressed 22	9	1	0	1	0	0	mmu-miR-124-5p	-0.14	-0.14	N/A
PRKCH	ENST00000332981.5	protein kinase C, eta	400	1	0	1	0	1	mmu-miR-124-5p	-0.14	-0.14	N/A
AMPH	ENST00000325590.5	amphiphysin	16	1	0	1	0	0	mmu-miR-124-5p	-0.14	-0.14	N/A
ENPP2	ENST00000259486.6	ectonucleotide pyrophosphatase/phosphodiesterase 2	51	1	0	1	0	0	mmu-miR-124-5p	-0.14	-0.15	N/A
AGFG1	ENST00000310078.8	ArfGAP with FG repeats 1	2019	1	0	0	1	1	mmu-miR-124-5p	-0.14	-0.15	N/A
PSEN1	ENST00000344094.3	presenilin 1	1340	2	1	0	1	0	mmu-miR-124-5p	-0.14	-0.15	N/A
ADAMTSL1	ENST00000380548.4	ADAMTS-like 1	38	1	1	0	0	0	mmu-miR-124-5p	-0.14	-0.21	N/A
HNRNPF	ENST00000357065.4	heterogeneous nuclear ribonucleoprotein F	240	1	1	0	0	0	mmu-miR-124-5p	-0.14	-0.32	N/A
MKI67	ENST00000368653.3	antigen identified by monoclonal antibody Ki-67	468	1	0	0	1	0	mmu-miR-124-5p	-0.14	-0.19	N/A
AAK1	ENST00000409085.4	AP2 associated kinase 1	27	3	0	1	2	3	mmu-miR-124-5p	-0.14	-0.32	N/A
TRIM67	ENST00000444294.3	tripartite motif containing 67	41	4	2	0	2	0	mmu-miR-124-5p	-0.14	-0.21	N/A
CAPZA1	ENST00000263168.3	capping protein (actin filament) muscle Z-line, alpha 1	1159	1	0	0	1	0	mmu-miR-124-5p	-0.14	-0.14	N/A
FANK1	ENST00000368695.1	fibronectin type III and ankyrin repeat domains 1	5	1	0	1	0	0	mmu-miR-124-5p	-0.14	-0.14	N/A
TPD52L2	ENST00000346249.4	tumor protein D52-like 2	4185	1	0	0	1	0	mmu-miR-124-5p	-0.14	-0.15	N/A
NLE1	ENST00000586869.1	notchless homolog 1 (Drosophila)	526	1	0	0	1	0	mmu-miR-124-5p	-0.14	-0.26	N/A
PAFAH2	ENST00000374282.3	platelet-activating factor acetylhydrolase 2, 40kDa	287	1	0	0	1	0	mmu-miR-124-5p	-0.14	-0.15	N/A
INA	ENST00000369849.4	internexin neuronal intermediate filament protein, alpha	46	1	0	0	1	0	mmu-miR-124-5p	-0.14	-0.15	N/A
LIG4	ENST00000356922.4	ligase IV, DNA, ATP-dependent	113	1	0	1	0	0	mmu-miR-124-5p	-0.14	-0.14	N/A
POLR3H	ENST00000396504.2	polymerase (RNA) III (DNA directed) polypeptide H (22.9kD)	216	2	0	1	1	1	mmu-miR-124-5p	-0.14	-0.14	N/A
ACSL6	ENST00000379264.2	acyl-CoA synthetase long-chain family member 6	7	1	0	0	1	0	mmu-miR-124-5p	-0.14	-0.18	N/A
DYNC1LI2	ENST00000258198.2	dynein, cytoplasmic 1, light intermediate chain 2	137	2	0	2	0	0	mmu-miR-124-5p	-0.14	-0.24	N/A
FGF7	ENST00000267843.4	fibroblast growth factor 7	5	1	0	0	1	0	mmu-miR-124-5p	-0.14	-0.14	N/A
MYH10	ENST00000360416.3	myosin, heavy chain 10, non-muscle	134	1	0	1	0	0	mmu-miR-124-5p	-0.14	-0.14	N/A
ELP6	ENST00000296149.4	elongator acetyltransferase complex subunit 6	92	1	0	1	0	0	mmu-miR-124-5p	-0.14	-0.14	N/A
EMP2	ENST00000359543.3	epithelial membrane protein 2	1725	1	0	1	0	0	mmu-miR-124-5p	-0.13	-0.14	N/A
CACFD1	ENST00000291722.7	calcium channel flower domain containing 1	1315	1	1	0	0	0	mmu-miR-124-5p	-0.13	-0.26	N/A
ADAM17	ENST00000310823.3	ADAM metallopeptidase domain 17	96	1	0	0	1	0	mmu-miR-124-5p	-0.13	-0.14	N/A
PLXNA2	ENST00000367033.3	plexin A2	8	2	0	1	1	1	mmu-miR-124-5p	-0.13	-0.13	N/A
CNTN5	ENST00000524871.1	contactin 5	5	1	1	0	0	0	mmu-miR-124-5p	-0.13	-0.13	N/A
IGLON5	ENST00000270642.8	IgLON family member 5	5	1	0	1	0	1	mmu-miR-124-5p	-0.13	-0.13	N/A
SOX21	ENST00000376945.2	SRY (sex determining region Y)-box 21	6	1	0	0	1	0	mmu-miR-124-5p	-0.13	-0.13	N/A
SLC2A13	ENST00000280871.4	solute carrier family 2 (facilitated glucose transporter), member 13	47	1	0	0	1	1	mmu-miR-124-5p	-0.13	-0.17	N/A
TNFRSF19	ENST00000382263.3	tumor necrosis factor receptor superfamily, member 19	376	1	0	0	1	1	mmu-miR-124-5p	-0.13	-0.13	N/A
C17orf85	ENST00000158149.3	chromosome 17 open reading frame 85	718	2	0	1	1	1	mmu-miR-124-5p	-0.13	-0.28	N/A
SLC39A14	ENST00000381237.1	solute carrier family 39 (zinc transporter), member 14	2413	1	0	0	1	0	mmu-miR-124-5p	-0.13	-0.13	N/A
CCDC148	ENST00000283233.5	coiled-coil domain containing 148	5	1	0	1	0	0	mmu-miR-124-5p	-0.13	-0.13	N/A
LPP	ENST00000312675.4	LIM domain containing preferred translocation partner in lipoma	1894	1	0	0	1	0	mmu-miR-124-5p	-0.13	-0.13	N/A
ANAPC13	ENST00000510994.1	anaphase promoting complex subunit 13	443	1	0	1	0	0	mmu-miR-124-5p	-0.13	-0.14	N/A
PWWP2A	ENST00000456329.3	PWWP domain containing 2A	272	1	0	0	1	0	mmu-miR-124-5p	-0.13	-0.13	N/A
RNF215	ENST00000382363.3	ring finger protein 215	207	1	1	0	0	0	mmu-miR-124-5p	-0.13	-0.13	N/A
RAB17	ENST00000264601.3	RAB17, member RAS oncogene family	84	1	0	1	0	0	mmu-miR-124-5p	-0.13	-0.13	N/A
NMNAT2	ENST00000294868.4	nicotinamide nucleotide adenylyltransferase 2	18	1	0	1	0	0	mmu-miR-124-5p	-0.13	-0.13	N/A
LHX6	ENST00000373755.2	LIM homeobox 6	196	1	0	0	1	0	mmu-miR-124-5p	-0.13	-0.13	N/A
SLC30A8	ENST00000427715.2	solute carrier family 30 (zinc transporter), member 8	5	1	0	0	1	1	mmu-miR-124-5p	-0.13	-0.13	N/A
KIAA1324	ENST00000369939.3	KIAA1324	41	2	0	0	2	0	mmu-miR-124-5p	-0.13	-0.23	N/A
PIKFYVE	ENST00000264380.4	phosphoinositide kinase, FYVE finger containing	107	2	1	0	1	1	mmu-miR-124-5p	-0.13	-0.13	N/A
TMEM170B	ENST00000379426.1	transmembrane protein 170B	489	1	1	0	0	0	mmu-miR-124-5p	-0.13	-0.25	N/A
GPD1L	ENST00000282541.5	glycerol-3-phosphate dehydrogenase 1-like	130	1	0	0	1	0	mmu-miR-124-5p	-0.13	-0.15	N/A
KPNA4	ENST00000334256.4	karyopherin alpha 4 (importin alpha 3)	111	1	0	1	0	0	mmu-miR-124-5p	-0.13	-0.14	N/A
MAOB	ENST00000538942.1	monoamine oxidase B	32	1	0	0	1	0	mmu-miR-124-5p	-0.13	-0.16	N/A
USP6	ENST00000332776.4	ubiquitin specific peptidase 6 (Tre-2 oncogene)	5	1	0	0	1	0	mmu-miR-124-5p	-0.13	-0.13	N/A
GAPT	ENST00000396776.2	GRB2-binding adaptor protein, transmembrane	5	1	0	1	0	0	mmu-miR-124-5p	-0.13	-0.13	N/A
SGPP1	ENST00000247225.6	sphingosine-1-phosphate phosphatase 1	1340	1	0	1	0	0	mmu-miR-124-5p	-0.13	-0.13	N/A
PRKRIR	ENST00000260045.3	protein-kinase, interferon-inducible double stranded RNA dependent inhibitor, repressor of (P58 repressor)	13	1	0	1	0	0	mmu-miR-124-5p	-0.13	-0.13	N/A
MUC6	ENST00000421673.2	mucin 6, oligomeric mucus/gel-forming	5	1	0	0	1	0	mmu-miR-124-5p	-0.13	-0.13	N/A
CCDC96	ENST00000310085.4	coiled-coil domain containing 96	62	1	0	1	0	0	mmu-miR-124-5p	-0.13	-0.19	N/A
FBXO32	ENST00000517956.1	F-box protein 32	500	3	0	3	0	1	mmu-miR-124-5p	-0.13	-0.25	N/A
WDR82	ENST00000296490.3	WD repeat domain 82	319	1	0	1	0	0	mmu-miR-124-5p	-0.13	-0.14	N/A
SLC22A15	ENST00000369503.4	solute carrier family 22, member 15	25	2	1	1	0	0	mmu-miR-124-5p	-0.13	-0.24	N/A
COL4A6	ENST00000334504.7	collagen, type IV, alpha 6	37	1	0	0	1	0	mmu-miR-124-5p	-0.13	-0.13	N/A
PIK3CG	ENST00000359195.3	phosphatidylinositol-4,5-bisphosphate 3-kinase, catalytic subunit gamma	5	2	1	1	0	0	mmu-miR-124-5p	-0.13	-0.13	N/A
EPHA4	ENST00000281821.2	EPH receptor A4	64	1	0	0	1	0	mmu-miR-124-5p	-0.13	-0.14	N/A
VAT1L	ENST00000302536.2	vesicle amine transport 1-like	123	1	0	0	1	0	mmu-miR-124-5p	-0.13	-0.13	N/A
FBLN5	ENST00000267620.10	fibulin 5	146	1	0	0	1	0	mmu-miR-124-5p	-0.13	-0.13	N/A
C1orf173	ENST00000326665.5	chromosome 1 open reading frame 173	5	1	0	1	0	0	mmu-miR-124-5p	-0.13	-0.13	N/A
SEMA5A	ENST00000382496.5	sema domain, seven thrombospondin repeats (type 1 and type 1-like), transmembrane domain (TM) and short cytoplasmic domain, (semaphorin) 5A	98	2	1	0	1	0	mmu-miR-124-5p	-0.13	-0.14	N/A
MDFIC	ENST00000393486.1	MyoD family inhibitor domain containing	601	1	0	1	0	1	mmu-miR-124-5p	-0.13	-0.15	N/A
PCNX	ENST00000304743.2	pecanex homolog (Drosophila)	458	2	0	2	0	0	mmu-miR-124-5p	-0.13	-0.15	N/A
RUNX3	ENST00000399916.1	runt-related transcription factor 3	378	1	0	0	1	0	mmu-miR-124-5p	-0.13	-0.13	N/A
EIF4EBP2	ENST00000373218.4	eukaryotic translation initiation factor 4E binding protein 2	690	1	0	0	1	0	mmu-miR-124-5p	-0.13	-0.13	N/A
LIN28A	ENST00000326279.6	lin-28 homolog A (C. elegans)	5	1	0	0	1	0	mmu-miR-124-5p	-0.13	-0.13	N/A
ELF4	ENST00000335997.7	E74-like factor 4 (ets domain transcription factor)	69	1	0	0	1	0	mmu-miR-124-5p	-0.13	-0.13	N/A
ITGAX	ENST00000268296.4	integrin, alpha X (complement component 3 receptor 4 subunit)	5	1	0	0	1	0	mmu-miR-124-5p	-0.13	-0.13	N/A
RAVER2	ENST00000371072.4	ribonucleoprotein, PTB-binding 2	218	1	0	0	1	1	mmu-miR-124-5p	-0.13	-0.16	N/A
ARL4A	ENST00000396663.1	ADP-ribosylation factor-like 4A	213	1	0	1	0	0	mmu-miR-124-5p	-0.13	-0.14	N/A
TBX2	ENST00000240328.3	T-box 2	471	1	0	0	1	0	mmu-miR-124-5p	-0.13	-0.21	N/A
NUDCD2	ENST00000302764.4	NudC domain containing 2	308	3	1	2	0	0	mmu-miR-124-5p	-0.13	-0.29	N/A
TMOD1	ENST00000259365.4	tropomodulin 1	115	1	0	0	1	2	mmu-miR-124-5p	-0.13	-0.27	N/A
ACO2	ENST00000216254.4	aconitase 2, mitochondrial	6176	1	0	1	0	0	mmu-miR-124-5p	-0.13	-0.13	N/A
MUC19	ENST00000454784.4	mucin 19, oligomeric	5	1	0	0	1	0	mmu-miR-124-5p	-0.13	-0.13	N/A
RIPK4	ENST00000332512.3	receptor-interacting serine-threonine kinase 4	112	1	0	1	0	0	mmu-miR-124-5p	-0.13	-0.13	N/A
TMBIM1	ENST00000258412.3	transmembrane BAX inhibitor motif containing 1	2201	1	1	0	0	0	mmu-miR-124-5p	-0.13	-0.13	N/A
TMEM144	ENST00000296529.6	transmembrane protein 144	131	1	0	0	1	0	mmu-miR-124-5p	-0.13	-0.13	N/A
SKA3	ENST00000314759.5	spindle and kinetochore associated complex subunit 3	199	1	0	1	0	0	mmu-miR-124-5p	-0.13	-0.14	N/A
PIGN	ENST00000357637.5	phosphatidylinositol glycan anchor biosynthesis, class N	211	2	0	1	1	0	mmu-miR-124-5p	-0.13	-0.4	N/A
RASGRF2	ENST00000265080.4	Ras protein-specific guanine nucleotide-releasing factor 2	140	1	1	0	0	2	mmu-miR-124-5p	-0.13	-0.15	N/A
SDR42E1	ENST00000328945.5	short chain dehydrogenase/reductase family 42E, member 1	164	1	0	0	1	0	mmu-miR-124-5p	-0.13	-0.15	N/A
DCAF7	ENST00000310827.4	DDB1 and CUL4 associated factor 7	3289	1	0	0	1	0	mmu-miR-124-5p	-0.13	-0.13	N/A
MAF	ENST00000393350.1	v-maf avian musculoaponeurotic fibrosarcoma oncogene homolog	608	1	0	0	1	0	mmu-miR-124-5p	-0.13	-0.14	N/A
FOXG1	ENST00000382535.3	forkhead box G1	40	2	1	1	0	0	mmu-miR-124-5p	-0.13	-0.46	N/A
ZNF142	ENST00000449707.1	zinc finger protein 142	252	1	0	0	1	0	mmu-miR-124-5p	-0.13	-0.13	N/A
FAM83C	ENST00000374408.3	family with sequence similarity 83, member C	5	1	0	1	0	0	mmu-miR-124-5p	-0.13	-0.13	N/A
FAM46A	ENST00000369754.3	family with sequence similarity 46, member A	899	1	0	1	0	1	mmu-miR-124-5p	-0.13	-0.13	N/A
PPAPDC2	ENST00000381883.2	phosphatidic acid phosphatase type 2 domain containing 2	263	1	0	1	0	0	mmu-miR-124-5p	-0.13	-0.13	N/A
BMP3	ENST00000282701.2	bone morphogenetic protein 3	36	1	0	0	1	0	mmu-miR-124-5p	-0.13	-0.13	N/A
RSF1	ENST00000308488.6	remodeling and spacing factor 1	216	3	0	1	2	0	mmu-miR-124-5p	-0.13	-0.16	N/A
ARL6	ENST00000463745.1	ADP-ribosylation factor-like 6	275	1	0	0	1	1	mmu-miR-124-5p	-0.13	-0.16	N/A
CD3E	ENST00000361763.4	CD3e molecule, epsilon (CD3-TCR complex)	5	1	0	1	0	0	mmu-miR-124-5p	-0.13	-0.13	N/A
TCF24	ENST00000563496.1	transcription factor 24	11	1	0	0	1	0	mmu-miR-124-5p	-0.13	-0.23	N/A
ITPRIP	ENST00000337478.1	inositol 1,4,5-trisphosphate receptor interacting protein	1138	2	1	0	1	0	mmu-miR-124-5p	-0.13	-0.14	N/A
NUDT16L1	ENST00000405142.1	nudix (nucleoside diphosphate linked moiety X)-type motif 16-like 1	2062	1	0	0	1	0	mmu-miR-124-5p	-0.13	-0.13	N/A
GCNT2	ENST00000316170.3	glucosaminyl (N-acetyl) transferase 2, I-branching enzyme (I blood group)	651	1	0	1	0	2	mmu-miR-124-5p	-0.13	-0.13	N/A
TAPT1	ENST00000405303.2	transmembrane anterior posterior transformation 1	105	1	0	1	0	0	mmu-miR-124-5p	-0.13	-0.13	N/A
SYT1	ENST00000457153.2	synaptotagmin I	13	1	0	0	1	1	mmu-miR-124-5p	-0.13	-0.13	N/A
NT5C1A	ENST00000235628.1	5'-nucleotidase, cytosolic IA	4	1	0	0	1	1	mmu-miR-124-5p	-0.13	-0.13	N/A
PRRT3	ENST00000412055.1	proline-rich transmembrane protein 3	17	1	0	0	1	0	mmu-miR-124-5p	-0.13	-0.13	N/A
PPL	ENST00000345988.2	periplakin	849	1	0	1	0	0	mmu-miR-124-5p	-0.13	-0.13	N/A
KIAA0895L	ENST00000561621.1	KIAA0895-like	15	1	0	0	1	0	mmu-miR-124-5p	-0.13	-0.13	N/A
RSPH9	ENST00000372163.4	radial spoke head 9 homolog (Chlamydomonas)	13	2	1	0	1	0	mmu-miR-124-5p	-0.13	-0.36	N/A
FARP1	ENST00000595437.1	FERM, RhoGEF (ARHGEF) and pleckstrin domain protein 1 (chondrocyte-derived)	530	1	0	1	0	0	mmu-miR-124-5p	-0.13	-0.13	N/A
B3GALTL	ENST00000343307.4	beta 1,3-galactosyltransferase-like	200	2	0	1	1	1	mmu-miR-124-5p	-0.13	-0.26	N/A
SLC16A14	ENST00000295190.4	solute carrier family 16, member 14	34	1	0	1	0	1	mmu-miR-124-5p	-0.12	-0.12	N/A
NBEA	ENST00000379939.2	neurobeachin	5	2	0	1	1	0	mmu-miR-124-5p	-0.12	-0.12	N/A
C19orf47	ENST00000582783.1	chromosome 19 open reading frame 47	94	1	0	0	1	0	mmu-miR-124-5p	-0.12	-0.12	N/A
GPRIN3	ENST00000609438.1	GPRIN family member 3	213	3	0	3	0	0	mmu-miR-124-5p	-0.12	-0.2	N/A
SALL4	ENST00000217086.4	sal-like 4 (Drosophila)	155	1	0	0	1	0	mmu-miR-124-5p	-0.12	-0.13	N/A
ZNF518B	ENST00000326756.3	zinc finger protein 518B	95	1	0	1	0	1	mmu-miR-124-5p	-0.12	-0.13	N/A
ONECUT2	ENST00000491143.2	one cut homeobox 2	847	3	2	0	1	1	mmu-miR-124-5p	-0.12	-0.13	N/A
MAP1B	ENST00000296755.7	microtubule-associated protein 1B	259	2	0	1	1	1	mmu-miR-124-5p	-0.12	-0.12	N/A
C16orf58	ENST00000570164.1	chromosome 16 open reading frame 58	25	1	0	0	1	0	mmu-miR-124-5p	-0.12	-0.12	N/A
DRP2	ENST00000402866.1	dystrophin related protein 2	5	1	0	0	1	0	mmu-miR-124-5p	-0.12	-0.12	N/A
CHRNB3	ENST00000289957.2	cholinergic receptor, nicotinic, beta 3 (neuronal)	5	1	0	1	0	0	mmu-miR-124-5p	-0.12	-0.12	N/A
ADAMTS3	ENST00000286657.4	ADAM metallopeptidase with thrombospondin type 1 motif, 3	5	1	0	0	1	0	mmu-miR-124-5p	-0.12	-0.12	N/A
ASB7	ENST00000332783.7	ankyrin repeat and SOCS box containing 7	95	2	0	1	1	0	mmu-miR-124-5p	-0.12	-0.12	N/A
C2orf71	ENST00000331664.5	chromosome 2 open reading frame 71	5	1	0	0	1	0	mmu-miR-124-5p	-0.12	-0.12	N/A
PCDH7	ENST00000543491.1	protocadherin 7	95	1	0	0	1	0	mmu-miR-124-5p	-0.12	-0.12	N/A
ZBTB41	ENST00000367405.4	zinc finger and BTB domain containing 41	33	2	0	1	1	0	mmu-miR-124-5p	-0.12	-0.14	N/A
COL5A2	ENST00000374866.3	collagen, type V, alpha 2	4327	1	1	0	0	0	mmu-miR-124-5p	-0.12	-0.17	N/A
TWSG1	ENST00000262120.5	twisted gastrulation BMP signaling modulator 1	38	1	1	0	0	1	mmu-miR-124-5p	-0.12	-0.44	N/A
KCNJ9	ENST00000368088.3	potassium inwardly-rectifying channel, subfamily J, member 9	5	1	0	0	1	0	mmu-miR-124-5p	-0.12	-0.12	N/A
TET2	ENST00000545826.1	tet methylcytosine dioxygenase 2	558	2	0	1	1	0	mmu-miR-124-5p	-0.12	-0.12	N/A
RBM27	ENST00000265271.5	RNA binding motif protein 27	130	2	1	0	1	0	mmu-miR-124-5p	-0.12	-0.23	N/A
ZNF516	ENST00000443185.2	zinc finger protein 516	311	2	0	1	1	0	mmu-miR-124-5p	-0.12	-0.13	N/A
C3orf67	ENST00000491845.1	chromosome 3 open reading frame 67	50	1	0	0	1	0	mmu-miR-124-5p	-0.12	-0.21	N/A
AP005482.1	ENST00000400514.2	Uncharacterized protein	44	1	0	1	0	1	mmu-miR-124-5p	-0.12	-0.17	N/A
MAVS	ENST00000428216.2	mitochondrial antiviral signaling protein	211	1	1	0	0	0	mmu-miR-124-5p	-0.12	-0.17	N/A
NDST3	ENST00000296499.5	N-deacetylase/N-sulfotransferase (heparan glucosaminyl) 3	5	1	0	0	1	0	mmu-miR-124-5p	-0.12	-0.12	N/A
KCNJ12	ENST00000583088.1	potassium inwardly-rectifying channel, subfamily J, member 12	9	1	0	0	1	0	mmu-miR-124-5p	-0.12	-0.12	N/A
TRPS1	ENST00000395715.3	trichorhinophalangeal syndrome I	94	2	0	1	1	0	mmu-miR-124-5p	-0.12	-0.16	N/A
PIF1	ENST00000268043.4	PIF1 5'-to-3' DNA helicase	19	1	0	0	1	0	mmu-miR-124-5p	-0.12	-0.12	N/A
DIP2B	ENST00000301180.5	DIP2 disco-interacting protein 2 homolog B (Drosophila)	1613	1	0	0	1	1	mmu-miR-124-5p	-0.12	-0.12	N/A
DMRT3	ENST00000190165.2	doublesex and mab-3 related transcription factor 3	21	1	0	0	1	0	mmu-miR-124-5p	-0.12	-0.2	N/A
GRK6	ENST00000393576.3	G protein-coupled receptor kinase 6	130	3	0	2	1	1	mmu-miR-124-5p	-0.12	-0.17	N/A
CPEB2	ENST00000538197.1	cytoplasmic polyadenylation element binding protein 2	367	1	0	0	1	0	mmu-miR-124-5p	-0.12	-0.12	N/A
POP1	ENST00000401707.2	processing of precursor 1, ribonuclease P/MRP subunit (S. cerevisiae)	499	1	0	1	0	0	mmu-miR-124-5p	-0.12	-0.13	N/A
CADM2	ENST00000383699.3	cell adhesion molecule 2	5	2	1	0	1	0	mmu-miR-124-5p	-0.12	-0.12	N/A
UBAP2	ENST00000379238.1	ubiquitin associated protein 2	87	1	0	0	1	0	mmu-miR-124-5p	-0.12	-0.12	N/A
TMEM239	ENST00000361033.1	transmembrane protein 239	5	1	0	0	1	1	mmu-miR-124-5p	-0.12	-0.12	N/A
FREM1	ENST00000380881.4	FRAS1 related extracellular matrix 1	25	2	0	1	1	0	mmu-miR-124-5p	-0.12	-0.15	N/A
FRMD4A	ENST00000358621.4	FERM domain containing 4A	192	2	0	1	1	0	mmu-miR-124-5p	-0.12	-0.13	N/A
SRSF1	ENST00000258962.4	serine/arginine-rich splicing factor 1	1430	2	0	2	0	0	mmu-miR-124-5p	-0.12	-0.29	N/A
REST	ENST00000309042.7	RE1-silencing transcription factor	31	2	0	0	2	0	mmu-miR-124-5p	-0.12	-0.23	N/A
STXBP1	ENST00000373302.3	syntaxin binding protein 1	295	1	1	0	0	0	mmu-miR-124-5p	-0.12	-0.13	N/A
SLC11A2	ENST00000262051.7	solute carrier family 11 (proton-coupled divalent metal ion transporter), member 2	526	1	0	0	1	1	mmu-miR-124-5p	-0.12	-0.25	N/A
CEP85L	ENST00000368491.3	centrosomal protein 85kDa-like	14	2	0	0	2	0	mmu-miR-124-5p	-0.12	-0.24	N/A
OPHN1	ENST00000355520.5	oligophrenin 1	54	1	0	0	1	1	mmu-miR-124-5p	-0.12	-0.12	N/A
FANCD2	ENST00000383806.1	Fanconi anemia, complementation group D2	943	1	0	1	0	0	mmu-miR-124-5p	-0.12	-0.12	N/A
AC010327.2	ENST00000598855.1	Uncharacterized protein; cDNA FLJ45856 fis, clone OCBBF2025631	7	1	0	0	1	0	mmu-miR-124-5p	-0.12	-0.12	N/A
KIAA1456	ENST00000524591.2	KIAA1456	24	1	0	1	0	3	mmu-miR-124-5p	-0.12	-0.14	N/A
C1orf168	ENST00000343433.6	chromosome 1 open reading frame 168	5	1	0	1	0	0	mmu-miR-124-5p	-0.12	-0.12	N/A
PRKAA2	ENST00000371244.4	protein kinase, AMP-activated, alpha 2 catalytic subunit	561	1	0	0	1	0	mmu-miR-124-5p	-0.12	-0.14	N/A
TMOD2	ENST00000249700.4	tropomodulin 2 (neuronal)	117	2	0	2	0	0	mmu-miR-124-5p	-0.12	-0.14	N/A
TGFBRAP1	ENST00000393359.2	transforming growth factor, beta receptor associated protein 1	435	2	1	0	1	1	mmu-miR-124-5p	-0.12	-0.13	N/A
ASTN1	ENST00000361833.2	astrotactin 1	9	1	0	0	1	1	mmu-miR-124-5p	-0.12	-0.12	N/A
FRRS1L	ENST00000561981.2	ferric-chelate reductase 1-like	11	1	0	0	1	0	mmu-miR-124-5p	-0.12	-0.12	N/A
SYNDIG1	ENST00000376862.3	synapse differentiation inducing 1	5	1	0	1	0	0	mmu-miR-124-5p	-0.12	-0.12	N/A
RPS6KA2	ENST00000265678.4	ribosomal protein S6 kinase, 90kDa, polypeptide 2	1043	1	0	0	1	0	mmu-miR-124-5p	-0.12	-0.12	N/A
TANC2	ENST00000424789.2	tetratricopeptide repeat, ankyrin repeat and coiled-coil containing 2	155	1	0	0	1	2	mmu-miR-124-5p	-0.12	-0.13	N/A
MOCS1	ENST00000373186.4	molybdenum cofactor synthesis 1	179	1	0	0	1	0	mmu-miR-124-5p	-0.12	-0.12	N/A
STXBP5L	ENST00000273666.6	syntaxin binding protein 5-like	19	1	0	0	1	0	mmu-miR-124-5p	-0.12	-0.12	N/A
ATP2A3	ENST00000309890.7	ATPase, Ca++ transporting, ubiquitous	40	1	1	0	0	0	mmu-miR-124-5p	-0.12	-0.12	N/A
IL6ST	ENST00000381287.4	interleukin 6 signal transducer (gp130, oncostatin M receptor)	213	1	0	0	1	0	mmu-miR-124-5p	-0.12	-0.13	N/A
OXTR	ENST00000316793.3	oxytocin receptor	24	1	1	0	0	0	mmu-miR-124-5p	-0.12	-0.2	N/A
PPP1R3C	ENST00000238994.5	protein phosphatase 1, regulatory subunit 3C	416	1	0	0	1	0	mmu-miR-124-5p	-0.12	-0.12	N/A
C11orf87	ENST00000327419.6	chromosome 11 open reading frame 87	5	1	1	0	0	0	mmu-miR-124-5p	-0.12	-0.12	N/A
CHRNA7	ENST00000306901.3	cholinergic receptor, nicotinic, alpha 7 (neuronal)	5	1	1	0	0	0	mmu-miR-124-5p	-0.12	-0.12	N/A
LRTM2	ENST00000543818.1	leucine-rich repeats and transmembrane domains 2	5	1	0	0	1	0	mmu-miR-124-5p	-0.12	-0.12	N/A
ZDHHC2	ENST00000262096.8	zinc finger, DHHC-type containing 2	171	3	2	0	1	1	mmu-miR-124-5p	-0.12	-0.37	N/A
RP11-10A14.4	ENST00000518496.1	Uncharacterized protein	9	1	0	0	1	0	mmu-miR-124-5p	-0.12	-0.28	N/A
PCYT1A	ENST00000292823.2	phosphate cytidylyltransferase 1, choline, alpha	731	1	0	1	0	0	mmu-miR-124-5p	-0.12	-0.12	N/A
DPYSL3	ENST00000398514.3	dihydropyrimidinase-like 3	5209	1	0	0	1	0	mmu-miR-124-5p	-0.12	-0.13	N/A
HRK	ENST00000257572.5	harakiri, BCL2 interacting protein (contains only BH3 domain)	19	2	0	1	1	0	mmu-miR-124-5p	-0.12	-0.17	N/A
LSM14A	ENST00000433627.5	LSM14A, SCD6 homolog A (S. cerevisiae)	362	1	1	0	0	0	mmu-miR-124-5p	-0.12	-0.32	N/A
TWIST1	ENST00000242261.5	twist basic helix-loop-helix transcription factor 1	190	1	0	1	0	0	mmu-miR-124-5p	-0.12	-0.12	N/A
TAOK3	ENST00000419821.2	TAO kinase 3	8	1	0	0	1	0	mmu-miR-124-5p	-0.12	-0.12	N/A
NFE2L1	ENST00000585291.1	nuclear factor, erythroid 2-like 1	1605	1	0	0	1	0	mmu-miR-124-5p	-0.12	-0.12	N/A
NGFR	ENST00000172229.3	nerve growth factor receptor	5	1	0	0	1	0	mmu-miR-124-5p	-0.12	-0.12	N/A
VDR	ENST00000395324.2	vitamin D (1,25- dihydroxyvitamin D3) receptor	416	1	0	0	1	0	mmu-miR-124-5p	-0.12	-0.12	N/A
GNA12	ENST00000275364.3	guanine nucleotide binding protein (G protein) alpha 12	565	1	1	0	0	0	mmu-miR-124-5p	-0.12	-0.12	N/A
MACC1	ENST00000400331.5	metastasis associated in colon cancer 1	5	1	0	0	1	0	mmu-miR-124-5p	-0.12	-0.12	N/A
FCRL5	ENST00000361835.3	Fc receptor-like 5	5	1	0	0	1	0	mmu-miR-124-5p	-0.12	-0.12	N/A
UNC5D	ENST00000287272.2	unc-5 homolog D (C. elegans)	37	2	0	2	0	1	mmu-miR-124-5p	-0.11	-0.14	N/A
ZNF407	ENST00000299687.5	zinc finger protein 407	42	1	1	0	0	0	mmu-miR-124-5p	-0.11	-0.17	N/A
IPPK	ENST00000287996.3	inositol 1,3,4,5,6-pentakisphosphate 2-kinase	211	3	0	1	2	0	mmu-miR-124-5p	-0.11	-0.35	N/A
ATXN1	ENST00000244769.4	ataxin 1	106	3	0	0	3	1	mmu-miR-124-5p	-0.11	-0.15	N/A
PI15	ENST00000260113.2	peptidase inhibitor 15	12	1	0	0	1	0	mmu-miR-124-5p	-0.11	-0.11	N/A
CSNK2B-LY6G5B-1181	ENST00000375880.2	Uncharacterized protein	200	1	0	1	0	0	mmu-miR-124-5p	-0.11	-0.11	N/A
MUC17	ENST00000306151.4	mucin 17, cell surface associated	5	1	0	0	1	0	mmu-miR-124-5p	-0.11	-0.11	N/A
C12orf36	ENST00000318426.2	chromosome 12 open reading frame 36	5	1	0	1	0	0	mmu-miR-124-5p	-0.11	-0.11	N/A
ADAMTS19	ENST00000274487.4	ADAM metallopeptidase with thrombospondin type 1 motif, 19	8	1	1	0	0	0	mmu-miR-124-5p	-0.11	-0.11	N/A
CLOCK	ENST00000309964.4	clock circadian regulator	86	3	1	1	1	1	mmu-miR-124-5p	-0.11	-0.12	N/A
ERMAP	ENST00000372514.3	erythroblast membrane-associated protein (Scianna blood group)	121	1	1	0	0	0	mmu-miR-124-5p	-0.11	-0.11	N/A
WNK2	ENST00000395475.2	WNK lysine deficient protein kinase 2	134	2	0	1	1	1	mmu-miR-124-5p	-0.11	-0.11	N/A
FGF11	ENST00000293829.4	fibroblast growth factor 11	10	1	0	1	0	1	mmu-miR-124-5p	-0.11	-0.17	N/A
KCNN3	ENST00000271915.4	potassium intermediate/small conductance calcium-activated channel, subfamily N, member 3	5	3	0	0	3	0	mmu-miR-124-5p	-0.11	-0.11	N/A
MGAT3	ENST00000341184.6	mannosyl (beta-1,4-)-glycoprotein beta-1,4-N-acetylglucosaminyltransferase	9	1	0	0	1	1	mmu-miR-124-5p	-0.11	-0.11	N/A
PPP4R2	ENST00000356692.5	protein phosphatase 4, regulatory subunit 2	310	1	0	1	0	0	mmu-miR-124-5p	-0.11	-0.11	N/A
FGF22	ENST00000215530.5	fibroblast growth factor 22	8	1	0	0	1	1	mmu-miR-124-5p	-0.11	-0.3	N/A
PIGM	ENST00000368090.2	phosphatidylinositol glycan anchor biosynthesis, class M	179	1	1	0	0	0	mmu-miR-124-5p	-0.11	-0.21	N/A
MKL2	ENST00000318282.5	MKL/myocardin-like 2	992	1	0	0	1	0	mmu-miR-124-5p	-0.11	-0.11	N/A
PLXDC1	ENST00000315392.4	plexin domain containing 1	9	2	0	1	1	1	mmu-miR-124-5p	-0.11	-0.18	N/A
FOXF1	ENST00000262426.4	forkhead box F1	836	1	0	0	1	0	mmu-miR-124-5p	-0.11	-0.11	N/A
SLC25A27	ENST00000371347.5	solute carrier family 25, member 27	85	1	0	0	1	0	mmu-miR-124-5p	-0.11	-0.18	N/A
PPAP2B	ENST00000371250.3	phosphatidic acid phosphatase type 2B	81	1	0	0	1	0	mmu-miR-124-5p	-0.11	-0.11	N/A
HNRNPA3	ENST00000411529.2	heterogeneous nuclear ribonucleoprotein A3	329	1	0	0	1	0	mmu-miR-124-5p	-0.11	-0.23	N/A
TM9SF4	ENST00000398022.2	transmembrane 9 superfamily protein member 4	3096	2	0	1	1	2	mmu-miR-124-5p	-0.11	-0.12	N/A
GCK	ENST00000403799.3	glucokinase (hexokinase 4)	5	1	0	0	1	0	mmu-miR-124-5p	-0.11	-0.11	N/A
ZNF106	ENST00000263805.4	zinc finger protein 106	406	1	1	0	0	0	mmu-miR-124-5p	-0.11	-0.12	N/A
CXCR6	ENST00000304552.4	chemokine (C-X-C motif) receptor 6	5	1	0	1	0	0	mmu-miR-124-5p	-0.11	-0.11	N/A
AMER2	ENST00000357816.2	APC membrane recruitment protein 2	7	1	0	0	1	0	mmu-miR-124-5p	-0.11	-0.15	N/A
STOX2	ENST00000308497.4	storkhead box 2	379	1	1	0	0	1	mmu-miR-124-5p	-0.11	-0.12	N/A
FAM126B	ENST00000418596.3	family with sequence similarity 126, member B	132	1	1	0	0	0	mmu-miR-124-5p	-0.11	-0.11	N/A
GRSF1	ENST00000254799.6	G-rich RNA sequence binding factor 1	4414	1	0	0	1	0	mmu-miR-124-5p	-0.11	-0.19	N/A
ELMO2	ENST00000290246.6	engulfment and cell motility 2	22	1	0	1	0	0	mmu-miR-124-5p	-0.11	-0.11	N/A
TMCC1	ENST00000432054.2	transmembrane and coiled-coil domain family 1	97	1	0	0	1	0	mmu-miR-124-5p	-0.11	-0.11	N/A
KCTD7	ENST00000275532.3	potassium channel tetramerization domain containing 7	693	1	0	0	1	0	mmu-miR-124-5p	-0.11	-0.11	N/A
PHF12	ENST00000577226.1	PHD finger protein 12	307	1	0	1	0	1	mmu-miR-124-5p	-0.11	-0.11	N/A
MED23	ENST00000368068.3	mediator complex subunit 23	1622	1	0	1	0	0	mmu-miR-124-5p	-0.11	-0.11	N/A
ELF5	ENST00000257832.2	E74-like factor 5 (ets domain transcription factor)	5	1	0	0	1	0	mmu-miR-124-5p	-0.11	-0.11	N/A
ZDHHC15	ENST00000373367.3	zinc finger, DHHC-type containing 15	5	1	0	0	1	0	mmu-miR-124-5p	-0.11	-0.11	N/A
RPP14	ENST00000445193.3	ribonuclease P/MRP 14kDa subunit	1612	1	0	1	0	0	mmu-miR-124-5p	-0.11	-0.16	N/A
RBM18	ENST00000417201.3	RNA binding motif protein 18	963	2	0	1	1	1	mmu-miR-124-5p	-0.11	-0.39	N/A
ARHGAP12	ENST00000311380.4	Rho GTPase activating protein 12	190	1	1	0	0	0	mmu-miR-124-5p	-0.11	-0.11	N/A
HMGB1	ENST00000399489.1	high mobility group box 1	800	1	1	0	0	0	mmu-miR-124-5p	-0.11	-0.36	N/A
ZBTB16	ENST00000335953.4	zinc finger and BTB domain containing 16	73	2	0	0	2	0	mmu-miR-124-5p	-0.11	-0.17	N/A
BBX	ENST00000415149.2	bobby sox homolog (Drosophila)	141	1	0	0	1	0	mmu-miR-124-5p	-0.11	-0.12	N/A
PAPPA	ENST00000328252.3	pregnancy-associated plasma protein A, pappalysin 1	350	1	1	0	0	1	mmu-miR-124-5p	-0.11	-0.11	N/A
PIGA	ENST00000542278.1	phosphatidylinositol glycan anchor biosynthesis, class A	104	1	0	1	0	0	mmu-miR-124-5p	-0.11	-0.11	N/A
PRDM5	ENST00000515109.1	PR domain containing 5	22	1	0	0	1	0	mmu-miR-124-5p	-0.11	-0.14	N/A
MTF1	ENST00000373036.4	metal-regulatory transcription factor 1	98	1	0	0	1	0	mmu-miR-124-5p	-0.11	-0.11	N/A
SF1	ENST00000377390.3	splicing factor 1	17473	1	0	0	1	0	mmu-miR-124-5p	-0.11	-0.11	N/A
GABRA4	ENST00000264318.3	gamma-aminobutyric acid (GABA) A receptor, alpha 4	5	1	0	0	1	0	mmu-miR-124-5p	-0.11	-0.11	N/A
LZTFL1	ENST00000539217.1	leucine zipper transcription factor-like 1	593	1	0	1	0	0	mmu-miR-124-5p	-0.11	-0.13	N/A
WAPAL	ENST00000298767.5	wings apart-like homolog (Drosophila)	185	2	0	0	2	0	mmu-miR-124-5p	-0.11	-0.13	N/A
KCNK2	ENST00000444842.2	potassium channel, subfamily K, member 2	258	1	0	1	0	0	mmu-miR-124-5p	-0.11	-0.13	N/A
PANX1	ENST00000227638.3	pannexin 1	576	2	0	1	1	0	mmu-miR-124-5p	-0.11	-0.2	N/A
TMED8	ENST00000216468.7	transmembrane emp24 protein transport domain containing 8	53	1	0	0	1	0	mmu-miR-124-5p	-0.11	-0.13	N/A
EYA3	ENST00000373871.3	eyes absent homolog 3 (Drosophila)	50	1	0	0	1	1	mmu-miR-124-5p	-0.11	-0.11	N/A
HTR7	ENST00000371719.2	5-hydroxytryptamine (serotonin) receptor 7, adenylate cyclase-coupled	12	1	0	0	1	1	mmu-miR-124-5p	-0.11	-0.11	N/A
CNST	ENST00000366513.4	consortin, connexin sorting protein	303	1	0	0	1	0	mmu-miR-124-5p	-0.11	-0.11	N/A
CYFIP2	ENST00000318218.6	cytoplasmic FMR1 interacting protein 2	303	1	0	0	1	0	mmu-miR-124-5p	-0.11	-0.11	N/A
ERCC4	ENST00000311895.7	excision repair cross-complementing rodent repair deficiency, complementation group 4	261	1	0	0	1	0	mmu-miR-124-5p	-0.11	-0.11	N/A
KLHL3	ENST00000541417.1	kelch-like family member 3	40	1	0	1	0	3	mmu-miR-124-5p	-0.11	-0.12	N/A
ANKRD12	ENST00000262126.4	ankyrin repeat domain 12	11	1	0	1	0	2	mmu-miR-124-5p	-0.11	-0.12	N/A
IREB2	ENST00000258886.8	iron-responsive element binding protein 2	1096	1	1	0	0	1	mmu-miR-124-5p	-0.11	-0.17	N/A
COL19A1	ENST00000322773.4	collagen, type XIX, alpha 1	5	2	1	0	1	1	mmu-miR-124-5p	-0.11	-0.17	N/A
PLAGL2	ENST00000246229.4	pleiomorphic adenoma gene-like 2	254	2	0	2	0	0	mmu-miR-124-5p	-0.11	-0.18	N/A
HCN1	ENST00000303230.4	hyperpolarization activated cyclic nucleotide-gated potassium channel 1	5	1	0	0	1	3	mmu-miR-124-5p	-0.11	-0.12	N/A
PDGFRA	ENST00000257290.5	platelet-derived growth factor receptor, alpha polypeptide	39	1	0	0	1	0	mmu-miR-124-5p	-0.11	-0.11	N/A
PPFIA2	ENST00000549396.1	protein tyrosine phosphatase, receptor type, f polypeptide (PTPRF), interacting protein (liprin), alpha 2	5	1	0	1	0	0	mmu-miR-124-5p	-0.11	-0.11	N/A
ENAH	ENST00000366844.3	enabled homolog (Drosophila)	415	1	0	1	0	1	mmu-miR-124-5p	-0.11	-0.11	N/A
ZHX1	ENST00000395571.3	zinc fingers and homeoboxes 1	88	1	0	1	0	0	mmu-miR-124-5p	-0.11	-0.11	N/A
ACSBG2	ENST00000252669.5	acyl-CoA synthetase bubblegum family member 2	5	1	0	1	0	0	mmu-miR-124-5p	-0.11	-0.11	N/A
ABCA1	ENST00000374736.3	ATP-binding cassette, sub-family A (ABC1), member 1	184	1	0	0	1	0	mmu-miR-124-5p	-0.11	-0.11	N/A
CHCHD4	ENST00000295767.5	coiled-coil-helix-coiled-coil-helix domain containing 4	8	1	0	1	0	0	mmu-miR-124-5p	-0.11	-0.11	N/A
TSHZ1	ENST00000322038.5	teashirt zinc finger homeobox 1	174	1	0	1	0	0	mmu-miR-124-5p	-0.11	-0.11	N/A
PRRG3	ENST00000370353.3	proline rich Gla (G-carboxyglutamic acid) 3 (transmembrane)	5	1	0	0	1	0	mmu-miR-124-5p	-0.11	-0.11	N/A
PRLR	ENST00000342362.5	prolactin receptor	95	1	1	0	0	0	mmu-miR-124-5p	-0.11	-0.14	N/A
GNB4	ENST00000232564.3	guanine nucleotide binding protein (G protein), beta polypeptide 4	343	2	1	0	1	0	mmu-miR-124-5p	-0.11	-0.39	N/A
SLC25A51	ENST00000380590.3	solute carrier family 25, member 51	170	1	0	1	0	0	mmu-miR-124-5p	-0.11	-0.11	N/A
IFT122	ENST00000504021.1	intraflagellar transport 122 homolog (Chlamydomonas)	62	1	0	0	1	1	mmu-miR-124-5p	-0.11	-0.3	N/A
VDAC3	ENST00000022615.4	voltage-dependent anion channel 3	45	1	0	0	1	0	mmu-miR-124-5p	-0.11	-0.26	N/A
HCFC2	ENST00000229330.4	host cell factor C2	46	1	0	1	0	1	mmu-miR-124-5p	-0.11	-0.22	N/A
ELAC2	ENST00000338034.4	elaC ribonuclease Z 2	2017	1	0	0	1	0	mmu-miR-124-5p	-0.11	-0.11	N/A
NPPA	ENST00000376480.3	natriuretic peptide A	5	1	0	1	0	0	mmu-miR-124-5p	-0.1	-0.1	N/A
CYTH4	ENST00000248901.6	cytohesin 4	5	1	1	0	0	0	mmu-miR-124-5p	-0.1	-0.1	N/A
WASF3	ENST00000335327.5	WAS protein family, member 3	24	1	0	0	1	0	mmu-miR-124-5p	-0.1	-0.1	N/A
CACNA2D2	ENST00000423994.2	calcium channel, voltage-dependent, alpha 2/delta subunit 2	19	2	1	0	1	0	mmu-miR-124-5p	-0.1	-0.1	N/A
FAM47E	ENST00000515604.1	Protein FAM47E	503	1	0	0	1	0	mmu-miR-124-5p	-0.1	-0.1	N/A
KLF13	ENST00000307145.3	Kruppel-like factor 13	5	2	1	0	1	0	mmu-miR-124-5p	-0.1	-0.1	N/A
TANC1	ENST00000263635.6	tetratricopeptide repeat, ankyrin repeat and coiled-coil containing 1	618	1	0	1	0	0	mmu-miR-124-5p	-0.1	-0.11	N/A
APOLD1	ENST00000356591.4	apolipoprotein L domain containing 1	27	1	0	0	1	0	mmu-miR-124-5p	-0.1	-0.1	N/A
C12orf49	ENST00000261318.3	chromosome 12 open reading frame 49	673	2	1	0	1	0	mmu-miR-124-5p	-0.1	-0.42	N/A
CD44	ENST00000278386.6	CD44 molecule (Indian blood group)	1543	1	0	0	1	0	mmu-miR-124-5p	-0.1	-0.19	N/A
CLCN4	ENST00000380833.4	chloride channel, voltage-sensitive 4	182	1	0	0	1	0	mmu-miR-124-5p	-0.1	-0.11	N/A
TRHDE	ENST00000261180.4	thyrotropin-releasing hormone degrading enzyme	34	2	1	0	1	0	mmu-miR-124-5p	-0.1	-0.31	N/A
GTF3C4	ENST00000372146.4	general transcription factor IIIC, polypeptide 4, 90kDa	1598	2	0	0	2	0	mmu-miR-124-5p	-0.1	-0.14	N/A
AGAP1	ENST00000304032.8	ArfGAP with GTPase domain, ankyrin repeat and PH domain 1	109	2	0	0	2	2	mmu-miR-124-5p	-0.1	-0.14	N/A
COL4A3	ENST00000396578.3	collagen, type IV, alpha 3 (Goodpasture antigen)	286	1	0	0	1	0	mmu-miR-124-5p	-0.1	-0.1	N/A
NTRK2	ENST00000395882.1	neurotrophic tyrosine kinase, receptor, type 2	48	2	0	1	1	0	mmu-miR-124-5p	-0.1	-0.1	N/A
SNX1	ENST00000353874.4	sorting nexin 1	1296	1	0	1	0	1	mmu-miR-124-5p	-0.1	-0.15	N/A
EFR3A	ENST00000254624.5	EFR3 homolog A (S. cerevisiae)	372	1	0	0	1	0	mmu-miR-124-5p	-0.1	-0.11	N/A
MMADHC	ENST00000303319.5	methylmalonic aciduria (cobalamin deficiency) cblD type, with homocystinuria	250	2	1	1	0	0	mmu-miR-124-5p	-0.1	-0.58	N/A
ZNF483	ENST00000358151.4	zinc finger protein 483	11	1	0	1	0	0	mmu-miR-124-5p	-0.1	-0.25	N/A
SMC2	ENST00000374793.3	structural maintenance of chromosomes 2	212	1	0	0	1	0	mmu-miR-124-5p	-0.1	-0.17	N/A
PROSER1	ENST00000352251.3	proline and serine rich 1	145	2	0	0	2	0	mmu-miR-124-5p	-0.1	-0.3	N/A
BORA	ENST00000390667.5	bora, aurora kinase A activator	244	2	0	1	1	0	mmu-miR-124-5p	-0.1	-0.38	N/A
NLRC5	ENST00000436936.1	NLR family, CARD domain containing 5	47	1	0	0	1	0	mmu-miR-124-5p	-0.1	-0.1	N/A
IL22RA1	ENST00000270800.1	interleukin 22 receptor, alpha 1	5	1	0	0	1	0	mmu-miR-124-5p	-0.1	-0.1	N/A
ANKS1A	ENST00000360359.3	ankyrin repeat and sterile alpha motif domain containing 1A	220	1	0	0	1	1	mmu-miR-124-5p	-0.1	-0.1	N/A
RAD50	ENST00000378823.3	RAD50 homolog (S. cerevisiae)	335	1	1	0	0	0	mmu-miR-124-5p	-0.1	-0.48	N/A
ARHGAP20	ENST00000260283.4	Rho GTPase activating protein 20	85	1	0	0	1	0	mmu-miR-124-5p	-0.1	-0.1	N/A
ERG	ENST00000398905.1	v-ets avian erythroblastosis virus E26 oncogene homolog	184	2	0	0	2	0	mmu-miR-124-5p	-0.1	-0.21	N/A
ZFP91	ENST00000316059.6	ZFP91 zinc finger protein	688	1	0	0	1	0	mmu-miR-124-5p	-0.1	-0.1	N/A
OSGIN1	ENST00000343939.2	oxidative stress induced growth inhibitor 1	7	1	0	0	1	0	mmu-miR-124-5p	-0.1	-0.1	N/A
CHRNA4	ENST00000370263.4	cholinergic receptor, nicotinic, alpha 4 (neuronal)	5	1	0	0	1	0	mmu-miR-124-5p	-0.1	-0.1	N/A
ALG10B	ENST00000308742.4	ALG10B, alpha-1,2-glucosyltransferase	471	1	0	0	1	0	mmu-miR-124-5p	-0.1	-0.11	N/A
SLC17A1	ENST00000244527.4	solute carrier family 17 (organic anion transporter), member 1	5	1	0	1	0	0	mmu-miR-124-5p	-0.1	-0.1	N/A
RNF111	ENST00000348370.4	ring finger protein 111	395	1	0	1	0	0	mmu-miR-124-5p	-0.1	-0.12	N/A
GPR37L1	ENST00000367282.5	G protein-coupled receptor 37 like 1	5	1	0	0	1	0	mmu-miR-124-5p	-0.1	-0.1	N/A
SCN2A	ENST00000375437.2	sodium channel, voltage-gated, type II, alpha subunit	7	1	0	1	0	0	mmu-miR-124-5p	-0.1	-0.1	N/A
ZMAT4	ENST00000315769.7	zinc finger, matrin-type 4	5	1	0	0	1	0	mmu-miR-124-5p	-0.1	-0.1	N/A
TMEM154	ENST00000304385.3	transmembrane protein 154	5	1	0	1	0	1	mmu-miR-124-5p	-0.1	-0.1	N/A
POM121	ENST00000395270.1	POM121 transmembrane nucleoporin	5	2	0	0	2	1	mmu-miR-124-5p	-0.1	-0.1	N/A
PLEKHS1	ENST00000354462.3	pleckstrin homology domain containing, family S member 1	7	1	0	1	0	0	mmu-miR-124-5p	-0.1	-0.15	N/A
TAB2	ENST00000367456.1	TGF-beta activated kinase 1/MAP3K7 binding protein 2	1129	1	0	1	0	0	mmu-miR-124-5p	-0.1	-0.1	N/A
METTL16	ENST00000263092.6	methyltransferase like 16	8	1	0	0	1	1	mmu-miR-124-5p	-0.1	-0.11	N/A
GPR85	ENST00000297146.3	G protein-coupled receptor 85	21	2	1	1	0	0	mmu-miR-124-5p	-0.1	-0.19	N/A
RNF40	ENST00000324685.6	ring finger protein 40, E3 ubiquitin protein ligase	773	2	0	1	1	0	mmu-miR-124-5p	-0.1	-0.16	N/A
ARHGAP11A	ENST00000361627.3	Rho GTPase activating protein 11A	410	1	0	1	0	0	mmu-miR-124-5p	-0.1	-0.16	N/A
PACSIN1	ENST00000244458.2	protein kinase C and casein kinase substrate in neurons 1	25	1	0	0	1	0	mmu-miR-124-5p	-0.1	-0.1	N/A
DENND2D	ENST00000357640.4	DENN/MADD domain containing 2D	48	1	0	0	1	1	mmu-miR-124-5p	-0.1	-0.31	N/A
SH2B1	ENST00000359285.5	SH2B adaptor protein 1	39	1	0	0	1	0	mmu-miR-124-5p	-0.1	-0.1	N/A
CATSPERG	ENST00000215069.4	catsper channel auxiliary subunit gamma	5	1	0	1	0	1	mmu-miR-124-5p	-0.1	-0.1	N/A
NCAM1	ENST00000316851.7	neural cell adhesion molecule 1	19	1	1	0	0	2	mmu-miR-124-5p	-0.1	-0.13	N/A
MKRN2	ENST00000170447.7	makorin ring finger protein 2	104	1	0	0	1	0	mmu-miR-124-5p	-0.1	-0.17	N/A
ADAM19	ENST00000257527.4	ADAM metallopeptidase domain 19	981	1	0	0	1	2	mmu-miR-124-5p	-0.1	-0.1	N/A
CLIP2	ENST00000223398.6	CAP-GLY domain containing linker protein 2	2111	1	0	0	1	0	mmu-miR-124-5p	-0.1	-0.1	N/A
ACSS2	ENST00000336325.4	acyl-CoA synthetase short-chain family member 2	4548	1	0	1	0	0	mmu-miR-124-5p	-0.1	-0.1	N/A
KIF5A	ENST00000455537.2	kinesin family member 5A	5	1	0	0	1	0	mmu-miR-124-5p	-0.1	-0.1	N/A
PSD2	ENST00000274710.3	pleckstrin and Sec7 domain containing 2	5	1	0	1	0	0	mmu-miR-124-5p	-0.1	-0.1	N/A
SF3B3	ENST00000302516.5	splicing factor 3b, subunit 3, 130kDa	2541	1	0	0	1	0	mmu-miR-124-5p	-0.1	-0.14	N/A
DNAH10OS	ENST00000514254.2	dynein, axonemal, heavy chain 10 opposite strand	89	1	0	1	0	1	mmu-miR-124-5p	-0.1	-0.1	N/A
IQGAP1	ENST00000268182.5	IQ motif containing GTPase activating protein 1	5523	1	0	1	0	0	mmu-miR-124-5p	-0.1	-0.1	N/A
EPHA7	ENST00000369303.4	EPH receptor A7	213	1	0	0	1	1	mmu-miR-124-5p	-0.1	-0.12	N/A
FPGT	ENST00000370894.5	fucose-1-phosphate guanylyltransferase	108	1	0	0	1	0	mmu-miR-124-5p	-0.1	-0.2	N/A
CSNK1G1	ENST00000303052.7	casein kinase 1, gamma 1	149	2	0	2	0	0	mmu-miR-124-5p	-0.1	-0.11	N/A
RBPJ	ENST00000504907.1	recombination signal binding protein for immunoglobulin kappa J region	70	2	0	2	0	0	mmu-miR-124-5p	-0.1	-0.12	N/A
GABRB2	ENST00000393959.1	gamma-aminobutyric acid (GABA) A receptor, beta 2	5	1	1	0	0	1	mmu-miR-124-5p	-0.1	-0.1	N/A
YAF2	ENST00000327791.4	YY1 associated factor 2	413	1	0	1	0	0	mmu-miR-124-5p	-0.1	-0.21	N/A
EN2	ENST00000297375.4	engrailed homeobox 2	86	1	0	0	1	0	mmu-miR-124-5p	-0.1	-0.16	N/A
MLXIP	ENST00000319080.7	MLX interacting protein	69	1	0	0	1	0	mmu-miR-124-5p	-0.1	-0.11	N/A
DCDC2	ENST00000378450.3	doublecortin domain containing 2	11	1	0	1	0	1	mmu-miR-124-5p	-0.1	-0.22	N/A
PGM2L1	ENST00000298198.4	phosphoglucomutase 2-like 1	183	2	1	0	1	0	mmu-miR-124-5p	-0.1	-0.2	N/A
OLFM3	ENST00000370103.4	olfactomedin 3	8	1	0	1	0	2	mmu-miR-124-5p	-0.1	-0.17	N/A
UBTF	ENST00000343638.5	upstream binding transcription factor, RNA polymerase I	1090	1	0	1	0	0	mmu-miR-124-5p	-0.1	-0.1	N/A
KIF5C	ENST00000435030.1	kinesin family member 5C	19	1	0	1	0	0	mmu-miR-124-5p	-0.1	-0.13	N/A
GRIN2B	ENST00000609686.1	glutamate receptor, ionotropic, N-methyl D-aspartate 2B	5	4	0	3	1	2	mmu-miR-124-5p	-0.1	-0.1	N/A
ANK2	ENST00000357077.4	ankyrin 2, neuronal	133	1	0	0	1	0	mmu-miR-124-5p	-0.1	-0.1	N/A
MCTP2	ENST00000357742.4	multiple C2 domains, transmembrane 2	59	2	1	1	0	0	mmu-miR-124-5p	-0.1	-0.24	N/A
SLC4A5	ENST00000423644.1	solute carrier family 4 (sodium bicarbonate cotransporter), member 5	6	1	0	1	0	0	mmu-miR-124-5p	-0.1	-0.1	N/A
CHODL	ENST00000400128.1	chondrolectin	26	1	0	0	1	0	mmu-miR-124-5p	-0.1	-0.16	N/A
OSGIN2	ENST00000451899.2	oxidative stress induced growth inhibitor family member 2	662	1	0	1	0	0	mmu-miR-124-5p	-0.1	-0.13	N/A
HHIP	ENST00000296575.3	hedgehog interacting protein	65	2	1	0	1	0	mmu-miR-124-5p	-0.1	-0.29	N/A
IKBKB	ENST00000379708.3	inhibitor of kappa light polypeptide gene enhancer in B-cells, kinase beta	806	1	0	1	0	0	mmu-miR-124-5p	-0.1	-0.1	N/A
RAB3GAP1	ENST00000264158.8	RAB3 GTPase activating protein subunit 1 (catalytic)	613	1	1	0	0	0	mmu-miR-124-5p	-0.1	-0.23	N/A
AKR1B1	ENST00000285930.4	aldo-keto reductase family 1, member B1 (aldose reductase)	41	1	0	1	0	0	mmu-miR-124-5p	-0.1	-0.16	N/A
TGOLN2	ENST00000377386.3	trans-golgi network protein 2	1914	1	0	1	0	0	mmu-miR-124-5p	-0.1	-0.1	N/A
WFIKKN2	ENST00000311378.4	WAP, follistatin/kazal, immunoglobulin, kunitz and netrin domain containing 2	10	1	0	1	0	0	mmu-miR-124-5p	-0.1	-0.1	N/A
RBM47	ENST00000319592.4	RNA binding motif protein 47	264	1	0	1	0	1	mmu-miR-124-5p	-0.1	-0.1	N/A
TRIP11	ENST00000267622.4	thyroid hormone receptor interactor 11	13	1	0	1	0	1	mmu-miR-124-5p	-0.1	-0.1	N/A
TP63	ENST00000392460.3	tumor protein p63	0	1	0	0	1	0	mmu-miR-124-5p	-0.1	-0.1	N/A
MAP3K9	ENST00000554752.2	mitogen-activated protein kinase kinase kinase 9	44	1	0	0	1	0	mmu-miR-124-5p	-0.1	-0.12	N/A
CDRT4	ENST00000312177.6	CMT1A duplicated region transcript 4	109	1	0	0	1	0	mmu-miR-124-5p	-0.1	-0.1	N/A
SLC5A3	ENST00000608209.1	sodium/myo-inositol cotransporter	24	2	1	1	0	1	mmu-miR-124-5p	-0.1	-0.15	N/A
GTPBP2	ENST00000307126.5	GTP binding protein 2	388	1	0	0	1	0	mmu-miR-124-5p	-0.1	-0.1	N/A
HS3ST3B1	ENST00000360954.2	heparan sulfate (glucosamine) 3-O-sulfotransferase 3B1	1489	1	0	1	0	0	mmu-miR-124-5p	-0.1	-0.1	N/A
JAKMIP3	ENST00000298622.4	Janus kinase and microtubule interacting protein 3	5	2	0	1	1	0	mmu-miR-124-5p	-0.1	-0.1	N/A
SYNGR4	ENST00000601610.1	synaptogyrin 4	7	1	0	1	0	0	mmu-miR-124-5p	-0.1	-0.1	N/A
PFKFB3	ENST00000536985.1	6-phosphofructo-2-kinase/fructose-2,6-biphosphatase 3	29	1	0	1	0	0	mmu-miR-124-5p	-0.1	-0.1	N/A
ITGA1	ENST00000282588.6	integrin, alpha 1	400	1	0	0	1	0	mmu-miR-124-5p	-0.09	-0.12	N/A
TRIM32	ENST00000373983.2	tripartite motif containing 32	285	2	0	2	0	0	mmu-miR-124-5p	-0.09	-0.21	N/A
ARHGEF37	ENST00000333677.6	Rho guanine nucleotide exchange factor (GEF) 37	5	1	0	0	1	0	mmu-miR-124-5p	-0.09	-0.09	N/A
NRBP2	ENST00000442628.2	nuclear receptor binding protein 2	1011	1	1	0	0	0	mmu-miR-124-5p	-0.09	-0.09	N/A
KLHL23	ENST00000392647.2	kelch-like family member 23	791	1	0	0	1	0	mmu-miR-124-5p	-0.09	-0.09	N/A
ITGA8	ENST00000378076.3	integrin, alpha 8	7	1	0	1	0	0	mmu-miR-124-5p	-0.09	-0.09	N/A
PLAA	ENST00000397292.3	phospholipase A2-activating protein	416	1	0	0	1	0	mmu-miR-124-5p	-0.09	-0.14	N/A
ROCK1	ENST00000399799.2	Rho-associated, coiled-coil containing protein kinase 1	7	1	0	0	1	0	mmu-miR-124-5p	-0.09	-0.09	N/A
KIAA1958	ENST00000337530.6	KIAA1958	117	3	0	1	2	1	mmu-miR-124-5p	-0.09	-0.22	N/A
EGFR	ENST00000275493.2	epidermal growth factor receptor	632	2	1	0	1	0	mmu-miR-124-5p	-0.09	-0.1	N/A
C2orf49	ENST00000258457.2	chromosome 2 open reading frame 49	161	1	0	1	0	0	mmu-miR-124-5p	-0.09	-0.17	N/A
NR3C2	ENST00000344721.4	nuclear receptor subfamily 3, group C, member 2	425	1	1	0	0	1	mmu-miR-124-5p	-0.09	-0.09	N/A
NR5A2	ENST00000367362.3	nuclear receptor subfamily 5, group A, member 2	121	1	0	0	1	0	mmu-miR-124-5p	-0.09	-0.09	N/A
VIPR2	ENST00000262178.2	vasoactive intestinal peptide receptor 2	35	1	1	0	0	1	mmu-miR-124-5p	-0.09	-0.24	N/A
NEURL1B	ENST00000369800.5	neuralized homolog 1B (Drosophila)	5	1	1	0	0	1	mmu-miR-124-5p	-0.09	-0.09	N/A
ABL2	ENST00000502732.1	c-abl oncogene 2, non-receptor tyrosine kinase	892	2	0	1	1	0	mmu-miR-124-5p	-0.09	-0.1	N/A
RACGAP1	ENST00000427314.2	Rac GTPase activating protein 1	19	1	0	0	1	0	mmu-miR-124-5p	-0.09	-0.16	N/A
HS6ST3	ENST00000376705.2	heparan sulfate 6-O-sulfotransferase 3	598	2	0	2	0	0	mmu-miR-124-5p	-0.09	-0.09	N/A
TADA2B	ENST00000310074.7	transcriptional adaptor 2B	38	1	0	1	0	0	mmu-miR-124-5p	-0.09	-0.09	N/A
LRRTM2	ENST00000274711.6	leucine rich repeat transmembrane neuronal 2	5	1	0	1	0	1	mmu-miR-124-5p	-0.09	-0.09	N/A
ROR2	ENST00000375708.3	receptor tyrosine kinase-like orphan receptor 2	43	1	0	1	0	0	mmu-miR-124-5p	-0.09	-0.09	N/A
MLLT10	ENST00000377072.3	myeloid/lymphoid or mixed-lineage leukemia (trithorax homolog, Drosophila); translocated to, 10	495	1	0	0	1	0	mmu-miR-124-5p	-0.09	-0.09	N/A
SALL1	ENST00000566102.1	sal-like 1 (Drosophila)	95	1	0	0	1	0	mmu-miR-124-5p	-0.09	-0.22	N/A
GPLD1	ENST00000230036.1	glycosylphosphatidylinositol specific phospholipase D1	51	1	0	0	1	0	mmu-miR-124-5p	-0.09	-0.15	N/A
COL4A4	ENST00000396625.3	collagen, type IV, alpha 4	133	1	0	0	1	0	mmu-miR-124-5p	-0.09	-0.1	N/A
SORCS1	ENST00000369698.1	sortilin-related VPS10 domain containing receptor 1	88	1	0	0	1	0	mmu-miR-124-5p	-0.09	-0.1	N/A
C1orf170	ENST00000433179.2	chromosome 1 open reading frame 170	7	1	0	0	1	0	mmu-miR-124-5p	-0.09	-0.13	N/A
AQP4	ENST00000383168.4	aquaporin 4	10	1	0	1	0	0	mmu-miR-124-5p	-0.09	-0.12	N/A
PTCD1	ENST00000292478.4	pentatricopeptide repeat domain 1	22	2	0	1	1	0	mmu-miR-124-5p	-0.09	-0.29	N/A
ARID4A	ENST00000431317.2	AT rich interactive domain 4A (RBP1-like)	33	1	0	1	0	0	mmu-miR-124-5p	-0.09	-0.09	N/A
MLXIPL	ENST00000434326.1	MLX interacting protein-like	58	1	0	1	0	0	mmu-miR-124-5p	-0.09	-0.09	N/A
PRDM6	ENST00000407847.4	PR domain containing 6	69	1	1	0	0	0	mmu-miR-124-5p	-0.09	-0.11	N/A
C15orf52	ENST00000397536.2	chromosome 15 open reading frame 52	14	1	0	0	1	1	mmu-miR-124-5p	-0.09	-0.09	N/A
DCUN1D3	ENST00000324344.4	DCN1, defective in cullin neddylation 1, domain containing 3	53	1	0	0	1	0	mmu-miR-124-5p	-0.09	-0.15	N/A
PODXL	ENST00000541194.1	podocalyxin-like	2928	1	0	0	1	0	mmu-miR-124-5p	-0.09	-0.09	N/A
RP11-766F14.2	ENST00000511828.1	Protein LOC285556	5	1	0	1	0	0	mmu-miR-124-5p	-0.09	-0.09	N/A
CHD9	ENST00000566029.1	chromodomain helicase DNA binding protein 9	447	2	2	0	0	1	mmu-miR-124-5p	-0.09	-0.09	N/A
MAPKAPK3	ENST00000446044.1	mitogen-activated protein kinase-activated protein kinase 3	155	1	1	0	0	0	mmu-miR-124-5p	-0.09	-0.23	N/A
CALML4	ENST00000395465.3	calmodulin-like 4	307	4	1	0	3	1	mmu-miR-124-5p	-0.09	-0.82	N/A
GK	ENST00000378946.3	glycerol kinase	38	1	0	1	0	1	mmu-miR-124-5p	-0.09	-0.12	N/A
THNSL1	ENST00000524413.1	threonine synthase-like 1 (S. cerevisiae)	140	1	0	1	0	0	mmu-miR-124-5p	-0.09	-0.12	N/A
DDB2	ENST00000378601.3	damage-specific DNA binding protein 2, 48kDa	198	1	0	0	1	0	mmu-miR-124-5p	-0.09	-0.13	N/A
ETF1	ENST00000499810.2	eukaryotic translation termination factor 1	31	1	0	0	1	1	mmu-miR-124-5p	-0.09	-0.1	N/A
TMEM132B	ENST00000299308.3	transmembrane protein 132B	5	1	1	0	0	0	mmu-miR-124-5p	-0.09	-0.09	N/A
POFUT1	ENST00000375749.3	protein O-fucosyltransferase 1	647	1	1	0	0	0	mmu-miR-124-5p	-0.09	-0.33	N/A
XKR4	ENST00000327381.6	XK, Kell blood group complex subunit-related family, member 4	5	4	2	1	1	1	mmu-miR-124-5p	-0.09	-0.09	N/A
SLC44A1	ENST00000374720.3	solute carrier family 44 (choline transporter), member 1	407	2	1	0	1	0	mmu-miR-124-5p	-0.09	-0.29	N/A
ABHD2	ENST00000352732.5	abhydrolase domain containing 2	210	2	0	1	1	0	mmu-miR-124-5p	-0.09	-0.1	N/A
SH3D21	ENST00000453908.2	SH3 domain containing 21	11	1	0	1	0	0	mmu-miR-124-5p	-0.09	-0.21	N/A
CEP104	ENST00000378230.3	centrosomal protein 104kDa	73	1	0	1	0	1	mmu-miR-124-5p	-0.09	-0.12	N/A
LGI2	ENST00000382114.4	leucine-rich repeat LGI family, member 2	32	1	0	0	1	2	mmu-miR-124-5p	-0.09	-0.09	N/A
LIPG	ENST00000261292.4	lipase, endothelial	40	2	0	0	2	1	mmu-miR-124-5p	-0.09	-0.26	N/A
PCGF5	ENST00000336126.5	polycomb group ring finger 5	176	1	1	0	0	0	mmu-miR-124-5p	-0.09	-0.13	N/A
AGPAT4	ENST00000366911.5	1-acylglycerol-3-phosphate O-acyltransferase 4	142	1	0	0	1	0	mmu-miR-124-5p	-0.09	-0.17	N/A
AFF1	ENST00000395146.4	AF4/FMR2 family, member 1	28	3	0	0	3	1	mmu-miR-124-5p	-0.09	-0.24	N/A
KLRC4	ENST00000309384.1	killer cell lectin-like receptor subfamily C, member 4	9	1	0	0	1	1	mmu-miR-124-5p	-0.09	-0.22	N/A
MINA	ENST00000333396.7	MYC induced nuclear antigen	209	2	1	0	1	1	mmu-miR-124-5p	-0.09	-0.2	N/A
MPLKIP	ENST00000306984.6	M-phase specific PLK1 interacting protein	32	1	0	0	1	0	mmu-miR-124-5p	-0.09	-0.19	N/A
ATP2B3	ENST00000370186.1	ATPase, Ca++ transporting, plasma membrane 3	5	1	0	1	0	0	mmu-miR-124-5p	-0.09	-0.09	N/A
FAM174B	ENST00000327355.5	family with sequence similarity 174, member B	16	1	0	1	0	0	mmu-miR-124-5p	-0.09	-0.16	N/A
GABRB3	ENST00000311550.5	gamma-aminobutyric acid (GABA) A receptor, beta 3	267	1	0	0	1	1	mmu-miR-124-5p	-0.09	-0.09	N/A
SLC35B4	ENST00000378509.4	solute carrier family 35 (UDP-xylose/UDP-N-acetylglucosamine transporter), member B4	899	1	0	0	1	0	mmu-miR-124-5p	-0.09	-0.09	N/A
CAMK2N1	ENST00000375078.3	calcium/calmodulin-dependent protein kinase II inhibitor 1	6631	1	0	1	0	1	mmu-miR-124-5p	-0.09	-0.11	N/A
GTF2A1	ENST00000553612.1	general transcription factor IIA, 1, 19/37kDa	88	1	0	0	1	0	mmu-miR-124-5p	-0.09	-0.09	N/A
NFASC	ENST00000401399.1	neurofascin	10	1	1	0	0	2	mmu-miR-124-5p	-0.09	-0.09	N/A
FERMT1	ENST00000217289.4	fermitin family member 1	245	1	1	0	0	0	mmu-miR-124-5p	-0.09	-0.09	N/A
CGNL1	ENST00000281282.5	cingulin-like 1	25	1	0	0	1	0	mmu-miR-124-5p	-0.09	-0.09	N/A
ALCAM	ENST00000306107.5	activated leukocyte cell adhesion molecule	371	1	0	1	0	0	mmu-miR-124-5p	-0.09	-0.1	N/A
PPP3CA	ENST00000512215.1	protein phosphatase 3, catalytic subunit, alpha isozyme	259	1	0	1	0	0	mmu-miR-124-5p	-0.09	-0.09	N/A
ZBTB33	ENST00000326624.2	zinc finger and BTB domain containing 33	65	1	0	1	0	0	mmu-miR-124-5p	-0.09	-0.09	N/A
TC2N	ENST00000435962.2	tandem C2 domains, nuclear	604	1	1	0	0	0	mmu-miR-124-5p	-0.09	-0.27	N/A
PTPLB	ENST00000383657.5	protein tyrosine phosphatase-like (proline instead of catalytic arginine), member b	1275	1	0	0	1	0	mmu-miR-124-5p	-0.09	-0.09	N/A
ADAM23	ENST00000264377.3	ADAM metallopeptidase domain 23	113	2	0	1	1	0	mmu-miR-124-5p	-0.09	-0.19	N/A
C18orf63	ENST00000579455.1	chromosome 18 open reading frame 63	5	1	0	1	0	1	mmu-miR-124-5p	-0.09	-0.09	N/A
TNR	ENST00000367674.2	tenascin R	5	1	0	1	0	2	mmu-miR-124-5p	-0.09	-0.09	N/A
E2F7	ENST00000416496.2	E2F transcription factor 7	308	1	0	0	1	0	mmu-miR-124-5p	-0.09	-0.09	N/A
SCN8A	ENST00000354534.6	sodium channel, voltage gated, type VIII, alpha subunit	44	1	0	1	0	2	mmu-miR-124-5p	-0.09	-0.09	N/A
CANX	ENST00000247461.4	calnexin	17053	1	0	1	0	0	mmu-miR-124-5p	-0.09	-0.1	N/A
SIM1	ENST00000369208.3	single-minded homolog 1 (Drosophila)	104	1	0	0	1	0	mmu-miR-124-5p	-0.09	-0.09	N/A
NKPD1	ENST00000317951.4	NTPase, KAP family P-loop domain containing 1	10	1	0	0	1	0	mmu-miR-124-5p	-0.09	-0.13	N/A
SPRY4	ENST00000344120.4	sprouty homolog 4 (Drosophila)	110	1	0	0	1	1	mmu-miR-124-5p	-0.09	-0.09	N/A
ADAMTS17	ENST00000268070.4	ADAM metallopeptidase with thrombospondin type 1 motif, 17	19	1	0	0	1	1	mmu-miR-124-5p	-0.09	-0.09	N/A
HDAC4	ENST00000345617.3	histone deacetylase 4	48	1	0	0	1	1	mmu-miR-124-5p	-0.09	-0.09	N/A
AHR	ENST00000242057.4	aryl hydrocarbon receptor	25	1	0	1	0	0	mmu-miR-124-5p	-0.09	-0.09	N/A
OLIG2	ENST00000382357.3	oligodendrocyte lineage transcription factor 2	15	1	0	1	0	0	mmu-miR-124-5p	-0.09	-0.09	N/A
FAM13A	ENST00000395002.2	family with sequence similarity 13, member A	441	1	0	0	1	0	mmu-miR-124-5p	-0.09	-0.09	N/A
ICA1L	ENST00000392237.2	islet cell autoantigen 1,69kDa-like	82	1	0	1	0	0	mmu-miR-124-5p	-0.08	-0.09	N/A
FAM109A	ENST00000361483.3	family with sequence similarity 109, member A	780	1	0	1	0	0	mmu-miR-124-5p	-0.08	-0.1	N/A
KIAA0232	ENST00000425103.1	KIAA0232	119	2	0	0	2	0	mmu-miR-124-5p	-0.08	-0.1	N/A
LDLRAD3	ENST00000315571.5	low density lipoprotein receptor class A domain containing 3	90	1	0	1	0	0	mmu-miR-124-5p	-0.08	-0.08	N/A
RICTOR	ENST00000357387.3	RPTOR independent companion of MTOR, complex 2	441	1	0	0	1	1	mmu-miR-124-5p	-0.08	-0.08	N/A
FXR2	ENST00000250113.7	fragile X mental retardation, autosomal homolog 2	5	1	0	1	0	0	mmu-miR-124-5p	-0.08	-0.08	N/A
IPCEF1	ENST00000265198.4	interaction protein for cytohesin exchange factors 1	16	1	0	0	1	0	mmu-miR-124-5p	-0.08	-0.08	N/A
CAPN15	ENST00000219611.2	calpain 15	5	1	0	0	1	0	mmu-miR-124-5p	-0.08	-0.08	N/A
CNDP1	ENST00000582365.1	carnosine dipeptidase 1 (metallopeptidase M20 family)	5	1	0	1	0	0	mmu-miR-124-5p	-0.08	-0.08	N/A
MRO	ENST00000428869.2	maestro	11	1	0	0	1	1	mmu-miR-124-5p	-0.08	-0.16	N/A
GPR20	ENST00000377741.3	G protein-coupled receptor 20	34	1	0	1	0	0	mmu-miR-124-5p	-0.08	-0.1	N/A
SPTBN5	ENST00000320955.6	spectrin, beta, non-erythrocytic 5	7	1	0	0	1	0	mmu-miR-124-5p	-0.08	-0.11	N/A
KRAS	ENST00000256078.4	Kirsten rat sarcoma viral oncogene homolog	40	1	0	1	0	0	mmu-miR-124-5p	-0.08	-0.12	N/A
VPS39	ENST00000318006.5	vacuolar protein sorting 39 homolog (S. cerevisiae)	165	1	0	0	1	0	mmu-miR-124-5p	-0.08	-0.09	N/A
FAM98B	ENST00000397609.2	family with sequence similarity 98, member B	850	1	0	1	0	0	mmu-miR-124-5p	-0.08	-0.11	N/A
MAPT	ENST00000344290.5	microtubule-associated protein tau	11	1	0	0	1	0	mmu-miR-124-5p	-0.08	-0.08	N/A
CPEB3	ENST00000412050.4	cytoplasmic polyadenylation element binding protein 3	48	1	0	0	1	0	mmu-miR-124-5p	-0.08	-0.08	N/A
LRRTM4	ENST00000409911.1	leucine rich repeat transmembrane neuronal 4	5	1	0	1	0	0	mmu-miR-124-5p	-0.08	-0.08	N/A
DDHD2	ENST00000397166.2	DDHD domain containing 2	961	1	0	1	0	0	mmu-miR-124-5p	-0.08	-0.09	N/A
LPCAT2	ENST00000262134.5	lysophosphatidylcholine acyltransferase 2	360	1	1	0	0	0	mmu-miR-124-5p	-0.08	-0.14	N/A
MAP3K12	ENST00000267079.2	mitogen-activated protein kinase kinase kinase 12	61	1	0	1	0	0	mmu-miR-124-5p	-0.08	-0.1	N/A
GALNT13	ENST00000409237.1	UDP-N-acetyl-alpha-D-galactosamine:polypeptide N-acetylgalactosaminyltransferase 13 (GalNAc-T13)	49	1	1	0	0	0	mmu-miR-124-5p	-0.08	-0.12	N/A
KCNN2	ENST00000512097.3	potassium intermediate/small conductance calcium-activated channel, subfamily N, member 2	5	1	0	1	0	0	mmu-miR-124-5p	-0.08	-0.08	N/A
MARCH4	ENST00000273067.4	membrane-associated ring finger (C3HC4) 4, E3 ubiquitin protein ligase	68	1	0	1	0	0	mmu-miR-124-5p	-0.08	-0.08	N/A
PDK3	ENST00000441463.2	pyruvate dehydrogenase kinase, isozyme 3	659	1	1	0	0	0	mmu-miR-124-5p	-0.08	-0.14	N/A
FAM102A	ENST00000373095.1	family with sequence similarity 102, member A	85	1	0	1	0	0	mmu-miR-124-5p	-0.08	-0.14	N/A
BNIP2	ENST00000267859.3	BCL2/adenovirus E1B 19kDa interacting protein 2	1255	1	0	0	1	0	mmu-miR-124-5p	-0.08	-0.17	N/A
SLCO5A1	ENST00000260126.4	solute carrier organic anion transporter family, member 5A1	9	1	1	0	0	1	mmu-miR-124-5p	-0.08	-0.08	N/A
HAPLN1	ENST00000274341.4	hyaluronan and proteoglycan link protein 1	5	1	0	1	0	0	mmu-miR-124-5p	-0.08	-0.08	N/A
BSPRY	ENST00000374183.4	B-box and SPRY domain containing	14	1	0	1	0	0	mmu-miR-124-5p	-0.08	-0.08	N/A
TBL1X	ENST00000407597.2	transducin (beta)-like 1X-linked	125	1	0	0	1	0	mmu-miR-124-5p	-0.08	-0.09	N/A
NMUR1	ENST00000305141.4	neuromedin U receptor 1	5	1	0	0	1	0	mmu-miR-124-5p	-0.08	-0.08	N/A
FMO2	ENST00000441535.1	flavin containing monooxygenase 2 (non-functional)	5	1	0	1	0	1	mmu-miR-124-5p	-0.08	-0.08	N/A
CNTROB	ENST00000380255.3	centrobin, centrosomal BRCA2 interacting protein	338	1	0	0	1	0	mmu-miR-124-5p	-0.08	-0.08	N/A
FER	ENST00000281092.4	fer (fps/fes related) tyrosine kinase	665	3	1	1	1	1	mmu-miR-124-5p	-0.08	-0.08	N/A
CEBPG	ENST00000284000.4	CCAAT/enhancer binding protein (C/EBP), gamma	360	1	1	0	0	0	mmu-miR-124-5p	-0.08	-0.35	N/A
ARHGEF26	ENST00000356448.4	Rho guanine nucleotide exchange factor (GEF) 26	164	1	0	1	0	0	mmu-miR-124-5p	-0.08	-0.08	N/A
SNAP29	ENST00000215730.7	synaptosomal-associated protein, 29kDa	766	1	0	1	0	1	mmu-miR-124-5p	-0.08	-0.19	N/A
SH3RF3	ENST00000309415.6	SH3 domain containing ring finger 3	15	1	0	1	0	1	mmu-miR-124-5p	-0.08	-0.08	N/A
GLIS3	ENST00000324333.10	GLIS family zinc finger 3	47	1	0	0	1	0	mmu-miR-124-5p	-0.08	-0.08	N/A
ZNF569	ENST00000392149.2	zinc finger protein 569	34	1	0	1	0	0	mmu-miR-124-5p	-0.08	-0.08	N/A
SLC26A2	ENST00000286298.4	solute carrier family 26 (anion exchanger), member 2	748	2	0	1	1	0	mmu-miR-124-5p	-0.08	-0.08	N/A
RBBP4	ENST00000373493.5	retinoblastoma binding protein 4	486	1	0	0	1	1	mmu-miR-124-5p	-0.08	-0.09	N/A
STX17	ENST00000259400.6	syntaxin 17	510	2	0	1	1	0	mmu-miR-124-5p	-0.08	-0.32	N/A
KAZN	ENST00000422387.2	kazrin, periplakin interacting protein	34	1	0	1	0	0	mmu-miR-124-5p	-0.08	-0.23	N/A
ADARB2	ENST00000381312.1	adenosine deaminase, RNA-specific, B2 (non-functional)	9	3	0	3	0	1	mmu-miR-124-5p	-0.08	-0.17	N/A
KDELR2	ENST00000258739.4	KDEL (Lys-Asp-Glu-Leu) endoplasmic reticulum protein retention receptor 2	5077	1	0	0	1	1	mmu-miR-124-5p	-0.08	-0.21	N/A
TNPO1	ENST00000337273.5	transportin 1	2041	1	0	0	1	0	mmu-miR-124-5p	-0.08	-0.13	N/A
CCDC160	ENST00000517294.1	coiled-coil domain containing 160	12	2	0	0	2	0	mmu-miR-124-5p	-0.08	-0.34	N/A
SLITRK4	ENST00000381779.4	SLIT and NTRK-like family, member 4	86	1	0	1	0	0	mmu-miR-124-5p	-0.08	-0.19	N/A
ZNF135	ENST00000401053.4	zinc finger protein 135	12	1	0	0	1	0	mmu-miR-124-5p	-0.08	-0.19	N/A
PIK3R5	ENST00000447110.1	phosphoinositide-3-kinase, regulatory subunit 5	5	1	0	1	0	0	mmu-miR-124-5p	-0.08	-0.08	N/A
UQCC1	ENST00000349714.5	ubiquinol-cytochrome c reductase complex assembly factor 1	500	1	0	0	1	0	mmu-miR-124-5p	-0.08	-0.09	N/A
CTNND1	ENST00000524630.1	catenin (cadherin-associated protein), delta 1	743	1	1	0	0	0	mmu-miR-124-5p	-0.08	-0.2	N/A
CD47	ENST00000361309.5	CD47 molecule	520	2	0	2	0	0	mmu-miR-124-5p	-0.08	-0.18	N/A
WIPF3	ENST00000409290.1	WAS/WASL interacting protein family, member 3	168	1	0	0	1	0	mmu-miR-124-5p	-0.08	-0.1	N/A
PTCH1	ENST00000430669.2	patched 1	123	1	0	1	0	0	mmu-miR-124-5p	-0.08	-0.08	N/A
OGFRL1	ENST00000370435.4	opioid growth factor receptor-like 1	607	1	1	0	0	0	mmu-miR-124-5p	-0.08	-0.27	N/A
EDEM3	ENST00000318130.8	ER degradation enhancer, mannosidase alpha-like 3	535	1	0	0	1	0	mmu-miR-124-5p	-0.08	-0.08	N/A
SYNRG	ENST00000339208.6	synergin, gamma	106	1	0	0	1	1	mmu-miR-124-5p	-0.08	-0.1	N/A
NUAK1	ENST00000261402.2	NUAK family, SNF1-like kinase, 1	489	1	0	1	0	0	mmu-miR-124-5p	-0.08	-0.08	N/A
EXOC5	ENST00000413566.2	exocyst complex component 5	242	2	0	2	0	0	mmu-miR-124-5p	-0.08	-0.11	N/A
MAN1A2	ENST00000356554.3	mannosidase, alpha, class 1A, member 2	603	1	0	1	0	0	mmu-miR-124-5p	-0.08	-0.08	N/A
ANKRD45	ENST00000333279.2	ankyrin repeat domain 45	10	1	1	0	0	1	mmu-miR-124-5p	-0.08	-0.15	N/A
PDE3A	ENST00000359062.3	phosphodiesterase 3A, cGMP-inhibited	1182	2	1	0	1	0	mmu-miR-124-5p	-0.08	-0.13	N/A
SULF1	ENST00000458141.2	sulfatase 1	11	1	0	1	0	0	mmu-miR-124-5p	-0.08	-0.08	N/A
PCDH20	ENST00000409204.4	protocadherin 20	50	1	0	1	0	0	mmu-miR-124-5p	-0.08	-0.14	N/A
SETBP1	ENST00000282030.5	SET binding protein 1	77	2	0	1	1	0	mmu-miR-124-5p	-0.08	-0.09	N/A
MGAT4A	ENST00000264968.3	mannosyl (alpha-1,3-)-glycoprotein beta-1,4-N-acetylglucosaminyltransferase, isozyme A	223	2	1	1	0	1	mmu-miR-124-5p	-0.08	-0.17	N/A
DSC2	ENST00000251081.6	desmocollin 2	145	1	0	1	0	0	mmu-miR-124-5p	-0.08	-0.09	N/A
ITPR1	ENST00000302640.8	inositol 1,4,5-trisphosphate receptor, type 1	1022	1	0	1	0	0	mmu-miR-124-5p	-0.08	-0.08	N/A
UHRF1BP1	ENST00000192788.5	UHRF1 binding protein 1	360	2	1	1	0	0	mmu-miR-124-5p	-0.08	-0.1	N/A
FBXL7	ENST00000504595.1	F-box and leucine-rich repeat protein 7	16	1	0	0	1	0	mmu-miR-124-5p	-0.08	-0.08	N/A
ZNF207	ENST00000394670.4	zinc finger protein 207	839	1	1	0	0	2	mmu-miR-124-5p	-0.08	-0.26	N/A
UBN2	ENST00000473989.3	ubinuclein 2	238	3	1	2	0	0	mmu-miR-124-5p	-0.08	-0.09	N/A
STX2	ENST00000392373.2	syntaxin 2	216	1	0	1	0	0	mmu-miR-124-5p	-0.08	-0.09	N/A
TBC1D30	ENST00000542120.1	TBC1 domain family, member 30	153	1	0	1	0	2	mmu-miR-124-5p	-0.08	-0.19	N/A
VAPB	ENST00000395802.3	VAMP (vesicle-associated membrane protein)-associated protein B and C	391	1	1	0	0	0	mmu-miR-124-5p	-0.08	-0.09	N/A
CD274	ENST00000381573.4	CD274 molecule	351	1	0	0	1	0	mmu-miR-124-5p	-0.07	-0.07	N/A
SERTAD4	ENST00000367012.3	SERTA domain containing 4	296	1	0	1	0	0	mmu-miR-124-5p	-0.07	-0.07	N/A
SRRM3	ENST00000326382.8	serine/arginine repetitive matrix 3	16	1	0	0	1	1	mmu-miR-124-5p	-0.07	-0.07	N/A
AUTS2	ENST00000342771.4	autism susceptibility candidate 2	198	1	0	1	0	0	mmu-miR-124-5p	-0.07	-0.11	N/A
MMP16	ENST00000286614.6	matrix metallopeptidase 16 (membrane-inserted)	12	1	0	0	1	0	mmu-miR-124-5p	-0.07	-0.07	N/A
TVP23C-CDRT4	ENST00000522212.2	TVP23C-CDRT4 readthrough	109	1	0	0	1	0	mmu-miR-124-5p	-0.07	-0.07	N/A
CAAP1	ENST00000520187.1	caspase activity and apoptosis inhibitor 1	1527	1	0	1	0	0	mmu-miR-124-5p	-0.07	-0.2	N/A
APPL1	ENST00000288266.3	adaptor protein, phosphotyrosine interaction, PH domain and leucine zipper containing 1	908	2	1	1	0	0	mmu-miR-124-5p	-0.07	-0.08	N/A
GXYLT2	ENST00000389617.4	glucoside xylosyltransferase 2	207	2	0	0	2	0	mmu-miR-124-5p	-0.07	-0.25	N/A
LANCL1	ENST00000443314.1	LanC lantibiotic synthetase component C-like 1 (bacterial)	3395	1	0	1	0	0	mmu-miR-124-5p	-0.07	-0.07	N/A
TNRC6C	ENST00000335749.4	trinucleotide repeat containing 6C	248	1	0	1	0	0	mmu-miR-124-5p	-0.07	-0.08	N/A
DLAT	ENST00000280346.6	dihydrolipoamide S-acetyltransferase	1073	1	0	1	0	0	mmu-miR-124-5p	-0.07	-0.1	N/A
CALR	ENST00000316448.5	calreticulin	17017	1	0	1	0	0	mmu-miR-124-5p	-0.07	-0.07	N/A
NUDT16	ENST00000359850.3	nudix (nucleoside diphosphate linked moiety X)-type motif 16	622	1	0	0	1	1	mmu-miR-124-5p	-0.07	-0.17	N/A
PGR	ENST00000325455.5	progesterone receptor	8	2	1	0	1	0	mmu-miR-124-5p	-0.07	-0.12	N/A
CAMSAP2	ENST00000358823.2	calmodulin regulated spectrin-associated protein family, member 2	235	1	0	1	0	0	mmu-miR-124-5p	-0.07	-0.11	N/A
INSIG1	ENST00000342407.5	insulin induced gene 1	1776	2	0	1	1	0	mmu-miR-124-5p	-0.07	-0.32	N/A
ZNF629	ENST00000262525.4	zinc finger protein 629	44	1	0	0	1	0	mmu-miR-124-5p	-0.07	-0.07	N/A
TRPM3	ENST00000377110.3	transient receptor potential cation channel, subfamily M, member 3	11	2	2	0	0	0	mmu-miR-124-5p	-0.07	-0.07	N/A
NKX2-5	ENST00000424406.2	NK2 homeobox 5	47	1	0	1	0	0	mmu-miR-124-5p	-0.07	-0.08	N/A
STAG2	ENST00000371160.1	stromal antigen 2	216	1	0	0	1	0	mmu-miR-124-5p	-0.07	-0.25	N/A
RFX3	ENST00000382004.3	regulatory factor X, 3 (influences HLA class II expression)	37	1	0	0	1	2	mmu-miR-124-5p	-0.07	-0.12	N/A
RUNX1	ENST00000344691.4	runt-related transcription factor 1	182	1	0	0	1	2	mmu-miR-124-5p	-0.07	-0.23	N/A
HIST3H2BB	ENST00000369160.2	histone cluster 3, H2bb	14	1	1	0	0	0	mmu-miR-124-5p	-0.07	-0.38	N/A
RBM3	ENST00000354480.2	RNA binding motif (RNP1, RRM) protein 3	1325	1	1	0	0	0	mmu-miR-124-5p	-0.07	-0.41	N/A
CRYZ	ENST00000370872.3	crystallin, zeta (quinone reductase)	317	1	0	0	1	1	mmu-miR-124-5p	-0.07	-0.2	N/A
INO80D	ENST00000403263.1	INO80 complex subunit D	5	3	0	0	3	1	mmu-miR-124-5p	-0.07	-0.07	N/A
RUNX2	ENST00000371432.3	runt-related transcription factor 2	105	1	0	0	1	0	mmu-miR-124-5p	-0.07	-0.07	N/A
OSBPL11	ENST00000296220.5	oxysterol binding protein-like 11	101	1	0	1	0	0	mmu-miR-124-5p	-0.07	-0.07	N/A
WNT3A	ENST00000284523.1	wingless-type MMTV integration site family, member 3A	7	1	0	1	0	0	mmu-miR-124-5p	-0.07	-0.07	N/A
SAP30L	ENST00000297109.6	SAP30-like	335	1	1	0	0	1	mmu-miR-124-5p	-0.07	-0.19	N/A
EPT1	ENST00000260585.7	ethanolaminephosphotransferase 1 (CDP-ethanolamine-specific)	449	1	0	1	0	1	mmu-miR-124-5p	-0.07	-0.08	N/A
NCOA3	ENST00000341724.6	nuclear receptor coactivator 3	282	1	0	0	1	1	mmu-miR-124-5p	-0.07	-0.1	N/A
FIBIN	ENST00000318627.2	fin bud initiation factor homolog (zebrafish)	135	1	0	1	0	1	mmu-miR-124-5p	-0.07	-0.19	N/A
JPH2	ENST00000372980.3	junctophilin 2	76	1	0	0	1	0	mmu-miR-124-5p	-0.07	-0.09	N/A
PTPRG	ENST00000474889.1	protein tyrosine phosphatase, receptor type, G	696	1	0	0	1	0	mmu-miR-124-5p	-0.07	-0.09	N/A
GDF11	ENST00000257868.5	growth differentiation factor 11	847	1	0	0	1	1	mmu-miR-124-5p	-0.07	-0.22	N/A
NKD1	ENST00000268459.3	naked cuticle homolog 1 (Drosophila)	26	1	0	0	1	0	mmu-miR-124-5p	-0.07	-0.15	N/A
IFNE	ENST00000448696.3	interferon, epsilon	65	1	0	0	1	0	mmu-miR-124-5p	-0.07	-0.26	N/A
FAM78A	ENST00000372269.3	family with sequence similarity 78, member A	7	1	0	1	0	1	mmu-miR-124-5p	-0.07	-0.1	N/A
CXXC4	ENST00000394767.2	CXXC finger protein 4	121	1	0	0	1	1	mmu-miR-124-5p	-0.07	-0.1	N/A
RP11-315D16.2	ENST00000562767.1	Uncharacterized protein	304	3	1	0	2	0	mmu-miR-124-5p	-0.07	-0.66	N/A
ROCK2	ENST00000315872.6	Rho-associated, coiled-coil containing protein kinase 2	142	1	0	0	1	0	mmu-miR-124-5p	-0.07	-0.09	N/A
MKX	ENST00000375790.5	mohawk homeobox	165	1	1	0	0	0	mmu-miR-124-5p	-0.07	-0.29	N/A
MYADML2	ENST00000409745.2	myeloid-associated differentiation marker-like 2	5	1	0	1	0	1	mmu-miR-124-5p	-0.07	-0.07	N/A
FBXO10	ENST00000432825.2	F-box protein 10	14	1	1	0	0	1	mmu-miR-124-5p	-0.07	-0.07	N/A
FMN2	ENST00000319653.9	formin 2	22	1	0	1	0	0	mmu-miR-124-5p	-0.07	-0.11	N/A
STX4	ENST00000313843.3	syntaxin 4	53	1	0	1	0	0	mmu-miR-124-5p	-0.07	-0.08	N/A
PAIP2B	ENST00000244221.8	poly(A) binding protein interacting protein 2B	42	2	1	0	1	0	mmu-miR-124-5p	-0.07	-0.37	N/A
VPS37A	ENST00000324849.4	vacuolar protein sorting 37 homolog A (S. cerevisiae)	339	1	0	1	0	0	mmu-miR-124-5p	-0.07	-0.14	N/A
NEBL	ENST00000377122.4	nebulette	181	2	1	1	0	0	mmu-miR-124-5p	-0.07	-0.07	N/A
ABCA9	ENST00000370732.2	ATP-binding cassette, sub-family A (ABC1), member 9	5	1	0	1	0	1	mmu-miR-124-5p	-0.07	-0.07	N/A
LPAR5	ENST00000329858.4	lysophosphatidic acid receptor 5	5	1	0	1	0	0	mmu-miR-124-5p	-0.07	-0.07	N/A
DHX38	ENST00000268482.3	DEAH (Asp-Glu-Ala-His) box polypeptide 38	667	1	0	1	0	0	mmu-miR-124-5p	-0.07	-0.07	N/A
PAPLN	ENST00000381166.3	papilin, proteoglycan-like sulfated glycoprotein	78	1	0	0	1	0	mmu-miR-124-5p	-0.07	-0.07	N/A
GMEB1	ENST00000373816.1	glucocorticoid modulatory element binding protein 1	154	1	0	0	1	0	mmu-miR-124-5p	-0.07	-0.08	N/A
FHL1	ENST00000394155.2	four and a half LIM domains 1	239	1	0	0	1	0	mmu-miR-124-5p	-0.07	-0.09	N/A
TRDMT1	ENST00000377799.3	tRNA aspartic acid methyltransferase 1	248	1	1	0	0	0	mmu-miR-124-5p	-0.07	-0.34	N/A
EML5	ENST00000554922.1	echinoderm microtubule associated protein like 5	60	1	1	0	0	0	mmu-miR-124-5p	-0.07	-0.1	N/A
SHISA7	ENST00000376325.4	shisa family member 7	5	1	0	0	1	0	mmu-miR-124-5p	-0.07	-0.07	N/A
IL2RA	ENST00000379959.3	interleukin 2 receptor, alpha	5	1	0	1	0	0	mmu-miR-124-5p	-0.07	-0.07	N/A
DGKB	ENST00000403951.2	diacylglycerol kinase, beta 90kDa	5	1	1	0	0	1	mmu-miR-124-5p	-0.07	-0.07	N/A
WSCD2	ENST00000332082.4	WSC domain containing 2	5	1	0	1	0	0	mmu-miR-124-5p	-0.07	-0.07	N/A
KCNS2	ENST00000287042.4	potassium voltage-gated channel, delayed-rectifier, subfamily S, member 2	5	1	0	0	1	0	mmu-miR-124-5p	-0.07	-0.07	N/A
LATS2	ENST00000382592.4	large tumor suppressor kinase 2	464	1	0	0	1	0	mmu-miR-124-5p	-0.07	-0.07	N/A
DCHS2	ENST00000357232.4	dachsous cadherin-related 2	5	1	1	0	0	0	mmu-miR-124-5p	-0.07	-0.07	N/A
H3F3B	ENST00000591890.1	H3 histone, family 3B (H3.3B)	336	1	0	0	1	0	mmu-miR-124-5p	-0.07	-0.21	N/A
FBXO28	ENST00000424254.2	F-box protein 28	461	1	0	0	1	0	mmu-miR-124-5p	-0.07	-0.14	N/A
OSBPL8	ENST00000393249.2	oxysterol binding protein-like 8	141	1	1	0	0	1	mmu-miR-124-5p	-0.07	-0.2	N/A
ACVR2B	ENST00000352511.4	activin A receptor, type IIB	21	2	0	1	1	4	mmu-miR-124-5p	-0.07	-0.16	N/A
CALCOCO1	ENST00000548263.1	calcium binding and coiled-coil domain 1	68	1	0	0	1	0	mmu-miR-124-5p	-0.07	-0.19	N/A
NEMF	ENST00000298310.5	nuclear export mediator factor	18	1	0	1	0	0	mmu-miR-124-5p	-0.07	-0.19	N/A
GPAM	ENST00000348367.4	glycerol-3-phosphate acyltransferase, mitochondrial	153	1	0	0	1	0	mmu-miR-124-5p	-0.07	-0.07	N/A
ARNT	ENST00000358595.5	aryl hydrocarbon receptor nuclear translocator	574	2	0	2	0	0	mmu-miR-124-5p	-0.07	-0.19	N/A
PHF2	ENST00000375376.4	PHD finger protein 2	151	1	0	1	0	0	mmu-miR-124-5p	-0.07	-0.07	N/A
SLC24A1	ENST00000261892.6	solute carrier family 24 (sodium/potassium/calcium exchanger), member 1	92	1	0	1	0	0	mmu-miR-124-5p	-0.07	-0.07	N/A
TENM1	ENST00000371130.3	teneurin transmembrane protein 1	5	1	0	0	1	0	mmu-miR-124-5p	-0.07	-0.07	N/A
RAB36	ENST00000263116.2	RAB36, member RAS oncogene family	7	1	0	0	1	0	mmu-miR-124-5p	-0.07	-0.07	N/A
CTDSP2	ENST00000398073.2	CTD (carboxy-terminal domain, RNA polymerase II, polypeptide A) small phosphatase 2	991	1	0	0	1	0	mmu-miR-124-5p	-0.07	-0.07	N/A
KCTD15	ENST00000284006.6	potassium channel tetramerization domain containing 15	2483	1	1	0	0	0	mmu-miR-124-5p	-0.07	-0.07	N/A
KAT6B	ENST00000287239.4	K(lysine) acetyltransferase 6B	266	1	0	0	1	0	mmu-miR-124-5p	-0.07	-0.22	N/A
YIPF4	ENST00000238831.4	Yip1 domain family, member 4	3482	1	0	1	0	0	mmu-miR-124-5p	-0.07	-0.15	N/A
AGL	ENST00000370161.2	amylo-alpha-1, 6-glucosidase, 4-alpha-glucanotransferase	48	1	0	1	0	0	mmu-miR-124-5p	-0.07	-0.07	N/A
DGKG	ENST00000265022.3	diacylglycerol kinase, gamma 90kDa	5	2	0	2	0	0	mmu-miR-124-5p	-0.07	-0.07	N/A
FRMD5	ENST00000484674.1	FERM domain containing 5	161	2	0	1	1	0	mmu-miR-124-5p	-0.07	-0.18	N/A
KCTD1	ENST00000579973.1	potassium channel tetramerization domain containing 1	33	1	0	0	1	0	mmu-miR-124-5p	-0.07	-0.21	N/A
CA8	ENST00000317995.4	carbonic anhydrase VIII	197	2	0	1	1	0	mmu-miR-124-5p	-0.07	-0.16	N/A
CAB39L	ENST00000355854.4	calcium binding protein 39-like	12	1	0	0	1	0	mmu-miR-124-5p	-0.07	-0.16	N/A
F13A1	ENST00000264870.3	coagulation factor XIII, A1 polypeptide	5	1	0	1	0	0	mmu-miR-124-5p	-0.07	-0.07	N/A
CACNA1D	ENST00000288139.4	calcium channel, voltage-dependent, L type, alpha 1D subunit	5	1	0	0	1	0	mmu-miR-124-5p	-0.07	-0.07	N/A
NAV2	ENST00000360655.4	neuron navigator 2	337	1	0	0	1	0	mmu-miR-124-5p	-0.06	-0.07	N/A
APOOL	ENST00000373173.2	apolipoprotein O-like	109	2	0	2	0	0	mmu-miR-124-5p	-0.06	-0.18	N/A
ALDH1L2	ENST00000258494.9	aldehyde dehydrogenase 1 family, member L2	22	1	0	1	0	0	mmu-miR-124-5p	-0.06	-0.16	N/A
ZDBF2	ENST00000374423.3	zinc finger, DBF-type containing 2	102	1	0	0	1	0	mmu-miR-124-5p	-0.06	-0.06	N/A
AMMECR1L	ENST00000272647.5	AMMECR1-like	21	1	0	1	0	0	mmu-miR-124-5p	-0.06	-0.06	N/A
LDOC1L	ENST00000341255.3	leucine zipper, down-regulated in cancer 1-like	348	1	0	0	1	0	mmu-miR-124-5p	-0.06	-0.06	N/A
NR4A3	ENST00000330847.1	nuclear receptor subfamily 4, group A, member 3	244	1	0	1	0	0	mmu-miR-124-5p	-0.06	-0.06	N/A
ZNF609	ENST00000326648.3	zinc finger protein 609	103	1	0	0	1	0	mmu-miR-124-5p	-0.06	-0.06	N/A
ETV3	ENST00000368192.4	ets variant 3	37	1	0	1	0	0	mmu-miR-124-5p	-0.06	-0.06	N/A
ZBTB8B	ENST00000609129.1	zinc finger and BTB domain containing 8B	18	1	0	0	1	0	mmu-miR-124-5p	-0.06	-0.13	N/A
YPEL1	ENST00000339468.3	yippee-like 1 (Drosophila)	81	1	0	1	0	0	mmu-miR-124-5p	-0.06	-0.12	N/A
TRABD2B	ENST00000606738.2	TraB domain containing 2B	244	1	0	0	1	0	mmu-miR-124-5p	-0.06	-0.08	N/A
UBXN7	ENST00000296328.4	UBX domain protein 7	95	2	0	1	1	0	mmu-miR-124-5p	-0.06	-0.24	N/A
PVRL4	ENST00000368012.3	poliovirus receptor-related 4	6	1	0	1	0	0	mmu-miR-124-5p	-0.06	-0.06	N/A
PDZD2	ENST00000438447.1	PDZ domain containing 2	5	1	0	1	0	1	mmu-miR-124-5p	-0.06	-0.06	N/A
SLC17A5	ENST00000355773.5	solute carrier family 17 (acidic sugar transporter), member 5	166	1	0	0	1	0	mmu-miR-124-5p	-0.06	-0.13	N/A
ZDHHC23	ENST00000330212.3	zinc finger, DHHC-type containing 23	10	1	0	1	0	0	mmu-miR-124-5p	-0.06	-0.08	N/A
CHST11	ENST00000549260.1	carbohydrate (chondroitin 4) sulfotransferase 11	686	1	1	0	0	0	mmu-miR-124-5p	-0.06	-0.07	N/A
AGO1	ENST00000373204.4	argonaute RISC catalytic component 1	402	2	1	1	0	1	mmu-miR-124-5p	-0.06	-0.08	N/A
RAB3GAP2	ENST00000358951.2	RAB3 GTPase activating protein subunit 2 (non-catalytic)	461	1	0	0	1	0	mmu-miR-124-5p	-0.06	-0.11	N/A
STK35	ENST00000381482.3	serine/threonine kinase 35	263	1	0	1	0	1	mmu-miR-124-5p	-0.06	-0.07	N/A
ANKRD6	ENST00000369408.5	ankyrin repeat domain 6	52	1	0	0	1	0	mmu-miR-124-5p	-0.06	-0.15	N/A
ACSL4	ENST00000469796.2	acyl-CoA synthetase long-chain family member 4	229	1	0	1	0	1	mmu-miR-124-5p	-0.06	-0.11	N/A
PCSK1	ENST00000311106.3	proprotein convertase subtilisin/kexin type 1	83	1	0	1	0	0	mmu-miR-124-5p	-0.06	-0.12	N/A
IKZF4	ENST00000262032.5	IKAROS family zinc finger 4 (Eos)	329	1	0	0	1	0	mmu-miR-124-5p	-0.06	-0.06	N/A
C5orf24	ENST00000394976.3	chromosome 5 open reading frame 24	2668	1	0	1	0	1	mmu-miR-124-5p	-0.06	-0.06	N/A
ZMAT3	ENST00000311417.2	zinc finger, matrin-type 3	459	1	0	1	0	1	mmu-miR-124-5p	-0.06	-0.08	N/A
PEX13	ENST00000295030.5	peroxisomal biogenesis factor 13	484	1	0	0	1	0	mmu-miR-124-5p	-0.06	-0.19	N/A
NAPA	ENST00000263354.3	N-ethylmaleimide-sensitive factor attachment protein, alpha	49	1	0	0	1	0	mmu-miR-124-5p	-0.06	-0.15	N/A
TMPO	ENST00000266732.4	thymopoietin	3196	1	0	0	1	0	mmu-miR-124-5p	-0.06	-0.06	N/A
SNTB2	ENST00000336278.4	syntrophin, beta 2 (dystrophin-associated protein A1, 59kDa, basic component 2)	254	1	0	1	0	0	mmu-miR-124-5p	-0.06	-0.07	N/A
UBE3A	ENST00000232165.3	ubiquitin protein ligase E3A	529	1	0	0	1	1	mmu-miR-124-5p	-0.06	-0.22	N/A
CIT	ENST00000392521.2	citron (rho-interacting, serine/threonine kinase 21)	134	1	0	0	1	0	mmu-miR-124-5p	-0.06	-0.07	N/A
PARP8	ENST00000503750.2	poly (ADP-ribose) polymerase family, member 8	80	1	0	0	1	0	mmu-miR-124-5p	-0.06	-0.09	N/A
SH2B3	ENST00000341259.2	SH2B adaptor protein 3	89	1	0	1	0	0	mmu-miR-124-5p	-0.06	-0.07	N/A
VIL1	ENST00000248444.5	villin 1	390	1	1	0	0	1	mmu-miR-124-5p	-0.06	-0.3	N/A
FBXO41	ENST00000295133.5	F-box protein 41	175	1	0	0	1	1	mmu-miR-124-5p	-0.06	-0.06	N/A
LAMC3	ENST00000361069.4	laminin, gamma 3	17	1	0	0	1	0	mmu-miR-124-5p	-0.06	-0.18	N/A
PURA	ENST00000331327.3	purine-rich element binding protein A	367	1	0	0	1	1	mmu-miR-124-5p	-0.06	-0.16	N/A
ATP10A	ENST00000356865.6	ATPase, class V, type 10A	16	1	0	0	1	0	mmu-miR-124-5p	-0.06	-0.2	N/A
SEMA4A	ENST00000368282.1	sema domain, immunoglobulin domain (Ig), transmembrane domain (TM) and short cytoplasmic domain, (semaphorin) 4A	30	1	0	1	0	0	mmu-miR-124-5p	-0.06	-0.06	N/A
PCDH17	ENST00000377918.3	protocadherin 17	477	2	1	1	0	1	mmu-miR-124-5p	-0.06	-0.13	N/A
ST8SIA3	ENST00000324000.3	ST8 alpha-N-acetyl-neuraminide alpha-2,8-sialyltransferase 3	5	1	0	1	0	1	mmu-miR-124-5p	-0.06	-0.06	N/A
TBR1	ENST00000389554.3	T-box, brain, 1	5	1	0	1	0	0	mmu-miR-124-5p	-0.06	-0.06	N/A
UBE2G1	ENST00000396981.2	ubiquitin-conjugating enzyme E2G 1	5620	1	0	1	0	0	mmu-miR-124-5p	-0.06	-0.07	N/A
LGALS8	ENST00000526589.1	lectin, galactoside-binding, soluble, 8	188	2	1	1	0	0	mmu-miR-124-5p	-0.06	-0.22	N/A
UBE2D4	ENST00000222402.3	ubiquitin-conjugating enzyme E2D 4 (putative)	20	1	0	0	1	0	mmu-miR-124-5p	-0.06	-0.17	N/A
CUX2	ENST00000261726.6	cut-like homeobox 2	15	1	1	0	0	1	mmu-miR-124-5p	-0.06	-0.12	N/A
C1orf95	ENST00000366788.3	chromosome 1 open reading frame 95	28	1	0	1	0	2	mmu-miR-124-5p	-0.06	-0.11	N/A
DISC1	ENST00000439617.2	disrupted in schizophrenia 1	132	1	0	1	0	0	mmu-miR-124-5p	-0.06	-0.06	N/A
OTUD6B	ENST00000285420.4	OTU domain containing 6B	18	1	0	0	1	0	mmu-miR-124-5p	-0.06	-0.22	N/A
KLHL15	ENST00000328046.8	kelch-like family member 15	42	1	0	0	1	1	mmu-miR-124-5p	-0.06	-0.12	N/A
RALA	ENST00000005257.2	v-ral simian leukemia viral oncogene homolog A (ras related)	21	1	0	1	0	0	mmu-miR-124-5p	-0.06	-0.12	N/A
FAM210B	ENST00000371384.3	family with sequence similarity 210, member B	55	1	0	0	1	0	mmu-miR-124-5p	-0.06	-0.14	N/A
QSOX2	ENST00000358701.5	quiescin Q6 sulfhydryl oxidase 2	905	1	0	1	0	0	mmu-miR-124-5p	-0.06	-0.07	N/A
SRRD	ENST00000215917.7	SRR1 domain containing	1069	1	1	0	0	0	mmu-miR-124-5p	-0.06	-0.2	N/A
SLC30A9	ENST00000264451.7	solute carrier family 30 (zinc transporter), member 9	396	1	0	0	1	1	mmu-miR-124-5p	-0.06	-0.16	N/A
MFSD8	ENST00000296468.3	major facilitator superfamily domain containing 8	260	1	0	1	0	0	mmu-miR-124-5p	-0.06	-0.09	N/A
EPN2	ENST00000314728.5	epsin 2	1609	1	0	1	0	0	mmu-miR-124-5p	-0.06	-0.06	N/A
SH3BP2	ENST00000356331.5	SH3-domain binding protein 2	449	2	0	1	1	1	mmu-miR-124-5p	-0.06	-0.24	N/A
BRWD1	ENST00000342449.3	bromodomain and WD repeat domain containing 1	96	1	0	0	1	0	mmu-miR-124-5p	-0.06	-0.09	N/A
KIAA1210	ENST00000402510.2	KIAA1210	5	1	0	1	0	0	mmu-miR-124-5p	-0.06	-0.06	N/A
MPP7	ENST00000375732.1	membrane protein, palmitoylated 7 (MAGUK p55 subfamily member 7)	50	1	1	0	0	0	mmu-miR-124-5p	-0.06	-0.09	N/A
ZBTB8A	ENST00000316459.4	zinc finger and BTB domain containing 8A	287	1	0	1	0	0	mmu-miR-124-5p	-0.06	-0.07	N/A
MTMR9	ENST00000221086.3	myotubularin related protein 9	400	1	0	1	0	2	mmu-miR-124-5p	-0.06	-0.08	N/A
NPFFR1	ENST00000277942.6	neuropeptide FF receptor 1	5	2	0	1	1	2	mmu-miR-124-5p	-0.06	-0.06	N/A
NKAIN1	ENST00000373736.2	Na+/K+ transporting ATPase interacting 1	10	1	0	1	0	1	mmu-miR-124-5p	-0.06	-0.06	N/A
FAM83H	ENST00000388913.3	family with sequence similarity 83, member H	39	1	0	0	1	0	mmu-miR-124-5p	-0.06	-0.06	N/A
LDLRAD2	ENST00000344642.2	low density lipoprotein receptor class A domain containing 2	5	1	0	1	0	0	mmu-miR-124-5p	-0.06	-0.06	N/A
RYR3	ENST00000389232.4	ryanodine receptor 3	5	1	0	1	0	0	mmu-miR-124-5p	-0.06	-0.06	N/A
GPR137C	ENST00000321662.6	G protein-coupled receptor 137C	110	1	0	0	1	0	mmu-miR-124-5p	-0.06	-0.06	N/A
STX6	ENST00000258301.5	syntaxin 6	348	1	0	0	1	0	mmu-miR-124-5p	-0.06	-0.12	N/A
CAMK1D	ENST00000378847.3	calcium/calmodulin-dependent protein kinase ID	258	1	0	0	1	0	mmu-miR-124-5p	-0.06	-0.12	N/A
MIEF1	ENST00000325301.2	mitochondrial elongation factor 1	2319	1	0	0	1	0	mmu-miR-124-5p	-0.06	-0.08	N/A
DMBX1	ENST00000360032.3	diencephalon/mesencephalon homeobox 1	31	1	0	0	1	0	mmu-miR-124-5p	-0.06	-0.07	N/A
XPR1	ENST00000367590.4	xenotropic and polytropic retrovirus receptor 1	544	2	0	0	2	1	mmu-miR-124-5p	-0.06	-0.17	N/A
COLQ	ENST00000383785.2	collagen-like tail subunit (single strand of homotrimer) of asymmetric acetylcholinesterase	8	1	0	1	0	0	mmu-miR-124-5p	-0.06	-0.06	N/A
DLG2	ENST00000398309.2	discs, large homolog 2 (Drosophila)	15	1	0	0	1	0	mmu-miR-124-5p	-0.06	-0.06	N/A
TMPPE	ENST00000416695.2	transmembrane protein with metallophosphoesterase domain	22	1	1	0	0	0	mmu-miR-124-5p	-0.06	-0.21	N/A
ZSWIM5	ENST00000359600.5	zinc finger, SWIM-type containing 5	31	2	1	1	0	1	mmu-miR-124-5p	-0.06	-0.1	N/A
SUN1	ENST00000456758.2	Sad1 and UNC84 domain containing 1	376	1	0	0	1	0	mmu-miR-124-5p	-0.05	-0.06	N/A
CCDC97	ENST00000269967.3	coiled-coil domain containing 97	85	1	0	0	1	0	mmu-miR-124-5p	-0.05	-0.1	N/A
C20orf196	ENST00000303142.6	chromosome 20 open reading frame 196	18	1	0	0	1	0	mmu-miR-124-5p	-0.05	-0.08	N/A
C11orf1	ENST00000260276.3	chromosome 11 open reading frame 1	18	1	0	0	1	0	mmu-miR-124-5p	-0.05	-0.2	N/A
DAAM1	ENST00000395125.1	dishevelled associated activator of morphogenesis 1	167	2	0	2	0	0	mmu-miR-124-5p	-0.05	-0.08	N/A
SRSF12	ENST00000452027.2	serine/arginine-rich splicing factor 12	53	1	1	0	0	0	mmu-miR-124-5p	-0.05	-0.36	N/A
FHDC1	ENST00000260008.3	FH2 domain containing 1	53	1	0	0	1	0	mmu-miR-124-5p	-0.05	-0.05	N/A
ATF6	ENST00000367942.3	activating transcription factor 6	382	2	0	1	1	0	mmu-miR-124-5p	-0.05	-0.27	N/A
CAMK4	ENST00000282356.4	calcium/calmodulin-dependent protein kinase IV	73	2	0	1	1	1	mmu-miR-124-5p	-0.05	-0.1	N/A
SORT1	ENST00000256637.6	sortilin 1	2111	1	0	0	1	1	mmu-miR-124-5p	-0.05	-0.06	N/A
OSBPL6	ENST00000190611.4	oxysterol binding protein-like 6	85	1	0	0	1	1	mmu-miR-124-5p	-0.05	-0.1	N/A
SHROOM3	ENST00000296043.6	shroom family member 3	2841	2	0	0	2	0	mmu-miR-124-5p	-0.05	-0.12	N/A
PAK1	ENST00000278568.4	p21 protein (Cdc42/Rac)-activated kinase 1	374	1	0	1	0	0	mmu-miR-124-5p	-0.05	-0.1	N/A
CLSTN2	ENST00000458420.3	calsyntenin 2	119	1	0	0	1	1	mmu-miR-124-5p	-0.05	-0.09	N/A
GABBR2	ENST00000259455.2	gamma-aminobutyric acid (GABA) B receptor, 2	214	1	0	0	1	0	mmu-miR-124-5p	-0.05	-0.05	N/A
PIEZO2	ENST00000302079.6	piezo-type mechanosensitive ion channel component 2	158	1	0	1	0	1	mmu-miR-124-5p	-0.05	-0.05	N/A
OCLN	ENST00000355237.2	occludin	5	1	0	1	0	0	mmu-miR-124-5p	-0.05	-0.05	N/A
SALL3	ENST00000575389.2	sal-like 3 (Drosophila)	64	1	1	0	0	0	mmu-miR-124-5p	-0.05	-0.08	N/A
TRAF6	ENST00000526995.1	TNF receptor-associated factor 6, E3 ubiquitin protein ligase	91	2	0	2	0	1	mmu-miR-124-5p	-0.05	-0.14	N/A
RNF152	ENST00000312828.3	ring finger protein 152	57	1	0	0	1	0	mmu-miR-124-5p	-0.05	-0.11	N/A
SYT7	ENST00000263846.4	synaptotagmin VII	192	1	0	0	1	1	mmu-miR-124-5p	-0.05	-0.08	N/A
ST7L	ENST00000360743.4	suppression of tumorigenicity 7 like	45	1	0	0	1	0	mmu-miR-124-5p	-0.05	-0.18	N/A
METTL8	ENST00000375258.4	methyltransferase like 8	124	2	0	1	1	1	mmu-miR-124-5p	-0.05	-0.2	N/A
LANCL3	ENST00000378621.3	LanC lantibiotic synthetase component C-like 3 (bacterial)	15	2	0	2	0	1	mmu-miR-124-5p	-0.05	-0.16	N/A
RALBP1	ENST00000383432.3	ralA binding protein 1	134	1	0	0	1	0	mmu-miR-124-5p	-0.05	-0.05	N/A
GFER	ENST00000569451.1	growth factor, augmenter of liver regeneration	882	1	0	1	0	0	mmu-miR-124-5p	-0.05	-0.24	N/A
ARID5B	ENST00000279873.7	AT rich interactive domain 5B (MRF1-like)	397	1	0	0	1	0	mmu-miR-124-5p	-0.05	-0.05	N/A
ST6GALNAC3	ENST00000328299.3	ST6 (alpha-N-acetyl-neuraminyl-2,3-beta-galactosyl-1,3)-N-acetylgalactosaminide alpha-2,6-sialyltransferase 3	41	1	0	1	0	0	mmu-miR-124-5p	-0.05	-0.05	N/A
RCHY1	ENST00000451788.1	ring finger and CHY zinc finger domain containing 1, E3 ubiquitin protein ligase	821	1	0	1	0	0	mmu-miR-124-5p	-0.05	-0.12	N/A
SERTAD2	ENST00000313349.3	SERTA domain containing 2	119	1	0	1	0	0	mmu-miR-124-5p	-0.05	-0.11	N/A
FASTKD2	ENST00000236980.6	FAST kinase domains 2	579	1	0	0	1	0	mmu-miR-124-5p	-0.05	-0.15	N/A
MRPS16	ENST00000372945.3	mitochondrial ribosomal protein S16	3942	1	0	1	0	0	mmu-miR-124-5p	-0.05	-0.29	N/A
HS2ST1	ENST00000370550.5	heparan sulfate 2-O-sulfotransferase 1	787	1	0	1	0	1	mmu-miR-124-5p	-0.05	-0.06	N/A
YKT6	ENST00000223369.2	YKT6 v-SNARE homolog (S. cerevisiae)	2409	1	0	1	0	1	mmu-miR-124-5p	-0.05	-0.05	N/A
ATP8A1	ENST00000381668.5	ATPase, aminophospholipid transporter (APLT), class I, type 8A, member 1	48	1	0	0	1	0	mmu-miR-124-5p	-0.05	-0.05	N/A
PTPRT	ENST00000373187.1	protein tyrosine phosphatase, receptor type, T	5	2	1	0	1	0	mmu-miR-124-5p	-0.05	-0.05	N/A
SDC2	ENST00000302190.4	syndecan 2	774	1	0	0	1	0	mmu-miR-124-5p	-0.05	-0.25	N/A
C2CD2L	ENST00000336702.3	C2CD2-like	13	1	1	0	0	0	mmu-miR-124-5p	-0.05	-0.13	N/A
INTU	ENST00000335251.6	inturned planar cell polarity protein	105	1	0	1	0	0	mmu-miR-124-5p	-0.05	-0.08	N/A
ISPD	ENST00000407010.2	isoprenoid synthase domain containing	12	1	1	0	0	1	mmu-miR-124-5p	-0.05	-0.44	N/A
TMEM178B	ENST00000565468.1	transmembrane protein 178B	129	2	1	1	0	0	mmu-miR-124-5p	-0.05	-0.05	N/A
SBK1	ENST00000341901.4	SH3 domain binding kinase 1	9	1	0	1	0	0	mmu-miR-124-5p	-0.05	-0.05	N/A
SCN4A	ENST00000578147.1	sodium channel, voltage-gated, type IV, alpha subunit	5	1	0	0	1	0	mmu-miR-124-5p	-0.05	-0.05	N/A
RGAG4	ENST00000545866.1	retrotransposon gag domain containing 4	34	1	0	0	1	0	mmu-miR-124-5p	-0.05	-0.05	N/A
TAF2	ENST00000378164.2	TAF2 RNA polymerase II, TATA box binding protein (TBP)-associated factor, 150kDa	59	1	0	1	0	0	mmu-miR-124-5p	-0.05	-0.05	N/A
ADCYAP1R1	ENST00000304166.4	adenylate cyclase activating polypeptide 1 (pituitary) receptor type I	9	2	1	1	0	0	mmu-miR-124-5p	-0.05	-0.05	N/A
SAMD4A	ENST00000392067.3	sterile alpha motif domain containing 4A	449	1	1	0	0	0	mmu-miR-124-5p	-0.05	-0.06	N/A
ZFYVE28	ENST00000508471.1	zinc finger, FYVE domain containing 28	18	1	0	1	0	0	mmu-miR-124-5p	-0.05	-0.09	N/A
IFFO2	ENST00000455833.2	intermediate filament family orphan 2	139	1	0	1	0	0	mmu-miR-124-5p	-0.05	-0.06	N/A
PRUNE2	ENST00000376718.3	prune homolog 2 (Drosophila)	121	1	0	0	1	2	mmu-miR-124-5p	-0.05	-0.12	N/A
PPARA	ENST00000396000.2	peroxisome proliferator-activated receptor alpha	82	1	1	0	0	1	mmu-miR-124-5p	-0.05	-0.07	N/A
LCLAT1	ENST00000309052.4	lysocardiolipin acyltransferase 1	397	1	0	1	0	1	mmu-miR-124-5p	-0.05	-0.05	N/A
FOXP2	ENST00000408937.3	forkhead box P2	169	2	1	1	0	1	mmu-miR-124-5p	-0.05	-0.25	N/A
CENPO	ENST00000380834.2	centromere protein O	298	1	0	1	0	2	mmu-miR-124-5p	-0.05	-0.16	N/A
YTHDF3	ENST00000539294.1	YTH domain family, member 3	444	1	0	0	1	0	mmu-miR-124-5p	-0.05	-0.1	N/A
GTF3C2	ENST00000359541.2	general transcription factor IIIC, polypeptide 2, beta 110kDa	981	1	0	1	0	0	mmu-miR-124-5p	-0.05	-0.17	N/A
MCC	ENST00000302475.4	mutated in colorectal cancers	115	1	0	1	0	1	mmu-miR-124-5p	-0.05	-0.05	N/A
DGKH	ENST00000261491.5	diacylglycerol kinase, eta	46	3	1	2	0	0	mmu-miR-124-5p	-0.05	-0.08	N/A
CXorf36	ENST00000398000.2	chromosome X open reading frame 36	5	1	0	1	0	1	mmu-miR-124-5p	-0.05	-0.05	N/A
SOHLH1	ENST00000298466.5	spermatogenesis and oogenesis specific basic helix-loop-helix 1	5	1	0	1	0	0	mmu-miR-124-5p	-0.05	-0.05	N/A
GLUD1	ENST00000277865.4	glutamate dehydrogenase 1	287	1	0	1	0	0	mmu-miR-124-5p	-0.05	-0.15	N/A
GAREM	ENST00000399218.4	GRB2 associated, regulator of MAPK1	536	1	0	1	0	1	mmu-miR-124-5p	-0.05	-0.07	N/A
FNDC1	ENST00000297267.9	fibronectin type III domain containing 1	137	1	0	1	0	0	mmu-miR-124-5p	-0.05	-0.05	N/A
NRCAM	ENST00000379028.3	neuronal cell adhesion molecule	152	1	0	1	0	0	mmu-miR-124-5p	-0.05	-0.05	N/A
ANKRD34C	ENST00000421388.2	ankyrin repeat domain 34C	5	1	0	1	0	0	mmu-miR-124-5p	-0.05	-0.05	N/A
VAV2	ENST00000406606.3	vav 2 guanine nucleotide exchange factor	477	1	0	1	0	1	mmu-miR-124-5p	-0.05	-0.05	N/A
PLXDC2	ENST00000377252.4	plexin domain containing 2	506	1	0	1	0	0	mmu-miR-124-5p	-0.05	-0.05	N/A
FMNL3	ENST00000335154.5	formin-like 3	132	4	1	2	1	2	mmu-miR-124-5p	-0.05	-0.22	N/A
UCK2	ENST00000372212.4	uridine-cytidine kinase 2	437	1	1	0	0	1	mmu-miR-124-5p	-0.05	-0.22	N/A
RFTN2	ENST00000295049.4	raftlin family member 2	21	1	1	0	0	0	mmu-miR-124-5p	-0.05	-0.21	N/A
PALLD	ENST00000261509.6	palladin, cytoskeletal associated protein	4423	1	0	1	0	1	mmu-miR-124-5p	-0.05	-0.05	N/A
CREB5	ENST00000357727.2	cAMP responsive element binding protein 5	54	2	1	0	1	1	mmu-miR-124-5p	-0.05	-0.4	N/A
PTPRE	ENST00000254667.3	protein tyrosine phosphatase, receptor type, E	44	1	1	0	0	0	mmu-miR-124-5p	-0.05	-0.14	N/A
VCL	ENST00000372755.3	vinculin	189	1	0	1	0	0	mmu-miR-124-5p	-0.05	-0.06	N/A
ZCCHC2	ENST00000269499.5	zinc finger, CCHC domain containing 2	13	1	0	1	0	0	mmu-miR-124-5p	-0.05	-0.05	N/A
RAP1A	ENST00000369709.3	RAP1A, member of RAS oncogene family	382	1	0	0	1	1	mmu-miR-124-5p	-0.05	-0.2	N/A
FAM131B	ENST00000443739.2	family with sequence similarity 131, member B	5	1	0	1	0	0	mmu-miR-124-5p	-0.05	-0.05	N/A
ADAMTS16	ENST00000274181.7	ADAM metallopeptidase with thrombospondin type 1 motif, 16	12	1	0	0	1	0	mmu-miR-124-5p	-0.05	-0.05	N/A
PSMG4	ENST00000473000.2	proteasome (prosome, macropain) assembly chaperone 4	1452	1	0	1	0	0	mmu-miR-124-5p	-0.05	-0.05	N/A
CARM1	ENST00000327064.4	coactivator-associated arginine methyltransferase 1	663	1	0	1	0	0	mmu-miR-124-5p	-0.05	-0.05	N/A
NUCKS1	ENST00000367142.4	nuclear casein kinase and cyclin-dependent kinase substrate 1	1692	1	0	0	1	0	mmu-miR-124-5p	-0.05	-0.14	N/A
CCDC88A	ENST00000336838.6	coiled-coil domain containing 88A	141	1	0	1	0	0	mmu-miR-124-5p	-0.05	-0.11	N/A
EFCAB2	ENST00000366523.1	EF-hand calcium binding domain 2	204	1	0	1	0	1	mmu-miR-124-5p	-0.05	-0.16	N/A
MAGEH1	ENST00000342972.1	melanoma antigen family H, 1	231	1	0	0	1	0	mmu-miR-124-5p	-0.05	-0.25	N/A
BRCC3	ENST00000369462.1	BRCA1/BRCA2-containing complex, subunit 3	14	1	1	0	0	0	mmu-miR-124-5p	-0.05	-0.23	N/A
ADAM11	ENST00000200557.6	ADAM metallopeptidase domain 11	32	1	1	0	0	0	mmu-miR-124-5p	-0.05	-0.07	N/A
RNASEL	ENST00000367559.3	ribonuclease L (2',5'-oligoisoadenylate synthetase-dependent)	86	1	0	1	0	1	mmu-miR-124-5p	-0.05	-0.05	N/A
DCX	ENST00000356915.2	doublecortin	5	1	0	1	0	1	mmu-miR-124-5p	-0.05	-0.05	N/A
LURAP1L	ENST00000319264.3	leucine rich adaptor protein 1-like	266	1	0	1	0	0	mmu-miR-124-5p	-0.05	-0.28	N/A
DDAH1	ENST00000535924.2	dimethylarginine dimethylaminohydrolase 1	46	1	0	1	0	0	mmu-miR-124-5p	-0.05	-0.05	N/A
AK2	ENST00000467905.1	adenylate kinase 2	3125	1	0	1	0	0	mmu-miR-124-5p	-0.05	-0.05	N/A
TTBK2	ENST00000267890.6	tau tubulin kinase 2	18	2	1	1	0	0	mmu-miR-124-5p	-0.05	-0.05	N/A
FOXO3	ENST00000343882.6	forkhead box O3	32	2	0	1	1	2	mmu-miR-124-5p	-0.05	-0.06	N/A
ENPP4	ENST00000321037.4	ectonucleotide pyrophosphatase/phosphodiesterase 4 (putative)	114	1	0	0	1	0	mmu-miR-124-5p	-0.05	-0.05	N/A
URM1	ENST00000372850.1	ubiquitin related modifier 1	345	1	0	0	1	0	mmu-miR-124-5p	-0.05	-0.05	N/A
RNF157	ENST00000269391.6	ring finger protein 157	163	2	0	2	0	1	mmu-miR-124-5p	-0.05	-0.05	N/A
PRRC2B	ENST00000372249.1	proline-rich coiled-coil 2B	97	1	0	1	0	1	mmu-miR-124-5p	-0.04	-0.07	N/A
GRM1	ENST00000392299.2	glutamate receptor, metabotropic 1	5	1	0	1	0	1	mmu-miR-124-5p	-0.04	-0.04	N/A
KLHDC7A	ENST00000400664.1	kelch domain containing 7A	5	1	0	1	0	0	mmu-miR-124-5p	-0.04	-0.04	N/A
GFRA2	ENST00000524240.1	GDNF family receptor alpha 2	13	1	0	1	0	1	mmu-miR-124-5p	-0.04	-0.07	N/A
FGF5	ENST00000456523.3	fibroblast growth factor 5	1478	1	0	0	1	0	mmu-miR-124-5p	-0.04	-0.19	N/A
RAB10	ENST00000264710.4	RAB10, member RAS oncogene family	998	1	0	0	1	0	mmu-miR-124-5p	-0.04	-0.2	N/A
OTUD3	ENST00000375120.3	OTU domain containing 3	438	1	0	0	1	2	mmu-miR-124-5p	-0.04	-0.05	N/A
ABHD13	ENST00000375898.3	abhydrolase domain containing 13	479	1	0	0	1	0	mmu-miR-124-5p	-0.04	-0.15	N/A
REPS2	ENST00000357277.3	RALBP1 associated Eps domain containing 2	36	2	1	0	1	0	mmu-miR-124-5p	-0.04	-0.3	N/A
UBE2V2	ENST00000523111.2	ubiquitin-conjugating enzyme E2 variant 2	1770	1	0	0	1	1	mmu-miR-124-5p	-0.04	-0.23	N/A
ATM	ENST00000452508.2	ataxia telangiectasia mutated	26	1	0	1	0	0	mmu-miR-124-5p	-0.04	-0.07	N/A
SLC10A7	ENST00000264986.3	solute carrier family 10, member 7	77	1	0	1	0	0	mmu-miR-124-5p	-0.04	-0.22	N/A
NMT1	ENST00000592782.1	N-myristoyltransferase 1	1991	1	0	0	1	0	mmu-miR-124-5p	-0.04	-0.05	N/A
COG3	ENST00000349995.5	component of oligomeric golgi complex 3	53	1	0	1	0	0	mmu-miR-124-5p	-0.04	-0.04	N/A
PSD3	ENST00000327040.8	pleckstrin and Sec7 domain containing 3	133	1	0	1	0	0	mmu-miR-124-5p	-0.04	-0.05	N/A
GALNT5	ENST00000259056.4	UDP-N-acetyl-alpha-D-galactosamine:polypeptide N-acetylgalactosaminyltransferase 5 (GalNAc-T5)	462	1	0	0	1	1	mmu-miR-124-5p	-0.04	-0.21	N/A
USP32	ENST00000300896.4	ubiquitin specific peptidase 32	85	1	0	0	1	0	mmu-miR-124-5p	-0.04	-0.11	N/A
LGR4	ENST00000379214.4	leucine-rich repeat containing G protein-coupled receptor 4	1387	1	1	0	0	2	mmu-miR-124-5p	-0.04	-0.1	N/A
BMP2K	ENST00000335016.5	BMP2 inducible kinase	164	1	0	1	0	0	mmu-miR-124-5p	-0.04	-0.04	N/A
NUCB2	ENST00000529010.1	nucleobindin 2	71	1	0	0	1	0	mmu-miR-124-5p	-0.04	-0.22	N/A
TOB2	ENST00000327492.3	transducer of ERBB2, 2	71	1	0	0	1	0	mmu-miR-124-5p	-0.04	-0.06	N/A
MAPK9	ENST00000452135.2	mitogen-activated protein kinase 9	655	2	0	0	2	0	mmu-miR-124-5p	-0.04	-0.22	N/A
AP3M1	ENST00000355264.4	adaptor-related protein complex 3, mu 1 subunit	601	1	1	0	0	2	mmu-miR-124-5p	-0.04	-0.12	N/A
FREM2	ENST00000280481.7	FRAS1 related extracellular matrix protein 2	33	1	0	0	1	1	mmu-miR-124-5p	-0.04	-0.16	N/A
DPP6	ENST00000404039.1	dipeptidyl-peptidase 6	5	1	0	1	0	0	mmu-miR-124-5p	-0.04	-0.04	N/A
RANBP10	ENST00000317506.3	RAN binding protein 10	140	1	0	0	1	0	mmu-miR-124-5p	-0.04	-0.04	N/A
ENY2	ENST00000520147.1	enhancer of yellow 2 homolog (Drosophila)	1814	1	0	1	0	0	mmu-miR-124-5p	-0.04	-0.2	N/A
RAB3B	ENST00000371655.3	RAB3B, member RAS oncogene family	611	1	0	1	0	1	mmu-miR-124-5p	-0.04	-0.08	N/A
TRIM71	ENST00000383763.5	tripartite motif containing 71, E3 ubiquitin protein ligase	67	1	0	0	1	1	mmu-miR-124-5p	-0.04	-0.06	N/A
IL1RAPL1	ENST00000378993.1	interleukin 1 receptor accessory protein-like 1	5	1	0	0	1	1	mmu-miR-124-5p	-0.04	-0.12	N/A
RXFP3	ENST00000330120.3	relaxin/insulin-like family peptide receptor 3	5	1	0	1	0	0	mmu-miR-124-5p	-0.04	-0.04	N/A
CCR7	ENST00000246657.2	chemokine (C-C motif) receptor 7	5	1	0	1	0	0	mmu-miR-124-5p	-0.04	-0.04	N/A
AMN	ENST00000299155.5	amnion associated transmembrane protein	71	1	0	0	1	0	mmu-miR-124-5p	-0.04	-0.1	N/A
SNX27	ENST00000368843.3	sorting nexin family member 27	46	1	0	1	0	3	mmu-miR-124-5p	-0.04	-0.04	N/A
DNALI1	ENST00000296218.7	dynein, axonemal, light intermediate chain 1	56	1	0	0	1	0	mmu-miR-124-5p	-0.04	-0.17	N/A
KPNA1	ENST00000344337.6	karyopherin alpha 1 (importin alpha 5)	1030	1	0	0	1	0	mmu-miR-124-5p	-0.04	-0.12	N/A
TOLLIP	ENST00000317204.6	toll interacting protein	1536	1	1	0	0	0	mmu-miR-124-5p	-0.04	-0.19	N/A
TUBGCP4	ENST00000564079.1	tubulin, gamma complex associated protein 4	129	1	0	1	0	0	mmu-miR-124-5p	-0.04	-0.2	N/A
HSPA12A	ENST00000369209.3	heat shock 70kDa protein 12A	37	1	0	0	1	1	mmu-miR-124-5p	-0.04	-0.08	N/A
RC3H1	ENST00000367696.2	ring finger and CCCH-type domains 1	165	1	1	0	0	1	mmu-miR-124-5p	-0.04	-0.05	N/A
GABRQ	ENST00000370306.2	gamma-aminobutyric acid (GABA) A receptor, theta	14	1	1	0	0	0	mmu-miR-124-5p	-0.04	-0.12	N/A
ITM2C	ENST00000326407.6	integral membrane protein 2C	67220	1	0	0	1	0	mmu-miR-124-5p	-0.04	-0.04	N/A
CACNA1I	ENST00000402142.3	calcium channel, voltage-dependent, T type, alpha 1I subunit	5	2	0	2	0	0	mmu-miR-124-5p	-0.04	-0.04	N/A
PREX1	ENST00000396220.1	phosphatidylinositol-3,4,5-trisphosphate-dependent Rac exchange factor 1	14	2	0	2	0	0	mmu-miR-124-5p	-0.04	-0.04	N/A
KIAA0753	ENST00000361413.3	KIAA0753	133	1	0	0	1	0	mmu-miR-124-5p	-0.04	-0.04	N/A
MLLT1	ENST00000252674.7	myeloid/lymphoid or mixed-lineage leukemia (trithorax homolog, Drosophila); translocated to, 1	33	1	0	1	0	1	mmu-miR-124-5p	-0.04	-0.07	N/A
STRADB	ENST00000392249.2	STE20-related kinase adaptor beta	12	1	0	0	1	0	mmu-miR-124-5p	-0.04	-0.2	N/A
ATRIP	ENST00000412052.1	ATR interacting protein	234	1	0	0	1	0	mmu-miR-124-5p	-0.04	-0.32	N/A
CHD1	ENST00000284049.3	chromodomain helicase DNA binding protein 1	35	1	0	1	0	1	mmu-miR-124-5p	-0.04	-0.3	N/A
TMEM45B	ENST00000281441.3	transmembrane protein 45B	67	1	0	1	0	0	mmu-miR-124-5p	-0.04	-0.14	N/A
KIAA1671	ENST00000401395.1	KIAA1671	549	1	0	1	0	0	mmu-miR-124-5p	-0.04	-0.04	N/A
PVRL1	ENST00000264025.3	poliovirus receptor-related 1 (herpesvirus entry mediator C)	50	2	1	1	0	0	mmu-miR-124-5p	-0.04	-0.07	N/A
GPRASP1	ENST00000361600.5	G protein-coupled receptor associated sorting protein 1	25	1	1	0	0	0	mmu-miR-124-5p	-0.04	-0.21	N/A
ANKRD13A	ENST00000261739.4	ankyrin repeat domain 13A	1644	1	0	0	1	2	mmu-miR-124-5p	-0.04	-0.04	N/A
FAM115A	ENST00000355951.2	family with sequence similarity 115, member A	5	1	0	0	1	1	mmu-miR-124-5p	-0.04	-0.2	N/A
AC007375.1	ENST00000600936.1	Uncharacterized protein; cDNA FLJ43210 fis, clone FEBRA2020582	7	1	0	0	1	1	mmu-miR-124-5p	-0.04	-0.13	N/A
VKORC1L1	ENST00000360768.3	vitamin K epoxide reductase complex, subunit 1-like 1	2291	1	0	1	0	0	mmu-miR-124-5p	-0.04	-0.08	N/A
PAK3	ENST00000372007.5	p21 protein (Cdc42/Rac)-activated kinase 3	8	1	0	0	1	0	mmu-miR-124-5p	-0.04	-0.06	N/A
ADAM22	ENST00000398204.4	ADAM metallopeptidase domain 22	115	2	0	2	0	1	mmu-miR-124-5p	-0.04	-0.08	N/A
DGCR2	ENST00000545799.1	DiGeorge syndrome critical region gene 2	1754	1	0	1	0	0	mmu-miR-124-5p	-0.04	-0.04	N/A
PEG10	ENST00000482108.1	paternally expressed 10	8778	1	0	0	1	1	mmu-miR-124-5p	-0.04	-0.04	N/A
AC090616.2	ENST00000398832.2	Uncharacterized protein	24	1	0	1	0	0	mmu-miR-124-5p	-0.04	-0.19	N/A
[truncated: 842 more rows]
