# Supplementary material for: Identification and analysis of key circRNAs in the mouse embryonic ovary provides insight into primordial follicle development
Source: BMC Genomics. 2024 Feb 3;25:139. doi: 10.1186/s12864-024-10058-y (PMC10837906; doi:10.1186/s12864-024-10058-y)
Supplement: Supplementary file 9 — Supplementary Material 9 [file 12864_2024_10058_MOESM9_ESM.csv]

TargetScan7.2__miR-130a-5p.predicted_targets
Ortholog of target gene	Representative transcript	Gene name	3P-seq tags + 5	Total sites	8mer sites	7mer-m8 sites	7mer-A1 sites	6mer sites	Representative miRNA	Cumulative weighted context++ score	Total context++ score	Aggregate PCT
POU5F1B	ENST00000465342.2	POU class 5 homeobox 1B	5	1	1	0	0	0	mmu-miR-130a-5p	-0.73	-0.73	N/A
VRK2	ENST00000412104.2	vaccinia related kinase 2	25	2	1	0	1	0	mmu-miR-130a-5p	-0.65	-0.65	N/A
TENM1	ENST00000371130.3	teneurin transmembrane protein 1	5	3	1	2	0	2	mmu-miR-130a-5p	-0.64	-0.64	N/A
OR4C13	ENST00000555099.1	olfactory receptor, family 4, subfamily C, member 13	5	1	1	0	0	0	mmu-miR-130a-5p	-0.62	-0.62	N/A
C2orf40	ENST00000238044.3	chromosome 2 open reading frame 40	5	1	1	0	0	0	mmu-miR-130a-5p	-0.59	-0.59	N/A
PURA	ENST00000331327.3	purine-rich element binding protein A	367	6	2	1	3	0	mmu-miR-130a-5p	-0.59	-0.79	N/A
RP11-944L7.5	ENST00000419137.1	Zinc finger protein with KRAB and SCAN domains 7	5	1	1	0	0	0	mmu-miR-130a-5p	-0.55	-0.55	N/A
ZFHX3	ENST00000268489.5	zinc finger homeobox 3	57	1	0	0	1	5	mmu-miR-130a-5p	-0.53	-0.62	N/A
SEC11C	ENST00000588875.1	SEC11 homolog C (S. cerevisiae)	757	2	1	0	1	0	mmu-miR-130a-5p	-0.53	-0.53	N/A
RP1-170O19.20	ENST00000470747.4	Uncharacterized protein	151	3	2	0	1	0	mmu-miR-130a-5p	-0.53	-0.55	N/A
CTNNA3	ENST00000433211.2	catenin (cadherin-associated protein), alpha 3	5	4	0	2	2	2	mmu-miR-130a-5p	-0.51	-0.51	N/A
SLC25A4	ENST00000281456.6	solute carrier family 25 (mitochondrial carrier; adenine nucleotide translocator), member 4	1169	1	1	0	0	0	mmu-miR-130a-5p	-0.51	-0.51	N/A
TFF1	ENST00000291527.2	trefoil factor 1	23	1	1	0	0	0	mmu-miR-130a-5p	-0.5	-0.5	N/A
RIF1	ENST00000243326.5	RAP1 interacting factor homolog (yeast)	213	1	1	0	0	2	mmu-miR-130a-5p	-0.49	-0.67	N/A
NRXN1	ENST00000342183.5	neurexin 1	5	4	1	0	3	0	mmu-miR-130a-5p	-0.49	-0.49	N/A
GYPA	ENST00000360771.4	glycophorin A (MNS blood group)	5	2	2	0	0	0	mmu-miR-130a-5p	-0.48	-0.48	N/A
F5	ENST00000367797.3	coagulation factor V (proaccelerin, labile factor)	5	2	2	0	0	0	mmu-miR-130a-5p	-0.48	-0.55	N/A
C19orf80	ENST00000252453.8	chromosome 19 open reading frame 80	5	1	1	0	0	0	mmu-miR-130a-5p	-0.47	-0.47	N/A
MAGEB1	ENST00000378981.3	melanoma antigen family B, 1	5	2	1	0	1	0	mmu-miR-130a-5p	-0.47	-0.47	N/A
OR52H1	ENST00000322653.4	olfactory receptor, family 52, subfamily H, member 1	5	1	1	0	0	0	mmu-miR-130a-5p	-0.46	-0.46	N/A
FXR2	ENST00000250113.7	fragile X mental retardation, autosomal homolog 2	5	1	1	0	0	0	mmu-miR-130a-5p	-0.46	-0.46	N/A
PTH1R	ENST00000418619.1	parathyroid hormone 1 receptor	5	1	1	0	0	0	mmu-miR-130a-5p	-0.44	-0.44	N/A
TIGD4	ENST00000304337.2	tigger transposable element derived 4	9	1	1	0	0	0	mmu-miR-130a-5p	-0.43	-0.43	N/A
CACNG2	ENST00000300105.6	calcium channel, voltage-dependent, gamma subunit 2	5	1	1	0	0	1	mmu-miR-130a-5p	-0.43	-0.43	N/A
GATS	ENST00000436886.2	GATS, stromal antigen 3 opposite strand	86	2	0	1	1	0	mmu-miR-130a-5p	-0.43	-0.45	N/A
FMO5	ENST00000441068.2	flavin containing monooxygenase 5	9	1	1	0	0	0	mmu-miR-130a-5p	-0.43	-0.43	N/A
ATP6AP1L	ENST00000380167.4	ATPase, H+ transporting, lysosomal accessory protein 1-like	56	1	1	0	0	0	mmu-miR-130a-5p	-0.43	-0.43	N/A
ZNF638	ENST00000355812.3	zinc finger protein 638	15	1	1	0	0	1	mmu-miR-130a-5p	-0.42	-0.42	N/A
ERN2	ENST00000457008.2	endoplasmic reticulum to nucleus signaling 2	5	2	1	0	1	1	mmu-miR-130a-5p	-0.42	-0.42	N/A
AMMECR1	ENST00000262844.5	Alport syndrome, mental retardation, midface hypoplasia and elliptocytosis chromosomal region gene 1	5	3	2	0	1	2	mmu-miR-130a-5p	-0.42	-0.42	N/A
BOLA1	ENST00000369152.5	bolA family member 1	26	1	1	0	0	0	mmu-miR-130a-5p	-0.41	-0.41	N/A
RBMS1	ENST00000348849.3	RNA binding motif, single stranded interacting protein 1	90	2	1	0	1	0	mmu-miR-130a-5p	-0.41	-0.41	N/A
ATG5	ENST00000360666.4	autophagy related 5	1078	2	1	1	0	1	mmu-miR-130a-5p	-0.41	-0.43	N/A
TCF7L2	ENST00000369386.1	transcription factor 7-like 2 (T-cell specific, HMG-box)	650	1	1	0	0	0	mmu-miR-130a-5p	-0.4	-0.4	N/A
HOXC6	ENST00000243108.4	homeobox C6	63	2	1	1	0	0	mmu-miR-130a-5p	-0.4	-0.42	N/A
ISL1	ENST00000230658.7	ISL LIM homeobox 1	67	1	1	0	0	1	mmu-miR-130a-5p	-0.4	-0.4	N/A
TRIML2	ENST00000512729.1	tripartite motif family-like 2	5	1	1	0	0	0	mmu-miR-130a-5p	-0.4	-0.4	N/A
SSMEM1	ENST00000297819.3	serine-rich single-pass membrane protein 1	5	2	1	1	0	0	mmu-miR-130a-5p	-0.4	-0.4	N/A
AP000708.1	ENST00000527818.1		5	1	1	0	0	1	mmu-miR-130a-5p	-0.39	-0.39	N/A
HOXA9	ENST00000396345.1	homeobox A9	151	3	2	0	1	0	mmu-miR-130a-5p	-0.39	-0.41	N/A
CCL8	ENST00000394620.1	chemokine (C-C motif) ligand 8	5	1	1	0	0	0	mmu-miR-130a-5p	-0.39	-0.39	N/A
CWH43	ENST00000226432.4	cell wall biogenesis 43 C-terminal homolog (S. cerevisiae)	5	1	1	0	0	0	mmu-miR-130a-5p	-0.38	-0.38	N/A
TIMM17A	ENST00000367287.4	translocase of inner mitochondrial membrane 17 homolog A (yeast)	5594	2	1	0	1	0	mmu-miR-130a-5p	-0.38	-0.38	N/A
PBOV1	ENST00000527246.2	prostate and breast cancer overexpressed 1	5	2	1	1	0	3	mmu-miR-130a-5p	-0.38	-0.38	N/A
ACR	ENST00000216139.5	acrosin	5	1	1	0	0	0	mmu-miR-130a-5p	-0.38	-0.38	N/A
AC093802.1	ENST00000407524.1	Uncharacterized protein	5	1	1	0	0	0	mmu-miR-130a-5p	-0.37	-0.37	N/A
SPP1	ENST00000237623.7	secreted phosphoprotein 1	15	2	1	0	1	0	mmu-miR-130a-5p	-0.37	-0.37	N/A
RPN2	ENST00000237530.6	ribophorin II	14435	2	1	0	1	0	mmu-miR-130a-5p	-0.36	-0.38	N/A
SCAF11	ENST00000395453.2	SR-related CTD-associated factor 11	419	1	1	0	0	0	mmu-miR-130a-5p	-0.36	-0.36	N/A
SIX6	ENST00000327720.5	SIX homeobox 6	5	2	1	0	1	0	mmu-miR-130a-5p	-0.36	-0.36	N/A
FCER1A	ENST00000368115.1	Fc fragment of IgE, high affinity I, receptor for; alpha polypeptide	5	1	1	0	0	0	mmu-miR-130a-5p	-0.36	-0.36	N/A
GRPR	ENST00000380289.2	gastrin-releasing peptide receptor	5	2	1	1	0	0	mmu-miR-130a-5p	-0.36	-0.38	N/A
IL36RN	ENST00000346807.3	interleukin 36 receptor antagonist	5	2	1	0	1	3	mmu-miR-130a-5p	-0.35	-0.35	N/A
BASP1	ENST00000322611.3	brain abundant, membrane attached signal protein 1	239	1	1	0	0	1	mmu-miR-130a-5p	-0.35	-0.35	N/A
RBFOX2	ENST00000449924.2	RNA binding protein, fox-1 homolog (C. elegans) 2	262	2	2	0	0	1	mmu-miR-130a-5p	-0.34	-0.51	N/A
CLCA4	ENST00000370563.3	chloride channel accessory 4	5	1	1	0	0	0	mmu-miR-130a-5p	-0.34	-0.34	N/A
CIR1	ENST00000362053.5	corepressor interacting with RBPJ, 1	310	2	1	0	1	0	mmu-miR-130a-5p	-0.34	-0.34	N/A
SENP6	ENST00000541192.1	SUMO1/sentrin specific peptidase 6	298	2*	1	0	0	1	mmu-miR-130a-5p	-0.34	-0.34	N/A
CHD1	ENST00000284049.3	chromodomain helicase DNA binding protein 1	35	1	1	0	0	0	mmu-miR-130a-5p	-0.33	-0.33	N/A
HNF4G	ENST00000396423.2	hepatocyte nuclear factor 4, gamma	5	3	2	0	1	0	mmu-miR-130a-5p	-0.33	-0.33	N/A
GSKIP	ENST00000555181.1	GSK3B interacting protein	1581	1	1	0	0	0	mmu-miR-130a-5p	-0.33	-0.33	N/A
CALCA	ENST00000331587.4	calcitonin-related polypeptide alpha	5	1	1	0	0	0	mmu-miR-130a-5p	-0.33	-0.33	N/A
CRISP2	ENST00000339139.4	cysteine-rich secretory protein 2	5	1	1	0	0	0	mmu-miR-130a-5p	-0.32	-0.32	N/A
PIGA	ENST00000542278.1	phosphatidylinositol glycan anchor biosynthesis, class A	104	2	1	1	0	0	mmu-miR-130a-5p	-0.32	-0.33	N/A
TMEM165	ENST00000381334.5	transmembrane protein 165	2603	1	1	0	0	0	mmu-miR-130a-5p	-0.32	-0.35	N/A
PP13004	ENST00000381493.2		5	1	1	0	0	0	mmu-miR-130a-5p	-0.32	-0.32	N/A
SCML1	ENST00000380045.3	sex comb on midleg-like 1 (Drosophila)	722	1	1	0	0	1	mmu-miR-130a-5p	-0.31	-0.31	N/A
NTN4	ENST00000343702.4	netrin 4	15	2	1	0	1	0	mmu-miR-130a-5p	-0.31	-0.31	N/A
H2AFY	ENST00000511689.1	H2A histone family, member Y	2126	1	1	0	0	0	mmu-miR-130a-5p	-0.31	-0.31	N/A
CCDC87	ENST00000333861.3	coiled-coil domain containing 87	5	1	1	0	0	0	mmu-miR-130a-5p	-0.3	-0.3	N/A
REST	ENST00000309042.7	RE1-silencing transcription factor	31	1	1	0	0	0	mmu-miR-130a-5p	-0.3	-0.3	N/A
PATE2	ENST00000358524.3	prostate and testis expressed 2	5	1	1	0	0	0	mmu-miR-130a-5p	-0.3	-0.3	N/A
KIAA0020	ENST00000397885.2	KIAA0020	78	1	1	0	0	0	mmu-miR-130a-5p	-0.3	-0.3	N/A
SMCP	ENST00000368765.3	sperm mitochondria-associated cysteine-rich protein	5	1	0	1	0	0	mmu-miR-130a-5p	-0.3	-0.3	N/A
ZG16	ENST00000400752.4	zymogen granule protein 16	23	1	1	0	0	0	mmu-miR-130a-5p	-0.3	-0.4	N/A
UPF3B	ENST00000276201.2	UPF3 regulator of nonsense transcripts homolog B (yeast)	11	1	0	1	0	1	mmu-miR-130a-5p	-0.3	-0.3	N/A
GADD45A	ENST00000370986.4	growth arrest and DNA-damage-inducible, alpha	689	2	1	1	0	0	mmu-miR-130a-5p	-0.3	-0.31	N/A
CD68	ENST00000250092.6	CD68 molecule	267	1	1	0	0	0	mmu-miR-130a-5p	-0.3	-0.3	N/A
TNFRSF11B	ENST00000297350.4	tumor necrosis factor receptor superfamily, member 11b	1786	1	1	0	0	0	mmu-miR-130a-5p	-0.3	-0.3	N/A
TMPRSS11BNL	ENST00000432593.3	TMPRSS11B N-terminal like	5	2	1	1	0	0	mmu-miR-130a-5p	-0.3	-0.3	N/A
BOD1L2	ENST00000585477.1	biorientation of chromosomes in cell division 1-like 2	5	1	0	1	0	0	mmu-miR-130a-5p	-0.29	-0.29	N/A
KCTD6	ENST00000355076.6	potassium channel tetramerization domain containing 6	19	1	1	0	0	1	mmu-miR-130a-5p	-0.29	-0.29	N/A
ONECUT2	ENST00000491143.2	one cut homeobox 2	847	3	1	1	1	2	mmu-miR-130a-5p	-0.28	-0.36	N/A
OLIG3	ENST00000367734.2	oligodendrocyte transcription factor 3	5	1	1	0	0	0	mmu-miR-130a-5p	-0.28	-0.28	N/A
HIST1H4I	ENST00000354348.2	histone cluster 1, H4i	5	1	0	1	0	0	mmu-miR-130a-5p	-0.28	-0.28	N/A
SPRR1B	ENST00000307098.4	small proline-rich protein 1B	5	1	1	0	0	0	mmu-miR-130a-5p	-0.28	-0.28	N/A
CEP350	ENST00000367607.3	centrosomal protein 350kDa	705	2	1	0	1	2	mmu-miR-130a-5p	-0.28	-0.33	N/A
PIP5K1B	ENST00000265382.3	phosphatidylinositol-4-phosphate 5-kinase, type I, beta	69	1	1	0	0	0	mmu-miR-130a-5p	-0.28	-0.28	N/A
MEP1B	ENST00000269202.6	meprin A, beta	5	1	1	0	0	0	mmu-miR-130a-5p	-0.28	-0.28	N/A
PPP1R17	ENST00000342032.3	protein phosphatase 1, regulatory subunit 17	5	1	1	0	0	0	mmu-miR-130a-5p	-0.28	-0.28	N/A
SPINT2	ENST00000301244.7	serine peptidase inhibitor, Kunitz type, 2	1262	1	1	0	0	0	mmu-miR-130a-5p	-0.27	-0.28	N/A
SECISBP2L	ENST00000559471.1	SECIS binding protein 2-like	161	3	1	0	2	1	mmu-miR-130a-5p	-0.27	-0.29	N/A
FTSJ3	ENST00000427159.2	FtsJ homolog 3 (E. coli)	989	1	1	0	0	0	mmu-miR-130a-5p	-0.27	-0.27	N/A
NFIB	ENST00000397575.3	nuclear factor I/B	1149	6	3	1	2	1	mmu-miR-130a-5p	-0.27	-0.38	N/A
CDKN1B	ENST00000228872.4	cyclin-dependent kinase inhibitor 1B (p27, Kip1)	587	2	1	0	1	1	mmu-miR-130a-5p	-0.27	-0.29	N/A
PPT1	ENST00000433473.3	palmitoyl-protein thioesterase 1	1961	2	2	0	0	1	mmu-miR-130a-5p	-0.27	-0.28	N/A
CDKN1C	ENST00000414822.3	cyclin-dependent kinase inhibitor 1C (p57, Kip2)	328	1	1	0	0	1	mmu-miR-130a-5p	-0.27	-0.27	N/A
MYOT	ENST00000239926.4	myotilin	5	1	1	0	0	0	mmu-miR-130a-5p	-0.27	-0.27	N/A
AC006486.1	ENST00000378108.1		5	1	1	0	0	0	mmu-miR-130a-5p	-0.27	-0.27	N/A
AMD1	ENST00000368885.3	adenosylmethionine decarboxylase 1	725	2	1	1	0	0	mmu-miR-130a-5p	-0.27	-0.28	N/A
AL033381.1	ENST00000314040.1	Uncharacterized protein; cDNA FLJ34594 fis, clone KIDNE2009109	5	2	1	0	1	0	mmu-miR-130a-5p	-0.27	-0.27	N/A
HOXA5	ENST00000222726.3	homeobox A5	63	1	1	0	0	0	mmu-miR-130a-5p	-0.27	-0.27	N/A
IL11RA	ENST00000318041.9	interleukin 11 receptor, alpha	79	1	1	0	0	1	mmu-miR-130a-5p	-0.27	-0.32	N/A
USP51	ENST00000500968.3	ubiquitin specific peptidase 51	26	3	1	0	2	0	mmu-miR-130a-5p	-0.27	-0.27	N/A
TRIB3	ENST00000217233.3	tribbles pseudokinase 3	730	2	1	1	0	1	mmu-miR-130a-5p	-0.27	-0.27	N/A
MAGEH1	ENST00000342972.1	melanoma antigen family H, 1	231	1	1	0	0	0	mmu-miR-130a-5p	-0.27	-0.27	N/A
CCDC22	ENST00000376227.3	coiled-coil domain containing 22	609	1	1	0	0	0	mmu-miR-130a-5p	-0.26	-0.26	N/A
MIS12	ENST00000381165.3	MIS12 kinetochore complex component	1061	1	0	0	1	0	mmu-miR-130a-5p	-0.26	-0.26	N/A
PPP2R2B	ENST00000394413.3	protein phosphatase 2, regulatory subunit B, beta	24	3	2	0	1	0	mmu-miR-130a-5p	-0.26	-0.35	N/A
DDHD1	ENST00000323669.5	DDHD domain containing 1	103	2	1	0	1	1	mmu-miR-130a-5p	-0.26	-0.27	N/A
HMGA2	ENST00000403681.2	high mobility group AT-hook 2	8021	1	1	0	0	0	mmu-miR-130a-5p	-0.25	-0.26	N/A
UBALD1	ENST00000590965.1	UBA-like domain containing 1	41	1	1	0	0	0	mmu-miR-130a-5p	-0.25	-0.25	N/A
BNC2	ENST00000380672.4	basonuclin 2	770	6	1	1	4	2	mmu-miR-130a-5p	-0.25	-0.3	N/A
ZDHHC12	ENST00000372663.4	zinc finger, DHHC-type containing 12	56	1	1	0	0	0	mmu-miR-130a-5p	-0.25	-0.25	N/A
CXorf61	ENST00000371894.4	chromosome X open reading frame 61	99	1	0	1	0	0	mmu-miR-130a-5p	-0.25	-0.28	N/A
SMIM15	ENST00000339020.3	small integral membrane protein 15	1037	1	1	0	0	1	mmu-miR-130a-5p	-0.25	-0.28	N/A
POC1B	ENST00000378528.2	POC1 centriolar protein B	61	2	1	1	0	0	mmu-miR-130a-5p	-0.25	-0.26	N/A
PHIP	ENST00000275034.4	pleckstrin homology domain interacting protein	668	1	0	0	1	2	mmu-miR-130a-5p	-0.25	-0.25	N/A
UTP14C	ENST00000521776.2	UTP14, U3 small nucleolar ribonucleoprotein, homolog C (yeast)	174	1	0	1	0	0	mmu-miR-130a-5p	-0.25	-0.25	N/A
RNF182	ENST00000488300.1	ring finger protein 182	1122	2	1	1	0	1	mmu-miR-130a-5p	-0.25	-0.25	N/A
SLC25A21	ENST00000331299.5	solute carrier family 25 (mitochondrial oxoadipate carrier), member 21	110	1	1	0	0	0	mmu-miR-130a-5p	-0.25	-0.25	N/A
GPR137B	ENST00000366592.3	G protein-coupled receptor 137B	389	1	1	0	0	0	mmu-miR-130a-5p	-0.25	-0.42	N/A
MSL1	ENST00000398532.4	male-specific lethal 1 homolog (Drosophila)	4715	2	2	0	0	1	mmu-miR-130a-5p	-0.25	-0.25	N/A
RGSL1	ENST00000294854.8	regulator of G-protein signaling like 1	5	1	1	0	0	0	mmu-miR-130a-5p	-0.25	-0.25	N/A
MAP7	ENST00000354570.3	microtubule-associated protein 7	444	2	0	1	1	1	mmu-miR-130a-5p	-0.24	-0.26	N/A
JDP2	ENST00000435893.2	Jun dimerization protein 2	110	2	2	0	0	2	mmu-miR-130a-5p	-0.24	-0.32	N/A
POU6F2	ENST00000518318.2	POU class 6 homeobox 2	5	2	2	0	0	1	mmu-miR-130a-5p	-0.24	-0.24	N/A
ASCL1	ENST00000266744.3	achaete-scute complex homolog 1 (Drosophila)	5	1	1	0	0	0	mmu-miR-130a-5p	-0.24	-0.24	N/A
RSPO1	ENST00000373059.1	R-spondin 1	5	2	1	0	1	0	mmu-miR-130a-5p	-0.24	-0.24	N/A
BHLHA9	ENST00000391429.1	basic helix-loop-helix family, member a9	5	1	1	0	0	0	mmu-miR-130a-5p	-0.24	-0.24	N/A
UFSP2	ENST00000264689.6	UFM1-specific peptidase 2	900	1	0	1	0	0	mmu-miR-130a-5p	-0.24	-0.24	N/A
RBM43	ENST00000331426.5	RNA binding motif protein 43	24	1	1	0	0	0	mmu-miR-130a-5p	-0.24	-0.3	N/A
C11orf34	ENST00000338832.2	chromosome 11 open reading frame 34	5	1	1	0	0	0	mmu-miR-130a-5p	-0.24	-0.24	N/A
C12orf79	ENST00000549802.1	chromosome 12 open reading frame 79	5	1	1	0	0	0	mmu-miR-130a-5p	-0.24	-0.24	N/A
MAP3K7CL	ENST00000286791.5	MAP3K7 C-terminal like	87	1	1	0	0	0	mmu-miR-130a-5p	-0.24	-0.24	N/A
NPAS3	ENST00000346562.2	neuronal PAS domain protein 3	9	3	1	1	1	0	mmu-miR-130a-5p	-0.24	-0.24	N/A
PTPRE	ENST00000254667.3	protein tyrosine phosphatase, receptor type, E	44	3	2	0	1	0	mmu-miR-130a-5p	-0.24	-0.27	N/A
THEM6	ENST00000336138.3	thioesterase superfamily member 6	1500	1	0	1	0	0	mmu-miR-130a-5p	-0.24	-0.24	N/A
GOLM1	ENST00000388712.3	golgi membrane protein 1	4212	1	1	0	0	0	mmu-miR-130a-5p	-0.24	-0.26	N/A
EIF4H	ENST00000265753.8	eukaryotic translation initiation factor 4H	5	1	1	0	0	0	mmu-miR-130a-5p	-0.24	-0.24	N/A
XKR4	ENST00000327381.6	XK, Kell blood group complex subunit-related family, member 4	5	8	0	6	2	1	mmu-miR-130a-5p	-0.24	-0.24	N/A
VIP	ENST00000367244.3	vasoactive intestinal peptide	5	1	1	0	0	0	mmu-miR-130a-5p	-0.24	-0.24	N/A
POU2F2	ENST00000342301.4	POU class 2 homeobox 2	5	4	1	0	3	0	mmu-miR-130a-5p	-0.23	-0.27	N/A
OLFM3	ENST00000370103.4	olfactomedin 3	8	3	1	2	0	0	mmu-miR-130a-5p	-0.23	-0.48	N/A
CHST9	ENST00000580774.1	carbohydrate (N-acetylgalactosamine 4-0) sulfotransferase 9	20	2	0	2	0	2	mmu-miR-130a-5p	-0.23	-0.23	N/A
DKFZP434H0512	ENST00000600140.1	Protein LOC100506667; Putative uncharacterized protein DKFZp434H0512	5	1	0	0	1	0	mmu-miR-130a-5p	-0.23	-0.23	N/A
C10orf35	ENST00000373279.4	chromosome 10 open reading frame 35	84	1	1	0	0	0	mmu-miR-130a-5p	-0.23	-0.23	N/A
CXCL14	ENST00000337225.5	chemokine (C-X-C motif) ligand 14	5	1	1	0	0	0	mmu-miR-130a-5p	-0.23	-0.23	N/A
RNMTL1	ENST00000304478.4	RNA methyltransferase like 1	1736	2	0	2	0	1	mmu-miR-130a-5p	-0.23	-0.23	N/A
SLC39A8	ENST00000394833.2	solute carrier family 39 (zinc transporter), member 8	228	1	1	0	0	0	mmu-miR-130a-5p	-0.23	-0.24	N/A
ERC1	ENST00000355446.5	ELKS/RAB6-interacting/CAST family member 1	159	1	0	0	1	1	mmu-miR-130a-5p	-0.23	-0.23	N/A
HSD17B8	ENST00000374662.3	hydroxysteroid (17-beta) dehydrogenase 8	51	1	1	0	0	1	mmu-miR-130a-5p	-0.22	-0.22	N/A
LMOD2	ENST00000458573.2	leiomodin 2 (cardiac)	5	1	1	0	0	0	mmu-miR-130a-5p	-0.22	-0.22	N/A
LRRIQ4	ENST00000340806.6	leucine-rich repeats and IQ motif containing 4	5	1	0	1	0	0	mmu-miR-130a-5p	-0.22	-0.22	N/A
GPR87	ENST00000260843.4	G protein-coupled receptor 87	5	1	0	1	0	0	mmu-miR-130a-5p	-0.22	-0.22	N/A
MIEN1	ENST00000577810.1	migration and invasion enhancer 1	140	1	1	0	0	1	mmu-miR-130a-5p	-0.22	-0.22	N/A
ZFP36L1	ENST00000555997.1	ZFP36 ring finger protein-like 1	231	1	1	0	0	0	mmu-miR-130a-5p	-0.22	-0.31	N/A
C14orf39	ENST00000321731.3	chromosome 14 open reading frame 39	5	1	0	1	0	0	mmu-miR-130a-5p	-0.22	-0.22	N/A
AFTPH	ENST00000238856.4	aftiphilin	6	2	1	0	1	0	mmu-miR-130a-5p	-0.22	-0.22	N/A
TWIST1	ENST00000242261.5	twist basic helix-loop-helix transcription factor 1	190	1	1	0	0	2	mmu-miR-130a-5p	-0.22	-0.24	N/A
SYNJ2BP	ENST00000256366.4	synaptojanin 2 binding protein	329	5	4	0	1	2	mmu-miR-130a-5p	-0.22	-0.47	N/A
SLC35A1	ENST00000369557.5	solute carrier family 35 (CMP-sialic acid transporter), member A1	671	2	1	0	1	0	mmu-miR-130a-5p	-0.21	-0.21	N/A
CLDN8	ENST00000399899.1	claudin 8	5	2	1	0	1	0	mmu-miR-130a-5p	-0.21	-0.21	N/A
ACOT8	ENST00000217455.4	acyl-CoA thioesterase 8	901	1	0	0	1	0	mmu-miR-130a-5p	-0.21	-0.21	N/A
AC073610.5	ENST00000537495.1	Uncharacterized protein	11	1	0	1	0	1	mmu-miR-130a-5p	-0.21	-0.23	N/A
ZNF572	ENST00000319286.5	zinc finger protein 572	16	1	1	0	0	0	mmu-miR-130a-5p	-0.21	-0.21	N/A
ZNF500	ENST00000219478.6	zinc finger protein 500	14	1	1	0	0	0	mmu-miR-130a-5p	-0.21	-0.71	N/A
PIM1	ENST00000373509.5	pim-1 oncogene	2041	2	1	0	1	0	mmu-miR-130a-5p	-0.21	-0.21	N/A
LYPD6	ENST00000334166.4	LY6/PLAUR domain containing 6	261	4	1	1	2	5	mmu-miR-130a-5p	-0.21	-0.21	N/A
NRN1	ENST00000244766.2	neuritin 1	45	2	1	1	0	1	mmu-miR-130a-5p	-0.21	-0.49	N/A
ARID3A	ENST00000263620.3	AT rich interactive domain 3A (BRIGHT-like)	320	3	2	0	1	1	mmu-miR-130a-5p	-0.21	-0.27	N/A
SPINK13	ENST00000512953.1	serine peptidase inhibitor, Kazal type 13 (putative)	725	1	0	1	0	0	mmu-miR-130a-5p	-0.21	-0.21	N/A
FBXO16	ENST00000380254.2	F-box protein 16	5	1	1	0	0	0	mmu-miR-130a-5p	-0.21	-0.21	N/A
IMPG1	ENST00000369963.3	interphotoreceptor matrix proteoglycan 1	5	1	1	0	0	0	mmu-miR-130a-5p	-0.21	-0.21	N/A
STYX	ENST00000354586.4	serine/threonine/tyrosine interacting protein	250	1	1	0	0	2	mmu-miR-130a-5p	-0.2	-0.29	N/A
GPR64	ENST00000379873.2	G protein-coupled receptor 64	175	2	0	1	1	1	mmu-miR-130a-5p	-0.2	-0.2	N/A
GRM5	ENST00000418177.2	glutamate receptor, metabotropic 5	5	3	0	1	2	2	mmu-miR-130a-5p	-0.2	-0.2	N/A
AL589765.1	ENST00000442233.2	Uncharacterized protein; cDNA FLJ36032 fis, clone TESTI2017069	5	3	0	2	1	1	mmu-miR-130a-5p	-0.2	-0.2	N/A
HOXA7	ENST00000242159.3	homeobox A7	27	2	0	1	1	0	mmu-miR-130a-5p	-0.2	-0.2	N/A
ARF1	ENST00000540651.1	ADP-ribosylation factor 1	235	1	1	0	0	0	mmu-miR-130a-5p	-0.2	-0.22	N/A
SATB1	ENST00000338745.6	SATB homeobox 1	312	2	1	0	1	0	mmu-miR-130a-5p	-0.2	-0.21	N/A
MBNL1	ENST00000357472.3	muscleblind-like splicing regulator 1	135	4	2	1	1	1	mmu-miR-130a-5p	-0.2	-0.21	N/A
MEN1	ENST00000377316.2	multiple endocrine neoplasia I	8	1	1	0	0	0	mmu-miR-130a-5p	-0.2	-0.34	N/A
EFR3A	ENST00000254624.5	EFR3 homolog A (S. cerevisiae)	372	2	0	1	1	0	mmu-miR-130a-5p	-0.2	-0.21	N/A
ASH1L	ENST00000368346.3	ash1 (absent, small, or homeotic)-like (Drosophila)	56	2	1	0	1	1	mmu-miR-130a-5p	-0.2	-0.2	N/A
C10orf112	ENST00000454679.2	chromosome 10 open reading frame 112	5	1	1	0	0	0	mmu-miR-130a-5p	-0.2	-0.2	N/A
HIST1H2AC	ENST00000602637.1	histone cluster 1, H2ac	1665	1	0	0	1	0	mmu-miR-130a-5p	-0.2	-0.2	N/A
RNF181	ENST00000441634.1	ring finger protein 181	329	1	1	0	0	0	mmu-miR-130a-5p	-0.2	-0.2	N/A
PLEKHG1	ENST00000367328.1	pleckstrin homology domain containing, family G (with RhoGef domain) member 1	106	1	1	0	0	1	mmu-miR-130a-5p	-0.2	-0.21	N/A
ZNF233	ENST00000592581.1	zinc finger protein 233	6	1	1	0	0	1	mmu-miR-130a-5p	-0.2	-0.2	N/A
NCAM1	ENST00000316851.7	neural cell adhesion molecule 1	19	1	1	0	0	1	mmu-miR-130a-5p	-0.2	-0.2	N/A
TAOK3	ENST00000419821.2	TAO kinase 3	8	1	1	0	0	0	mmu-miR-130a-5p	-0.2	-0.2	N/A
TRIM2	ENST00000338700.5	tripartite motif containing 2	22	2	0	0	2	0	mmu-miR-130a-5p	-0.2	-0.2	N/A
IQCF6	ENST00000398780.3	IQ motif containing F6	5	1	0	0	1	0	mmu-miR-130a-5p	-0.2	-0.2	N/A
CHMP7	ENST00000313219.7	charged multivesicular body protein 7	124	1	1	0	0	1	mmu-miR-130a-5p	-0.2	-0.27	N/A
RAD54B	ENST00000297592.5	RAD54 homolog B (S. cerevisiae)	36	4	1	1	2	1	mmu-miR-130a-5p	-0.2	-0.2	N/A
GNG2	ENST00000556752.1	guanine nucleotide binding protein (G protein), gamma 2	199	4	0	1	3	2	mmu-miR-130a-5p	-0.19	-0.24	N/A
RAB27A	ENST00000396307.2	RAB27A, member RAS oncogene family	181	1	0	1	0	0	mmu-miR-130a-5p	-0.19	-0.2	N/A
AC022532.1	ENST00000420338.2	Uncharacterized protein	15	1	1	0	0	0	mmu-miR-130a-5p	-0.19	-0.3	N/A
TMEM30C	ENST00000429523.2	transmembrane protein 30C	5	1	0	1	0	0	mmu-miR-130a-5p	-0.19	-0.19	N/A
NCOA7	ENST00000392477.2	nuclear receptor coactivator 7	2967	1	1	0	0	0	mmu-miR-130a-5p	-0.19	-0.2	N/A
SPDYA	ENST00000379579.4	speedy/RINGO cell cycle regulator family member A	5	2	1	1	0	0	mmu-miR-130a-5p	-0.19	-0.19	N/A
PDE11A	ENST00000286063.6	phosphodiesterase 11A	7	7	3	1	3	0	mmu-miR-130a-5p	-0.19	-0.21	N/A
RGS6	ENST00000434263.2	regulator of G-protein signaling 6	5	1	0	1	0	0	mmu-miR-130a-5p	-0.19	-0.19	N/A
EXPH5	ENST00000265843.4	exophilin 5	49	2	1	1	0	1	mmu-miR-130a-5p	-0.19	-0.23	N/A
TNRC6C	ENST00000335749.4	trinucleotide repeat containing 6C	248	3	1	0	2	0	mmu-miR-130a-5p	-0.19	-0.2	N/A
MAFG	ENST00000357736.4	v-maf avian musculoaponeurotic fibrosarcoma oncogene homolog G	5	2	1	0	1	0	mmu-miR-130a-5p	-0.19	-0.19	N/A
PAK3	ENST00000372007.5	p21 protein (Cdc42/Rac)-activated kinase 3	8	2*	0	0	1	3	mmu-miR-130a-5p	-0.19	-0.21	N/A
ZNF667	ENST00000591790.1	zinc finger protein 667	24	2	0	2	0	0	mmu-miR-130a-5p	-0.19	-0.19	N/A
EGLN3	ENST00000250457.3	egl-9 family hypoxia-inducible factor 3	71	2	1	0	1	0	mmu-miR-130a-5p	-0.19	-0.19	N/A
C12orf65	ENST00000253233.1	chromosome 12 open reading frame 65	283	1	0	0	1	0	mmu-miR-130a-5p	-0.19	-0.22	N/A
CCSAP	ENST00000366687.1	centriole, cilia and spindle-associated protein	1210	1	0	1	0	1	mmu-miR-130a-5p	-0.19	-0.2	N/A
BRINP1	ENST00000265922.3	bone morphogenetic protein/retinoic acid inducible neural-specific 1	5	1	1	0	0	0	mmu-miR-130a-5p	-0.19	-0.19	N/A
RUNX1T1	ENST00000523629.1	runt-related transcription factor 1; translocated to, 1 (cyclin D-related)	9	3	2	1	0	1	mmu-miR-130a-5p	-0.19	-0.19	N/A
KRTAP4-1	ENST00000398472.1	keratin associated protein 4-1	5	1	1	0	0	0	mmu-miR-130a-5p	-0.19	-0.19	N/A
AIMP1	ENST00000394701.4	aminoacyl tRNA synthetase complex-interacting multifunctional protein 1	740	1	0	0	1	0	mmu-miR-130a-5p	-0.19	-0.21	N/A
BAMBI	ENST00000375533.3	BMP and activin membrane-bound inhibitor	515	2	1	0	1	1	mmu-miR-130a-5p	-0.19	-0.19	N/A
PATE1	ENST00000305738.5	prostate and testis expressed 1	5	2	1	0	1	0	mmu-miR-130a-5p	-0.19	-0.19	N/A
MICU3	ENST00000318063.5	mitochondrial calcium uptake family, member 3	9	1	1	0	0	0	mmu-miR-130a-5p	-0.18	-0.18	N/A
LMNB1	ENST00000261366.5	lamin B1	369	1	1	0	0	0	mmu-miR-130a-5p	-0.18	-0.2	N/A
SCEL	ENST00000377246.3	sciellin	5	1	1	0	0	1	mmu-miR-130a-5p	-0.18	-0.24	N/A
FOXL2	ENST00000330315.3	forkhead box L2	20	1	1	0	0	0	mmu-miR-130a-5p	-0.18	-0.18	N/A
RORB	ENST00000376896.3	RAR-related orphan receptor B	5	5	1	2	2	1	mmu-miR-130a-5p	-0.18	-0.18	N/A
C11orf44	ENST00000317019.2	chromosome 11 open reading frame 44	5	1	1	0	0	0	mmu-miR-130a-5p	-0.18	-0.18	N/A
ZP2	ENST00000574091.1	zona pellucida glycoprotein 2 (sperm receptor)	5	1	0	0	1	0	mmu-miR-130a-5p	-0.18	-0.18	N/A
TGFBR3	ENST00000212355.4	transforming growth factor, beta receptor III	245	4	1	0	3	1	mmu-miR-130a-5p	-0.18	-0.18	N/A
FABP7	ENST00000356535.4	fatty acid binding protein 7, brain	5	1	0	1	0	0	mmu-miR-130a-5p	-0.18	-0.18	N/A
KCNMB1	ENST00000274629.4	potassium large conductance calcium-activated channel, subfamily M, beta member 1	5	1	1	0	0	0	mmu-miR-130a-5p	-0.18	-0.18	N/A
ARV1	ENST00000310256.2	ARV1 homolog (S. cerevisiae)	705	1	1	0	0	0	mmu-miR-130a-5p	-0.18	-0.18	N/A
EDN3	ENST00000311585.7	endothelin 3	5	1	1	0	0	3	mmu-miR-130a-5p	-0.18	-0.18	N/A
TMEM254	ENST00000372275.1	transmembrane protein 254	61	1	0	0	1	0	mmu-miR-130a-5p	-0.18	-0.18	N/A
AC015987.2	ENST00000416501.1		5	1	0	1	0	0	mmu-miR-130a-5p	-0.18	-0.18	N/A
IQUB	ENST00000466202.1	IQ motif and ubiquitin domain containing	5	1	0	0	1	0	mmu-miR-130a-5p	-0.18	-0.18	N/A
C9orf43	ENST00000374165.1	chromosome 9 open reading frame 43	5	1	1	0	0	0	mmu-miR-130a-5p	-0.18	-0.18	N/A
CD28	ENST00000324106.8	CD28 molecule	5	2	0	0	2	0	mmu-miR-130a-5p	-0.18	-0.18	N/A
MGST1	ENST00000540056.1	microsomal glutathione S-transferase 1	397	1	0	0	1	1	mmu-miR-130a-5p	-0.18	-0.19	N/A
DMTF1	ENST00000413276.2	cyclin D binding myb-like transcription factor 1	198	1	0	1	0	0	mmu-miR-130a-5p	-0.18	-0.18	N/A
RAMP1	ENST00000254661.4	receptor (G protein-coupled) activity modifying protein 1	392	1	0	1	0	0	mmu-miR-130a-5p	-0.17	-0.17	N/A
TLK2	ENST00000582809.1	tousled-like kinase 2	5	1	1	0	0	0	mmu-miR-130a-5p	-0.17	-0.17	N/A
TFRC	ENST00000540528.1	transferrin receptor	296	1	0	1	0	0	mmu-miR-130a-5p	-0.17	-0.17	N/A
MEF2A	ENST00000354410.5	myocyte enhancer factor 2A	654	4*	2	1	0	0	mmu-miR-130a-5p	-0.17	-0.19	N/A
PTER	ENST00000378000.1	phosphotriesterase related	217	4	1	1	2	0	mmu-miR-130a-5p	-0.17	-0.2	N/A
FOXP1	ENST00000318789.4	forkhead box P1	264	6	3	1	2	0	mmu-miR-130a-5p	-0.17	-0.62	N/A
CALD1	ENST00000361388.2	caldesmon 1	1013	2	1	0	1	0	mmu-miR-130a-5p	-0.17	-0.27	N/A
ZBTB37	ENST00000367701.5	zinc finger and BTB domain containing 37	213	3	1	1	1	2	mmu-miR-130a-5p	-0.17	-0.2	N/A
NUDT8	ENST00000301490.4	nudix (nucleoside diphosphate linked moiety X)-type motif 8	434	1	0	1	0	0	mmu-miR-130a-5p	-0.17	-0.17	N/A
RSPH10B	ENST00000539903.1	radial spoke head 10 homolog B (Chlamydomonas)	5	2	1	0	1	1	mmu-miR-130a-5p	-0.17	-0.17	N/A
CYP3A5	ENST00000339843.2	cytochrome P450, family 3, subfamily A, polypeptide 5	5	3	0	1	2	1	mmu-miR-130a-5p	-0.17	-0.17	N/A
USP48	ENST00000400301.1	ubiquitin specific peptidase 48	3036	2	1	0	1	0	mmu-miR-130a-5p	-0.17	-0.18	N/A
MITF	ENST00000328528.6	microphthalmia-associated transcription factor	593	3	1	1	1	0	mmu-miR-130a-5p	-0.17	-0.2	N/A
ZC3H10	ENST00000257940.2	zinc finger CCCH-type containing 10	49	1	1	0	0	0	mmu-miR-130a-5p	-0.17	-0.2	N/A
WDR96	ENST00000369720.1	WD repeat domain 96	10	1	0	1	0	0	mmu-miR-130a-5p	-0.17	-0.17	N/A
SLAMF9	ENST00000368092.3	SLAM family member 9	5	1	0	1	0	0	mmu-miR-130a-5p	-0.17	-0.17	N/A
TMEM209	ENST00000397622.2	transmembrane protein 209	257	1	1	0	0	0	mmu-miR-130a-5p	-0.17	-0.17	N/A
NTM	ENST00000374791.3	neurotrimin	231	2	1	0	1	0	mmu-miR-130a-5p	-0.17	-0.22	N/A
CACNA1G	ENST00000352832.5	calcium channel, voltage-dependent, T type, alpha 1G subunit	11	2	2	0	0	0	mmu-miR-130a-5p	-0.17	-0.41	N/A
ADAM28	ENST00000265769.4	ADAM metallopeptidase domain 28	5	1	1	0	0	0	mmu-miR-130a-5p	-0.17	-0.17	N/A
SIVA1	ENST00000347067.5	SIVA1, apoptosis-inducing factor	860	1	0	0	1	0	mmu-miR-130a-5p	-0.17	-0.17	N/A
TMEM50A	ENST00000374358.4	transmembrane protein 50A	228	2	0	1	1	2	mmu-miR-130a-5p	-0.17	-0.18	N/A
PAPPA-AS1	ENST00000445861.2	PAPPA antisense RNA 1	5	1	0	1	0	0	mmu-miR-130a-5p	-0.17	-0.17	N/A
ELFN1	ENST00000424383.2	extracellular leucine-rich repeat and fibronectin type III domain containing 1	5	1	1	0	0	0	mmu-miR-130a-5p	-0.17	-0.17	N/A
FAM120A	ENST00000333936.5	family with sequence similarity 120A	57	1	1	0	0	0	mmu-miR-130a-5p	-0.17	-0.17	N/A
DTWD2	ENST00000304058.4	DTW domain containing 2	83	1	1	0	0	0	mmu-miR-130a-5p	-0.16	-0.22	N/A
RASSF4	ENST00000374417.2	Ras association (RalGDS/AF-6) domain family member 4	515	2	0	0	2	1	mmu-miR-130a-5p	-0.16	-0.16	N/A
CCDC106	ENST00000308964.3	coiled-coil domain containing 106	21	1	0	0	1	0	mmu-miR-130a-5p	-0.16	-0.16	N/A
CCK	ENST00000334681.5	cholecystokinin	5	1	0	0	1	0	mmu-miR-130a-5p	-0.16	-0.16	N/A
RNF25	ENST00000295704.2	ring finger protein 25	217	1	0	0	1	0	mmu-miR-130a-5p	-0.16	-0.16	N/A
PSIP1	ENST00000380738.4	PC4 and SFRS1 interacting protein 1	377	1	0	0	1	1	mmu-miR-130a-5p	-0.16	-0.17	N/A
GRAMD1B	ENST00000529750.1	GRAM domain containing 1B	35	2	2	0	0	1	mmu-miR-130a-5p	-0.16	-0.17	N/A
CDK12	ENST00000447079.4	cyclin-dependent kinase 12	748	1	0	0	1	1	mmu-miR-130a-5p	-0.16	-0.17	N/A
UBN2	ENST00000473989.3	ubinuclein 2	238	2	1	1	0	3	mmu-miR-130a-5p	-0.16	-0.2	N/A
SCYL3	ENST00000367771.6	SCY1-like 3 (S. cerevisiae)	124	1	0	1	0	3	mmu-miR-130a-5p	-0.16	-0.17	N/A
NARS	ENST00000256854.5	asparaginyl-tRNA synthetase	467	2	1	0	1	0	mmu-miR-130a-5p	-0.16	-0.22	N/A
TEDDM1	ENST00000367565.1	transmembrane epididymal protein 1	5	2	0	0	2	0	mmu-miR-130a-5p	-0.16	-0.16	N/A
BCL2L2-PABPN1	ENST00000553781.1	BCL2L2-PABPN1 readthrough	110	1	0	1	0	0	mmu-miR-130a-5p	-0.16	-0.16	N/A
MAP7D2	ENST00000379651.3	MAP7 domain containing 2	490	1	0	1	0	0	mmu-miR-130a-5p	-0.16	-0.16	N/A
CLEC4D	ENST00000299665.2	C-type lectin domain family 4, member D	5	1	1	0	0	0	mmu-miR-130a-5p	-0.16	-0.16	N/A
SUCNR1	ENST00000362032.5	succinate receptor 1	5	1	1	0	0	0	mmu-miR-130a-5p	-0.16	-0.16	N/A
ARHGEF2	ENST00000368315.4	Rho/Rac guanine nucleotide exchange factor (GEF) 2	313	2	1	0	1	0	mmu-miR-130a-5p	-0.16	-0.18	N/A
MBNL3	ENST00000370839.3	muscleblind-like splicing regulator 3	593	3	2	0	1	3	mmu-miR-130a-5p	-0.16	-0.27	N/A
ERMP1	ENST00000381506.3	endoplasmic reticulum metallopeptidase 1	53	4	1	0	3	1	mmu-miR-130a-5p	-0.16	-0.16	N/A
EAF1	ENST00000396842.2	ELL associated factor 1	63	2	1	0	1	0	mmu-miR-130a-5p	-0.16	-0.16	N/A
PPP3CA	ENST00000512215.1	protein phosphatase 3, catalytic subunit, alpha isozyme	259	1	0	1	0	0	mmu-miR-130a-5p	-0.16	-0.16	N/A
FOXP2	ENST00000408937.3	forkhead box P2	169	5	2	1	2	0	mmu-miR-130a-5p	-0.16	-0.21	N/A
TMED5	ENST00000479918.1	transmembrane emp24 protein transport domain containing 5	612	2	0	2	0	0	mmu-miR-130a-5p	-0.16	-0.18	N/A
AGPAT1	ENST00000395496.1	1-acylglycerol-3-phosphate O-acyltransferase 1	181	2	0	0	2	0	mmu-miR-130a-5p	-0.16	-0.17	N/A
PCDH9	ENST00000377861.3	protocadherin 9	102	2	1	1	0	0	mmu-miR-130a-5p	-0.15	-0.15	N/A
SYT4	ENST00000255224.3	synaptotagmin IV	11	2	1	1	0	0	mmu-miR-130a-5p	-0.15	-0.15	N/A
PTN	ENST00000393083.2	pleiotrophin	11	1	0	0	1	0	mmu-miR-130a-5p	-0.15	-0.15	N/A
HRK	ENST00000257572.5	harakiri, BCL2 interacting protein (contains only BH3 domain)	19	2	2	0	0	3	mmu-miR-130a-5p	-0.15	-0.23	N/A
RAB3B	ENST00000371655.3	RAB3B, member RAS oncogene family	611	3	2	1	0	0	mmu-miR-130a-5p	-0.15	-0.16	N/A
EGF	ENST00000265171.5	epidermal growth factor	5	1	1	0	0	1	mmu-miR-130a-5p	-0.15	-0.15	N/A
KCNA4	ENST00000328224.6	potassium voltage-gated channel, shaker-related subfamily, member 4	5	1	1	0	0	0	mmu-miR-130a-5p	-0.15	-0.15	N/A
PSMG2	ENST00000585331.2	proteasome (prosome, macropain) assembly chaperone 2	746	2	0	2	0	0	mmu-miR-130a-5p	-0.15	-0.15	N/A
C4orf29	ENST00000388795.5	chromosome 4 open reading frame 29	67	1	0	1	0	0	mmu-miR-130a-5p	-0.15	-0.15	N/A
CD200R1L	ENST00000398214.1	CD200 receptor 1-like	5	1	0	1	0	0	mmu-miR-130a-5p	-0.15	-0.15	N/A
VAV3	ENST00000370056.4	vav 3 guanine nucleotide exchange factor	1128	3	1	2	0	1	mmu-miR-130a-5p	-0.15	-0.15	N/A
CASP12	ENST00000422698.2	caspase 12 (gene/pseudogene)	5	1	0	1	0	0	mmu-miR-130a-5p	-0.15	-0.15	N/A
TRIP11	ENST00000267622.4	thyroid hormone receptor interactor 11	13	1	0	0	1	1	mmu-miR-130a-5p	-0.15	-0.15	N/A
ZNF23	ENST00000497160.1	zinc finger protein 23	5	1	0	1	0	0	mmu-miR-130a-5p	-0.15	-0.15	N/A
CCND1	ENST00000227507.2	cyclin D1	4687	3	1	1	1	1	mmu-miR-130a-5p	-0.15	-0.15	N/A
PCDHA12	ENST00000398631.2	protocadherin alpha 12	86	3	2	1	0	0	mmu-miR-130a-5p	-0.15	-0.17	N/A
IDE	ENST00000265986.6	insulin-degrading enzyme	446	2	0	2	0	0	mmu-miR-130a-5p	-0.15	-0.16	N/A
CNRIP1	ENST00000409862.1	cannabinoid receptor interacting protein 1	29	1	1	0	0	1	mmu-miR-130a-5p	-0.15	-0.15	N/A
NCOA6	ENST00000374796.2	nuclear receptor coactivator 6	984	1	0	0	1	1	mmu-miR-130a-5p	-0.15	-0.15	N/A
NOG	ENST00000332822.4	noggin	107	3	1	1	1	0	mmu-miR-130a-5p	-0.15	-0.23	N/A
RAB5A	ENST00000273047.4	RAB5A, member RAS oncogene family	68	1	1	0	0	0	mmu-miR-130a-5p	-0.15	-0.15	N/A
CDH2	ENST00000269141.3	cadherin 2, type 1, N-cadherin (neuronal)	1230	2	0	1	1	1	mmu-miR-130a-5p	-0.15	-0.24	N/A
SERPINF1	ENST00000254722.4	serpin peptidase inhibitor, clade F (alpha-2 antiplasmin, pigment epithelium derived factor), member 1	596	1	0	1	0	0	mmu-miR-130a-5p	-0.15	-0.15	N/A
ANGPT1	ENST00000520734.1	angiopoietin 1	21	1	1	0	0	0	mmu-miR-130a-5p	-0.15	-0.19	N/A
APOL2	ENST00000358502.5	apolipoprotein L, 2	12	1	0	0	1	1	mmu-miR-130a-5p	-0.14	-0.14	N/A
AHDC1	ENST00000247087.5	AT hook, DNA binding motif, containing 1	174	1	1	0	0	0	mmu-miR-130a-5p	-0.14	-0.14	N/A
MTFMT	ENST00000220058.4	mitochondrial methionyl-tRNA formyltransferase	629	1	0	0	1	0	mmu-miR-130a-5p	-0.14	-0.15	N/A
MSI1	ENST00000257552.2	musashi RNA-binding protein 1	287	1	1	0	0	0	mmu-miR-130a-5p	-0.14	-0.14	N/A
HEMGN	ENST00000259456.3	hemogen	5	1	1	0	0	0	mmu-miR-130a-5p	-0.14	-0.14	N/A
UGT2B28	ENST00000511240.1	UDP glucuronosyltransferase 2 family, polypeptide B28	5	1	0	1	0	0	mmu-miR-130a-5p	-0.14	-0.14	N/A
PCDHA3	ENST00000522353.2	protocadherin alpha 3	86	3	2	1	0	0	mmu-miR-130a-5p	-0.14	-0.16	N/A
PCDHA5	ENST00000529859.1	protocadherin alpha 5	86	3	2	1	0	0	mmu-miR-130a-5p	-0.14	-0.16	N/A
PCDHA7	ENST00000525929.1	protocadherin alpha 7	86	3	2	1	0	0	mmu-miR-130a-5p	-0.14	-0.16	N/A
PYROXD1	ENST00000240651.9	pyridine nucleotide-disulphide oxidoreductase domain 1	5	3	0	2	1	0	mmu-miR-130a-5p	-0.14	-0.16	N/A
C8orf86	ENST00000358138.1	chromosome 8 open reading frame 86	5	1	0	0	1	1	mmu-miR-130a-5p	-0.14	-0.14	N/A
C17orf74	ENST00000574034.1	chromosome 17 open reading frame 74	8	1	0	0	1	1	mmu-miR-130a-5p	-0.14	-0.14	N/A
MLEC	ENST00000228506.3	malectin	12084	3	2	0	1	1	mmu-miR-130a-5p	-0.14	-0.14	N/A
PCDHA4	ENST00000530339.1	protocadherin alpha 4	86	3	2	1	0	0	mmu-miR-130a-5p	-0.14	-0.16	N/A
PCDHA11	ENST00000398640.2	protocadherin alpha 11	86	3	2	1	0	0	mmu-miR-130a-5p	-0.14	-0.16	N/A
PCDHA8	ENST00000531613.1	protocadherin alpha 8	86	3	2	1	0	0	mmu-miR-130a-5p	-0.14	-0.16	N/A
PCDHA1	ENST00000504120.2	protocadherin alpha 1	86	3	2	1	0	0	mmu-miR-130a-5p	-0.14	-0.16	N/A
PCDHA2	ENST00000526136.1	protocadherin alpha 2	86	3	2	1	0	0	mmu-miR-130a-5p	-0.14	-0.16	N/A
PCDHA9	ENST00000532602.1	protocadherin alpha 9	86	3	2	1	0	0	mmu-miR-130a-5p	-0.14	-0.16	N/A
PCDHA6	ENST00000529310.1	protocadherin alpha 6	86	3	2	1	0	0	mmu-miR-130a-5p	-0.14	-0.16	N/A
PCDHA10	ENST00000307360.5	protocadherin alpha 10	86	3	2	1	0	0	mmu-miR-130a-5p	-0.14	-0.16	N/A
PCDHA13	ENST00000289272.2	protocadherin alpha 13	86	3	2	1	0	0	mmu-miR-130a-5p	-0.14	-0.16	N/A
ANKLE2	ENST00000539605.1	ankyrin repeat and LEM domain containing 2	504	1	0	1	0	1	mmu-miR-130a-5p	-0.14	-0.14	N/A
CCNE2	ENST00000520509.1	cyclin E2	76	1	1	0	0	0	mmu-miR-130a-5p	-0.14	-0.14	N/A
UGT2B7	ENST00000508661.1	UDP glucuronosyltransferase 2 family, polypeptide B7	5	1	0	1	0	0	mmu-miR-130a-5p	-0.14	-0.14	N/A
CCDC88A	ENST00000336838.6	coiled-coil domain containing 88A	141	2	1	1	0	1	mmu-miR-130a-5p	-0.14	-0.34	N/A
ATP1B4	ENST00000218008.3	ATPase, Na+/K+ transporting, beta 4 polypeptide	5	5	2	2	1	1	mmu-miR-130a-5p	-0.14	-0.14	N/A
ADD3	ENST00000277900.8	adducin 3 (gamma)	537	1	0	1	0	1	mmu-miR-130a-5p	-0.14	-0.14	N/A
PCDHAC1	ENST00000253807.2	protocadherin alpha subfamily C, 1	86	3	2	1	0	0	mmu-miR-130a-5p	-0.14	-0.16	N/A
GRIN2B	ENST00000609686.1	glutamate receptor, ionotropic, N-methyl D-aspartate 2B	5	1	0	1	0	5	mmu-miR-130a-5p	-0.14	-0.14	N/A
HIRA	ENST00000340170.4	histone cell cycle regulator	23	1	1	0	0	0	mmu-miR-130a-5p	-0.14	-0.14	N/A
SOCS2	ENST00000548537.1	suppressor of cytokine signaling 2	89	4	0	2	2	0	mmu-miR-130a-5p	-0.14	-0.14	N/A
DES	ENST00000373960.3	desmin	5	1	0	0	1	0	mmu-miR-130a-5p	-0.14	-0.14	N/A
MGMT	ENST00000306010.7	O-6-methylguanine-DNA methyltransferase	2473	1	0	1	0	0	mmu-miR-130a-5p	-0.14	-0.14	N/A
SMAD1	ENST00000302085.4	SMAD family member 1	240	1	1	0	0	0	mmu-miR-130a-5p	-0.14	-0.14	N/A
SPATA19	ENST00000299140.3	spermatogenesis associated 19	5	1	0	0	1	1	mmu-miR-130a-5p	-0.14	-0.14	N/A
PCDHAC2	ENST00000289269.5	protocadherin alpha subfamily C, 2	86	3	2	1	0	0	mmu-miR-130a-5p	-0.14	-0.15	N/A
INSIG2	ENST00000245787.4	insulin induced gene 2	562	2	0	0	2	0	mmu-miR-130a-5p	-0.14	-0.26	N/A
SPHK1	ENST00000545180.1	sphingosine kinase 1	5	1	0	0	1	0	mmu-miR-130a-5p	-0.14	-0.14	N/A
PNMA3	ENST00000447306.1	paraneoplastic Ma antigen 3	5	2	1	1	0	1	mmu-miR-130a-5p	-0.14	-0.14	N/A
FGF20	ENST00000180166.5	fibroblast growth factor 20	5	1	0	1	0	1	mmu-miR-130a-5p	-0.14	-0.14	N/A
LPP	ENST00000312675.4	LIM domain containing preferred translocation partner in lipoma	1894	4	1	1	2	5	mmu-miR-130a-5p	-0.14	-0.14	N/A
ACRC	ENST00000373696.3	acidic repeat containing	13	2	0	1	1	0	mmu-miR-130a-5p	-0.14	-0.14	N/A
CALN1	ENST00000329008.5	calneuron 1	5	2	0	1	1	0	mmu-miR-130a-5p	-0.14	-0.14	N/A
HDGFRP3	ENST00000299633.4	Hepatoma-derived growth factor-related protein 3	2577	1	1	0	0	0	mmu-miR-130a-5p	-0.14	-0.14	N/A
DHRS11	ENST00000251312.5	dehydrogenase/reductase (SDR family) member 11	17	1	0	0	1	0	mmu-miR-130a-5p	-0.14	-0.14	N/A
F7	ENST00000375581.3	coagulation factor VII (serum prothrombin conversion accelerator)	458	1	0	0	1	0	mmu-miR-130a-5p	-0.14	-0.14	N/A
SOCS3	ENST00000330871.2	suppressor of cytokine signaling 3	5	1	0	1	0	0	mmu-miR-130a-5p	-0.14	-0.14	N/A
NME2	ENST00000376392.6	NME/NM23 nucleoside diphosphate kinase 2	191	1	0	0	1	0	mmu-miR-130a-5p	-0.13	-0.13	N/A
SEC14L3	ENST00000215812.4	SEC14-like 3 (S. cerevisiae)	5	1	1	0	0	0	mmu-miR-130a-5p	-0.13	-0.13	N/A
RP11-410N8.4	ENST00000375670.1		5	1	0	0	1	0	mmu-miR-130a-5p	-0.13	-0.13	N/A
GSG2	ENST00000325418.4	germ cell associated 2 (haspin)	393	1	1	0	0	0	mmu-miR-130a-5p	-0.13	-0.13	N/A
CYSLTR2	ENST00000282018.3	cysteinyl leukotriene receptor 2	5	1	1	0	0	1	mmu-miR-130a-5p	-0.13	-0.13	N/A
DIABLO	ENST00000413918.1	diablo, IAP-binding mitochondrial protein	1700	1	1	0	0	0	mmu-miR-130a-5p	-0.13	-0.34	N/A
BCAP29	ENST00000005259.4	B-cell receptor-associated protein 29	326	1	1	0	0	0	mmu-miR-130a-5p	-0.13	-0.13	N/A
PATE4	ENST00000457514.2	prostate and testis expressed 4	5	1	1	0	0	0	mmu-miR-130a-5p	-0.13	-0.13	N/A
CPA6	ENST00000518549.1	carboxypeptidase A6	5	1	0	0	1	0	mmu-miR-130a-5p	-0.13	-0.13	N/A
RP11-181C3.1	ENST00000501499.1	Uncharacterized protein	7	1	0	1	0	0	mmu-miR-130a-5p	-0.13	-0.13	N/A
CHCHD7	ENST00000518801.1	coiled-coil-helix-coiled-coil-helix domain containing 7	1416	2	0	0	2	0	mmu-miR-130a-5p	-0.13	-0.14	N/A
HES1	ENST00000232424.3	hairy and enhancer of split 1, (Drosophila)	199	1	0	1	0	0	mmu-miR-130a-5p	-0.13	-0.19	N/A
LPIN2	ENST00000261596.4	lipin 2	376	1	0	0	1	2	mmu-miR-130a-5p	-0.13	-0.13	N/A
GABRG3	ENST00000333743.6	gamma-aminobutyric acid (GABA) A receptor, gamma 3	5	1	0	1	0	0	mmu-miR-130a-5p	-0.13	-0.13	N/A
NOTCH2NL	ENST00000369340.3	notch 2 N-terminal like	5	2	1	0	1	1	mmu-miR-130a-5p	-0.13	-0.13	N/A
PAPPA2	ENST00000367662.3	pappalysin 2	5	6	3	1	2	1	mmu-miR-130a-5p	-0.13	-0.13	N/A
NYX	ENST00000342595.2	nyctalopin	5	1	1	0	0	0	mmu-miR-130a-5p	-0.13	-0.13	N/A
AR	ENST00000374690.3	androgen receptor	57	6	2	3	1	3	mmu-miR-130a-5p	-0.13	-0.13	N/A
SLK	ENST00000335753.4	STE20-like kinase	260	2	1	0	1	0	mmu-miR-130a-5p	-0.13	-0.13	N/A
NIN	ENST00000389868.3	ninein (GSK3B interacting protein)	594	3	3	0	0	2	mmu-miR-130a-5p	-0.13	-0.13	N/A
C6orf203	ENST00000311381.5	chromosome 6 open reading frame 203	307	1	0	1	0	0	mmu-miR-130a-5p	-0.13	-0.14	N/A
SPTSSB	ENST00000359175.4	serine palmitoyltransferase, small subunit B	15	1	0	0	1	0	mmu-miR-130a-5p	-0.13	-0.13	N/A
ARL11	ENST00000282026.1	ADP-ribosylation factor-like 11	5	1	0	1	0	0	mmu-miR-130a-5p	-0.13	-0.13	N/A
TNFSF13B	ENST00000375887.4	tumor necrosis factor (ligand) superfamily, member 13b	5	1	0	1	0	0	mmu-miR-130a-5p	-0.13	-0.13	N/A
AP3M1	ENST00000355264.4	adaptor-related protein complex 3, mu 1 subunit	601	1	1	0	0	0	mmu-miR-130a-5p	-0.13	-0.13	N/A
AUTS2	ENST00000342771.4	autism susceptibility candidate 2	198	3	2	0	1	1	mmu-miR-130a-5p	-0.13	-0.21	N/A
CNR1	ENST00000362094.5	cannabinoid receptor 1 (brain)	40	3	1	0	2	0	mmu-miR-130a-5p	-0.13	-0.15	N/A
URM1	ENST00000372850.1	ubiquitin related modifier 1	345	3	1	1	1	0	mmu-miR-130a-5p	-0.13	-0.14	N/A
CCER1	ENST00000358859.2	coiled-coil glutamate-rich protein 1	5	1	0	1	0	0	mmu-miR-130a-5p	-0.13	-0.13	N/A
PLAT	ENST00000270189.6	plasminogen activator, tissue	1452	1	1	0	0	0	mmu-miR-130a-5p	-0.13	-0.13	N/A
RAB30	ENST00000533486.1	RAB30, member RAS oncogene family	274	3	1	1	1	1	mmu-miR-130a-5p	-0.13	-0.14	N/A
A4GALT	ENST00000401850.1	alpha 1,4-galactosyltransferase	21	1	0	1	0	1	mmu-miR-130a-5p	-0.13	-0.13	N/A
SIX3	ENST00000260653.3	SIX homeobox 3	15	3	0	1	2	0	mmu-miR-130a-5p	-0.13	-0.14	N/A
SETD3	ENST00000331768.5	SET domain containing 3	58	2	1	1	0	0	mmu-miR-130a-5p	-0.13	-0.16	N/A
PPM1D	ENST00000305921.3	protein phosphatase, Mg2+/Mn2+ dependent, 1D	896	1	0	0	1	0	mmu-miR-130a-5p	-0.12	-0.12	N/A
LSM12	ENST00000585388.1	LSM12 homolog (S. cerevisiae)	20	2	1	1	0	0	mmu-miR-130a-5p	-0.12	-0.17	N/A
TBC1D8B	ENST00000357242.5	TBC1 domain family, member 8B (with GRAM domain)	69	2	1	0	1	0	mmu-miR-130a-5p	-0.12	-0.13	N/A
DMRTA2	ENST00000418121.1	DMRT-like family A2	9	1	1	0	0	0	mmu-miR-130a-5p	-0.12	-0.12	N/A
BAD	ENST00000394532.3	BCL2-associated agonist of cell death	536	1	0	1	0	0	mmu-miR-130a-5p	-0.12	-0.12	N/A
KTN1	ENST00000416613.1	kinectin 1 (kinesin receptor)	469	1	0	0	1	0	mmu-miR-130a-5p	-0.12	-0.12	N/A
SRSF10	ENST00000343255.5	serine/arginine-rich splicing factor 10	1920	1	0	0	1	1	mmu-miR-130a-5p	-0.12	-0.13	N/A
RP11-17M16.1	ENST00000532511.1	Homo sapiens FLJ44313 protein (FLJ44313), mRNA.	9	1	0	0	1	1	mmu-miR-130a-5p	-0.12	-0.12	N/A
KIAA1841	ENST00000402291.1	KIAA1841	62	1	1	0	0	0	mmu-miR-130a-5p	-0.12	-0.12	N/A
MMP28	ENST00000250144.8	matrix metallopeptidase 28	5	1	0	1	0	0	mmu-miR-130a-5p	-0.12	-0.12	N/A
TRPM1	ENST00000397795.2	transient receptor potential cation channel, subfamily M, member 1	5	1	0	0	1	0	mmu-miR-130a-5p	-0.12	-0.12	N/A
AC003102.1	ENST00000399246.2		5	1	0	0	1	0	mmu-miR-130a-5p	-0.12	-0.12	N/A
ZNF354A	ENST00000335815.2	zinc finger protein 354A	5	1	0	1	0	0	mmu-miR-130a-5p	-0.12	-0.12	N/A
RPA3-AS1	ENST00000406829.1	RPA3 antisense RNA 1	22	3	0	0	3	0	mmu-miR-130a-5p	-0.12	-0.14	N/A
LINGO2	ENST00000379992.2	leucine rich repeat and Ig domain containing 2	52	1	1	0	0	0	mmu-miR-130a-5p	-0.12	-0.12	N/A
RNF223	ENST00000453464.2	ring finger protein 223	5	1	0	1	0	0	mmu-miR-130a-5p	-0.12	-0.12	N/A
CDS1	ENST00000295887.5	CDP-diacylglycerol synthase (phosphatidate cytidylyltransferase) 1	720	2	1	1	0	1	mmu-miR-130a-5p	-0.12	-0.12	N/A
TRIM8	ENST00000302424.7	tripartite motif containing 8	525	2	0	1	1	0	mmu-miR-130a-5p	-0.12	-0.13	N/A
GABRB2	ENST00000393959.1	gamma-aminobutyric acid (GABA) A receptor, beta 2	5	5	2	3	0	1	mmu-miR-130a-5p	-0.12	-0.12	N/A
GK2	ENST00000358842.3	glycerol kinase 2	5	1	0	0	1	0	mmu-miR-130a-5p	-0.12	-0.12	N/A
DST	ENST00000312431.6	dystonin	439	4	2	0	2	3	mmu-miR-130a-5p	-0.12	-0.12	N/A
NPPC	ENST00000409852.1	natriuretic peptide C	9	1	0	0	1	0	mmu-miR-130a-5p	-0.12	-0.12	N/A
CASK	ENST00000421587.2	calcium/calmodulin-dependent serine protein kinase (MAGUK family)	892	4	1	1	2	2	mmu-miR-130a-5p	-0.12	-0.18	N/A
CHRM2	ENST00000445907.2	cholinergic receptor, muscarinic 2	5	3	1	1	1	0	mmu-miR-130a-5p	-0.12	-0.12	N/A
BICC1	ENST00000373886.3	bicaudal C homolog 1 (Drosophila)	165	1	1	0	0	0	mmu-miR-130a-5p	-0.12	-0.12	N/A
NUBPL	ENST00000281081.7	nucleotide binding protein-like	7	2	1	1	0	0	mmu-miR-130a-5p	-0.12	-0.12	N/A
GATC	ENST00000551765.1	glutamyl-tRNA(Gln) amidotransferase, subunit C	781	1	1	0	0	0	mmu-miR-130a-5p	-0.12	-0.15	N/A
KITLG	ENST00000228280.5	KIT ligand	100	2	1	1	0	1	mmu-miR-130a-5p	-0.12	-0.14	N/A
CCDC65	ENST00000320516.4	coiled-coil domain containing 65	11	1	0	0	1	0	mmu-miR-130a-5p	-0.12	-0.12	N/A
TRAPPC3L	ENST00000356128.4	trafficking protein particle complex 3-like	5	1	0	1	0	0	mmu-miR-130a-5p	-0.12	-0.12	N/A
NSUN5	ENST00000428206.1	NOP2/Sun domain family, member 5	28	2	0	0	2	0	mmu-miR-130a-5p	-0.12	-0.12	N/A
TENC1	ENST00000314250.6	tensin like C1 domain containing phosphatase (tensin 2)	240	1	1	0	0	1	mmu-miR-130a-5p	-0.12	-0.12	N/A
GBP7	ENST00000294671.2	guanylate binding protein 7	5	1	0	1	0	1	mmu-miR-130a-5p	-0.12	-0.12	N/A
ALS2CR11	ENST00000439802.1	amyotrophic lateral sclerosis 2 (juvenile) chromosome region, candidate 11	5	1	0	1	0	0	mmu-miR-130a-5p	-0.12	-0.12	N/A
MYO9A	ENST00000564571.1	myosin IXA	137	2	0	1	1	0	mmu-miR-130a-5p	-0.12	-0.12	N/A
COL8A1	ENST00000261037.3	collagen, type VIII, alpha 1	601	2	1	1	0	0	mmu-miR-130a-5p	-0.12	-0.13	N/A
LPGAT1	ENST00000366997.4	lysophosphatidylglycerol acyltransferase 1	135	2	1	0	1	1	mmu-miR-130a-5p	-0.12	-0.13	N/A
ARCN1	ENST00000359415.4	archain 1	1139	1	0	1	0	0	mmu-miR-130a-5p	-0.12	-0.12	N/A
GIMAP1	ENST00000307194.5	GTPase, IMAP family member 1	5	1	0	0	1	0	mmu-miR-130a-5p	-0.12	-0.12	N/A
NUCKS1	ENST00000367142.4	nuclear casein kinase and cyclin-dependent kinase substrate 1	1692	3	2	0	1	0	mmu-miR-130a-5p	-0.12	-0.15	N/A
CNPY4	ENST00000262932.3	canopy FGF signaling regulator 4	24	1	1	0	0	0	mmu-miR-130a-5p	-0.12	-0.13	N/A
DPY19L3	ENST00000586987.1	dpy-19-like 3 (C. elegans)	146	1	1	0	0	1	mmu-miR-130a-5p	-0.12	-0.17	N/A
JHDM1D	ENST00000397560.2	jumonji C domain containing histone demethylase 1 homolog D (S. cerevisiae)	470	6	2	2	2	0	mmu-miR-130a-5p	-0.12	-0.12	N/A
CLOCK	ENST00000309964.4	clock circadian regulator	86	5	1	3	1	1	mmu-miR-130a-5p	-0.11	-0.12	N/A
MYOZ2	ENST00000307128.5	myozenin 2	5	2	0	1	1	1	mmu-miR-130a-5p	-0.11	-0.11	N/A
CXorf58	ENST00000379211.3	chromosome X open reading frame 58	5	1	0	0	1	1	mmu-miR-130a-5p	-0.11	-0.11	N/A
CFTR	ENST00000454343.1	cystic fibrosis transmembrane conductance regulator (ATP-binding cassette sub-family C, member 7)	5	1	0	0	1	0	mmu-miR-130a-5p	-0.11	-0.11	N/A
DACT2	ENST00000366795.3	dishevelled-binding antagonist of beta-catenin 2	48	1	0	1	0	0	mmu-miR-130a-5p	-0.11	-0.11	N/A
MSTN	ENST00000260950.4	myostatin	6	1	1	0	0	0	mmu-miR-130a-5p	-0.11	-0.11	N/A
STARD4	ENST00000512160.1	StAR-related lipid transfer (START) domain containing 4	767	1	1	0	0	0	mmu-miR-130a-5p	-0.11	-0.15	N/A
EHD3	ENST00000322054.5	EH-domain containing 3	206	2	1	0	1	3	mmu-miR-130a-5p	-0.11	-0.12	N/A
UEVLD	ENST00000541984.1	UEV and lactate/malate dehyrogenase domains	39	1	1	0	0	0	mmu-miR-130a-5p	-0.11	-0.13	N/A
KLHL42	ENST00000381271.2	kelch-like family member 42	2120	3	0	2	1	1	mmu-miR-130a-5p	-0.11	-0.12	N/A
MEIS2	ENST00000397624.3	Meis homeobox 2	63	2	1	1	0	3	mmu-miR-130a-5p	-0.11	-0.18	N/A
TSPAN31	ENST00000547992.1	tetraspanin 31	72	1	0	1	0	1	mmu-miR-130a-5p	-0.11	-0.11	N/A
GPR25	ENST00000304244.2	G protein-coupled receptor 25	5	1	0	0	1	0	mmu-miR-130a-5p	-0.11	-0.11	N/A
CNKSR2	ENST00000379510.3	connector enhancer of kinase suppressor of Ras 2	85	3	0	1	2	1	mmu-miR-130a-5p	-0.11	-0.13	N/A
ZBTB16	ENST00000335953.4	zinc finger and BTB domain containing 16	73	7	2	2	3	2	mmu-miR-130a-5p	-0.11	-0.13	N/A
CD160	ENST00000369290.1	CD160 molecule	5	1	0	0	1	0	mmu-miR-130a-5p	-0.11	-0.11	N/A
ZSCAN30	ENST00000333206.5	zinc finger and SCAN domain containing 30	274	1	1	0	0	0	mmu-miR-130a-5p	-0.11	-0.11	N/A
YWHAH	ENST00000397492.1	tyrosine 3-monooxygenase/tryptophan 5-monooxygenase activation protein, eta polypeptide	7321	1	0	1	0	1	mmu-miR-130a-5p	-0.11	-0.11	N/A
EFCAB5	ENST00000394835.3	EF-hand calcium binding domain 5	5	1	0	1	0	4	mmu-miR-130a-5p	-0.11	-0.11	N/A
CADM1	ENST00000452722.3	cell adhesion molecule 1	676	1	0	0	1	0	mmu-miR-130a-5p	-0.11	-0.11	N/A
C9orf62	ENST00000320778.2	chromosome 9 open reading frame 62	5	2	0	0	2	0	mmu-miR-130a-5p	-0.11	-0.11	N/A
PRKCB	ENST00000303531.7	protein kinase C, beta	81	7	1	2	4	1	mmu-miR-130a-5p	-0.11	-0.11	N/A
BEND2	ENST00000380033.4	BEN domain containing 2	5	1	0	0	1	0	mmu-miR-130a-5p	-0.11	-0.11	N/A
RGS4	ENST00000531057.1	regulator of G-protein signaling 4	489	1	0	0	1	0	mmu-miR-130a-5p	-0.11	-0.11	N/A
EBF1	ENST00000313708.6	early B-cell factor 1	42	2	1	1	0	1	mmu-miR-130a-5p	-0.11	-0.16	N/A
RBM27	ENST00000265271.5	RNA binding motif protein 27	130	2	1	1	0	1	mmu-miR-130a-5p	-0.11	-0.4	N/A
VPS33A	ENST00000267199.4	vacuolar protein sorting 33 homolog A (S. cerevisiae)	282	1	1	0	0	0	mmu-miR-130a-5p	-0.11	-0.12	N/A
CDNF	ENST00000378442.1	cerebral dopamine neurotrophic factor	6	2	0	0	2	0	mmu-miR-130a-5p	-0.11	-0.12	N/A
SAMD12	ENST00000409003.4	sterile alpha motif domain containing 12	57	3	0	3	0	1	mmu-miR-130a-5p	-0.11	-0.11	N/A
SUN1	ENST00000456758.2	Sad1 and UNC84 domain containing 1	376	2	0	1	1	0	mmu-miR-130a-5p	-0.11	-0.11	N/A
IL1RAPL1	ENST00000378993.1	interleukin 1 receptor accessory protein-like 1	5	6	1	3	2	0	mmu-miR-130a-5p	-0.11	-0.19	N/A
PRAF2	ENST00000376390.4	PRA1 domain family, member 2	1921	1	1	0	0	0	mmu-miR-130a-5p	-0.11	-0.11	N/A
RBFOX1	ENST00000355637.4	RNA binding protein, fox-1 homolog (C. elegans) 1	5	1	0	1	0	1	mmu-miR-130a-5p	-0.11	-0.11	N/A
HAPLN1	ENST00000274341.4	hyaluronan and proteoglycan link protein 1	5	1	0	0	1	3	mmu-miR-130a-5p	-0.11	-0.11	N/A
SCFD1	ENST00000458591.2	sec1 family domain containing 1	41	1	0	1	0	0	mmu-miR-130a-5p	-0.11	-0.11	N/A
CLCF1	ENST00000312438.7	cardiotrophin-like cytokine factor 1	98	1	1	0	0	0	mmu-miR-130a-5p	-0.11	-0.11	N/A
DUSP15	ENST00000486996.1	dual specificity phosphatase 15	10	1	0	0	1	0	mmu-miR-130a-5p	-0.11	-0.11	N/A
GRHL2	ENST00000251808.3	grainyhead-like 2 (Drosophila)	5	1	0	1	0	0	mmu-miR-130a-5p	-0.11	-0.11	N/A
EXOC5	ENST00000413566.2	exocyst complex component 5	242	2	1	0	1	0	mmu-miR-130a-5p	-0.11	-0.15	N/A
TTC33	ENST00000337702.4	tetratricopeptide repeat domain 33	676	1	1	0	0	1	mmu-miR-130a-5p	-0.11	-0.12	N/A
USP45	ENST00000392738.2	ubiquitin specific peptidase 45	491	1	1	0	0	0	mmu-miR-130a-5p	-0.11	-0.11	N/A
NCK2	ENST00000451463.2	NCK adaptor protein 2	178	2	0	2	0	0	mmu-miR-130a-5p	-0.11	-0.11	N/A
TERF1	ENST00000276602.6	telomeric repeat binding factor (NIMA-interacting) 1	5	2	0	1	1	0	mmu-miR-130a-5p	-0.11	-0.11	N/A
RLBP1	ENST00000268125.5	retinaldehyde binding protein 1	5	1	0	0	1	0	mmu-miR-130a-5p	-0.11	-0.11	N/A
PNRC2	ENST00000334351.7	proline-rich nuclear receptor coactivator 2	100	1	0	0	1	0	mmu-miR-130a-5p	-0.11	-0.11	N/A
GALNT13	ENST00000409237.1	UDP-N-acetyl-alpha-D-galactosamine:polypeptide N-acetylgalactosaminyltransferase 13 (GalNAc-T13)	49	2	1	1	0	0	mmu-miR-130a-5p	-0.11	-0.13	N/A
WDR45	ENST00000553851.1	WD repeat domain 45	1921	1	1	0	0	0	mmu-miR-130a-5p	-0.1	-0.1	N/A
PMP22	ENST00000395938.2	peripheral myelin protein 22	1152	1	0	1	0	0	mmu-miR-130a-5p	-0.1	-0.1	N/A
ELOVL6	ENST00000394607.3	ELOVL fatty acid elongase 6	901	2	0	0	2	1	mmu-miR-130a-5p	-0.1	-0.1	N/A
SIRT4	ENST00000202967.4	sirtuin 4	99	1	0	0	1	0	mmu-miR-130a-5p	-0.1	-0.1	N/A
AF196779.12	ENST00000376358.3	Uncharacterized protein; WD repeat domain phosphoinositide-interacting protein 4	1921	1	1	0	0	0	mmu-miR-130a-5p	-0.1	-0.1	N/A
ELAVL4	ENST00000371824.1	ELAV like neuron-specific RNA binding protein 4	5	1	1	0	0	3	mmu-miR-130a-5p	-0.1	-0.1	N/A
RP11-867G23.8	ENST00000531602.1	Uncharacterized protein	1851	1	0	1	0	0	mmu-miR-130a-5p	-0.1	-0.14	N/A
PTX3	ENST00000295927.3	pentraxin 3, long	135	1	1	0	0	0	mmu-miR-130a-5p	-0.1	-0.12	N/A
HIST1H2AM	ENST00000359611.2	histone cluster 1, H2am	86	1	0	0	1	0	mmu-miR-130a-5p	-0.1	-0.1	N/A
FCRLA	ENST00000367959.2	Fc receptor-like A	5	1	0	0	1	0	mmu-miR-130a-5p	-0.1	-0.1	N/A
AL021546.6	ENST00000551806.1	Glutamyl-tRNA(Gln) amidotransferase subunit C, mitochondrial	781	1	1	0	0	0	mmu-miR-130a-5p	-0.1	-0.14	N/A
HTR7	ENST00000371719.2	5-hydroxytryptamine (serotonin) receptor 7, adenylate cyclase-coupled	12	2	1	0	1	0	mmu-miR-130a-5p	-0.1	-0.1	N/A
PLCXD3	ENST00000377801.3	phosphatidylinositol-specific phospholipase C, X domain containing 3	81	3	1	2	0	5	mmu-miR-130a-5p	-0.1	-0.11	N/A
PAQR3	ENST00000512733.1	progestin and adipoQ receptor family member III	217	1	0	1	0	0	mmu-miR-130a-5p	-0.1	-0.1	N/A
FAM46A	ENST00000369754.3	family with sequence similarity 46, member A	899	2	0	1	1	2	mmu-miR-130a-5p	-0.1	-0.1	N/A
KIAA2022	ENST00000055682.6	KIAA2022	5	2	1	0	1	1	mmu-miR-130a-5p	-0.1	-0.1	N/A
COL11A1	ENST00000370096.3	collagen, type XI, alpha 1	160	1	1	0	0	1	mmu-miR-130a-5p	-0.1	-0.1	N/A
VGLL2	ENST00000352536.3	vestigial like 2 (Drosophila)	5	2	1	1	0	2	mmu-miR-130a-5p	-0.1	-0.12	N/A
CCR10	ENST00000332438.4	chemokine (C-C motif) receptor 10	36	1	0	0	1	0	mmu-miR-130a-5p	-0.1	-0.1	N/A
PRPF39	ENST00000355765.6	pre-mRNA processing factor 39	252	1	1	0	0	0	mmu-miR-130a-5p	-0.1	-0.1	N/A
EXOSC2	ENST00000372358.5	exosome component 2	852	1	1	0	0	0	mmu-miR-130a-5p	-0.1	-0.32	N/A
SDPR	ENST00000304141.4	serum deprivation response	38	1	0	0	1	0	mmu-miR-130a-5p	-0.1	-0.1	N/A
CEP19	ENST00000409690.3	centrosomal protein 19kDa	5	1	0	0	1	1	mmu-miR-130a-5p	-0.1	-0.1	N/A
KERA	ENST00000266719.3	keratocan	5	1	1	0	0	0	mmu-miR-130a-5p	-0.1	-0.1	N/A
ZNF544	ENST00000599227.1	zinc finger protein 544	173	1	0	0	1	0	mmu-miR-130a-5p	-0.1	-0.1	N/A
PRKAR2A	ENST00000265563.8	protein kinase, cAMP-dependent, regulatory, type II, alpha	583	1	0	1	0	1	mmu-miR-130a-5p	-0.1	-0.1	N/A
NCR1	ENST00000594765.1	natural cytotoxicity triggering receptor 1	5	1	0	0	1	0	mmu-miR-130a-5p	-0.1	-0.1	N/A
CACNA1E	ENST00000526775.1	calcium channel, voltage-dependent, R type, alpha 1E subunit	5	5	2	1	2	1	mmu-miR-130a-5p	-0.1	-0.1	N/A
GDA	ENST00000358399.3	guanine deaminase	5	4	2	2	0	1	mmu-miR-130a-5p	-0.1	-0.1	N/A
RP11-295D22.1	ENST00000565320.1	Uncharacterized protein	5	1	0	1	0	1	mmu-miR-130a-5p	-0.1	-0.1	N/A
GLO1	ENST00000373365.4	glyoxalase I	1773	1	1	0	0	0	mmu-miR-130a-5p	-0.1	-0.11	N/A
SLC24A2	ENST00000341998.2	solute carrier family 24 (sodium/potassium/calcium exchanger), member 2	5	5	2	1	2	2	mmu-miR-130a-5p	-0.1	-0.1	N/A
BTG4	ENST00000356018.2	B-cell translocation gene 4	5	1	0	1	0	0	mmu-miR-130a-5p	-0.1	-0.1	N/A
ZNF804B	ENST00000333190.4	zinc finger protein 804B	0	1	0	0	1	0	mmu-miR-130a-5p	-0.1	-0.1	N/A
POU3F2	ENST00000328345.5	POU class 3 homeobox 2	274	1	1	0	0	1	mmu-miR-130a-5p	-0.1	-0.1	N/A
SHISA9	ENST00000558583.1	shisa family member 9	5	1	0	0	1	2	mmu-miR-130a-5p	-0.1	-0.1	N/A
DHH	ENST00000266991.2	desert hedgehog	5	1	1	0	0	0	mmu-miR-130a-5p	-0.1	-0.1	N/A
SMPD1	ENST00000299397.3	sphingomyelin phosphodiesterase 1, acid lysosomal	1334	1	0	0	1	0	mmu-miR-130a-5p	-0.1	-0.1	N/A
NFIA	ENST00000403491.3	nuclear factor I/A	5	3	2	0	1	0	mmu-miR-130a-5p	-0.1	-0.1	N/A
ORMDL1	ENST00000392350.3	ORM1-like 1 (S. cerevisiae)	998	1	0	0	1	3	mmu-miR-130a-5p	-0.1	-0.12	N/A
ZNF365	ENST00000395254.3	zinc finger protein 365	173	1	1	0	0	1	mmu-miR-130a-5p	-0.1	-0.11	N/A
PKIA	ENST00000396418.2	protein kinase (cAMP-dependent, catalytic) inhibitor alpha	542	5	2	2	1	1	mmu-miR-130a-5p	-0.1	-0.33	N/A
NAV1	ENST00000295624.6	neuron navigator 1	702	3	1	1	1	3	mmu-miR-130a-5p	-0.1	-0.14	N/A
CHRAC1	ENST00000519533.1	chromatin accessibility complex 1	560	1	0	0	1	0	mmu-miR-130a-5p	-0.1	-0.1	N/A
CCNT1	ENST00000261900.3	cyclin T1	86	1	0	1	0	2	mmu-miR-130a-5p	-0.1	-0.1	N/A
GADL1	ENST00000282538.5	glutamate decarboxylase-like 1	5	1	0	1	0	0	mmu-miR-130a-5p	-0.1	-0.1	N/A
DDT	ENST00000398344.4	D-dopachrome tautomerase	1975	1	0	0	1	0	mmu-miR-130a-5p	-0.1	-0.1	N/A
ZDHHC20	ENST00000320220.9	zinc finger, DHHC-type containing 20	1486	1	1	0	0	0	mmu-miR-130a-5p	-0.1	-0.1	N/A
SMC5	ENST00000361138.5	structural maintenance of chromosomes 5	108	1	0	0	1	1	mmu-miR-130a-5p	-0.1	-0.11	N/A
SERPINB8	ENST00000397985.2	serpin peptidase inhibitor, clade B (ovalbumin), member 8	285	1	0	0	1	0	mmu-miR-130a-5p	-0.1	-0.1	N/A
CDH10	ENST00000264463.4	cadherin 10, type 2 (T2-cadherin)	5	1	1	0	0	0	mmu-miR-130a-5p	-0.1	-0.1	N/A
SUPT5H	ENST00000599117.1	suppressor of Ty 5 homolog (S. cerevisiae)	390	1	0	0	1	0	mmu-miR-130a-5p	-0.1	-0.1	N/A
MMP16	ENST00000286614.6	matrix metallopeptidase 16 (membrane-inserted)	12	6	0	1	5	3	mmu-miR-130a-5p	-0.1	-0.1	N/A
DGKH	ENST00000261491.5	diacylglycerol kinase, eta	46	3	2	1	0	2	mmu-miR-130a-5p	-0.1	-0.15	N/A
BRWD3	ENST00000373275.4	bromodomain and WD repeat domain containing 3	506	4	2	2	0	1	mmu-miR-130a-5p	-0.1	-0.1	N/A
NFYA	ENST00000341376.6	nuclear transcription factor Y, alpha	177	3	1	2	0	0	mmu-miR-130a-5p	-0.1	-0.15	N/A
RP11-366L20.2	ENST00000356215.2	Uncharacterized protein	5	1	0	0	1	0	mmu-miR-130a-5p	-0.1	-0.1	N/A
HTR2A	ENST00000378688.4	5-hydroxytryptamine (serotonin) receptor 2A, G protein-coupled	5	2	0	2	0	1	mmu-miR-130a-5p	-0.1	-0.1	N/A
WDR16	ENST00000352665.5	WD repeat domain 16	5	1	0	0	1	0	mmu-miR-130a-5p	-0.1	-0.1	N/A
GLIS2	ENST00000262366.3	GLIS family zinc finger 2	17	1	1	0	0	1	mmu-miR-130a-5p	-0.1	-0.1	N/A
TMEM42	ENST00000302392.4	transmembrane protein 42	137	1	0	0	1	0	mmu-miR-130a-5p	-0.1	-0.1	N/A
MAN1A1	ENST00000368468.3	mannosidase, alpha, class 1A, member 1	248	2	1	0	1	0	mmu-miR-130a-5p	-0.1	-0.1	N/A
HIVEP3	ENST00000372583.1	human immunodeficiency virus type I enhancer binding protein 3	84	1	0	0	1	0	mmu-miR-130a-5p	-0.1	-0.1	N/A
RBM3	ENST00000354480.2	RNA binding motif (RNP1, RRM) protein 3	1325	1	0	1	0	0	mmu-miR-130a-5p	-0.1	-0.1	N/A
CEP70	ENST00000264982.3	centrosomal protein 70kDa	53	1	1	0	0	1	mmu-miR-130a-5p	-0.1	-0.1	N/A
BUB3	ENST00000368865.4	BUB3 mitotic checkpoint protein	5237	1	0	1	0	0	mmu-miR-130a-5p	-0.1	-0.1	N/A
SNX11	ENST00000393405.2	sorting nexin 11	20	1	1	0	0	1	mmu-miR-130a-5p	-0.1	-0.13	N/A
SLIT3	ENST00000519560.1	slit homolog 3 (Drosophila)	13	5	3	0	2	2	mmu-miR-130a-5p	-0.1	-0.11	N/A
ITPRIPL2	ENST00000381440.3	inositol 1,4,5-trisphosphate receptor interacting protein-like 2	893	5	1	3	1	2	mmu-miR-130a-5p	-0.1	-0.1	N/A
THAP6	ENST00000311638.3	THAP domain containing 6	24	2	1	1	0	0	mmu-miR-130a-5p	-0.1	-0.12	N/A
SP1	ENST00000426431.2	Sp1 transcription factor	402	2	1	0	1	0	mmu-miR-130a-5p	-0.1	-0.1	N/A
SCOC	ENST00000608372.1	short coiled-coil protein	922	1	0	0	1	1	mmu-miR-130a-5p	-0.1	-0.1	N/A
HOXB8	ENST00000239144.4	homeobox B8	9	1	1	0	0	0	mmu-miR-130a-5p	-0.1	-0.1	N/A
WSCD2	ENST00000332082.4	WSC domain containing 2	5	2	2	0	0	1	mmu-miR-130a-5p	-0.1	-0.1	N/A
TVP23A	ENST00000299866.8	trans-golgi network vesicle protein 23 homolog A (S. cerevisiae)	5	1	0	0	1	0	mmu-miR-130a-5p	-0.1	-0.1	N/A
HOXB4	ENST00000332503.5	homeobox B4	214	1	0	0	1	0	mmu-miR-130a-5p	-0.1	-0.1	N/A
MTERFD1	ENST00000523821.1	MTERF domain containing 1	48	1	0	0	1	0	mmu-miR-130a-5p	-0.1	-0.1	N/A
KRTAP6-3	ENST00000391624.1	keratin associated protein 6-3	5	1	0	1	0	0	mmu-miR-130a-5p	-0.1	-0.1	N/A
GJA9	ENST00000454994.2	gap junction protein, alpha 9, 59kDa	85	1	0	0	1	1	mmu-miR-130a-5p	-0.09	-0.1	N/A
OCM2	ENST00000257627.4	oncomodulin 2	5	1	0	0	1	0	mmu-miR-130a-5p	-0.09	-0.09	N/A
OCM	ENST00000242104.5	oncomodulin	5	1	0	0	1	0	mmu-miR-130a-5p	-0.09	-0.09	N/A
RP11-382J12.1	ENST00000499227.2	Uncharacterized protein	5	1	0	0	1	0	mmu-miR-130a-5p	-0.09	-0.09	N/A
DIO2	ENST00000438257.4	deiodinase, iodothyronine, type II	98	2	0	0	2	3	mmu-miR-130a-5p	-0.09	-0.16	N/A
ASB9	ENST00000380483.3	ankyrin repeat and SOCS box containing 9	98	1	1	0	0	0	mmu-miR-130a-5p	-0.09	-0.22	N/A
RBM26	ENST00000267229.7	RNA binding motif protein 26	122	2	1	1	0	0	mmu-miR-130a-5p	-0.09	-0.56	N/A
SERTM1	ENST00000315190.3	serine-rich and transmembrane domain containing 1	12	3	1	1	1	1	mmu-miR-130a-5p	-0.09	-0.09	N/A
MRC2	ENST00000303375.5	mannose receptor, C type 2	74	1	1	0	0	1	mmu-miR-130a-5p	-0.09	-0.09	N/A
TMEM139	ENST00000359333.3	transmembrane protein 139	17	1	0	0	1	0	mmu-miR-130a-5p	-0.09	-0.09	N/A
HARS2	ENST00000435019.2	histidyl-tRNA synthetase 2, mitochondrial	150	1	1	0	0	0	mmu-miR-130a-5p	-0.09	-0.09	N/A
SNAI2	ENST00000020945.1	snail family zinc finger 2	1233	1	0	1	0	0	mmu-miR-130a-5p	-0.09	-0.09	N/A
KIF12	ENST00000374118.3	kinesin family member 12	72	1	0	0	1	0	mmu-miR-130a-5p	-0.09	-0.09	N/A
SLC46A2	ENST00000374228.4	solute carrier family 46, member 2	5	1	0	1	0	0	mmu-miR-130a-5p	-0.09	-0.09	N/A
C2orf16	ENST00000408964.2	chromosome 2 open reading frame 16	5	1	0	0	1	0	mmu-miR-130a-5p	-0.09	-0.09	N/A
KDM6B	ENST00000254846.5	lysine (K)-specific demethylase 6B	8	1	1	0	0	0	mmu-miR-130a-5p	-0.09	-0.15	N/A
SLC6A6	ENST00000454876.2	solute carrier family 6 (neurotransmitter transporter), member 6	280	1	1	0	0	0	mmu-miR-130a-5p	-0.09	-0.1	N/A
SH3PXD2A	ENST00000369774.4	SH3 and PX domains 2A	152	5	1	3	1	2	mmu-miR-130a-5p	-0.09	-0.1	N/A
BRIP1	ENST00000259008.2	BRCA1 interacting protein C-terminal helicase 1	21	1	1	0	0	1	mmu-miR-130a-5p	-0.09	-0.25	N/A
CLRN3	ENST00000368671.3	clarin 3	17	2	0	2	0	0	mmu-miR-130a-5p	-0.09	-0.09	N/A
IGSF11	ENST00000425327.2	immunoglobulin superfamily, member 11	5	1	1	0	0	1	mmu-miR-130a-5p	-0.09	-0.09	N/A
OR52E8	ENST00000537935.1	olfactory receptor, family 52, subfamily E, member 8	5	1	0	0	1	0	mmu-miR-130a-5p	-0.09	-0.09	N/A
DCTN5	ENST00000300087.2	dynactin 5 (p25)	764	2	1	0	1	2	mmu-miR-130a-5p	-0.09	-0.12	N/A
ANKRD13D	ENST00000514166.1	ankyrin repeat domain 13 family, member D	1727	1	0	0	1	0	mmu-miR-130a-5p	-0.09	-0.09	N/A
SMIM14	ENST00000295958.5	small integral membrane protein 14	601	1	1	0	0	0	mmu-miR-130a-5p	-0.09	-0.12	N/A
ADAMTS5	ENST00000284987.5	ADAM metallopeptidase with thrombospondin type 1 motif, 5	68	2	0	1	1	2	mmu-miR-130a-5p	-0.09	-0.14	N/A
RP11-122A3.2	ENST00000517562.2	uncharacterized protein LOC100127983	579	2	0	1	1	0	mmu-miR-130a-5p	-0.09	-0.11	N/A
C16orf98	ENST00000561916.2	chromosome 16 open reading frame 98	5	1	0	0	1	0	mmu-miR-130a-5p	-0.09	-0.09	N/A
ITGA8	ENST00000378076.3	integrin, alpha 8	7	1	1	0	0	1	mmu-miR-130a-5p	-0.09	-0.09	N/A
SEPHS2	ENST00000542752.1	selenophosphate synthetase 2	62	1	0	0	1	0	mmu-miR-130a-5p	-0.09	-0.09	N/A
RSBN1	ENST00000261441.5	round spermatid basic protein 1	54	3	0	2	1	0	mmu-miR-130a-5p	-0.09	-0.09	N/A
AL161915.1	ENST00000391366.1	Uncharacterized protein	18	1	0	0	1	1	mmu-miR-130a-5p	-0.09	-0.13	N/A
LMBRD2	ENST00000296603.4	LMBR1 domain containing 2	211	3	1	1	1	5	mmu-miR-130a-5p	-0.09	-0.14	N/A
KLHL31	ENST00000370905.3	kelch-like family member 31	16	1	0	1	0	3	mmu-miR-130a-5p	-0.09	-0.3	N/A
DOK6	ENST00000382713.5	docking protein 6	8	5	1	2	2	1	mmu-miR-130a-5p	-0.09	-0.09	N/A
DCDC2	ENST00000378450.3	doublecortin domain containing 2	11	1	1	0	0	0	mmu-miR-130a-5p	-0.09	-0.09	N/A
GGA3	ENST00000351904.7	golgi-associated, gamma adaptin ear containing, ARF binding protein 3	14	1	1	0	0	1	mmu-miR-130a-5p	-0.09	-0.11	N/A
ZNF704	ENST00000327835.3	zinc finger protein 704	124	6	1	4	1	3	mmu-miR-130a-5p	-0.09	-0.12	N/A
FAM189B	ENST00000350210.2	family with sequence similarity 189, member B	587	1	1	0	0	0	mmu-miR-130a-5p	-0.09	-0.09	N/A
MESP2	ENST00000560219.1	mesoderm posterior 2 homolog (mouse)	8	1	0	0	1	0	mmu-miR-130a-5p	-0.09	-0.15	N/A
LIMD1	ENST00000273317.4	LIM domains containing 1	1092	2	1	0	1	2	mmu-miR-130a-5p	-0.09	-0.3	N/A
CNBD2	ENST00000538900.1	cyclic nucleotide binding domain containing 2	5	1	0	0	1	0	mmu-miR-130a-5p	-0.09	-0.09	N/A
SERPINB13	ENST00000344731.5	serpin peptidase inhibitor, clade B (ovalbumin), member 13	5	2	0	1	1	0	mmu-miR-130a-5p	-0.09	-0.09	N/A
RCE1	ENST00000309657.3	RCE1 homolog, prenyl protein protease (S. cerevisiae)	4698	1	0	0	1	0	mmu-miR-130a-5p	-0.09	-0.09	N/A
PHACTR2	ENST00000427704.2	phosphatase and actin regulator 2	274	6	1	2	3	2	mmu-miR-130a-5p	-0.09	-0.1	N/A
CLEC5A	ENST00000546910.1	C-type lectin domain family 5, member A	5	1	1	0	0	0	mmu-miR-130a-5p	-0.09	-0.09	N/A
TCF24	ENST00000563496.1	transcription factor 24	11	1	0	0	1	1	mmu-miR-130a-5p	-0.09	-0.09	N/A
PDP1	ENST00000396200.3	pyruvate dehyrogenase phosphatase catalytic subunit 1	285	1	1	0	0	0	mmu-miR-130a-5p	-0.09	-0.09	N/A
PNOC	ENST00000301908.3	prepronociceptin	13	1	0	1	0	0	mmu-miR-130a-5p	-0.09	-0.09	N/A
KIAA1161	ENST00000297625.7	KIAA1161	18	1	1	0	0	0	mmu-miR-130a-5p	-0.09	-0.09	N/A
KPNA3	ENST00000261667.3	karyopherin alpha 3 (importin alpha 4)	104	1	0	1	0	1	mmu-miR-130a-5p	-0.09	-0.22	N/A
GLS	ENST00000338435.4	glutaminase	1927	2	0	2	0	1	mmu-miR-130a-5p	-0.09	-0.09	N/A
PEAK1	ENST00000312493.4	pseudopodium-enriched atypical kinase 1	209	5	1	3	1	1	mmu-miR-130a-5p	-0.09	-0.1	N/A
KCTD16	ENST00000507359.3	potassium channel tetramerization domain containing 16	36	2	0	0	2	1	mmu-miR-130a-5p	-0.09	-0.56	N/A
UQCRFS1	ENST00000304863.4	ubiquinol-cytochrome c reductase, Rieske iron-sulfur polypeptide 1	59	1	0	1	0	1	mmu-miR-130a-5p	-0.09	-0.13	N/A
GPR55	ENST00000392040.1	G protein-coupled receptor 55	5	3	1	1	1	2	mmu-miR-130a-5p	-0.09	-0.09	N/A
C11orf87	ENST00000327419.6	chromosome 11 open reading frame 87	5	1	0	1	0	0	mmu-miR-130a-5p	-0.09	-0.09	N/A
PAPD5	ENST00000357464.3	PAP associated domain containing 5	152	3	1	1	1	0	mmu-miR-130a-5p	-0.09	-0.12	N/A
C17orf78	ENST00000586700.1	chromosome 17 open reading frame 78	5	1	1	0	0	1	mmu-miR-130a-5p	-0.09	-0.09	N/A
RGMA	ENST00000557420.1	RGM domain family, member A	145	2	0	1	1	0	mmu-miR-130a-5p	-0.09	-0.09	N/A
CCNO	ENST00000282572.4	cyclin O	55	1	0	0	1	0	mmu-miR-130a-5p	-0.09	-0.09	N/A
ASTN2	ENST00000341734.4	astrotactin 2	39	1	1	0	0	2	mmu-miR-130a-5p	-0.09	-0.09	N/A
GSK3B	ENST00000264235.8	glycogen synthase kinase 3 beta	498	1	0	1	0	0	mmu-miR-130a-5p	-0.09	-0.09	N/A
DAZ2	ENST00000382449.1	deleted in azoospermia 2	5	1	0	1	0	1	mmu-miR-130a-5p	-0.09	-0.09	N/A
FDX1L	ENST00000541276.1	ferredoxin 1-like	198	1	0	0	1	1	mmu-miR-130a-5p	-0.09	-0.09	N/A
LILRB3	ENST00000391750.1	leukocyte immunoglobulin-like receptor, subfamily B (with TM and ITIM domains), member 3	5	1	0	0	1	0	mmu-miR-130a-5p	-0.09	-0.09	N/A
STON2	ENST00000267540.2	stonin 2	40	3	1	1	1	0	mmu-miR-130a-5p	-0.09	-0.12	N/A
SPATS2L	ENST00000358677.5	spermatogenesis associated, serine-rich 2-like	3387	1	1	0	0	0	mmu-miR-130a-5p	-0.09	-0.09	N/A
PHF20	ENST00000439301.1	PHD finger protein 20	191	3	1	0	2	0	mmu-miR-130a-5p	-0.09	-0.09	N/A
RORA	ENST00000335670.6	RAR-related orphan receptor A	102	3	1	0	2	1	mmu-miR-130a-5p	-0.09	-0.1	N/A
TLDC2	ENST00000217320.3	TBC/LysM-associated domain containing 2	5	1	1	0	0	1	mmu-miR-130a-5p	-0.09	-0.09	N/A
OTC	ENST00000039007.4	ornithine carbamoyltransferase	5	3	0	0	3	0	mmu-miR-130a-5p	-0.09	-0.1	N/A
APOLD1	ENST00000356591.4	apolipoprotein L domain containing 1	27	1	1	0	0	3	mmu-miR-130a-5p	-0.09	-0.09	N/A
EMB	ENST00000303221.5	embigin	17	2	0	1	1	1	mmu-miR-130a-5p	-0.09	-0.09	N/A
TSHZ2	ENST00000371497.5	teashirt zinc finger homeobox 2	351	4	1	1	2	1	mmu-miR-130a-5p	-0.08	-0.09	N/A
KLF12	ENST00000377669.2	Kruppel-like factor 12	251	3	2	0	1	2	mmu-miR-130a-5p	-0.08	-0.09	N/A
SHOX2	ENST00000490689.2	short stature homeobox 2	66	1	1	0	0	1	mmu-miR-130a-5p	-0.08	-0.13	N/A
SPEM1	ENST00000323675.3	spermatid maturation 1	7	1	1	0	0	0	mmu-miR-130a-5p	-0.08	-0.29	N/A
C14orf37	ENST00000267485.7	chromosome 14 open reading frame 37	25	1	0	0	1	0	mmu-miR-130a-5p	-0.08	-0.08	N/A
RNF166	ENST00000312838.4	ring finger protein 166	1977	1	0	1	0	0	mmu-miR-130a-5p	-0.08	-0.09	N/A
SPIN4	ENST00000374884.2	spindlin family, member 4	202	1	1	0	0	0	mmu-miR-130a-5p	-0.08	-0.08	N/A
REEP5	ENST00000545426.1	receptor accessory protein 5	4440	2	0	1	1	1	mmu-miR-130a-5p	-0.08	-0.08	N/A
RPS6KA5	ENST00000261991.3	ribosomal protein S6 kinase, 90kDa, polypeptide 5	64	1	1	0	0	0	mmu-miR-130a-5p	-0.08	-0.08	N/A
FOXN4	ENST00000355216.1	forkhead box N4	16	1	1	0	0	0	mmu-miR-130a-5p	-0.08	-0.08	N/A
HELLS	ENST00000394036.1	helicase, lymphoid-specific	329	4	0	1	3	1	mmu-miR-130a-5p	-0.08	-0.11	N/A
CD9	ENST00000382518.1	CD9 molecule	4366	1	0	0	1	0	mmu-miR-130a-5p	-0.08	-0.08	N/A
IGF1	ENST00000337514.6	insulin-like growth factor 1 (somatomedin C)	19	2	0	0	2	2	mmu-miR-130a-5p	-0.08	-0.34	N/A
ELMO1	ENST00000341056.3	engulfment and cell motility 1	118	1	0	1	0	0	mmu-miR-130a-5p	-0.08	-0.08	N/A
ALMS1	ENST00000264448.6	Alstrom syndrome 1	282	1	0	0	1	0	mmu-miR-130a-5p	-0.08	-0.08	N/A
MARCH11	ENST00000332432.8	membrane-associated ring finger (C3HC4) 11	5	1	0	1	0	0	mmu-miR-130a-5p	-0.08	-0.08	N/A
IGFBP2	ENST00000233809.4	insulin-like growth factor binding protein 2, 36kDa	566	1	0	0	1	0	mmu-miR-130a-5p	-0.08	-0.08	N/A
KIAA1257	ENST00000265068.5	KIAA1257	5	1	0	1	0	0	mmu-miR-130a-5p	-0.08	-0.08	N/A
DIP2C	ENST00000280886.6	DIP2 disco-interacting protein 2 homolog C (Drosophila)	359	3	1	2	0	1	mmu-miR-130a-5p	-0.08	-0.09	N/A
FBXO30	ENST00000237281.4	F-box protein 30	224	2	0	1	1	4	mmu-miR-130a-5p	-0.08	-0.16	N/A
EIF1	ENST00000469257.1	eukaryotic translation initiation factor 1	415	1	0	1	0	0	mmu-miR-130a-5p	-0.08	-0.08	N/A
TTC7A	ENST00000319190.5	tetratricopeptide repeat domain 7A	400	1	1	0	0	1	mmu-miR-130a-5p	-0.08	-0.08	N/A
PRDM1	ENST00000369089.3	PR domain containing 1, with ZNF domain	48	1	0	0	1	1	mmu-miR-130a-5p	-0.08	-0.1	N/A
VBP1	ENST00000286428.5	von Hippel-Lindau binding protein 1	2009	1	0	1	0	0	mmu-miR-130a-5p	-0.08	-0.08	N/A
INHBA	ENST00000242208.4	inhibin, beta A	1260	2	1	0	1	1	mmu-miR-130a-5p	-0.08	-0.11	N/A
ARHGEF12	ENST00000397843.2	Rho guanine nucleotide exchange factor (GEF) 12	815	1	1	0	0	1	mmu-miR-130a-5p	-0.08	-0.08	N/A
STAG3	ENST00000317296.5	stromal antigen 3	5	1	1	0	0	0	mmu-miR-130a-5p	-0.08	-0.08	N/A
CDK2	ENST00000266970.4	cyclin-dependent kinase 2	6789	1	0	1	0	0	mmu-miR-130a-5p	-0.08	-0.08	N/A
DDX11	ENST00000251758.5	DEAD/H (Asp-Glu-Ala-Asp/His) box helicase 11	175	3	0	1	2	0	mmu-miR-130a-5p	-0.08	-0.08	N/A
CHIC1	ENST00000373504.6	cysteine-rich hydrophobic domain 1	16	1	1	0	0	2	mmu-miR-130a-5p	-0.08	-0.08	N/A
NPHS2	ENST00000367615.4	nephrosis 2, idiopathic, steroid-resistant (podocin)	5	1	0	0	1	0	mmu-miR-130a-5p	-0.08	-0.08	N/A
DDX6	ENST00000264018.4	DEAD (Asp-Glu-Ala-Asp) box helicase 6	11	1	1	0	0	2	mmu-miR-130a-5p	-0.08	-0.08	N/A
TAF1D	ENST00000448108.2	TATA box binding protein (TBP)-associated factor, RNA polymerase I, D, 41kDa	132	1	0	0	1	0	mmu-miR-130a-5p	-0.08	-0.09	N/A
HIST1H4E	ENST00000360441.4	histone cluster 1, H4e	18	1	0	1	0	0	mmu-miR-130a-5p	-0.08	-0.31	N/A
NBEAL1	ENST00000449802.1	neurobeachin-like 1	42	1	1	0	0	2	mmu-miR-130a-5p	-0.08	-0.13	N/A
PBRM1	ENST00000356770.4	polybromo 1	689	2	0	1	1	1	mmu-miR-130a-5p	-0.08	-0.08	N/A
ZNF385B	ENST00000410066.1	zinc finger protein 385B	17	1	0	1	0	0	mmu-miR-130a-5p	-0.08	-0.08	N/A
AC112693.2	ENST00000599897.1		5	1	0	0	1	0	mmu-miR-130a-5p	-0.08	-0.08	N/A
TMEM252	ENST00000377311.3	transmembrane protein 252	5	2	0	0	2	2	mmu-miR-130a-5p	-0.08	-0.09	N/A
DMRT3	ENST00000190165.2	doublesex and mab-3 related transcription factor 3	21	1	1	0	0	0	mmu-miR-130a-5p	-0.08	-0.13	N/A
FAM179B	ENST00000382233.2	family with sequence similarity 179, member B	12	4	1	2	1	0	mmu-miR-130a-5p	-0.08	-0.08	N/A
DIAPH2	ENST00000324765.8	diaphanous-related formin 2	91	2	0	0	2	0	mmu-miR-130a-5p	-0.08	-0.08	N/A
ZNF263	ENST00000219069.5	zinc finger protein 263	593	1	0	0	1	0	mmu-miR-130a-5p	-0.08	-0.08	N/A
RP6-24A23.6	ENST00000563887.1	Uncharacterized protein	937	1	0	0	1	1	mmu-miR-130a-5p	-0.08	-0.09	N/A
MACC1	ENST00000400331.5	metastasis associated in colon cancer 1	5	3	0	0	3	1	mmu-miR-130a-5p	-0.08	-0.08	N/A
MAP3K2	ENST00000409947.1	mitogen-activated protein kinase kinase kinase 2	187	4	1	2	1	0	mmu-miR-130a-5p	-0.08	-0.08	N/A
TMOD3	ENST00000308580.7	tropomodulin 3 (ubiquitous)	1533	3	2	0	1	0	mmu-miR-130a-5p	-0.08	-0.26	N/A
ARL4C	ENST00000390645.2	ADP-ribosylation factor-like 4C	84	3	1	1	1	1	mmu-miR-130a-5p	-0.08	-0.09	N/A
FOXB1	ENST00000396057.4	forkhead box B1	31	1	0	0	1	1	mmu-miR-130a-5p	-0.08	-0.09	N/A
NRL	ENST00000397002.2	neural retina leucine zipper	9	1	0	1	0	0	mmu-miR-130a-5p	-0.08	-0.15	N/A
C2orf91	ENST00000378711.2	chromosome 2 open reading frame 91	5	2	0	2	0	0	mmu-miR-130a-5p	-0.08	-0.08	N/A
CDKN2D	ENST00000393599.2	cyclin-dependent kinase inhibitor 2D (p19, inhibits CDK4)	186	1	0	1	0	0	mmu-miR-130a-5p	-0.08	-0.08	N/A
KPNA5	ENST00000368564.1	karyopherin alpha 5 (importin alpha 6)	76	1	0	0	1	0	mmu-miR-130a-5p	-0.08	-0.08	N/A
IL20RB	ENST00000309741.5	interleukin 20 receptor beta	16	1	0	0	1	0	mmu-miR-130a-5p	-0.08	-0.08	N/A
CAMSAP3	ENST00000446248.2	calmodulin regulated spectrin-associated protein family, member 3	14	1	0	0	1	0	mmu-miR-130a-5p	-0.08	-0.08	N/A
MESDC1	ENST00000267984.2	mesoderm development candidate 1	84	2	0	2	0	2	mmu-miR-130a-5p	-0.08	-0.1	N/A
AKAP8	ENST00000269701.2	A kinase (PRKA) anchor protein 8	278	2	0	2	0	0	mmu-miR-130a-5p	-0.08	-0.13	N/A
SMS	ENST00000404933.2	spermine synthase	14	2	0	2	0	1	mmu-miR-130a-5p	-0.08	-0.17	N/A
SOX6	ENST00000316399.6	SRY (sex determining region Y)-box 6	22	1	0	0	1	2	mmu-miR-130a-5p	-0.08	-0.13	N/A
FOXQ1	ENST00000296839.2	forkhead box Q1	181	1	0	1	0	0	mmu-miR-130a-5p	-0.08	-0.08	N/A
PCMTD1	ENST00000360540.5	protein-L-isoaspartate (D-aspartate) O-methyltransferase domain containing 1	136	1	0	1	0	1	mmu-miR-130a-5p	-0.08	-0.08	N/A
GPR3	ENST00000374024.3	G protein-coupled receptor 3	5	2	2	0	0	0	mmu-miR-130a-5p	-0.08	-0.08	N/A
NUDT4	ENST00000337179.5	nudix (nucleoside diphosphate linked moiety X)-type motif 4	41	1	0	0	1	0	mmu-miR-130a-5p	-0.08	-0.08	N/A
FAM46D	ENST00000538312.1	family with sequence similarity 46, member D	5	2	1	1	0	0	mmu-miR-130a-5p	-0.08	-0.08	N/A
RBMS3	ENST00000396583.3	RNA binding motif, single stranded interacting protein 3	56	3	1	0	2	0	mmu-miR-130a-5p	-0.08	-0.16	N/A
KLF15	ENST00000296233.3	Kruppel-like factor 15	7	1	0	1	0	0	mmu-miR-130a-5p	-0.08	-0.1	N/A
ZDBF2	ENST00000374423.3	zinc finger, DBF-type containing 2	102	1	0	1	0	2	mmu-miR-130a-5p	-0.08	-0.08	N/A
SLC1A3	ENST00000265113.4	solute carrier family 1 (glial high affinity glutamate transporter), member 3	34	2	1	0	1	1	mmu-miR-130a-5p	-0.08	-0.08	N/A
AREG	ENST00000395748.3	amphiregulin	5	1	0	0	1	0	mmu-miR-130a-5p	-0.08	-0.08	N/A
DDC	ENST00000357936.5	dopa decarboxylase (aromatic L-amino acid decarboxylase)	547	1	0	0	1	0	mmu-miR-130a-5p	-0.08	-0.08	N/A
CTXN2	ENST00000417307.2	cortexin 2	5	2	0	0	2	0	mmu-miR-130a-5p	-0.08	-0.08	N/A
GDPD4	ENST00000315938.4	glycerophosphodiester phosphodiesterase domain containing 4	5	1	0	0	1	0	mmu-miR-130a-5p	-0.08	-0.08	N/A
TEX26	ENST00000380473.3	testis expressed 26	5	1	0	0	1	0	mmu-miR-130a-5p	-0.08	-0.08	N/A
SP3	ENST00000310015.6	Sp3 transcription factor	285	2	0	1	1	0	mmu-miR-130a-5p	-0.08	-0.1	N/A
RAB39B	ENST00000369454.3	RAB39B, member RAS oncogene family	10	1	0	1	0	0	mmu-miR-130a-5p	-0.08	-0.09	N/A
MARCH5	ENST00000358935.2	membrane-associated ring finger (C3HC4) 5	881	1	1	0	0	0	mmu-miR-130a-5p	-0.08	-0.12	N/A
ZFP30	ENST00000392144.1	ZFP30 zinc finger protein	41	1	0	1	0	0	mmu-miR-130a-5p	-0.08	-0.11	N/A
SLC1A7	ENST00000371494.4	solute carrier family 1 (glutamate transporter), member 7	11	2	1	0	1	2	mmu-miR-130a-5p	-0.07	-0.07	N/A
SH2D1A	ENST00000371139.4	SH2 domain containing 1A	5	1	0	0	1	1	mmu-miR-130a-5p	-0.07	-0.07	N/A
CPQ	ENST00000220763.5	carboxypeptidase Q	126	1	0	1	0	0	mmu-miR-130a-5p	-0.07	-0.07	N/A
FLJ00418	ENST00000597002.1		5	1	0	1	0	0	mmu-miR-130a-5p	-0.07	-0.07	N/A
AREGB	ENST00000380846.3	amphiregulin B	5	1	0	0	1	0	mmu-miR-130a-5p	-0.07	-0.07	N/A
MROH9	ENST00000367759.4	maestro heat-like repeat family member 9	5	1	0	0	1	0	mmu-miR-130a-5p	-0.07	-0.07	N/A
UTY	ENST00000331397.4	ubiquitously transcribed tetratricopeptide repeat containing, Y-linked	5	1*	0	0	0	1	mmu-miR-130a-5p	-0.07	-0.07	N/A
TEX15	ENST00000256246.2	testis expressed 15	58	1	0	1	0	2	mmu-miR-130a-5p	-0.07	-0.07	N/A
C12orf66	ENST00000544871.1	chromosome 12 open reading frame 66	98	1	1	0	0	0	mmu-miR-130a-5p	-0.07	-0.11	N/A
ZBTB2	ENST00000325144.4	zinc finger and BTB domain containing 2	832	1	0	1	0	0	mmu-miR-130a-5p	-0.07	-0.07	N/A
FAM173B	ENST00000280330.8	family with sequence similarity 173, member B	257	1	0	0	1	0	mmu-miR-130a-5p	-0.07	-0.12	N/A
ANO5	ENST00000324559.8	anoctamin 5	12	3	1	1	1	1	mmu-miR-130a-5p	-0.07	-0.08	N/A
GPR135	ENST00000395116.1	G protein-coupled receptor 135	40	3	1	0	2	1	mmu-miR-130a-5p	-0.07	-0.19	N/A
CNPY1	ENST00000321736.5	canopy FGF signaling regulator 1	10	1	0	1	0	0	mmu-miR-130a-5p	-0.07	-0.09	N/A
FGF17	ENST00000359441.3	fibroblast growth factor 17	5	1	0	0	1	0	mmu-miR-130a-5p	-0.07	-0.07	N/A
KLRG1	ENST00000356986.3	killer cell lectin-like receptor subfamily G, member 1	15	1	0	1	0	0	mmu-miR-130a-5p	-0.07	-0.07	N/A
BLZF1	ENST00000367808.3	basic leucine zipper nuclear factor 1	73	1	0	1	0	0	mmu-miR-130a-5p	-0.07	-0.07	N/A
HECA	ENST00000367658.2	headcase homolog (Drosophila)	783	2	0	1	1	1	mmu-miR-130a-5p	-0.07	-0.07	N/A
VIPR2	ENST00000262178.2	vasoactive intestinal peptide receptor 2	35	4	1	1	2	1	mmu-miR-130a-5p	-0.07	-0.18	N/A
PMS2	ENST00000265849.7	PMS2 postmeiotic segregation increased 2 (S. cerevisiae)	5	1	0	0	1	0	mmu-miR-130a-5p	-0.07	-0.07	N/A
UBE2J2	ENST00000347370.2	ubiquitin-conjugating enzyme E2, J2	3002	1	0	0	1	0	mmu-miR-130a-5p	-0.07	-0.07	N/A
SCNN1B	ENST00000343070.2	sodium channel, non-voltage-gated 1, beta subunit	5	1	0	0	1	1	mmu-miR-130a-5p	-0.07	-0.07	N/A
MAK16	ENST00000360128.6	MAK16 homolog (S. cerevisiae)	97	1	0	1	0	0	mmu-miR-130a-5p	-0.07	-0.1	N/A
TULP4	ENST00000367094.2	tubby like protein 4	93	3	0	2	1	0	mmu-miR-130a-5p	-0.07	-0.08	N/A
FRMD3	ENST00000304195.3	FERM domain containing 3	14	1	0	0	1	0	mmu-miR-130a-5p	-0.07	-0.09	N/A
SPATA5	ENST00000274008.4	spermatogenesis associated 5	168	1	0	1	0	1	mmu-miR-130a-5p	-0.07	-0.09	N/A
PABPN1	ENST00000397276.2	poly(A) binding protein, nuclear 1	110	1	0	1	0	0	mmu-miR-130a-5p	-0.07	-0.07	N/A
IPCEF1	ENST00000265198.4	interaction protein for cytohesin exchange factors 1	16	2	1	0	1	3	mmu-miR-130a-5p	-0.07	-0.07	N/A
DDX49	ENST00000438170.2	DEAD (Asp-Glu-Ala-Asp) box polypeptide 49	546	1	0	0	1	0	mmu-miR-130a-5p	-0.07	-0.07	N/A
HOXB7	ENST00000239165.7	homeobox B7	6	1	0	0	1	0	mmu-miR-130a-5p	-0.07	-0.07	N/A
ERMAP	ENST00000372514.3	erythroblast membrane-associated protein (Scianna blood group)	121	2	0	0	2	1	mmu-miR-130a-5p	-0.07	-0.07	N/A
RBBP6	ENST00000319715.4	retinoblastoma binding protein 6	123	1	0	0	1	0	mmu-miR-130a-5p	-0.07	-0.07	N/A
TMEM232	ENST00000429839.2	transmembrane protein 232	5	1	0	0	1	0	mmu-miR-130a-5p	-0.07	-0.07	N/A
DAZ1	ENST00000405239.1	deleted in azoospermia 1	5	2	0	1	1	1	mmu-miR-130a-5p	-0.07	-0.07	N/A
PDK3	ENST00000441463.2	pyruvate dehydrogenase kinase, isozyme 3	659	5	2	2	1	1	mmu-miR-130a-5p	-0.07	-0.11	N/A
CDC42EP3	ENST00000295324.3	CDC42 effector protein (Rho GTPase binding) 3	1749	1	0	1	0	4	mmu-miR-130a-5p	-0.07	-0.12	N/A
SYNE2	ENST00000358025.3	spectrin repeat containing, nuclear envelope 2	27	1	0	0	1	0	mmu-miR-130a-5p	-0.07	-0.08	N/A
FAM169A	ENST00000380515.3	family with sequence similarity 169, member A	90	1	0	0	1	0	mmu-miR-130a-5p	-0.07	-0.08	N/A
MAF	ENST00000393350.1	v-maf avian musculoaponeurotic fibrosarcoma oncogene homolog	608	2	1	0	1	6	mmu-miR-130a-5p	-0.07	-0.07	N/A
ZNF362	ENST00000539719.1	zinc finger protein 362	27	2	1	1	0	0	mmu-miR-130a-5p	-0.07	-0.16	N/A
BHLHB9	ENST00000372735.1	basic helix-loop-helix domain containing, class B, 9	5	2	1	0	1	2	mmu-miR-130a-5p	-0.07	-0.07	N/A
AJAP1	ENST00000378191.4	adherens junctions associated protein 1	5	4	1	1	2	0	mmu-miR-130a-5p	-0.07	-0.07	N/A
EFNA1	ENST00000368407.3	ephrin-A1	423	2	0	2	0	0	mmu-miR-130a-5p	-0.07	-0.07	N/A
SIRT5	ENST00000606117.1	sirtuin 5	72	1	1	0	0	0	mmu-miR-130a-5p	-0.07	-0.19	N/A
DLG2	ENST00000398309.2	discs, large homolog 2 (Drosophila)	15	3	2	0	1	1	mmu-miR-130a-5p	-0.07	-0.07	N/A
CADM2	ENST00000383699.3	cell adhesion molecule 2	5	4	1	1	2	1	mmu-miR-130a-5p	-0.07	-0.07	N/A
ERBB4	ENST00000342788.4	v-erb-b2 avian erythroblastic leukemia viral oncogene homolog 4	27	4	1	1	2	4	mmu-miR-130a-5p	-0.07	-0.07	N/A
PARVG	ENST00000444313.3	parvin, gamma	5	3	1	2	0	0	mmu-miR-130a-5p	-0.07	-0.07	N/A
TACR3	ENST00000304883.2	tachykinin receptor 3	5	3	2	0	1	1	mmu-miR-130a-5p	-0.07	-0.07	N/A
RTTN	ENST00000454359.1	rotatin	288	4	0	3	1	1	mmu-miR-130a-5p	-0.07	-0.07	N/A
FER	ENST00000281092.4	fer (fps/fes related) tyrosine kinase	665	4	0	3	1	5	mmu-miR-130a-5p	-0.07	-0.07	N/A
MGAT5	ENST00000409645.1	mannosyl (alpha-1,6-)-glycoprotein beta-1,6-N-acetyl-glucosaminyltransferase	1627	3	2	0	1	2	mmu-miR-130a-5p	-0.07	-0.07	N/A
CNTF	ENST00000361987.4	ciliary neurotrophic factor	46	1	0	1	0	3	mmu-miR-130a-5p	-0.07	-0.07	N/A
CPEB2	ENST00000538197.1	cytoplasmic polyadenylation element binding protein 2	367	4	1	1	2	0	mmu-miR-130a-5p	-0.07	-0.07	N/A
CLDND1	ENST00000341181.6	claudin domain containing 1	24	1	1	0	0	1	mmu-miR-130a-5p	-0.07	-0.27	N/A
TMX3	ENST00000299608.2	thioredoxin-related transmembrane protein 3	348	2	0	1	1	1	mmu-miR-130a-5p	-0.07	-0.07	N/A
GPR139	ENST00000570682.1	G protein-coupled receptor 139	5	1	0	1	0	0	mmu-miR-130a-5p	-0.07	-0.07	N/A
PCNT	ENST00000359568.5	pericentrin	92	1	0	1	0	0	mmu-miR-130a-5p	-0.07	-0.07	N/A
CYP20A1	ENST00000356079.4	cytochrome P450, family 20, subfamily A, polypeptide 1	170	1	1	0	0	0	mmu-miR-130a-5p	-0.07	-0.18	N/A
SYT11	ENST00000368324.4	synaptotagmin XI	750	2	0	2	0	0	mmu-miR-130a-5p	-0.07	-0.07	N/A
SPP2	ENST00000168148.3	secreted phosphoprotein 2, 24kDa	5	1	0	0	1	0	mmu-miR-130a-5p	-0.07	-0.07	N/A
DOLPP1	ENST00000540102.1	dolichyldiphosphatase 1	963	2	1	1	0	0	mmu-miR-130a-5p	-0.07	-0.07	N/A
CDK19	ENST00000368911.3	cyclin-dependent kinase 19	51	2	0	2	0	2	mmu-miR-130a-5p	-0.07	-0.1	N/A
PREB	ENST00000260643.2	prolactin regulatory element binding	889	1	0	0	1	1	mmu-miR-130a-5p	-0.07	-0.07	N/A
NFIC	ENST00000346156.5	nuclear factor I/C (CCAAT-binding transcription factor)	26	1	0	0	1	0	mmu-miR-130a-5p	-0.07	-0.09	N/A
AADACL3	ENST00000332530.3	arylacetamide deacetylase-like 3	5	3	0	2	1	1	mmu-miR-130a-5p	-0.07	-0.07	N/A
SGK2	ENST00000373100.1	serum/glucocorticoid regulated kinase 2	26	1	1	0	0	0	mmu-miR-130a-5p	-0.07	-0.07	N/A
DAZ4	ENST00000382290.3	deleted in azoospermia 4	5	1	0	1	0	1	mmu-miR-130a-5p	-0.07	-0.07	N/A
SDCCAG8	ENST00000366541.3	serologically defined colon cancer antigen 8	60	1	0	0	1	0	mmu-miR-130a-5p	-0.07	-0.07	N/A
NMUR1	ENST00000305141.4	neuromedin U receptor 1	5	1	1	0	0	1	mmu-miR-130a-5p	-0.07	-0.07	N/A
IL22RA2	ENST00000339602.3	interleukin 22 receptor, alpha 2	5	1	0	0	1	0	mmu-miR-130a-5p	-0.07	-0.07	N/A
GGT6	ENST00000301395.3	gamma-glutamyltransferase 6	5	1	0	1	0	0	mmu-miR-130a-5p	-0.07	-0.07	N/A
MARVELD3	ENST00000268485.3	MARVEL domain containing 3	55	1	1	0	0	0	mmu-miR-130a-5p	-0.07	-0.07	N/A
LIMS1	ENST00000393310.1	LIM and senescent cell antigen-like domains 1	68	1	0	1	0	1	mmu-miR-130a-5p	-0.07	-0.07	N/A
PIK3R1	ENST00000521381.1	phosphoinositide-3-kinase, regulatory subunit 1 (alpha)	217	3	1	2	0	1	mmu-miR-130a-5p	-0.07	-0.07	N/A
DAZ3	ENST00000382365.2	deleted in azoospermia 3	5	2	0	1	1	1	mmu-miR-130a-5p	-0.07	-0.07	N/A
RASSF5	ENST00000367117.3	Ras association (RalGDS/AF-6) domain family member 5	27	4	0	3	1	1	mmu-miR-130a-5p	-0.07	-0.08	N/A
GLYAT	ENST00000344743.3	glycine-N-acyltransferase	5	2	1	1	0	1	mmu-miR-130a-5p	-0.07	-0.2	N/A
RNF150	ENST00000515673.2	ring finger protein 150	518	5	1	1	3	3	mmu-miR-130a-5p	-0.07	-0.08	N/A
SLC3A1	ENST00000260649.6	solute carrier family 3 (amino acid transporter heavy chain), member 1	5	1	0	0	1	0	mmu-miR-130a-5p	-0.07	-0.07	N/A
NKX2-2	ENST00000377142.4	NK2 homeobox 2	10	1	1	0	0	0	mmu-miR-130a-5p	-0.07	-0.07	N/A
DHRS9	ENST00000602501.1	dehydrogenase/reductase (SDR family) member 9	5	1	0	0	1	0	mmu-miR-130a-5p	-0.07	-0.07	N/A
CHCHD2	ENST00000395422.3	coiled-coil-helix-coiled-coil-helix domain containing 2	672	1	0	0	1	0	mmu-miR-130a-5p	-0.07	-0.07	N/A
C11orf82	ENST00000528759.1	chromosome 11 open reading frame 82	579	3	0	2	1	1	mmu-miR-130a-5p	-0.07	-0.07	N/A
OASL	ENST00000339275.5	2'-5'-oligoadenylate synthetase-like	5	1	0	0	1	0	mmu-miR-130a-5p	-0.07	-0.07	N/A
TMEM47	ENST00000275954.3	transmembrane protein 47	129	1	1	0	0	0	mmu-miR-130a-5p	-0.07	-0.07	N/A
SH3D19	ENST00000409598.4	SH3 domain containing 19	245	2	0	1	1	0	mmu-miR-130a-5p	-0.07	-0.09	N/A
SIX1	ENST00000247182.6	SIX homeobox 1	1264	2	1	1	0	0	mmu-miR-130a-5p	-0.07	-0.1	N/A
KRTAP24-1	ENST00000340345.4	keratin associated protein 24-1	5	2	0	1	1	1	mmu-miR-130a-5p	-0.07	-0.07	N/A
FNTB	ENST00000246166.2	farnesyltransferase, CAAX box, beta	13	1	0	1	0	0	mmu-miR-130a-5p	-0.07	-0.14	N/A
CATSPERG	ENST00000215069.4	catsper channel auxiliary subunit gamma	5	1	1	0	0	1	mmu-miR-130a-5p	-0.07	-0.07	N/A
DMBX1	ENST00000360032.3	diencephalon/mesencephalon homeobox 1	31	1	1	0	0	1	mmu-miR-130a-5p	-0.07	-0.08	N/A
CALCR	ENST00000359558.2	calcitonin receptor	5	1	0	0	1	0	mmu-miR-130a-5p	-0.07	-0.07	N/A
CCDC176	ENST00000394009.3	coiled-coil domain containing 176	61	1	0	0	1	0	mmu-miR-130a-5p	-0.07	-0.07	N/A
FAM154B	ENST00000339465.5	family with sequence similarity 154, member B	7	1	0	0	1	0	mmu-miR-130a-5p	-0.07	-0.07	N/A
TMEM207	ENST00000354905.2	transmembrane protein 207	5	1	0	1	0	0	mmu-miR-130a-5p	-0.07	-0.07	N/A
MDGA2	ENST00000439988.3	MAM domain-containing glycosylphosphatidylinositol anchor protein 2	0	2	0	2	0	1	mmu-miR-130a-5p	-0.07	-0.07	N/A
HLF	ENST00000226067.5	hepatic leukemia factor	15	2	1	0	1	0	mmu-miR-130a-5p	-0.07	-0.07	N/A
MERTK	ENST00000295408.4	c-mer proto-oncogene tyrosine kinase	31	1	0	0	1	1	mmu-miR-130a-5p	-0.07	-0.07	N/A
PMEPA1	ENST00000341744.3	prostate transmembrane protein, androgen induced 1	736	1	1	0	0	2	mmu-miR-130a-5p	-0.07	-0.07	N/A
DMRTC2	ENST00000269945.3	DMRT-like family C2	5	1	0	0	1	0	mmu-miR-130a-5p	-0.07	-0.07	N/A
PARD3B	ENST00000406610.2	par-3 family cell polarity regulator beta	38	3	0	2	1	1	mmu-miR-130a-5p	-0.07	-0.07	N/A
PARM1	ENST00000513238.1	prostate androgen-regulated mucin-like protein 1	161	2	1	1	0	0	mmu-miR-130a-5p	-0.07	-0.09	N/A
NABP1	ENST00000410026.2	nucleic acid binding protein 1	938	1	0	1	0	0	mmu-miR-130a-5p	-0.07	-0.07	N/A
SULT1B1	ENST00000310613.3	sulfotransferase family, cytosolic, 1B, member 1	5	1	0	0	1	0	mmu-miR-130a-5p	-0.07	-0.07	N/A
ANKRD10	ENST00000375758.5	ankyrin repeat domain 10	37	1	0	0	1	0	mmu-miR-130a-5p	-0.07	-0.07	N/A
SLC17A4	ENST00000377905.4	solute carrier family 17, member 4	5	2	1	0	1	1	mmu-miR-130a-5p	-0.07	-0.07	N/A
KCNN3	ENST00000271915.4	potassium intermediate/small conductance calcium-activated channel, subfamily N, member 3	5	3	1	0	2	1	mmu-miR-130a-5p	-0.07	-0.07	N/A
SOX1	ENST00000330949.1	SRY (sex determining region Y)-box 1	5	2	1	0	1	0	mmu-miR-130a-5p	-0.07	-0.07	N/A
LRRC4	ENST00000249363.3	leucine rich repeat containing 4	26	1	0	1	0	0	mmu-miR-130a-5p	-0.07	-0.07	N/A
TRADD	ENST00000345057.4	TNFRSF1A-associated via death domain	117	1	0	1	0	0	mmu-miR-130a-5p	-0.07	-0.07	N/A
ZNF710	ENST00000268154.4	zinc finger protein 710	5	1	1	0	0	0	mmu-miR-130a-5p	-0.07	-0.07	N/A
PALM2	ENST00000448454.2	paralemmin 2	35	4*	1	0	2	2	mmu-miR-130a-5p	-0.06	-0.07	N/A
PPTC7	ENST00000354300.3	PTC7 protein phosphatase homolog (S. cerevisiae)	817	1	1	0	0	0	mmu-miR-130a-5p	-0.06	-0.07	N/A
UNC5D	ENST00000287272.2	unc-5 homolog D (C. elegans)	37	4	1	0	3	1	mmu-miR-130a-5p	-0.06	-0.07	N/A
MOB3B	ENST00000262244.5	MOB kinase activator 3B	52	2	0	2	0	0	mmu-miR-130a-5p	-0.06	-0.16	N/A
OXSR1	ENST00000311806.3	oxidative stress responsive 1	1790	1	0	0	1	1	mmu-miR-130a-5p	-0.06	-0.07	N/A
KDM6A	ENST00000377967.4	lysine (K)-specific demethylase 6A	991	1*	0	0	0	1	mmu-miR-130a-5p	-0.06	-0.09	N/A
NT5C1B	ENST00000600945.1	5'-nucleotidase, cytosolic IB	567	1	0	0	1	0	mmu-miR-130a-5p	-0.06	-0.07	N/A
LBH	ENST00000406087.1	limb bud and heart development	1956	1	0	0	1	0	mmu-miR-130a-5p	-0.06	-0.07	N/A
CHURC1-FNTB	ENST00000549987.1	CHURC1-FNTB readthrough	13	1	0	1	0	0	mmu-miR-130a-5p	-0.06	-0.13	N/A
TNRC18	ENST00000399537.4	trinucleotide repeat containing 18	5	1	1	0	0	1	mmu-miR-130a-5p	-0.06	-0.06	N/A
FRZB	ENST00000295113.4	frizzled-related protein	43	1	0	0	1	0	mmu-miR-130a-5p	-0.06	-0.06	N/A
PCSK2	ENST00000377899.1	proprotein convertase subtilisin/kexin type 2	9	1	0	1	0	0	mmu-miR-130a-5p	-0.06	-0.06	N/A
RUNX1	ENST00000344691.4	runt-related transcription factor 1	182	4	2	0	2	1	mmu-miR-130a-5p	-0.06	-0.11	N/A
NT5C1B-RDH14	ENST00000532967.1	NT5C1B-RDH14 readthrough	572	1	0	0	1	0	mmu-miR-130a-5p	-0.06	-0.07	N/A
PMAIP1	ENST00000316660.6	phorbol-12-myristate-13-acetate-induced protein 1	12503	1	0	0	1	0	mmu-miR-130a-5p	-0.06	-0.06	N/A
NSL1	ENST00000422588.2	NSL1, MIS12 kinetochore complex component	180	2	0	1	1	1	mmu-miR-130a-5p	-0.06	-0.12	N/A
PKIB	ENST00000258014.3	protein kinase (cAMP-dependent, catalytic) inhibitor beta	545	2	1	1	0	0	mmu-miR-130a-5p	-0.06	-0.54	N/A
MECOM	ENST00000460814.1	MDS1 and EVI1 complex locus	138	3	1	1	1	0	mmu-miR-130a-5p	-0.06	-0.07	N/A
MOGAT3	ENST00000440203.2	monoacylglycerol O-acyltransferase 3	538	1	0	0	1	0	mmu-miR-130a-5p	-0.06	-0.06	N/A
TRABD2B	ENST00000606738.2	TraB domain containing 2B	244	3	1	2	0	3	mmu-miR-130a-5p	-0.06	-0.08	N/A
PURG	ENST00000475541.1	purine-rich element binding protein G	29	1	1	0	0	2	mmu-miR-130a-5p	-0.06	-0.17	N/A
RP11-1070N10.3	ENST00000554161.1	Uncharacterized protein	5	1	0	0	1	0	mmu-miR-130a-5p	-0.06	-0.06	N/A
ZNF536	ENST00000355537.3	zinc finger protein 536	5	1	0	1	0	0	mmu-miR-130a-5p	-0.06	-0.06	N/A
INO80D	ENST00000403263.1	INO80 complex subunit D	5	1	0	1	0	1	mmu-miR-130a-5p	-0.06	-0.06	N/A
GRM4	ENST00000538487.2	glutamate receptor, metabotropic 4	5	2	1	0	1	0	mmu-miR-130a-5p	-0.06	-0.07	N/A
PGAP2	ENST00000396993.4	post-GPI attachment to proteins 2	595	1	1	0	0	1	mmu-miR-130a-5p	-0.06	-0.06	N/A
FOXA2	ENST00000419308.2	forkhead box A2	1207	1	0	1	0	0	mmu-miR-130a-5p	-0.06	-0.06	N/A
ELN	ENST00000252034.7	elastin	445	1	1	0	0	0	mmu-miR-130a-5p	-0.06	-0.21	N/A
LEF1	ENST00000265165.1	lymphoid enhancer-binding factor 1	104	1	0	0	1	1	mmu-miR-130a-5p	-0.06	-0.06	N/A
C4orf32	ENST00000309733.5	chromosome 4 open reading frame 32	325	2	1	1	0	2	mmu-miR-130a-5p	-0.06	-0.15	N/A
VEZT	ENST00000436874.1	vezatin, adherens junctions transmembrane protein	1054	2	0	0	2	0	mmu-miR-130a-5p	-0.06	-0.07	N/A
GNAO1	ENST00000262493.6	guanine nucleotide binding protein (G protein), alpha activating activity polypeptide O	8	1	0	0	1	0	mmu-miR-130a-5p	-0.06	-0.06	N/A
TGFA	ENST00000295400.6	transforming growth factor, alpha	36	2	0	2	0	0	mmu-miR-130a-5p	-0.06	-0.06	N/A
GPX8	ENST00000296734.6	glutathione peroxidase 8 (putative)	2107	1	0	0	1	2	mmu-miR-130a-5p	-0.06	-0.07	N/A
COMMD3	ENST00000376836.3	COMM domain containing 3	1268	1	0	1	0	0	mmu-miR-130a-5p	-0.06	-0.06	N/A
NFIX	ENST00000360105.4	nuclear factor I/X (CCAAT-binding transcription factor)	24	2	0	2	0	1	mmu-miR-130a-5p	-0.06	-0.06	N/A
SLCO3A1	ENST00000318445.6	solute carrier organic anion transporter family, member 3A1	133	3	0	1	2	2	mmu-miR-130a-5p	-0.06	-0.06	N/A
CLEC14A	ENST00000342213.2	C-type lectin domain family 14, member A	5	1	0	0	1	0	mmu-miR-130a-5p	-0.06	-0.06	N/A
PPP2CB	ENST00000221138.4	protein phosphatase 2, catalytic subunit, beta isozyme	11	1	0	0	1	0	mmu-miR-130a-5p	-0.06	-0.06	N/A
AFF2	ENST00000370460.2	AF4/FMR2 family, member 2	8	5	1	3	1	0	mmu-miR-130a-5p	-0.06	-0.1	N/A
MTF2	ENST00000370298.4	metal response element binding transcription factor 2	653	2	0	1	1	1	mmu-miR-130a-5p	-0.06	-0.18	N/A
PCSK1	ENST00000311106.3	proprotein convertase subtilisin/kexin type 1	83	2	0	2	0	2	mmu-miR-130a-5p	-0.06	-0.12	N/A
GPR63	ENST00000229955.3	G protein-coupled receptor 63	5	4	0	2	2	0	mmu-miR-130a-5p	-0.06	-0.06	N/A
C12orf50	ENST00000298699.2	chromosome 12 open reading frame 50	5	1	0	0	1	0	mmu-miR-130a-5p	-0.06	-0.06	N/A
ARID5B	ENST00000279873.7	AT rich interactive domain 5B (MRF1-like)	397	2	0	0	2	1	mmu-miR-130a-5p	-0.06	-0.06	N/A
TNP1	ENST00000236979.2	transition protein 1 (during histone to protamine replacement)	5	1	0	0	1	0	mmu-miR-130a-5p	-0.06	-0.06	N/A
LRIT3	ENST00000594814.1	leucine-rich repeat, immunoglobulin-like and transmembrane domains 3	5	1	0	1	0	1	mmu-miR-130a-5p	-0.06	-0.06	N/A
UAP1L1	ENST00000360271.3	UDP-N-acteylglucosamine pyrophosphorylase 1-like 1	398	1	1	0	0	0	mmu-miR-130a-5p	-0.06	-0.06	N/A
PRKCA	ENST00000413366.3	protein kinase C, alpha	726	5	0	3	2	4	mmu-miR-130a-5p	-0.06	-0.08	N/A
LCMT2	ENST00000567039.1	leucine carboxyl methyltransferase 2	274	1	0	1	0	0	mmu-miR-130a-5p	-0.06	-0.06	N/A
RP5-850E9.3	ENST00000488788.2	Uncharacterized protein	10	1	1	0	0	0	mmu-miR-130a-5p	-0.06	-0.12	N/A
AP005482.1	ENST00000400514.2	Uncharacterized protein	44	1	0	1	0	0	mmu-miR-130a-5p	-0.06	-0.07	N/A
SCAMP1	ENST00000538629.1	secretory carrier membrane protein 1	816	4	0	2	2	0	mmu-miR-130a-5p	-0.06	-0.1	N/A
NLGN1	ENST00000457714.1	neuroligin 1	36	1	0	0	1	1	mmu-miR-130a-5p	-0.06	-0.07	N/A
GPR116	ENST00000283296.7	G protein-coupled receptor 116	5	2	2	0	0	0	mmu-miR-130a-5p	-0.06	-0.06	N/A
ABCD2	ENST00000308666.3	ATP-binding cassette, sub-family D (ALD), member 2	5	3	1	1	1	1	mmu-miR-130a-5p	-0.06	-0.06	N/A
NYAP2	ENST00000272907.6	neuronal tyrosine-phosphorylated phosphoinositide-3-kinase adaptor 2	5	2	2	0	0	0	mmu-miR-130a-5p	-0.06	-0.06	N/A
CYP26B1	ENST00000001146.2	cytochrome P450, family 26, subfamily B, polypeptide 1	1315	3	1	1	1	0	mmu-miR-130a-5p	-0.06	-0.06	N/A
PIK3C2B	ENST00000367187.3	phosphatidylinositol-4-phosphate 3-kinase, catalytic subunit type 2 beta	15	3	1	1	1	2	mmu-miR-130a-5p	-0.06	-0.06	N/A
SLC4A11	ENST00000380056.3	solute carrier family 4, sodium borate transporter, member 11	159	1	0	1	0	0	mmu-miR-130a-5p	-0.06	-0.06	N/A
CHRDL1	ENST00000372045.1	chordin-like 1	5	4	1	0	3	1	mmu-miR-130a-5p	-0.06	-0.06	N/A
FUT9	ENST00000302103.5	fucosyltransferase 9 (alpha (1,3) fucosyltransferase)	5	3	1	1	1	1	mmu-miR-130a-5p	-0.06	-0.06	N/A
MAGI2	ENST00000419488.1	membrane associated guanylate kinase, WW and PDZ domain containing 2	43	1	1	0	0	0	mmu-miR-130a-5p	-0.06	-0.06	N/A
GPR12	ENST00000405846.3	G protein-coupled receptor 12	5	2	1	1	0	1	mmu-miR-130a-5p	-0.06	-0.06	N/A
XYLT1	ENST00000261381.6	xylosyltransferase I	159	2	2	0	0	1	mmu-miR-130a-5p	-0.06	-0.06	N/A
FZD10	ENST00000539839.1	frizzled family receptor 10	36	3	1	1	1	1	mmu-miR-130a-5p	-0.06	-0.06	N/A
NDP	ENST00000378062.5	Norrie disease (pseudoglioma)	5	1	0	1	0	0	mmu-miR-130a-5p	-0.06	-0.06	N/A
KCNQ3	ENST00000388996.4	potassium voltage-gated channel, KQT-like subfamily, member 3	5	4	0	2	2	3	mmu-miR-130a-5p	-0.06	-0.06	N/A
SLC37A1	ENST00000398341.3	solute carrier family 37 (glucose-6-phosphate transporter), member 1	12	1	0	0	1	0	mmu-miR-130a-5p	-0.06	-0.06	N/A
ST8SIA4	ENST00000231461.5	ST8 alpha-N-acetyl-neuraminide alpha-2,8-sialyltransferase 4	5	3	1	1	1	1	mmu-miR-130a-5p	-0.06	-0.06	N/A
P2RY10	ENST00000171757.2	purinergic receptor P2Y, G-protein coupled, 10	5	1	0	0	1	0	mmu-miR-130a-5p	-0.06	-0.06	N/A
BTN1A1	ENST00000244513.6	butyrophilin, subfamily 1, member A1	5	1	0	0	1	0	mmu-miR-130a-5p	-0.06	-0.06	N/A
KCNC3	ENST00000376959.2	potassium voltage-gated channel, Shaw-related subfamily, member 3	5	2	2	0	0	0	mmu-miR-130a-5p	-0.06	-0.06	N/A
MEGF11	ENST00000360698.4	multiple EGF-like-domains 11	7	3	1	1	1	0	mmu-miR-130a-5p	-0.06	-0.06	N/A
ABLIM1	ENST00000392952.3	actin binding LIM protein 1	1321	3	1	1	1	1	mmu-miR-130a-5p	-0.06	-0.06	N/A
WHSC1L1	ENST00000317025.8	Wolf-Hirschhorn syndrome candidate 1-like 1	481	2	0	1	1	2	mmu-miR-130a-5p	-0.06	-0.06	N/A
PUS3	ENST00000227474.3	pseudouridylate synthase 3	36	1	0	1	0	0	mmu-miR-130a-5p	-0.06	-0.07	N/A
CAMK4	ENST00000282356.4	calcium/calmodulin-dependent protein kinase IV	73	3	1	1	1	8	mmu-miR-130a-5p	-0.06	-0.09	N/A
NT5DC1	ENST00000319550.4	5'-nucleotidase domain containing 1	127	3	1	0	2	1	mmu-miR-130a-5p	-0.06	-0.11	N/A
CREG1	ENST00000370509.4	cellular repressor of E1A-stimulated genes 1	318	2	0	1	1	0	mmu-miR-130a-5p	-0.06	-0.07	N/A
KLF7	ENST00000423015.1	Kruppel-like factor 7 (ubiquitous)	737	3	1	1	1	1	mmu-miR-130a-5p	-0.06	-0.06	N/A
CSGALNACT1	ENST00000454498.2	chondroitin sulfate N-acetylgalactosaminyltransferase 1	77	1	0	1	0	2	mmu-miR-130a-5p	-0.06	-0.06	N/A
DLST	ENST00000334220.4	dihydrolipoamide S-succinyltransferase (E2 component of 2-oxo-glutarate complex)	64	1	0	0	1	1	mmu-miR-130a-5p	-0.06	-0.06	N/A
TMEM126B	ENST00000534341.1	transmembrane protein 126B	529	1	0	1	0	0	mmu-miR-130a-5p	-0.06	-0.06	N/A
CCDC42	ENST00000293845.3	coiled-coil domain containing 42	5	1	0	0	1	0	mmu-miR-130a-5p	-0.06	-0.06	N/A
MAP7D1	ENST00000316156.4	MAP7 domain containing 1	1052	1	0	0	1	0	mmu-miR-130a-5p	-0.06	-0.06	N/A
NPTX2	ENST00000265634.3	neuronal pentraxin II	56	2	0	1	1	0	mmu-miR-130a-5p	-0.06	-0.08	N/A
FAM96A	ENST00000557835.1	family with sequence similarity 96, member A	191	1	0	1	0	2	mmu-miR-130a-5p	-0.06	-0.06	N/A
HOXD8	ENST00000313173.4	homeobox D8	752	2	0	0	2	1	mmu-miR-130a-5p	-0.06	-0.12	N/A
TMEM203	ENST00000343666.5	transmembrane protein 203	829	1	0	0	1	1	mmu-miR-130a-5p	-0.06	-0.08	N/A
MPLKIP	ENST00000306984.6	M-phase specific PLK1 interacting protein	32	1	0	1	0	0	mmu-miR-130a-5p	-0.06	-0.09	N/A
SFR1	ENST00000369729.3	SWI5-dependent recombination repair 1	56	1	0	0	1	0	mmu-miR-130a-5p	-0.06	-0.07	N/A
IFNLR1	ENST00000327575.2	interferon, lambda receptor 1	15	3	0	0	3	0	mmu-miR-130a-5p	-0.06	-0.08	N/A
C1orf63	ENST00000243189.7	chromosome 1 open reading frame 63	914	1	0	0	1	0	mmu-miR-130a-5p	-0.06	-0.06	N/A
CCDC18	ENST00000334652.5	coiled-coil domain containing 18	35	1	0	0	1	1	mmu-miR-130a-5p	-0.06	-0.06	N/A
NUSAP1	ENST00000260359.6	nucleolar and spindle associated protein 1	686	1	0	0	1	0	mmu-miR-130a-5p	-0.06	-0.07	N/A
SLCO2A1	ENST00000310926.4	solute carrier organic anion transporter family, member 2A1	113	3	1	1	1	0	mmu-miR-130a-5p	-0.06	-0.06	N/A
SRSF5	ENST00000553521.1	serine/arginine-rich splicing factor 5	715	1	0	1	0	0	mmu-miR-130a-5p	-0.06	-0.13	N/A
C10orf107	ENST00000330194.2	chromosome 10 open reading frame 107	6	1	0	1	0	0	mmu-miR-130a-5p	-0.06	-0.07	N/A
TRIM71	ENST00000383763.5	tripartite motif containing 71, E3 ubiquitin protein ligase	67	3	2	0	1	2	mmu-miR-130a-5p	-0.06	-0.07	N/A
STK3	ENST00000419617.2	serine/threonine kinase 3	25	1	0	1	0	0	mmu-miR-130a-5p	-0.06	-0.06	N/A
DTHD1	ENST00000456874.2	death domain containing 1	5	2	1	0	1	1	mmu-miR-130a-5p	-0.06	-0.06	N/A
ZMYM6NB	ENST00000373337.3	ZMYM6 neighbor	984	1	0	1	0	0	mmu-miR-130a-5p	-0.06	-0.06	N/A
ALKBH8	ENST00000428149.2	alkB, alkylation repair homolog 8 (E. coli)	23	1	0	0	1	1	mmu-miR-130a-5p	-0.06	-0.06	N/A
BARHL2	ENST00000370445.4	BarH-like homeobox 2	13	1	0	1	0	1	mmu-miR-130a-5p	-0.06	-0.06	N/A
RHPN2	ENST00000254260.3	rhophilin, Rho GTPase binding protein 2	5	1	1	0	0	0	mmu-miR-130a-5p	-0.06	-0.06	N/A
HAND1	ENST00000231121.2	heart and neural crest derivatives expressed 1	5	1	0	0	1	0	mmu-miR-130a-5p	-0.06	-0.06	N/A
KLF9	ENST00000377126.2	Kruppel-like factor 9	20	1	0	1	0	0	mmu-miR-130a-5p	-0.06	-0.08	N/A
TARSL2	ENST00000335968.3	threonyl-tRNA synthetase-like 2	130	2	0	0	2	1	mmu-miR-130a-5p	-0.06	-0.11	N/A
ADM2	ENST00000395738.2	adrenomedullin 2	129	1	1	0	0	0	mmu-miR-130a-5p	-0.06	-0.06	N/A
RASSF3	ENST00000542104.1	Ras association (RalGDS/AF-6) domain family member 3	461	4	0	2	2	2	mmu-miR-130a-5p	-0.06	-0.06	N/A
RAD23B	ENST00000358015.3	RAD23 homolog B (S. cerevisiae)	1012	2	1	0	1	1	mmu-miR-130a-5p	-0.06	-0.11	N/A
NKX6-1	ENST00000515820.2	NK6 homeobox 1	9	1	0	0	1	0	mmu-miR-130a-5p	-0.06	-0.06	N/A
SOWAHD	ENST00000343905.3	sosondowah ankyrin repeat domain family member D	12	1	0	0	1	0	mmu-miR-130a-5p	-0.06	-0.06	N/A
PPP1R14D	ENST00000299174.5	protein phosphatase 1, regulatory (inhibitor) subunit 14D	5	1	0	0	1	0	mmu-miR-130a-5p	-0.06	-0.06	N/A
CCDC53	ENST00000240079.6	coiled-coil domain containing 53	16	1	0	1	0	0	mmu-miR-130a-5p	-0.06	-0.06	N/A
LDB2	ENST00000502640.1	LIM domain binding 2	23	1	1	0	0	0	mmu-miR-130a-5p	-0.06	-0.06	N/A
ACE2	ENST00000252519.3	angiotensin I converting enzyme 2	5	1	0	1	0	1	mmu-miR-130a-5p	-0.06	-0.06	N/A
COL15A1	ENST00000375001.3	collagen, type XV, alpha 1	371	1	1	0	0	0	mmu-miR-130a-5p	-0.06	-0.06	N/A
HNRNPF	ENST00000357065.4	heterogeneous nuclear ribonucleoprotein F	240	1	1	0	0	0	mmu-miR-130a-5p	-0.06	-0.13	N/A
NUDT19	ENST00000397061.3	nudix (nucleoside diphosphate linked moiety X)-type motif 19	341	1	1	0	0	0	mmu-miR-130a-5p	-0.06	-0.06	N/A
MTMR7	ENST00000180173.5	myotubularin related protein 7	33	1	0	0	1	1	mmu-miR-130a-5p	-0.06	-0.06	N/A
TTC14	ENST00000412756.2	tetratricopeptide repeat domain 14	99	3	1	1	1	2	mmu-miR-130a-5p	-0.06	-0.06	N/A
TRIQK	ENST00000521988.1	triple QxxK/R motif containing	210	1	0	0	1	2	mmu-miR-130a-5p	-0.06	-0.09	N/A
DCUN1D4	ENST00000334635.5	DCN1, defective in cullin neddylation 1, domain containing 4	1118	1	0	1	0	1	mmu-miR-130a-5p	-0.06	-0.06	N/A
FMN1	ENST00000334528.9	formin 1	25	5	1	3	1	1	mmu-miR-130a-5p	-0.06	-0.12	N/A
ARL6	ENST00000463745.1	ADP-ribosylation factor-like 6	275	2	1	0	1	0	mmu-miR-130a-5p	-0.06	-0.09	N/A
SPTLC3	ENST00000399002.2	serine palmitoyltransferase, long chain base subunit 3	24	2	0	2	0	2	mmu-miR-130a-5p	-0.06	-0.06	N/A
C1QTNF1	ENST00000392445.2	C1q and tumor necrosis factor related protein 1	74	1	1	0	0	0	mmu-miR-130a-5p	-0.06	-0.06	N/A
TFDP1	ENST00000375370.5	transcription factor Dp-1	8913	1	0	0	1	0	mmu-miR-130a-5p	-0.06	-0.06	N/A
P4HA1	ENST00000307116.2	prolyl 4-hydroxylase, alpha polypeptide I	38	1	0	1	0	0	mmu-miR-130a-5p	-0.06	-0.06	N/A
BSDC1	ENST00000341071.7	BSD domain containing 1	714	1	0	0	1	2	mmu-miR-130a-5p	-0.06	-0.06	N/A
CSRNP3	ENST00000314499.7	cysteine-serine-rich nuclear protein 3	24	3	0	1	2	2	mmu-miR-130a-5p	-0.06	-0.06	N/A
PDE4A	ENST00000380702.2	phosphodiesterase 4A, cAMP-specific	48	1	0	1	0	1	mmu-miR-130a-5p	-0.06	-0.06	N/A
MS4A14	ENST00000531787.1	membrane-spanning 4-domains, subfamily A, member 14	5	2	0	0	2	0	mmu-miR-130a-5p	-0.06	-0.06	N/A
WSB1	ENST00000262394.2	WD repeat and SOCS box containing 1	175	3	0	2	1	1	mmu-miR-130a-5p	-0.05	-0.11	N/A
MEF2C	ENST00000340208.5	myocyte enhancer factor 2C	70	4	1	1	2	3	mmu-miR-130a-5p	-0.05	-0.08	N/A
GATA3	ENST00000379328.3	GATA binding protein 3	136	1	1	0	0	1	mmu-miR-130a-5p	-0.05	-0.11	N/A
GJA3	ENST00000241125.3	gap junction protein, alpha 3, 46kDa	244	2	0	1	1	1	mmu-miR-130a-5p	-0.05	-0.06	N/A
PSMD10	ENST00000372296.1	proteasome (prosome, macropain) 26S subunit, non-ATPase, 10	44	1	0	0	1	0	mmu-miR-130a-5p	-0.05	-0.17	N/A
SAMD4A	ENST00000392067.3	sterile alpha motif domain containing 4A	449	3	1	1	1	3	mmu-miR-130a-5p	-0.05	-0.06	N/A
NUDT5	ENST00000491614.1	nudix (nucleoside diphosphate linked moiety X)-type motif 5	808	2	0	2	0	0	mmu-miR-130a-5p	-0.05	-0.08	N/A
GLIPR2	ENST00000396613.3	GLI pathogenesis-related 2	218	1	0	1	0	2	mmu-miR-130a-5p	-0.05	-0.2	N/A
BTBD7	ENST00000334746.5	BTB (POZ) domain containing 7	590	1	1	0	0	1	mmu-miR-130a-5p	-0.05	-0.06	N/A
DCLK1	ENST00000379892.4	doublecortin-like kinase 1	9	3	0	1	2	1	mmu-miR-130a-5p	-0.05	-0.07	N/A
SNX30	ENST00000374232.3	sorting nexin family member 30	33	3	1	1	1	2	mmu-miR-130a-5p	-0.05	-0.06	N/A
MYB	ENST00000367814.4	v-myb avian myeloblastosis viral oncogene homolog	39	2	1	0	1	0	mmu-miR-130a-5p	-0.05	-0.05	N/A
FXYD3	ENST00000604404.1	FXYD domain containing ion transport regulator 3	179	1	0	1	0	0	mmu-miR-130a-5p	-0.05	-0.05	N/A
NHSL2	ENST00000540800.1	NHS-like 2	5	1	0	0	1	0	mmu-miR-130a-5p	-0.05	-0.05	N/A
RNF165	ENST00000269439.7	ring finger protein 165	18	2	1	0	1	2	mmu-miR-130a-5p	-0.05	-0.05	N/A
C17orf102	ENST00000357754.1	chromosome 17 open reading frame 102	5	1	0	1	0	0	mmu-miR-130a-5p	-0.05	-0.05	N/A
KRT39	ENST00000355612.2	keratin 39	5	1	0	0	1	0	mmu-miR-130a-5p	-0.05	-0.05	N/A
ADRA1A	ENST00000380586.1	adrenoceptor alpha 1A	5	1	0	0	1	2	mmu-miR-130a-5p	-0.05	-0.05	N/A
ZDHHC15	ENST00000373367.3	zinc finger, DHHC-type containing 15	5	3	0	1	2	0	mmu-miR-130a-5p	-0.05	-0.05	N/A
CHMP2B	ENST00000263780.4	charged multivesicular body protein 2B	810	1	0	0	1	1	mmu-miR-130a-5p	-0.05	-0.05	N/A
SLC1A2	ENST00000278379.3	solute carrier family 1 (glial high affinity glutamate transporter), member 2	5	2	0	0	2	0	mmu-miR-130a-5p	-0.05	-0.05	N/A
MST4	ENST00000394334.2	Serine/threonine-protein kinase MST4	47	2*	0	0	1	0	mmu-miR-130a-5p	-0.05	-0.05	N/A
EVX2	ENST00000308618.4	even-skipped homeobox 2	9	1	0	0	1	0	mmu-miR-130a-5p	-0.05	-0.05	N/A
CCDC140	ENST00000295226.1	coiled-coil domain containing 140	5	1	0	1	0	0	mmu-miR-130a-5p	-0.05	-0.05	N/A
C21orf62	ENST00000536776.1	chromosome 21 open reading frame 62	5	1	0	0	1	1	mmu-miR-130a-5p	-0.05	-0.05	N/A
ATXN3	ENST00000545170.1	ataxin 3	115	4	0	1	3	1	mmu-miR-130a-5p	-0.05	-0.16	N/A
GAD1	ENST00000358196.3	glutamate decarboxylase 1 (brain, 67kDa)	16	2	0	0	2	0	mmu-miR-130a-5p	-0.05	-0.05	N/A
PXMP2	ENST00000317479.3	peroxisomal membrane protein 2, 22kDa	3834	1	0	0	1	0	mmu-miR-130a-5p	-0.05	-0.05	N/A
KLHDC10	ENST00000335420.5	kelch domain containing 10	347	2	1	0	1	1	mmu-miR-130a-5p	-0.05	-0.06	N/A
SRPK2	ENST00000393651.3	SRSF protein kinase 2	381	1	0	0	1	1	mmu-miR-130a-5p	-0.05	-0.05	N/A
JMY	ENST00000396137.4	junction mediating and regulatory protein, p53 cofactor	10	1	0	1	0	2	mmu-miR-130a-5p	-0.05	-0.06	N/A
ARHGAP26	ENST00000378004.3	Rho GTPase activating protein 26	131	4	0	3	1	3	mmu-miR-130a-5p	-0.05	-0.07	N/A
TCERG1	ENST00000296702.5	transcription elongation regulator 1	152	2	1	1	0	2	mmu-miR-130a-5p	-0.05	-0.07	N/A
BICD1	ENST00000548411.1	bicaudal D homolog 1 (Drosophila)	205	2	0	0	2	2	mmu-miR-130a-5p	-0.05	-0.06	N/A
ERLEC1	ENST00000185150.4	endoplasmic reticulum lectin 1	4397	1	0	0	1	0	mmu-miR-130a-5p	-0.05	-0.12	N/A
KCNJ1	ENST00000392665.2	potassium inwardly-rectifying channel, subfamily J, member 1	9	3	1	2	0	1	mmu-miR-130a-5p	-0.05	-0.08	N/A
MAPK13	ENST00000373766.5	mitogen-activated protein kinase 13	499	1	0	0	1	0	mmu-miR-130a-5p	-0.05	-0.05	N/A
GSG1L	ENST00000380898.2	GSG1-like	5	1	0	1	0	0	mmu-miR-130a-5p	-0.05	-0.05	N/A
FOSL1	ENST00000532401.1	FOS-like antigen 1	276	1	0	0	1	1	mmu-miR-130a-5p	-0.05	-0.05	N/A
NPAT	ENST00000278612.8	nuclear protein, ataxia-telangiectasia locus	163	1	0	0	1	0	mmu-miR-130a-5p	-0.05	-0.06	N/A
APLN	ENST00000307484.6	apelin	48	1	1	0	0	2	mmu-miR-130a-5p	-0.05	-0.05	N/A
SPOP	ENST00000393328.2	speckle-type POZ protein	883	4	0	1	3	1	mmu-miR-130a-5p	-0.05	-0.05	N/A
BCL2	ENST00000398117.1	B-cell CLL/lymphoma 2	55	1	0	1	0	3	mmu-miR-130a-5p	-0.05	-0.06	N/A
LDB1	ENST00000361198.5	LIM domain binding 1	61	2	0	0	2	0	mmu-miR-130a-5p	-0.05	-0.06	N/A
ZFP28	ENST00000301318.3	ZFP28 zinc finger protein	79	1	1	0	0	0	mmu-miR-130a-5p	-0.05	-0.14	N/A
ADAT2	ENST00000606514.1	adenosine deaminase, tRNA-specific 2	303	3	0	1	2	2	mmu-miR-130a-5p	-0.05	-0.08	N/A
CD2AP	ENST00000359314.5	CD2-associated protein	145	3	1	2	0	1	mmu-miR-130a-5p	-0.05	-0.08	N/A
HMGN5	ENST00000358130.2	high mobility group nucleosome binding domain 5	46	1	0	1	0	1	mmu-miR-130a-5p	-0.05	-0.16	N/A
MSX1	ENST00000382723.4	msh homeobox 1	239	1	0	0	1	0	mmu-miR-130a-5p	-0.05	-0.05	N/A
AGGF1	ENST00000312916.7	angiogenic factor with G patch and FHA domains 1	890	1	1	0	0	1	mmu-miR-130a-5p	-0.05	-0.05	N/A
CYBB	ENST00000378588.4	cytochrome b-245, beta polypeptide	12	1	1	0	0	0	mmu-miR-130a-5p	-0.05	-0.05	N/A
MED18	ENST00000373842.4	mediator complex subunit 18	1766	1	0	1	0	0	mmu-miR-130a-5p	-0.05	-0.05	N/A
SLC35E2B	ENST00000378662.1	solute carrier family 35, member E2B	5	2	0	1	1	0	mmu-miR-130a-5p	-0.05	-0.05	N/A
NOS1AP	ENST00000361897.5	nitric oxide synthase 1 (neuronal) adaptor protein	5	1	1	0	0	0	mmu-miR-130a-5p	-0.05	-0.05	N/A
HOOK3	ENST00000307602.4	hook microtubule-tethering protein 3	403	2	0	1	1	1	mmu-miR-130a-5p	-0.05	-0.16	N/A
FLRT3	ENST00000378053.3	fibronectin leucine rich transmembrane protein 3	11	1	1	0	0	1	mmu-miR-130a-5p	-0.05	-0.05	N/A
TMEM261	ENST00000358227.4	transmembrane protein 261	61	1	0	0	1	0	mmu-miR-130a-5p	-0.05	-0.09	N/A
ST3GAL1	ENST00000319914.5	ST3 beta-galactoside alpha-2,3-sialyltransferase 1	59	2	0	2	0	1	mmu-miR-130a-5p	-0.05	-0.1	N/A
DSC3	ENST00000434452.1	desmocollin 3	390	1	0	0	1	3	mmu-miR-130a-5p	-0.05	-0.06	N/A
ALCAM	ENST00000306107.5	activated leukocyte cell adhesion molecule	371	1	0	0	1	0	mmu-miR-130a-5p	-0.05	-0.06	N/A
DPH3	ENST00000488423.1	diphthamide biosynthesis 3	1281	1	1	0	0	0	mmu-miR-130a-5p	-0.05	-0.17	N/A
BTF3L4	ENST00000489308.2	basic transcription factor 3-like 4	1245	2	1	1	0	0	mmu-miR-130a-5p	-0.05	-0.27	N/A
PRDM6	ENST00000407847.4	PR domain containing 6	69	2	2	0	0	1	mmu-miR-130a-5p	-0.05	-0.06	N/A
PGM2	ENST00000381967.4	phosphoglucomutase 2	232	1	1	0	0	0	mmu-miR-130a-5p	-0.05	-0.15	N/A
MARCKS	ENST00000368635.4	myristoylated alanine-rich protein kinase C substrate	188	2	1	0	1	1	mmu-miR-130a-5p	-0.05	-0.17	N/A
SRRM4	ENST00000267260.4	serine/arginine repetitive matrix 4	22	2	1	1	0	3	mmu-miR-130a-5p	-0.05	-0.05	N/A
MORC2	ENST00000397641.3	MORC family CW-type zinc finger 2	216	1	1	0	0	0	mmu-miR-130a-5p	-0.05	-0.07	N/A
TPCN1	ENST00000335509.6	two pore segment channel 1	401	2	1	1	0	3	mmu-miR-130a-5p	-0.05	-0.05	N/A
SEPT3	ENST00000396425.3	septin 3	241	2	1	1	0	1	mmu-miR-130a-5p	-0.05	-0.05	N/A
PDE12	ENST00000311180.8	phosphodiesterase 12	326	2	0	2	0	0	mmu-miR-130a-5p	-0.05	-0.07	N/A
TET2	ENST00000545826.1	tet methylcytosine dioxygenase 2	558	3	0	2	1	1	mmu-miR-130a-5p	-0.05	-0.05	N/A
HIPK2	ENST00000406875.3	homeodomain interacting protein kinase 2	48	3	0	2	1	5	mmu-miR-130a-5p	-0.05	-0.05	N/A
STXBP5L	ENST00000273666.6	syntaxin binding protein 5-like	19	3	1	0	2	3	mmu-miR-130a-5p	-0.05	-0.05	N/A
KCNJ15	ENST00000328656.4	potassium inwardly-rectifying channel, subfamily J, member 15	5	3	0	2	1	1	mmu-miR-130a-5p	-0.05	-0.05	N/A
C22orf46	ENST00000402966.1	chromosome 22 open reading frame 46	70	3	0	2	1	1	mmu-miR-130a-5p	-0.05	-0.05	N/A
MED14	ENST00000324817.1	mediator complex subunit 14	1038	2	2	0	0	2	mmu-miR-130a-5p	-0.05	-0.06	N/A
TNRC6A	ENST00000395799.3	trinucleotide repeat containing 6A	267	3	0	2	1	1	mmu-miR-130a-5p	-0.05	-0.05	N/A
KCNS2	ENST00000287042.4	potassium voltage-gated channel, delayed-rectifier, subfamily S, member 2	5	3	0	2	1	1	mmu-miR-130a-5p	-0.05	-0.05	N/A
ARRDC4	ENST00000268042.6	arrestin domain containing 4	10	3	0	2	1	1	mmu-miR-130a-5p	-0.05	-0.05	N/A
CHL1	ENST00000256509.2	cell adhesion molecule L1-like	24	2	1	1	0	0	mmu-miR-130a-5p	-0.05	-0.05	N/A
ITPKB	ENST00000272117.3	inositol-trisphosphate 3-kinase B	5	2	1	1	0	0	mmu-miR-130a-5p	-0.05	-0.05	N/A
ARHGEF9	ENST00000253401.6	Cdc42 guanine nucleotide exchange factor (GEF) 9	13	2	1	1	0	0	mmu-miR-130a-5p	-0.05	-0.05	N/A
NTSR1	ENST00000370501.3	neurotensin receptor 1 (high affinity)	37	3	0	2	1	0	mmu-miR-130a-5p	-0.05	-0.05	N/A
FAM198B	ENST00000585682.1	family with sequence similarity 198, member B	25	2	1	1	0	0	mmu-miR-130a-5p	-0.05	-0.05	N/A
LZTS3	ENST00000329152.3	Homo sapiens leucine zipper, putative tumor suppressor family member 3 (LZTS3), transcript variant 2, mRNA.	78	3	1	0	2	2	mmu-miR-130a-5p	-0.05	-0.05	N/A
HGF	ENST00000222390.5	hepatocyte growth factor (hepapoietin A; scatter factor)	18	2	1	1	0	2	mmu-miR-130a-5p	-0.05	-0.05	N/A
FNIP1	ENST00000307968.7	folliculin interacting protein 1	32	2	1	1	0	0	mmu-miR-130a-5p	-0.05	-0.05	N/A
XIRP1	ENST00000396251.1	xin actin-binding repeat containing 1	5	2	1	1	0	0	mmu-miR-130a-5p	-0.05	-0.05	N/A
NCKAP5	ENST00000409261.1	NCK-associated protein 5	51	2	1	1	0	0	mmu-miR-130a-5p	-0.05	-0.05	N/A
EPHA5	ENST00000273854.3	EPH receptor A5	48	4	1	1	2	1	mmu-miR-130a-5p	-0.05	-0.09	N/A
USP6	ENST00000332776.4	ubiquitin specific peptidase 6 (Tre-2 oncogene)	5	3	1	0	2	2	mmu-miR-130a-5p	-0.05	-0.05	N/A
BTBD11	ENST00000280758.5	BTB (POZ) domain containing 11	9	2	1	1	0	0	mmu-miR-130a-5p	-0.05	-0.05	N/A
KIAA1549L	ENST00000321505.4	KIAA1549-like	117	2	1	1	0	2	mmu-miR-130a-5p	-0.05	-0.05	N/A
RASA2	ENST00000286364.3	RAS p21 protein activator 2	170	2	1	1	0	1	mmu-miR-130a-5p	-0.05	-0.05	N/A
PIK3CG	ENST00000359195.3	phosphatidylinositol-4,5-bisphosphate 3-kinase, catalytic subunit gamma	5	1	0	1	0	0	mmu-miR-130a-5p	-0.05	-0.05	N/A
DIRC2	ENST00000261038.5	disrupted in renal carcinoma 2	1041	1	0	0	1	0	mmu-miR-130a-5p	-0.05	-0.05	N/A
IRAK1	ENST00000369980.3	interleukin-1 receptor-associated kinase 1	54	1	0	1	0	0	mmu-miR-130a-5p	-0.05	-0.05	N/A
PCDH17	ENST00000377918.3	protocadherin 17	477	2	1	1	0	1	mmu-miR-130a-5p	-0.05	-0.05	N/A
SNX27	ENST00000368843.3	sorting nexin family member 27	46	2	1	1	0	0	mmu-miR-130a-5p	-0.05	-0.05	N/A
ZNF286B	ENST00000285274.5	zinc finger protein 286B	5	1	0	0	1	2	mmu-miR-130a-5p	-0.05	-0.05	N/A
SEMA3C	ENST00000265361.3	sema domain, immunoglobulin domain (Ig), short basic domain, secreted, (semaphorin) 3C	45	2	1	1	0	1	mmu-miR-130a-5p	-0.05	-0.05	N/A
GPR88	ENST00000315033.4	G protein-coupled receptor 88	5	2	1	1	0	0	mmu-miR-130a-5p	-0.05	-0.05	N/A
SCD	ENST00000370355.2	stearoyl-CoA desaturase (delta-9-desaturase)	9726	2	1	1	0	0	mmu-miR-130a-5p	-0.05	-0.05	N/A
KIRREL	ENST00000368172.1	kin of IRRE like (Drosophila)	493	3	1	0	2	2	mmu-miR-130a-5p	-0.05	-0.05	N/A
DUSP6	ENST00000279488.7	dual specificity phosphatase 6	1056	3	1	0	2	1	mmu-miR-130a-5p	-0.05	-0.05	N/A
SELE	ENST00000367781.4	selectin E	5	2	1	1	0	1	mmu-miR-130a-5p	-0.05	-0.05	N/A
SLC39A14	ENST00000381237.1	solute carrier family 39 (zinc transporter), member 14	2413	3	0	2	1	1	mmu-miR-130a-5p	-0.05	-0.05	N/A
FUNDC2	ENST00000369498.3	FUN14 domain containing 2	130	3	0	0	3	1	mmu-miR-130a-5p	-0.05	-0.09	N/A
CAMK1D	ENST00000378847.3	calcium/calmodulin-dependent protein kinase ID	258	5	0	3	2	2	mmu-miR-130a-5p	-0.05	-0.11	N/A
KANSL3	ENST00000431828.1	KAT8 regulatory NSL complex subunit 3	121	2	1	1	0	0	mmu-miR-130a-5p	-0.05	-0.05	N/A
MAP1B	ENST00000296755.7	microtubule-associated protein 1B	259	4	0	1	3	1	mmu-miR-130a-5p	-0.05	-0.05	N/A
WBP2	ENST00000254806.3	WW domain binding protein 2	362	1	0	0	1	0	mmu-miR-130a-5p	-0.05	-0.05	N/A
IQCE	ENST00000402050.2	IQ motif containing E	687	3	0	2	1	1	mmu-miR-130a-5p	-0.05	-0.05	N/A
COL11A2	ENST00000374708.4	collagen, type XI, alpha 2	19	1	0	0	1	1	mmu-miR-130a-5p	-0.05	-0.05	N/A
TBX22	ENST00000442340.1	T-box 22	5	2	0	0	2	1	mmu-miR-130a-5p	-0.05	-0.05	N/A
OVOL2	ENST00000278780.6	ovo-like 2 (Drosophila)	17	1	0	0	1	1	mmu-miR-130a-5p	-0.05	-0.05	N/A
ITSN2	ENST00000361999.3	intersectin 2	63	1	0	0	1	0	mmu-miR-130a-5p	-0.05	-0.05	N/A
GABPA	ENST00000354828.3	GA binding protein transcription factor, alpha subunit 60kDa	8	1	0	1	0	2	mmu-miR-130a-5p	-0.05	-0.05	N/A
STRADB	ENST00000392249.2	STE20-related kinase adaptor beta	12	1	0	0	1	0	mmu-miR-130a-5p	-0.05	-0.05	N/A
POMT2	ENST00000261534.4	protein-O-mannosyltransferase 2	526	1	0	1	0	0	mmu-miR-130a-5p	-0.05	-0.05	N/A
LRRC19	ENST00000380055.5	leucine rich repeat containing 19	5	1	0	1	0	0	mmu-miR-130a-5p	-0.05	-0.05	N/A
PTBP1	ENST00000350092.4	polypyrimidine tract binding protein 1	7007	1	0	0	1	0	mmu-miR-130a-5p	-0.05	-0.05	N/A
WDFY2	ENST00000298125.5	WD repeat and FYVE domain containing 2	85	2	1	0	1	0	mmu-miR-130a-5p	-0.05	-0.06	N/A
PRRG1	ENST00000378628.4	proline rich Gla (G-carboxyglutamic acid) 1	1122	2	0	1	1	1	mmu-miR-130a-5p	-0.05	-0.05	N/A
HHIP	ENST00000296575.3	hedgehog interacting protein	65	5	2	3	0	1	mmu-miR-130a-5p	-0.05	-0.12	N/A
PKN2	ENST00000370521.3	protein kinase N2	747	1	1	0	0	0	mmu-miR-130a-5p	-0.05	-0.05	N/A
FAM149A	ENST00000227065.4	family with sequence similarity 149, member A	7	1	0	0	1	0	mmu-miR-130a-5p	-0.05	-0.06	N/A
PICK1	ENST00000404072.3	protein interacting with PRKCA 1	155	1	1	0	0	0	mmu-miR-130a-5p	-0.05	-0.05	N/A
OXGR1	ENST00000298440.1	oxoglutarate (alpha-ketoglutarate) receptor 1	7	1	0	1	0	0	mmu-miR-130a-5p	-0.05	-0.05	N/A
CCDC70	ENST00000242819.4	coiled-coil domain containing 70	5	1	0	0	1	0	mmu-miR-130a-5p	-0.05	-0.05	N/A
SLC7A14	ENST00000231706.5	solute carrier family 7, member 14	5	3	0	0	3	0	mmu-miR-130a-5p	-0.05	-0.05	N/A
MTA3	ENST00000405592.1	metastasis associated 1 family, member 3	194	2	1	1	0	0	mmu-miR-130a-5p	-0.05	-0.05	N/A
PELI2	ENST00000267460.4	pellino E3 ubiquitin protein ligase family member 2	229	2	1	1	0	1	mmu-miR-130a-5p	-0.05	-0.05	N/A
MAFK	ENST00000343242.4	v-maf avian musculoaponeurotic fibrosarcoma oncogene homolog K	322	1	0	0	1	0	mmu-miR-130a-5p	-0.05	-0.05	N/A
ZKSCAN1	ENST00000324306.6	zinc finger with KRAB and SCAN domains 1	1314	2	1	1	0	2	mmu-miR-130a-5p	-0.05	-0.05	N/A
TMEM245	ENST00000374586.3	transmembrane protein 245	1320	2	1	1	0	2	mmu-miR-130a-5p	-0.05	-0.05	N/A
ZMPSTE24	ENST00000372759.3	zinc metallopeptidase STE24	513	1	0	1	0	0	mmu-miR-130a-5p	-0.05	-0.05	N/A
GAPT	ENST00000396776.2	GRB2-binding adaptor protein, transmembrane	5	2	0	0	2	0	mmu-miR-130a-5p	-0.05	-0.05	N/A
MEGF9	ENST00000373930.3	multiple EGF-like-domains 9	689	1	1	0	0	1	mmu-miR-130a-5p	-0.05	-0.05	N/A
GABRG1	ENST00000295452.4	gamma-aminobutyric acid (GABA) A receptor, gamma 1	5	2	0	1	1	2	mmu-miR-130a-5p	-0.05	-0.05	N/A
SMIM21	ENST00000579022.1	small integral membrane protein 21	5	1	0	0	1	1	mmu-miR-130a-5p	-0.05	-0.05	N/A
LMO3	ENST00000354662.1	LIM domain only 3 (rhombotin-like 2)	7	1	0	0	1	0	mmu-miR-130a-5p	-0.05	-0.05	N/A
RHAG	ENST00000371175.4	Rh-associated glycoprotein	5	1	0	0	1	1	mmu-miR-130a-5p	-0.05	-0.05	N/A
RYR2	ENST00000366574.2	ryanodine receptor 2 (cardiac)	18	1	1	0	0	0	mmu-miR-130a-5p	-0.05	-0.05	N/A
SOWAHA	ENST00000378693.2	sosondowah ankyrin repeat domain family member A	138	1	0	0	1	0	mmu-miR-130a-5p	-0.05	-0.05	N/A
UBE2V2	ENST00000523111.2	ubiquitin-conjugating enzyme E2 variant 2	1770	1	0	1	0	1	mmu-miR-130a-5p	-0.05	-0.05	N/A
GPR15	ENST00000284311.3	G protein-coupled receptor 15	0	1	0	0	1	0	mmu-miR-130a-5p	-0.05	-0.05	N/A
CDON	ENST00000392693.3	cell adhesion associated, oncogene regulated	173	3	1	0	2	2	mmu-miR-130a-5p	-0.05	-0.05	N/A
KIAA1244	ENST00000251691.4	KIAA1244	169	1	0	0	1	0	mmu-miR-130a-5p	-0.05	-0.07	N/A
BTG2	ENST00000290551.4	BTG family, member 2	758	1	0	1	0	1	mmu-miR-130a-5p	-0.05	-0.05	N/A
ACADM	ENST00000370841.4	acyl-CoA dehydrogenase, C-4 to C-12 straight chain	5800	1	0	1	0	0	mmu-miR-130a-5p	-0.05	-0.05	N/A
MKX	ENST00000375790.5	mohawk homeobox	165	2	0	1	1	0	mmu-miR-130a-5p	-0.05	-0.06	N/A
TAF5L	ENST00000366676.1	TAF5-like RNA polymerase II, p300/CBP-associated factor (PCAF)-associated factor, 65kDa	5	2	0	2	0	0	mmu-miR-130a-5p	-0.05	-0.05	N/A
FOXO3	ENST00000343882.6	forkhead box O3	32	2	2	0	0	1	mmu-miR-130a-5p	-0.05	-0.06	N/A
EGR3	ENST00000519492.1	early growth response 3	21	1	0	0	1	1	mmu-miR-130a-5p	-0.05	-0.06	N/A
ZCCHC11	ENST00000257177.4	zinc finger, CCHC domain containing 11	97	1	0	0	1	0	mmu-miR-130a-5p	-0.05	-0.05	N/A
PTGIS	ENST00000244043.4	prostaglandin I2 (prostacyclin) synthase	192	2	0	2	0	0	mmu-miR-130a-5p	-0.05	-0.05	N/A
INIP	ENST00000374242.4	INTS3 and NABP interacting protein	423	2	0	0	2	1	mmu-miR-130a-5p	-0.05	-0.05	N/A
AGO2	ENST00000220592.5	argonaute RISC catalytic component 2	350	1	1	0	0	0	mmu-miR-130a-5p	-0.05	-1.09	N/A
ELP5	ENST00000574993.1	elongator acetyltransferase complex subunit 5	123	1	0	0	1	0	mmu-miR-130a-5p	-0.05	-0.05	N/A
ABHD17A	ENST00000590661.1	abhydrolase domain containing 17A	202	1	0	0	1	1	mmu-miR-130a-5p	-0.05	-0.05	N/A
LMO4	ENST00000370544.5	LIM domain only 4	294	1	0	0	1	1	mmu-miR-130a-5p	-0.05	-0.05	N/A
RNF152	ENST00000312828.3	ring finger protein 152	57	4	1	1	2	3	mmu-miR-130a-5p	-0.05	-0.1	N/A
RANBP6	ENST00000259569.5	RAN binding protein 6	117	2	0	2	0	0	mmu-miR-130a-5p	-0.05	-0.07	N/A
PRLR	ENST00000342362.5	prolactin receptor	95	3	1	1	1	1	mmu-miR-130a-5p	-0.05	-0.06	N/A
ENTPD7	ENST00000370489.4	ectonucleoside triphosphate diphosphohydrolase 7	136	1	0	1	0	0	mmu-miR-130a-5p	-0.05	-0.05	N/A
KCNJ13	ENST00000409779.1	potassium inwardly-rectifying channel, subfamily J, member 13	5	4	0	1	3	1	mmu-miR-130a-5p	-0.05	-0.21	N/A
KPNA1	ENST00000344337.6	karyopherin alpha 1 (importin alpha 5)	1030	1	0	1	0	1	mmu-miR-130a-5p	-0.05	-0.09	N/A
TMTC1	ENST00000256062.5	transmembrane and tetratricopeptide repeat containing 1	379	2	1	1	0	1	mmu-miR-130a-5p	-0.05	-0.05	N/A
NR4A3	ENST00000330847.1	nuclear receptor subfamily 4, group A, member 3	244	1	1	0	0	0	mmu-miR-130a-5p	-0.04	-0.04	N/A
CCDC39	ENST00000273654.4	coiled-coil domain containing 39	5	1	0	0	1	1	mmu-miR-130a-5p	-0.04	-0.04	N/A
PPP1CB	ENST00000395366.2	protein phosphatase 1, catalytic subunit, beta isozyme	5795	1	0	0	1	0	mmu-miR-130a-5p	-0.04	-0.04	N/A
SSH2	ENST00000582084.1	slingshot protein phosphatase 2	190	2	1	0	1	1	mmu-miR-130a-5p	-0.04	-0.49	N/A
SGMS1	ENST00000361781.2	sphingomyelin synthase 1	100	2	1	0	1	0	mmu-miR-130a-5p	-0.04	-0.04	N/A
SGMS2	ENST00000394684.4	sphingomyelin synthase 2	111	3	1	1	1	1	mmu-miR-130a-5p	-0.04	-0.07	N/A
BACH2	ENST00000257749.4	BTB and CNC homology 1, basic leucine zipper transcription factor 2	74	3	0	2	1	1	mmu-miR-130a-5p	-0.04	-0.05	N/A
ARAP2	ENST00000303965.4	ArfGAP with RhoGAP domain, ankyrin repeat and PH domain 2	121	1	0	1	0	1	mmu-miR-130a-5p	-0.04	-0.05	N/A
CATSPER4	ENST00000456354.2	cation channel, sperm associated 4	5	1	0	0	1	0	mmu-miR-130a-5p	-0.04	-0.04	N/A
CCR9	ENST00000357632.2	chemokine (C-C motif) receptor 9	5	1	0	0	1	0	mmu-miR-130a-5p	-0.04	-0.04	N/A
AC004466.1	ENST00000599515.1	Uncharacterized protein	5	1	0	1	0	0	mmu-miR-130a-5p	-0.04	-0.04	N/A
OLA1	ENST00000284719.3	Obg-like ATPase 1	11	1	0	0	1	0	mmu-miR-130a-5p	-0.04	-0.04	N/A
DDX26B	ENST00000370752.4	DEAD/H (Asp-Glu-Ala-Asp/His) box polypeptide 26B	289	2	1	0	1	1	mmu-miR-130a-5p	-0.04	-0.04	N/A
BLOC1S6	ENST00000220531.3	biogenesis of lysosomal organelles complex-1, subunit 6, pallidin	1754	1	0	0	1	1	mmu-miR-130a-5p	-0.04	-0.04	N/A
ZNF462	ENST00000277225.5	zinc finger protein 462	214	2	1	1	0	2	mmu-miR-130a-5p	-0.04	-0.05	N/A
PLA2R1	ENST00000283243.7	phospholipase A2 receptor 1, 180kDa	41	3	0	1	2	0	mmu-miR-130a-5p	-0.04	-0.08	N/A
RALA	ENST00000005257.2	v-ral simian leukemia viral oncogene homolog A (ras related)	21	1	1	0	0	0	mmu-miR-130a-5p	-0.04	-0.09	N/A
EPHA7	ENST00000369303.4	EPH receptor A7	213	3	1	0	2	0	mmu-miR-130a-5p	-0.04	-0.05	N/A
LONRF3	ENST00000304778.7	LON peptidase N-terminal domain and ring finger 3	36	4	2	1	1	0	mmu-miR-130a-5p	-0.04	-0.09	N/A
HIST1H1E	ENST00000304218.3	histone cluster 1, H1e	9	1	0	1	0	0	mmu-miR-130a-5p	-0.04	-0.18	N/A
KLHL3	ENST00000541417.1	kelch-like family member 3	40	2	1	1	0	0	mmu-miR-130a-5p	-0.04	-0.05	N/A
UHMK1	ENST00000538489.1	U2AF homology motif (UHM) kinase 1	48	2	2	0	0	2	mmu-miR-130a-5p	-0.04	-0.06	N/A
DMRT2	ENST00000259622.6	doublesex and mab-3 related transcription factor 2	5	1	0	0	1	0	mmu-miR-130a-5p	-0.04	-0.04	N/A
ANKRD34C	ENST00000421388.2	ankyrin repeat domain 34C	5	2	0	1	1	1	mmu-miR-130a-5p	-0.04	-0.04	N/A
DZIP1L	ENST00000327532.2	DAZ interacting zinc finger protein 1-like	373	1	0	1	0	0	mmu-miR-130a-5p	-0.04	-0.04	N/A
KLKB1	ENST00000513864.1	kallikrein B, plasma (Fletcher factor) 1	5	1	0	0	1	0	mmu-miR-130a-5p	-0.04	-0.04	N/A
UBE2W	ENST00000517608.1	ubiquitin-conjugating enzyme E2W (putative)	102	1	0	1	0	1	mmu-miR-130a-5p	-0.04	-0.04	N/A
CA10	ENST00000570565.1	carbonic anhydrase X	5	1	1	0	0	1	mmu-miR-130a-5p	-0.04	-0.04	N/A
PRKRA	ENST00000325748.4	protein kinase, interferon-inducible double stranded RNA dependent activator	632	1	0	0	1	1	mmu-miR-130a-5p	-0.04	-0.06	N/A
ZFP1	ENST00000464850.1	ZFP1 zinc finger protein	32	1	0	0	1	1	mmu-miR-130a-5p	-0.04	-0.05	N/A
ARHGEF26	ENST00000356448.4	Rho guanine nucleotide exchange factor (GEF) 26	164	1	0	0	1	2	mmu-miR-130a-5p	-0.04	-0.04	N/A
RERE	ENST00000337907.3	arginine-glutamic acid dipeptide (RE) repeats	199	1	0	0	1	2	mmu-miR-130a-5p	-0.04	-0.05	N/A
RBM20	ENST00000369519.3	RNA binding motif protein 20	7	2	0	0	2	1	mmu-miR-130a-5p	-0.04	-0.06	N/A
LHX4	ENST00000263726.2	LIM homeobox 4	13	4	2	2	0	1	mmu-miR-130a-5p	-0.04	-0.1	N/A
SLC7A10	ENST00000253188.4	solute carrier family 7 (neutral amino acid transporter light chain, asc system), member 10	99	1	0	0	1	0	mmu-miR-130a-5p	-0.04	-0.05	N/A
CDK13	ENST00000181839.4	cyclin-dependent kinase 13	32	1	0	0	1	0	mmu-miR-130a-5p	-0.04	-0.06	N/A
BOC	ENST00000485230.1	BOC cell adhesion associated, oncogene regulated	159	1	0	0	1	0	mmu-miR-130a-5p	-0.04	-0.04	N/A
AP4E1	ENST00000261842.5	adaptor-related protein complex 4, epsilon 1 subunit	57	2	0	1	1	0	mmu-miR-130a-5p	-0.04	-0.04	N/A
NCMAP	ENST00000374392.2	noncompact myelin associated protein	17	1	0	0	1	2	mmu-miR-130a-5p	-0.04	-0.04	N/A
PIWIL1	ENST00000245255.3	piwi-like RNA-mediated gene silencing 1	5	2	0	2	0	0	mmu-miR-130a-5p	-0.04	-0.04	N/A
COL25A1	ENST00000399132.1	collagen, type XXV, alpha 1	270	2	1	1	0	1	mmu-miR-130a-5p	-0.04	-0.05	N/A
LENG8	ENST00000326764.5	leukocyte receptor cluster (LRC) member 8	244	1	0	0	1	0	mmu-miR-130a-5p	-0.04	-0.04	N/A
PRIMA1	ENST00000393140.1	proline rich membrane anchor 1	5	2	0	0	2	0	mmu-miR-130a-5p	-0.04	-0.04	N/A
MEX3C	ENST00000592416.1	mex-3 RNA binding family member C	5	1	1	0	0	3	mmu-miR-130a-5p	-0.04	-0.04	N/A
KIF3A	ENST00000378746.4	kinesin family member 3A	33	1	0	1	0	0	mmu-miR-130a-5p	-0.04	-0.04	N/A
KCNJ6	ENST00000609713.1	potassium inwardly-rectifying channel, subfamily J, member 6	5	2	0	1	1	5	mmu-miR-130a-5p	-0.04	-0.04	N/A
RBBP4	ENST00000373493.5	retinoblastoma binding protein 4	486	2	1	0	1	1	mmu-miR-130a-5p	-0.04	-0.04	N/A
SLC12A2	ENST00000262461.2	solute carrier family 12 (sodium/potassium/chloride transporter), member 2	655	2	0	2	0	1	mmu-miR-130a-5p	-0.04	-0.04	N/A
LIN54	ENST00000395282.2	lin-54 homolog (C. elegans)	228	2	0	1	1	0	mmu-miR-130a-5p	-0.04	-0.04	N/A
GLRB	ENST00000541722.1	glycine receptor, beta	118	2	1	1	0	0	mmu-miR-130a-5p	-0.04	-0.07	N/A
PROX1	ENST00000366958.4	prospero homeobox 1	131	1	0	1	0	1	mmu-miR-130a-5p	-0.04	-0.04	N/A
ZDHHC17	ENST00000426126.2	zinc finger, DHHC-type containing 17	117	1	0	1	0	0	mmu-miR-130a-5p	-0.04	-0.05	N/A
ZWILCH	ENST00000307897.5	zwilch kinetochore protein	43	1	0	1	0	0	mmu-miR-130a-5p	-0.04	-0.04	N/A
RPRML	ENST00000322329.3	reprimo-like	10	1	0	0	1	0	mmu-miR-130a-5p	-0.04	-0.04	N/A
ELAVL3	ENST00000359227.3	ELAV like neuron-specific RNA binding protein 3	5	1	1	0	0	1	mmu-miR-130a-5p	-0.04	-0.04	N/A
CASKIN1	ENST00000343516.6	CASK interacting protein 1	6	1	0	0	1	0	mmu-miR-130a-5p	-0.04	-0.04	N/A
AC000003.2	ENST00000581040.1	CDNA FLJ25865 fis, clone CBR01927	5	1	0	0	1	0	mmu-miR-130a-5p	-0.04	-0.04	N/A
ZNF286A	ENST00000395894.2	Zinc finger protein 286A	19	1	0	0	1	2	mmu-miR-130a-5p	-0.04	-0.04	N/A
FAM155A	ENST00000375915.2	family with sequence similarity 155, member A	118	2	0	1	1	0	mmu-miR-130a-5p	-0.04	-0.05	N/A
NUP54	ENST00000264883.3	nucleoporin 54kDa	721	1	0	0	1	0	mmu-miR-130a-5p	-0.04	-0.04	N/A
SORL1	ENST00000260197.7	sortilin-related receptor, L(DLR class) A repeats containing	40	1	0	1	0	0	mmu-miR-130a-5p	-0.04	-0.04	N/A
HPRT1	ENST00000298556.7	hypoxanthine phosphoribosyltransferase 1	490	1	0	0	1	0	mmu-miR-130a-5p	-0.04	-0.07	N/A
BMP2K	ENST00000335016.5	BMP2 inducible kinase	164	1	0	0	1	0	mmu-miR-130a-5p	-0.04	-0.04	N/A
HCFC2	ENST00000229330.4	host cell factor C2	46	1	1	0	0	0	mmu-miR-130a-5p	-0.04	-0.06	N/A
C15orf41	ENST00000567389.1	chromosome 15 open reading frame 41	48	1	1	0	0	0	mmu-miR-130a-5p	-0.04	-0.21	N/A
USP14	ENST00000261601.7	ubiquitin specific peptidase 14 (tRNA-guanine transglycosylase)	561	1	0	1	0	0	mmu-miR-130a-5p	-0.04	-0.06	N/A
TRIO	ENST00000344204.4	trio Rho guanine nucleotide exchange factor	365	2	2	0	0	0	mmu-miR-130a-5p	-0.04	-0.06	N/A
FZD3	ENST00000240093.3	frizzled family receptor 3	192	2	0	1	1	1	mmu-miR-130a-5p	-0.04	-0.05	N/A
TMF1	ENST00000398559.2	TATA element modulatory factor 1	349	2	1	0	1	1	mmu-miR-130a-5p	-0.04	-0.05	N/A
IL1RAP	ENST00000072516.3	interleukin 1 receptor accessory protein	313	2	0	2	0	0	mmu-miR-130a-5p	-0.04	-0.04	N/A
CLVS1	ENST00000518592.1	clavesin 1	5	2	0	2	0	2	mmu-miR-130a-5p	-0.04	-0.04	N/A
TMED7-TICAM2	ENST00000333314.3	TMED7-TICAM2 readthrough	202	1	0	0	1	0	mmu-miR-130a-5p	-0.04	-0.04	N/A
NRK	ENST00000243300.9	Nik related kinase	5	2	1	0	1	1	mmu-miR-130a-5p	-0.04	-0.04	N/A
KCNB1	ENST00000371741.4	potassium voltage-gated channel, Shab-related subfamily, member 1	5	2	1	0	1	0	mmu-miR-130a-5p	-0.04	-0.04	N/A
ADAMTSL1	ENST00000380548.4	ADAMTS-like 1	38	2	1	0	1	1	mmu-miR-130a-5p	-0.04	-0.04	N/A
GLIS3	ENST00000324333.10	GLIS family zinc finger 3	47	2	1	0	1	1	mmu-miR-130a-5p	-0.04	-0.04	N/A
KIAA1024	ENST00000305428.3	KIAA1024	5	1	1	0	0	2	mmu-miR-130a-5p	-0.04	-0.04	N/A
RAB27B	ENST00000262094.5	RAB27B, member RAS oncogene family	5	3	0	1	2	1	mmu-miR-130a-5p	-0.04	-0.04	N/A
WNT2B	ENST00000369686.5	wingless-type MMTV integration site family, member 2B	5	3	0	1	2	0	mmu-miR-130a-5p	-0.04	-0.04	N/A
CXCL9	ENST00000264888.5	chemokine (C-X-C motif) ligand 9	5	2	0	2	0	0	mmu-miR-130a-5p	-0.04	-0.04	N/A
FAM135B	ENST00000395297.1	family with sequence similarity 135, member B	5	2	1	0	1	1	mmu-miR-130a-5p	-0.04	-0.04	N/A
SNX19	ENST00000265909.4	sorting nexin 19	1157	2	1	0	1	0	mmu-miR-130a-5p	-0.04	-0.04	N/A
CCDC152	ENST00000361970.5	coiled-coil domain containing 152	5	2	0	2	0	0	mmu-miR-130a-5p	-0.04	-0.04	N/A
ZNF503	ENST00000372524.4	zinc finger protein 503	2647	1	0	0	1	1	mmu-miR-130a-5p	-0.04	-0.04	N/A
GABRA1	ENST00000428797.2	gamma-aminobutyric acid (GABA) A receptor, alpha 1	5	3	0	1	2	0	mmu-miR-130a-5p	-0.04	-0.04	N/A
KMT2C	ENST00000262189.6	lysine (K)-specific methyltransferase 2C	417	2	1	0	1	1	mmu-miR-130a-5p	-0.04	-0.04	N/A
YPEL2	ENST00000312655.4	yippee-like 2 (Drosophila)	62	3	0	1	2	0	mmu-miR-130a-5p	-0.04	-0.04	N/A
THRA	ENST00000450525.2	thyroid hormone receptor, alpha	547	2	1	0	1	0	mmu-miR-130a-5p	-0.04	-0.04	N/A
NOVA1	ENST00000465357.2	neuro-oncological ventral antigen 1	5	2	1	0	1	0	mmu-miR-130a-5p	-0.04	-0.04	N/A
PTPRT	ENST00000373187.1	protein tyrosine phosphatase, receptor type, T	5	3	0	1	2	1	mmu-miR-130a-5p	-0.04	-0.04	N/A
LHX5	ENST00000261731.3	LIM homeobox 5	5	2	0	0	2	1	mmu-miR-130a-5p	-0.04	-0.04	N/A
TUBB4A	ENST00000264071.2	tubulin, beta 4A class IVa	8	1	1	0	0	0	mmu-miR-130a-5p	-0.04	-0.04	N/A
OR5AU1	ENST00000304418.3	olfactory receptor, family 5, subfamily AU, member 1	5	1	0	0	1	0	mmu-miR-130a-5p	-0.04	-0.04	N/A
NDST3	ENST00000296499.5	N-deacetylase/N-sulfotransferase (heparan glucosaminyl) 3	5	2	1	0	1	2	mmu-miR-130a-5p	-0.04	-0.04	N/A
ROR1	ENST00000371079.1	receptor tyrosine kinase-like orphan receptor 1	80	2	0	2	0	2	mmu-miR-130a-5p	-0.04	-0.04	N/A
MICAL2	ENST00000379612.3	microtubule associated monooxygenase, calponin and LIM domain containing 2	1742	2	1	0	1	3	mmu-miR-130a-5p	-0.04	-0.04	N/A
SYT2	ENST00000367267.1	synaptotagmin II	5	3	0	1	2	0	mmu-miR-130a-5p	-0.04	-0.04	N/A
GRIA2	ENST00000296526.7	glutamate receptor, ionotropic, AMPA 2	5	2	0	2	0	1	mmu-miR-130a-5p	-0.04	-0.04	N/A
KLHL21	ENST00000377663.3	kelch-like family member 21	45	3	0	1	2	0	mmu-miR-130a-5p	-0.04	-0.04	N/A
KLHL29	ENST00000486442.1	kelch-like family member 29	414	2	1	0	1	0	mmu-miR-130a-5p	-0.04	-0.04	N/A
ALX4	ENST00000329255.3	ALX homeobox 4	52	3	0	1	2	1	mmu-miR-130a-5p	-0.04	-0.04	N/A
KBTBD11	ENST00000320248.3	kelch repeat and BTB (POZ) domain containing 11	173	2	0	2	0	0	mmu-miR-130a-5p	-0.04	-0.04	N/A
BMP3	ENST00000282701.2	bone morphogenetic protein 3	36	2	1	0	1	1	mmu-miR-130a-5p	-0.04	-0.04	N/A
PAX8	ENST00000263335.7	paired box 8	11	2	1	0	1	0	mmu-miR-130a-5p	-0.04	-0.04	N/A
NANP	ENST00000304788.3	N-acetylneuraminic acid phosphatase	78	1	0	1	0	1	mmu-miR-130a-5p	-0.04	-0.04	N/A
SH3RF3	ENST00000309415.6	SH3 domain containing ring finger 3	15	3	0	1	2	1	mmu-miR-130a-5p	-0.04	-0.04	N/A
ACSBG1	ENST00000258873.4	acyl-CoA synthetase bubblegum family member 1	5	2	1	0	1	0	mmu-miR-130a-5p	-0.04	-0.04	N/A
NKX3-1	ENST00000380871.4	NK3 homeobox 1	240	1	1	0	0	0	mmu-miR-130a-5p	-0.04	-0.04	N/A
HOXB3	ENST00000470495.1	homeobox B3	70	1	0	1	0	1	mmu-miR-130a-5p	-0.04	-0.04	N/A
CPEB3	ENST00000412050.4	cytoplasmic polyadenylation element binding protein 3	48	2	1	0	1	2	mmu-miR-130a-5p	-0.04	-0.04	N/A
PLP1	ENST00000303958.2	proteolipid protein 1	5	4	0	0	4	0	mmu-miR-130a-5p	-0.04	-0.04	N/A
TMEM181	ENST00000367090.3	transmembrane protein 181	924	2	1	0	1	0	mmu-miR-130a-5p	-0.04	-0.04	N/A
UBXN2B	ENST00000399598.2	UBX domain protein 2B	157	2	1	0	1	0	mmu-miR-130a-5p	-0.04	-0.04	N/A
ELMSAN1	ENST00000394071.2	ELM2 and Myb/SANT-like domain containing 1	15	2	1	0	1	0	mmu-miR-130a-5p	-0.04	-0.04	N/A
SLC5A7	ENST00000264047.2	solute carrier family 5 (sodium/choline cotransporter), member 7	5	3	0	1	2	0	mmu-miR-130a-5p	-0.04	-0.04	N/A
SIAH3	ENST00000400405.2	siah E3 ubiquitin protein ligase family member 3	5	2	0	2	0	0	mmu-miR-130a-5p	-0.04	-0.04	N/A
PRDM10	ENST00000358825.5	PR domain containing 10	68	2	1	0	1	0	mmu-miR-130a-5p	-0.04	-0.04	N/A
CACNG8	ENST00000270458.2	calcium channel, voltage-dependent, gamma subunit 8	5	2	1	0	1	1	mmu-miR-130a-5p	-0.04	-0.04	N/A
AAR2	ENST00000320849.4	AAR2 splicing factor homolog (S. cerevisiae)	74	2	0	2	0	0	mmu-miR-130a-5p	-0.04	-0.04	N/A
GSE1	ENST00000253458.7	Gse1 coiled-coil protein	133	2	0	2	0	0	mmu-miR-130a-5p	-0.04	-0.04	N/A
EMCN	ENST00000296420.4	endomucin	5	2	0	2	0	1	mmu-miR-130a-5p	-0.04	-0.04	N/A
DTNA	ENST00000283365.9	dystrobrevin, alpha	144	2	1	0	1	3	mmu-miR-130a-5p	-0.04	-0.05	N/A
SRI	ENST00000265729.2	sorcin	278	2	1	0	1	0	mmu-miR-130a-5p	-0.04	-0.15	N/A
ATG12	ENST00000500945.2	autophagy related 12	1822	1	0	1	0	0	mmu-miR-130a-5p	-0.04	-0.05	N/A
PHF20L1	ENST00000395386.2	PHD finger protein 20-like 1	169	1	1	0	0	2	mmu-miR-130a-5p	-0.04	-0.07	N/A
TAS2R4	ENST00000247881.2	taste receptor, type 2, member 4	9	1	0	1	0	0	mmu-miR-130a-5p	-0.04	-0.09	N/A
WNT3	ENST00000225512.5	wingless-type MMTV integration site family, member 3	46	2	0	1	1	2	mmu-miR-130a-5p	-0.04	-0.06	N/A
ATP2B2	ENST00000352432.4	ATPase, Ca++ transporting, plasma membrane 2	170	2	0	2	0	1	mmu-miR-130a-5p	-0.04	-0.04	N/A
VKORC1	ENST00000300851.6	vitamin K epoxide reductase complex, subunit 1	614	1	0	0	1	0	mmu-miR-130a-5p	-0.04	-0.04	N/A
CTDSPL2	ENST00000260327.4	CTD (carboxy-terminal domain, RNA polymerase II, polypeptide A) small phosphatase like 2	457	3	1	0	2	0	mmu-miR-130a-5p	-0.04	-0.05	N/A
SETBP1	ENST00000282030.5	SET binding protein 1	77	3	0	1	2	4	mmu-miR-130a-5p	-0.04	-0.05	N/A
LPIN1	ENST00000256720.2	lipin 1	357	2*	0	1	0	1	mmu-miR-130a-5p	-0.04	-0.04	N/A
SMOC1	ENST00000381280.4	SPARC related modular calcium binding 1	2743	1	0	0	1	0	mmu-miR-130a-5p	-0.04	-0.05	N/A
B4GALT6	ENST00000306851.5	UDP-Gal:betaGlcNAc beta 1,4- galactosyltransferase, polypeptide 6	146	2	0	2	0	0	mmu-miR-130a-5p	-0.04	-0.04	N/A
IMPA1	ENST00000311489.4	inositol(myo)-1(or 4)-monophosphatase 1	309	2	0	0	2	0	mmu-miR-130a-5p	-0.04	-0.05	N/A
VEGFA	ENST00000417285.2	vascular endothelial growth factor A	907	2	1	0	1	1	mmu-miR-130a-5p	-0.04	-0.04	N/A
TSHZ1	ENST00000322038.5	teashirt zinc finger homeobox 1	174	1	0	0	1	0	mmu-miR-130a-5p	-0.04	-0.04	N/A
MARK2	ENST00000402010.2	MAP/microtubule affinity-regulating kinase 2	845	1	0	0	1	0	mmu-miR-130a-5p	-0.04	-0.04	N/A
GPD2	ENST00000540309.1	glycerol-3-phosphate dehydrogenase 2 (mitochondrial)	196	2	1	0	1	1	mmu-miR-130a-5p	-0.04	-0.04	N/A
GPR83	ENST00000243673.2	G protein-coupled receptor 83	33	2	0	1	1	1	mmu-miR-130a-5p	-0.04	-0.04	N/A
TEAD1	ENST00000361905.4	TEA domain family member 1 (SV40 transcriptional enhancer factor)	740	2	1	0	1	2	mmu-miR-130a-5p	-0.04	-0.04	N/A
KLHL23	ENST00000392647.2	kelch-like family member 23	791	2	0	0	2	2	mmu-miR-130a-5p	-0.04	-0.04	N/A
CMIP	ENST00000537098.3	c-Maf inducing protein	2670	2	0	0	2	0	mmu-miR-130a-5p	-0.04	-0.04	N/A
CHST3	ENST00000373115.4	carbohydrate (chondroitin 6) sulfotransferase 3	217	2	1	0	1	0	mmu-miR-130a-5p	-0.04	-0.04	N/A
CXADR	ENST00000356275.6	coxsackie virus and adenovirus receptor	56	2	0	0	2	0	mmu-miR-130a-5p	-0.04	-0.08	N/A
SMCR8	ENST00000406438.3	Smith-Magenis syndrome chromosome region, candidate 8	219	1	0	1	0	1	mmu-miR-130a-5p	-0.04	-0.04	N/A
C20orf194	ENST00000453730.2	chromosome 20 open reading frame 194	1083	1	0	1	0	1	mmu-miR-130a-5p	-0.04	-0.04	N/A
SYAP1	ENST00000380155.3	synapse associated protein 1	2689	1	0	1	0	0	mmu-miR-130a-5p	-0.04	-0.1	N/A
LPCAT2	ENST00000262134.5	lysophosphatidylcholine acyltransferase 2	360	1	1	0	0	1	mmu-miR-130a-5p	-0.04	-0.04	N/A
RAB8B	ENST00000321437.4	RAB8B, member RAS oncogene family	45	2	1	1	0	1	mmu-miR-130a-5p	-0.04	-0.05	N/A
CCDC68	ENST00000591504.1	coiled-coil domain containing 68	72	2	1	0	1	0	mmu-miR-130a-5p	-0.04	-0.04	N/A
MAN2A1	ENST00000261483.4	mannosidase, alpha, class 2A, member 1	1521	3	0	1	2	0	mmu-miR-130a-5p	-0.04	-0.04	N/A
PCSK6	ENST00000348070.1	proprotein convertase subtilisin/kexin type 6	670	1	0	1	0	0	mmu-miR-130a-5p	-0.04	-0.04	N/A
C21orf59	ENST00000382549.4	chromosome 21 open reading frame 59	288	2	1	0	1	0	mmu-miR-130a-5p	-0.04	-0.12	N/A
L3MBTL3	ENST00000529410.1	l(3)mbt-like 3 (Drosophila)	60	1	0	1	0	1	mmu-miR-130a-5p	-0.04	-0.05	N/A
KDM4B	ENST00000159111.4	lysine (K)-specific demethylase 4B	547	1	0	0	1	0	mmu-miR-130a-5p	-0.04	-0.04	N/A
CDYL2	ENST00000570137.2	chromodomain protein, Y-like 2	239	3	0	2	1	0	mmu-miR-130a-5p	-0.04	-0.05	N/A
DCUN1D1	ENST00000292782.4	DCN1, defective in cullin neddylation 1, domain containing 1	267	3	1	2	0	0	mmu-miR-130a-5p	-0.04	-0.07	N/A
KIF16B	ENST00000354981.2	kinesin family member 16B	113	1	1	0	0	0	mmu-miR-130a-5p	-0.04	-0.04	N/A
DAZL	ENST00000250863.8	deleted in azoospermia-like	5	1	0	0	1	1	mmu-miR-130a-5p	-0.04	-0.04	N/A
TPD52L3	ENST00000344545.5	tumor protein D52-like 3	5	1	0	0	1	0	mmu-miR-130a-5p	-0.04	-0.04	N/A
FA2H	ENST00000219368.3	fatty acid 2-hydroxylase	5	1	0	0	1	0	mmu-miR-130a-5p	-0.04	-0.04	N/A
HYLS1	ENST00000425380.2	hydrolethalus syndrome 1	54	1	0	1	0	0	mmu-miR-130a-5p	-0.04	-0.04	N/A
FMR1	ENST00000370471.3	fragile X mental retardation 1	1155	1	0	1	0	0	mmu-miR-130a-5p	-0.04	-0.04	N/A
FAM19A5	ENST00000358295.5	family with sequence similarity 19 (chemokine (C-C motif)-like), member A5	14	1	0	0	1	1	mmu-miR-130a-5p	-0.04	-0.04	N/A
PPARA	ENST00000396000.2	peroxisome proliferator-activated receptor alpha	82	1	0	0	1	1	mmu-miR-130a-5p	-0.04	-0.05	N/A
SCRIB	ENST00000356994.2	scribbled planar cell polarity protein	16	1	0	0	1	0	mmu-miR-130a-5p	-0.04	-0.04	N/A
CSTF3	ENST00000323959.4	cleavage stimulation factor, 3' pre-RNA, subunit 3, 77kDa	291	1	0	0	1	0	mmu-miR-130a-5p	-0.04	-0.04	N/A
C11orf74	ENST00000534635.1	chromosome 11 open reading frame 74	57	1	0	0	1	1	mmu-miR-130a-5p	-0.04	-0.14	N/A
LIN7C	ENST00000278193.2	lin-7 homolog C (C. elegans)	1701	2	0	2	0	0	mmu-miR-130a-5p	-0.04	-0.04	N/A
VCPIP1	ENST00000310421.4	valosin containing protein (p97)/p47 complex interacting protein 1	228	3	1	1	1	1	mmu-miR-130a-5p	-0.04	-0.06	N/A
PAPPA	ENST00000328252.3	pregnancy-associated plasma protein A, pappalysin 1	350	2	0	2	0	1	mmu-miR-130a-5p	-0.04	-0.04	N/A
PLAC9	ENST00000372263.3	placenta-specific 9	7	1	0	0	1	0	mmu-miR-130a-5p	-0.04	-0.06	N/A
IRS1	ENST00000305123.5	insulin receptor substrate 1	804	4	1	1	2	3	mmu-miR-130a-5p	-0.04	-0.07	N/A
ITGA1	ENST00000282588.6	integrin, alpha 1	400	3	0	1	2	4	mmu-miR-130a-5p	-0.04	-0.04	N/A
GFRA2	ENST00000524240.1	GDNF family receptor alpha 2	13	2	1	1	0	0	mmu-miR-130a-5p	-0.04	-0.05	N/A
LPHN2	ENST00000370715.1	latrophilin 2	407	2	0	2	0	2	mmu-miR-130a-5p	-0.04	-0.04	N/A
GID4	ENST00000268719.4	GID complex subunit 4	79	1	0	1	0	2	mmu-miR-130a-5p	-0.04	-0.15	N/A
LDLRAD4	ENST00000399848.3	low density lipoprotein receptor class A domain containing 4	314	2	2	0	0	1	mmu-miR-130a-5p	-0.04	-0.06	N/A
ACBD5	ENST00000396271.3	acyl-CoA binding domain containing 5	77	2	0	2	0	0	mmu-miR-130a-5p	-0.04	-0.04	N/A
CHN2	ENST00000222792.6	chimerin 2	95	1	1	0	0	0	mmu-miR-130a-5p	-0.04	-0.04	N/A
TBC1D5	ENST00000253692.7	TBC1 domain family, member 5	400	2	0	2	0	0	mmu-miR-130a-5p	-0.04	-0.04	N/A
APPBP2	ENST00000083182.3	amyloid beta precursor protein (cytoplasmic tail) binding protein 2	907	1	0	1	0	0	mmu-miR-130a-5p	-0.04	-0.04	N/A
RAB6A	ENST00000310653.6	RAB6A, member RAS oncogene family	9	1	0	0	1	1	mmu-miR-130a-5p	-0.04	-0.07	N/A
INSM1	ENST00000310227.1	insulinoma-associated 1	20	2	0	1	1	0	mmu-miR-130a-5p	-0.04	-0.04	N/A
SLC35D3	ENST00000331858.4	solute carrier family 35, member D3	13	2	0	1	1	1	mmu-miR-130a-5p	-0.04	-0.06	N/A
PAX6	ENST00000419022.1	paired box 6	191	3	1	0	2	0	mmu-miR-130a-5p	-0.04	-0.11	N/A
SLC9A7	ENST00000328306.4	solute carrier family 9, subfamily A (NHE7, cation proton antiporter 7), member 7	147	5*	0	1	3	2	mmu-miR-130a-5p	-0.04	-0.07	N/A
RREB1	ENST00000379938.2	ras responsive element binding protein 1	340	1	0	1	0	1	mmu-miR-130a-5p	-0.04	-0.04	N/A
CREB3L2	ENST00000330387.6	cAMP responsive element binding protein 3-like 2	2872	3	0	1	2	0	mmu-miR-130a-5p	-0.04	-0.04	N/A
PDLIM5	ENST00000437932.1	PDZ and LIM domain 5	1002	2	0	1	1	0	mmu-miR-130a-5p	-0.04	-0.04	N/A
RSF1	ENST00000308488.6	remodeling and spacing factor 1	216	2	1	0	1	2	mmu-miR-130a-5p	-0.04	-0.04	N/A
NRG3	ENST00000372142.2	neuregulin 3	27	3	1	1	1	0	mmu-miR-130a-5p	-0.04	-0.06	N/A
PPAT	ENST00000264220.2	phosphoribosyl pyrophosphate amidotransferase	61	2	0	1	1	0	mmu-miR-130a-5p	-0.04	-0.04	N/A
TNRC6B	ENST00000335727.9	trinucleotide repeat containing 6B	69	2	1	0	1	4	mmu-miR-130a-5p	-0.04	-0.04	N/A
P2RY1	ENST00000305097.3	purinergic receptor P2Y, G-protein coupled, 1	58	3	0	1	2	1	mmu-miR-130a-5p	-0.04	-0.04	N/A
ARHGAP28	ENST00000419673.2	Rho GTPase activating protein 28	31	2	2	0	0	0	mmu-miR-130a-5p	-0.04	-0.12	N/A
MAGI1	ENST00000330909.8	membrane associated guanylate kinase, WW and PDZ domain containing 1	258	3	2	0	1	2	mmu-miR-130a-5p	-0.04	-0.07	N/A
TRAF3	ENST00000560371.1	TNF receptor-associated factor 3	833	2	1	0	1	0	mmu-miR-130a-5p	-0.04	-0.04	N/A
PPP1R10	ENST00000376511.2	protein phosphatase 1, regulatory subunit 10	893	1	0	0	1	0	mmu-miR-130a-5p	-0.04	-0.04	N/A
NXPE4	ENST00000424261.2	neurexophilin and PC-esterase domain family, member 4	5	1	0	1	0	0	mmu-miR-130a-5p	-0.04	-0.04	N/A
FJX1	ENST00000317811.4	four jointed box 1 (Drosophila)	823	2	0	1	1	0	mmu-miR-130a-5p	-0.04	-0.04	N/A
HNRNPC	ENST00000336053.6	heterogeneous nuclear ribonucleoprotein C (C1/C2)	1103	1	0	1	0	0	mmu-miR-130a-5p	-0.04	-0.04	N/A
GBA2	ENST00000378088.1	glucosidase, beta (bile acid) 2	19	2	0	1	1	0	mmu-miR-130a-5p	-0.04	-0.04	N/A
TIAM2	ENST00000461783.3	T-cell lymphoma invasion and metastasis 2	192	1	1	0	0	0	mmu-miR-130a-5p	-0.04	-0.04	N/A
BBS12	ENST00000314218.3	Bardet-Biedl syndrome 12	88	1	0	1	0	0	mmu-miR-130a-5p	-0.04	-0.12	N/A
SKIDA1	ENST00000449193.2	SKI/DACH domain containing 1	18	1	0	1	0	0	mmu-miR-130a-5p	-0.04	-0.06	N/A
AL117190.3	ENST00000599197.1	Esophagus cancer-related gene-2 interaction susceptibility protein; Uncharacterized protein	30	1	0	1	0	3	mmu-miR-130a-5p	-0.04	-0.04	N/A
ONECUT1	ENST00000560699.2	one cut homeobox 1	10	1	0	0	1	1	mmu-miR-130a-5p	-0.04	-0.07	N/A
EIF3A	ENST00000369144.3	eukaryotic translation initiation factor 3, subunit A	638	1	0	1	0	1	mmu-miR-130a-5p	-0.04	-0.04	N/A
VAPB	ENST00000395802.3	VAMP (vesicle-associated membrane protein)-associated protein B and C	391	3	0	1	2	0	mmu-miR-130a-5p	-0.04	-0.04	N/A
PCDH20	ENST00000409204.4	protocadherin 20	50	2	1	0	1	0	mmu-miR-130a-5p	-0.04	-0.19	N/A
PFKFB2	ENST00000367080.3	6-phosphofructo-2-kinase/fructose-2,6-biphosphatase 2	83	1	0	0	1	2	mmu-miR-130a-5p	-0.04	-0.04	N/A
ADAMTS3	ENST00000286657.4	ADAM metallopeptidase with thrombospondin type 1 motif, 3	5	1	0	1	0	1	mmu-miR-130a-5p	-0.04	-0.04	N/A
CLSTN2	ENST00000458420.3	calsyntenin 2	119	4	0	2	2	5	mmu-miR-130a-5p	-0.04	-0.06	N/A
HMGCLL1	ENST00000274901.4	3-hydroxymethyl-3-methylglutaryl-CoA lyase-like 1	11	1	0	1	0	1	mmu-miR-130a-5p	-0.04	-0.04	N/A
TMEM215	ENST00000342743.5	transmembrane protein 215	5	1	0	0	1	0	mmu-miR-130a-5p	-0.04	-0.04	N/A
RLN1	ENST00000223858.4	relaxin 1	5	1	0	1	0	0	mmu-miR-130a-5p	-0.04	-0.04	N/A
LIFR	ENST00000263409.4	leukemia inhibitory factor receptor alpha	44	1	0	0	1	1	mmu-miR-130a-5p	-0.03	-0.07	N/A
PDE8B	ENST00000264917.5	phosphodiesterase 8B	186	2	1	0	1	0	mmu-miR-130a-5p	-0.03	-0.04	N/A
GXYLT2	ENST00000389617.4	glucoside xylosyltransferase 2	207	2	0	1	1	1	mmu-miR-130a-5p	-0.03	-0.13	N/A
SCML2	ENST00000398048.3	sex comb on midleg-like 2 (Drosophila)	7	2	1	0	1	0	mmu-miR-130a-5p	-0.03	-0.15	N/A
B3GALTL	ENST00000343307.4	beta 1,3-galactosyltransferase-like	200	2	0	1	1	0	mmu-miR-130a-5p	-0.03	-0.05	N/A
ST13	ENST00000216218.3	suppression of tumorigenicity 13 (colon carcinoma) (Hsp70 interacting protein)	83	1	0	1	0	0	mmu-miR-130a-5p	-0.03	-0.04	N/A
CREB5	ENST00000357727.2	cAMP responsive element binding protein 5	54	1	0	1	0	1	mmu-miR-130a-5p	-0.03	-0.05	N/A
BCL11B	ENST00000357195.3	B-cell CLL/lymphoma 11B (zinc finger protein)	73	2	0	0	2	0	mmu-miR-130a-5p	-0.03	-0.03	N/A
CCDC59	ENST00000256151.7	coiled-coil domain containing 59	140	3	0	2	1	0	mmu-miR-130a-5p	-0.03	-0.23	N/A
NAALADL2	ENST00000454872.1	N-acetylated alpha-linked acidic dipeptidase-like 2	5	1	0	0	1	1	mmu-miR-130a-5p	-0.03	-0.03	N/A
TMEM30A	ENST00000230461.6	transmembrane protein 30A	1221	1*	0	0	0	1	mmu-miR-130a-5p	-0.03	-0.05	N/A
ZNF660	ENST00000322734.2	zinc finger protein 660	5	1	0	0	1	0	mmu-miR-130a-5p	-0.03	-0.03	N/A
ARTN	ENST00000372359.5	artemin	18	1	0	0	1	0	mmu-miR-130a-5p	-0.03	-0.03	N/A
PTGER3	ENST00000370924.4	prostaglandin E receptor 3 (subtype EP3)	14	1	1	0	0	2	mmu-miR-130a-5p	-0.03	-0.03	N/A
LPPR1	ENST00000374874.3	Lipid phosphate phosphatase-related protein type 1	19	1	0	0	1	0	mmu-miR-130a-5p	-0.03	-0.03	N/A
CDK6	ENST00000265734.4	cyclin-dependent kinase 6	1116	1	0	1	0	5	mmu-miR-130a-5p	-0.03	-0.04	N/A
FOXK1	ENST00000328914.4	forkhead box K1	368	1	0	0	1	1	mmu-miR-130a-5p	-0.03	-0.05	N/A
KDM2A	ENST00000398645.2	lysine (K)-specific demethylase 2A	729	1	1	0	0	1	mmu-miR-130a-5p	-0.03	-0.04	N/A
SEMA6D	ENST00000355997.3	sema domain, transmembrane domain (TM), and cytoplasmic domain, (semaphorin) 6D	179	2	1	0	1	2	mmu-miR-130a-5p	-0.03	-0.04	N/A
FLJ27365	ENST00000360737.3	hsa-mir-4763	74	2	0	2	0	1	mmu-miR-130a-5p	-0.03	-0.04	N/A
TNPO3	ENST00000393245.1	transportin 3	30	1	0	1	0	1	mmu-miR-130a-5p	-0.03	-0.07	N/A
CEP135	ENST00000257287.4	centrosomal protein 135kDa	19	2	0	2	0	0	mmu-miR-130a-5p	-0.03	-0.04	N/A
AFAP1	ENST00000360265.4	actin filament associated protein 1	1966	2	1	0	1	1	mmu-miR-130a-5p	-0.03	-0.04	N/A
CYLD	ENST00000540145.1	cylindromatosis (turban tumor syndrome)	696	3	0	1	2	1	mmu-miR-130a-5p	-0.03	-0.13	N/A
SOX5	ENST00000546136.1	SRY (sex determining region Y)-box 5	43	5*	2	2	0	0	mmu-miR-130a-5p	-0.03	-0.1	N/A
SV2C	ENST00000502798.2	synaptic vesicle glycoprotein 2C	30	3	0	1	2	0	mmu-miR-130a-5p	-0.03	-0.04	N/A
DCP2	ENST00000389063.2	decapping mRNA 2	155	4	0	1	3	2	mmu-miR-130a-5p	-0.03	-0.05	N/A
VTI1A	ENST00000393077.2	vesicle transport through interaction with t-SNAREs 1A	376	2	1	0	1	3	mmu-miR-130a-5p	-0.03	-0.04	N/A
WDR52	ENST00000393845.2	WD repeat domain 52	5	1	0	0	1	0	mmu-miR-130a-5p	-0.03	-0.03	N/A
UNC80	ENST00000439458.1	unc-80 homolog (C. elegans)	5	1	0	0	1	2	mmu-miR-130a-5p	-0.03	-0.03	N/A
COL27A1	ENST00000356083.3	collagen, type XXVII, alpha 1	620	2	0	1	1	1	mmu-miR-130a-5p	-0.03	-0.03	N/A
CLIC5	ENST00000339561.6	chloride intracellular channel 5	21	3	0	1	2	1	mmu-miR-130a-5p	-0.03	-0.04	N/A
VGLL3	ENST00000398399.2	vestigial like 3 (Drosophila)	187	1	0	0	1	3	mmu-miR-130a-5p	-0.03	-0.03	N/A
ASXL2	ENST00000435504.4	additional sex combs like 2 (Drosophila)	139	3	0	1	2	2	mmu-miR-130a-5p	-0.03	-0.04	N/A
KLF3	ENST00000261438.5	Kruppel-like factor 3 (basic)	515	2	0	2	0	0	mmu-miR-130a-5p	-0.03	-0.04	N/A
FSBP	ENST00000481490.2	fibrinogen silencer binding protein	36	2	1	0	1	1	mmu-miR-130a-5p	-0.03	-0.04	N/A
SLC5A12	ENST00000396005.3	solute carrier family 5 (sodium/monocarboxylate cotransporter), member 12	8	2	0	2	0	0	mmu-miR-130a-5p	-0.03	-0.04	N/A
FAM172A	ENST00000395965.3	family with sequence similarity 172, member A	257	2	1	0	1	0	mmu-miR-130a-5p	-0.03	-0.04	N/A
SGCD	ENST00000435422.3	sarcoglycan, delta (35kDa dystrophin-associated glycoprotein)	39	2	1	0	1	3	mmu-miR-130a-5p	-0.03	-0.04	N/A
VCL	ENST00000372755.3	vinculin	189	1	0	0	1	0	mmu-miR-130a-5p	-0.03	-0.03	N/A
TNFRSF11A	ENST00000586569.1	tumor necrosis factor receptor superfamily, member 11a, NFKB activator	93	3	1	0	2	1	mmu-miR-130a-5p	-0.03	-0.06	N/A
GPR18	ENST00000397473.2	G protein-coupled receptor 18	5	1	0	0	1	0	mmu-miR-130a-5p	-0.03	-0.03	N/A
LEPR	ENST00000371060.3	leptin receptor	169	1	0	0	1	0	mmu-miR-130a-5p	-0.03	-0.03	N/A
PDCD7	ENST00000204549.4	programmed cell death 7	64	1	0	1	0	0	mmu-miR-130a-5p	-0.03	-0.03	N/A
SMIM5	ENST00000375215.3	small integral membrane protein 5	5	1	0	0	1	0	mmu-miR-130a-5p	-0.03	-0.03	N/A
SYNM	ENST00000560674.1	synemin, intermediate filament protein	36	3	0	2	1	0	mmu-miR-130a-5p	-0.03	-0.05	N/A
RCBTB2	ENST00000344532.3	regulator of chromosome condensation (RCC1) and BTB (POZ) domain containing protein 2	96	1	1	0	0	0	mmu-miR-130a-5p	-0.03	-0.03	N/A
C20orf26	ENST00000377309.2	chromosome 20 open reading frame 26	5	1	0	1	0	1	mmu-miR-130a-5p	-0.03	-0.03	N/A
CENPP	ENST00000375587.3	centromere protein P	85	2	0	0	2	2	mmu-miR-130a-5p	-0.03	-0.15	N/A
NPTX1	ENST00000306773.4	neuronal pentraxin I	1876	1	0	0	1	1	mmu-miR-130a-5p	-0.03	-0.03	N/A
LEPROTL1	ENST00000321250.8	leptin receptor overlapping transcript-like 1	1242	2	0	1	1	0	mmu-miR-130a-5p	-0.03	-0.08	N/A
MYADM	ENST00000391770.4	myeloid-associated differentiation marker	3436	1	0	0	1	0	mmu-miR-130a-5p	-0.03	-0.03	N/A
DDX21	ENST00000354185.4	DEAD (Asp-Glu-Ala-Asp) box helicase 21	202	1	0	1	0	0	mmu-miR-130a-5p	-0.03	-0.04	N/A
FAM126B	ENST00000418596.3	family with sequence similarity 126, member B	132	2	0	0	2	0	mmu-miR-130a-5p	-0.03	-0.08	N/A
SLMO2	ENST00000355937.4	slowmo homolog 2 (Drosophila)	374	1	0	0	1	0	mmu-miR-130a-5p	-0.03	-0.03	N/A
ZNF780B	ENST00000434248.1	zinc finger protein 780B	77	2	2	0	0	0	mmu-miR-130a-5p	-0.03	-0.06	N/A
MID2	ENST00000262843.6	midline 2	194	2	0	2	0	1	mmu-miR-130a-5p	-0.03	-0.04	N/A
GORASP2	ENST00000234160.4	golgi reassembly stacking protein 2, 55kDa	1944	2	0	0	2	0	mmu-miR-130a-5p	-0.03	-0.03	N/A
C1RL	ENST00000544702.1	complement component 1, r subcomponent-like	70	1	1	0	0	1	mmu-miR-130a-5p	-0.03	-0.1	N/A
PDHX	ENST00000448838.3	pyruvate dehydrogenase complex, component X	40	3	0	2	1	0	mmu-miR-130a-5p	-0.03	-0.05	N/A
PTPN4	ENST00000263708.2	protein tyrosine phosphatase, non-receptor type 4 (megakaryocyte)	215	3	0	1	2	0	mmu-miR-130a-5p	-0.03	-0.04	N/A
SLC35D1	ENST00000235345.5	solute carrier family 35 (UDP-GlcA/UDP-GalNAc transporter), member D1	186	2	1	1	0	0	mmu-miR-130a-5p	-0.03	-0.16	N/A
AL353791.1	ENST00000426179.1		5	1	0	0	1	0	mmu-miR-130a-5p	-0.03	-0.03	N/A
HMGB3	ENST00000325307.7	high mobility group box 3	295	1	0	0	1	0	mmu-miR-130a-5p	-0.03	-0.03	N/A
GLE1	ENST00000309971.4	GLE1 RNA export mediator	303	1	1	0	0	0	mmu-miR-130a-5p	-0.03	-0.04	N/A
SCN3B	ENST00000392770.2	sodium channel, voltage-gated, type III, beta subunit	10	1	0	0	1	0	mmu-miR-130a-5p	-0.03	-0.03	N/A
SAMD5	ENST00000367474.1	sterile alpha motif domain containing 5	28	1	1	0	0	1	mmu-miR-130a-5p	-0.03	-0.03	N/A
GPM6A	ENST00000280187.7	glycoprotein M6A	335	1	0	0	1	0	mmu-miR-130a-5p	-0.03	-0.03	N/A
MYOM3	ENST00000338909.5	myomesin 3	5	1	0	1	0	0	mmu-miR-130a-5p	-0.03	-0.03	N/A
NAA11	ENST00000286794.4	N(alpha)-acetyltransferase 11, NatA catalytic subunit	66	1	0	1	0	0	mmu-miR-130a-5p	-0.03	-0.03	N/A
HAO1	ENST00000378789.3	hydroxyacid oxidase (glycolate oxidase) 1	5	1	0	0	1	0	mmu-miR-130a-5p	-0.03	-0.03	N/A
METTL20	ENST00000357721.3	methyltransferase like 20	47	1	1	0	0	1	mmu-miR-130a-5p	-0.03	-0.28	N/A
AMER1	ENST00000330258.3	APC membrane recruitment protein 1	11	2	0	2	0	0	mmu-miR-130a-5p	-0.03	-0.04	N/A
PLXDC2	ENST00000377252.4	plexin domain containing 2	506	2	0	1	1	1	mmu-miR-130a-5p	-0.03	-0.04	N/A
LPHN3	ENST00000512091.2	latrophilin 3	93	2	0	1	1	1	mmu-miR-130a-5p	-0.03	-0.04	N/A
ACSM2A	ENST00000573854.1	acyl-CoA synthetase medium-chain family member 2A	34	1	1	0	0	1	mmu-miR-130a-5p	-0.03	-0.22	N/A
SRXN1	ENST00000381962.3	sulfiredoxin 1	10	1	1	0	0	0	mmu-miR-130a-5p	-0.03	-0.06	N/A
GLCE	ENST00000559420.2	glucuronic acid epimerase	25	2	1	1	0	0	mmu-miR-130a-5p	-0.03	-0.05	N/A
HIST1H2BD	ENST00000289316.2	histone cluster 1, H2bd	236	1	0	0	1	0	mmu-miR-130a-5p	-0.03	-0.08	N/A
ADARB2	ENST00000381312.1	adenosine deaminase, RNA-specific, B2 (non-functional)	9	3	1	1	1	2	mmu-miR-130a-5p	-0.03	-0.07	N/A
FAM199X	ENST00000493442.1	family with sequence similarity 199, X-linked	856	3	0	0	3	0	mmu-miR-130a-5p	-0.03	-0.04	N/A
RBM18	ENST00000417201.3	RNA binding motif protein 18	963	1	1	0	0	0	mmu-miR-130a-5p	-0.03	-0.05	N/A
COX6C	ENST00000520468.2	cytochrome c oxidase subunit VIc	130	1	0	0	1	0	mmu-miR-130a-5p	-0.03	-0.09	N/A
AGO4	ENST00000373210.3	argonaute RISC catalytic component 4	96	1	1	0	0	0	mmu-miR-130a-5p	-0.03	-0.03	N/A
BCAS1	ENST00000371440.3	breast carcinoma amplified sequence 1	0	2	0	1	1	1	mmu-miR-130a-5p	-0.03	-0.03	N/A
PCDH7	ENST00000543491.1	protocadherin 7	95	3	0	0	3	1	mmu-miR-130a-5p	-0.03	-0.03	N/A
APBA1	ENST00000265381.4	amyloid beta (A4) precursor protein-binding, family A, member 1	12	1	1	0	0	2	mmu-miR-130a-5p	-0.03	-0.03	N/A
ZFHX2	ENST00000419474.3	zinc finger homeobox 2	7	1	1	0	0	0	mmu-miR-130a-5p	-0.03	-0.03	N/A
TGFBRAP1	ENST00000393359.2	transforming growth factor, beta receptor associated protein 1	435	1	1	0	0	1	mmu-miR-130a-5p	-0.03	-0.03	N/A
PNMAL2	ENST00000599531.1	paraneoplastic Ma antigen family-like 2	10	1	1	0	0	1	mmu-miR-130a-5p	-0.03	-0.03	N/A
PMP2	ENST00000256103.2	peripheral myelin protein 2	5	2	0	1	1	0	mmu-miR-130a-5p	-0.03	-0.03	N/A
GPR26	ENST00000284674.1	G protein-coupled receptor 26	5	1	1	0	0	1	mmu-miR-130a-5p	-0.03	-0.03	N/A
CCDC138	ENST00000412964.2	coiled-coil domain containing 138	339	1	0	0	1	0	mmu-miR-130a-5p	-0.03	-0.03	N/A
ZNF532	ENST00000336078.4	zinc finger protein 532	5	2	0	1	1	1	mmu-miR-130a-5p	-0.03	-0.03	N/A
SOX4	ENST00000244745.1	SRY (sex determining region Y)-box 4	2736	1	1	0	0	1	mmu-miR-130a-5p	-0.03	-0.03	N/A
ASAH2	ENST00000395526.4	N-acylsphingosine amidohydrolase (non-lysosomal ceramidase) 2	5	2	0	1	1	2	mmu-miR-130a-5p	-0.03	-0.03	N/A
REEP2	ENST00000254901.5	receptor accessory protein 2	606	1	1	0	0	1	mmu-miR-130a-5p	-0.03	-0.03	N/A
GNA11	ENST00000078429.4	guanine nucleotide binding protein (G protein), alpha 11 (Gq class)	1513	1	1	0	0	0	mmu-miR-130a-5p	-0.03	-0.03	N/A
PPP2R2C	ENST00000335585.5	protein phosphatase 2, regulatory subunit B, gamma	115	1	1	0	0	0	mmu-miR-130a-5p	-0.03	-0.03	N/A
IDH1	ENST00000345146.2	isocitrate dehydrogenase 1 (NADP+), soluble	503	1	1	0	0	1	mmu-miR-130a-5p	-0.03	-0.03	N/A
CAMK2G	ENST00000351293.3	calcium/calmodulin-dependent protein kinase II gamma	14	1	1	0	0	1	mmu-miR-130a-5p	-0.03	-0.03	N/A
CNDP1	ENST00000582365.1	carnosine dipeptidase 1 (metallopeptidase M20 family)	5	1	1	0	0	1	mmu-miR-130a-5p	-0.03	-0.03	N/A
OCRL	ENST00000371113.4	oculocerebrorenal syndrome of Lowe	818	1	1	0	0	1	mmu-miR-130a-5p	-0.03	-0.03	N/A
CCDC180	ENST00000395220.1	coiled-coil domain containing 180	10	2	0	1	1	0	mmu-miR-130a-5p	-0.03	-0.03	N/A
RDX	ENST00000343115.4	radixin	44	1	1	0	0	0	mmu-miR-130a-5p	-0.03	-0.03	N/A
CLIP3	ENST00000360535.4	CAP-GLY domain containing linker protein 3	9	1	1	0	0	0	mmu-miR-130a-5p	-0.03	-0.03	N/A
P2RY13	ENST00000325602.5	purinergic receptor P2Y, G-protein coupled, 13	5	2	0	1	1	0	mmu-miR-130a-5p	-0.03	-0.03	N/A
OPCML	ENST00000331898.7	opioid binding protein/cell adhesion molecule-like	5	2	0	1	1	0	mmu-miR-130a-5p	-0.03	-0.03	N/A
C14orf105	ENST00000216445.3	chromosome 14 open reading frame 105	5	2	0	1	1	2	mmu-miR-130a-5p	-0.03	-0.03	N/A
BACH1	ENST00000286800.3	BTB and CNC homology 1, basic leucine zipper transcription factor 1	273	1	1	0	0	0	mmu-miR-130a-5p	-0.03	-0.03	N/A
PRICKLE2	ENST00000295902.6	prickle homolog 2 (Drosophila)	20	1	1	0	0	1	mmu-miR-130a-5p	-0.03	-0.03	N/A
EPHA10	ENST00000373048.4	EPH receptor A10	11	2	0	1	1	0	mmu-miR-130a-5p	-0.03	-0.03	N/A
ZC3H6	ENST00000343936.4	zinc finger CCCH-type containing 6	10	1	1	0	0	0	mmu-miR-130a-5p	-0.03	-0.03	N/A
KIF14	ENST00000367350.4	kinesin family member 14	451	1	1	0	0	0	mmu-miR-130a-5p	-0.03	-0.03	N/A
MTUS2	ENST00000431530.3	microtubule associated tumor suppressor candidate 2	17	1	1	0	0	0	mmu-miR-130a-5p	-0.03	-0.03	N/A
OPRK1	ENST00000265572.3	opioid receptor, kappa 1	5	2	0	1	1	0	mmu-miR-130a-5p	-0.03	-0.03	N/A
MLLT6	ENST00000325718.7	myeloid/lymphoid or mixed-lineage leukemia (trithorax homolog, Drosophila); translocated to, 6	24	1	1	0	0	3	mmu-miR-130a-5p	-0.03	-0.03	N/A
ZNF597	ENST00000301744.4	zinc finger protein 597	159	2	0	2	0	0	mmu-miR-130a-5p	-0.03	-0.04	N/A
HS3ST3B1	ENST00000360954.2	heparan sulfate (glucosamine) 3-O-sulfotransferase 3B1	1489	2	0	1	1	1	mmu-miR-130a-5p	-0.03	-0.03	N/A
TMEM132B	ENST00000299308.3	transmembrane protein 132B	5	1	1	0	0	2	mmu-miR-130a-5p	-0.03	-0.03	N/A
USH2A	ENST00000307340.3	Usher syndrome 2A (autosomal recessive, mild)	5	1	1	0	0	0	mmu-miR-130a-5p	-0.03	-0.03	N/A
DOCK2	ENST00000256935.8	dedicator of cytokinesis 2	5	1	1	0	0	0	mmu-miR-130a-5p	-0.03	-0.03	N/A
CNTN5	ENST00000524871.1	contactin 5	5	2	0	1	1	0	mmu-miR-130a-5p	-0.03	-0.03	N/A
CTDSP1	ENST00000273062.2	CTD (carboxy-terminal domain, RNA polymerase II, polypeptide A) small phosphatase 1	1299	2	0	1	1	0	mmu-miR-130a-5p	-0.03	-0.03	N/A
FCHO2	ENST00000430046.2	FCH domain only 2	158	2	0	1	1	0	mmu-miR-130a-5p	-0.03	-0.03	N/A
LRRTM2	ENST00000274711.6	leucine rich repeat transmembrane neuronal 2	5	2	0	1	1	0	mmu-miR-130a-5p	-0.03	-0.03	N/A
FOXN2	ENST00000340553.3	forkhead box N2	441	3	0	0	3	0	mmu-miR-130a-5p	-0.03	-0.03	N/A
PCLO	ENST00000333891.9	piccolo presynaptic cytomatrix protein	22	2	0	1	1	0	mmu-miR-130a-5p	-0.03	-0.03	N/A
CASZ1	ENST00000377022.3	castor zinc finger 1	5	1	1	0	0	0	mmu-miR-130a-5p	-0.03	-0.03	N/A
ENTPD3	ENST00000301825.3	ectonucleoside triphosphate diphosphohydrolase 3	5	1	1	0	0	0	mmu-miR-130a-5p	-0.03	-0.03	N/A
EFNB2	ENST00000245323.4	ephrin-B2	25	1	1	0	0	0	mmu-miR-130a-5p	-0.03	-0.03	N/A
MAP3K1	ENST00000399503.3	mitogen-activated protein kinase kinase kinase 1, E3 ubiquitin protein ligase	137	1	1	0	0	0	mmu-miR-130a-5p	-0.03	-0.03	N/A
BCR	ENST00000305877.8	breakpoint cluster region	5	2	0	1	1	0	mmu-miR-130a-5p	-0.03	-0.03	N/A
SLC6A17	ENST00000331565.4	solute carrier family 6 (neutral amino acid transporter), member 17	5	1	1	0	0	0	mmu-miR-130a-5p	-0.03	-0.03	N/A
SLA2	ENST00000262866.4	Src-like-adaptor 2	5	1	1	0	0	1	mmu-miR-130a-5p	-0.03	-0.03	N/A
LRP2BP	ENST00000362004.3	LRP2 binding protein	5	1	1	0	0	0	mmu-miR-130a-5p	-0.03	-0.03	N/A
BRS3	ENST00000370648.3	bombesin-like receptor 3	5	1	1	0	0	0	mmu-miR-130a-5p	-0.03	-0.03	N/A
PROM2	ENST00000317620.9	prominin 2	18	1	1	0	0	0	mmu-miR-130a-5p	-0.03	-0.03	N/A
HK2	ENST00000290573.2	hexokinase 2	5	1	1	0	0	1	mmu-miR-130a-5p	-0.03	-0.03	N/A
AGTR2	ENST00000371906.4	angiotensin II receptor, type 2	5	1	1	0	0	0	mmu-miR-130a-5p	-0.03	-0.03	N/A
GABRA4	ENST00000264318.3	gamma-aminobutyric acid (GABA) A receptor, alpha 4	5	1	0	0	1	1	mmu-miR-130a-5p	-0.03	-0.03	N/A
FAM84B	ENST00000304916.3	family with sequence similarity 84, member B	45	1	1	0	0	0	mmu-miR-130a-5p	-0.03	-0.03	N/A
GRAMD2	ENST00000309731.7	GRAM domain containing 2	5	1	1	0	0	0	mmu-miR-130a-5p	-0.03	-0.03	N/A
MSN	ENST00000360270.5	moesin	5947	1	1	0	0	0	mmu-miR-130a-5p	-0.03	-0.03	N/A
MAPKBP1	ENST00000457542.2	mitogen-activated protein kinase binding protein 1	36	1	1	0	0	0	mmu-miR-130a-5p	-0.03	-0.03	N/A
THSD7A	ENST00000423059.4	thrombospondin, type I, domain containing 7A	5	2	0	1	1	1	mmu-miR-130a-5p	-0.03	-0.03	N/A
NBEA	ENST00000379939.2	neurobeachin	5	1	1	0	0	1	mmu-miR-130a-5p	-0.03	-0.03	N/A
WASF3	ENST00000335327.5	WAS protein family, member 3	24	1	1	0	0	0	mmu-miR-130a-5p	-0.03	-0.03	N/A
SDK2	ENST00000392650.3	sidekick cell adhesion molecule 2	8	1	1	0	0	2	mmu-miR-130a-5p	-0.03	-0.03	N/A
CERS3	ENST00000284382.4	ceramide synthase 3	5	1	1	0	0	1	mmu-miR-130a-5p	-0.03	-0.03	N/A
SFMBT1	ENST00000394752.3	Scm-like with four mbt domains 1	116	2	1	1	0	1	mmu-miR-130a-5p	-0.03	-0.05	N/A
NTNG1	ENST00000370067.1	netrin G1	5	1	1	0	0	0	mmu-miR-130a-5p	-0.03	-0.03	N/A
CLDN16	ENST00000264734.2	claudin 16	25	1	1	0	0	0	mmu-miR-130a-5p	-0.03	-0.03	N/A
DSCAM	ENST00000400454.1	Down syndrome cell adhesion molecule	5	1	1	0	0	0	mmu-miR-130a-5p	-0.03	-0.03	N/A
PCDH19	ENST00000420881.2	protocadherin 19	7	1	1	0	0	0	mmu-miR-130a-5p	-0.03	-0.03	N/A
ADRB3	ENST00000345060.3	adrenoceptor beta 3	5	1	1	0	0	0	mmu-miR-130a-5p	-0.03	-0.03	N/A
ESR2	ENST00000557772.1	estrogen receptor 2 (ER beta)	5	2	0	1	1	1	mmu-miR-130a-5p	-0.03	-0.03	N/A
PAX3	ENST00000350526.4	paired box 3	7	1	1	0	0	0	mmu-miR-130a-5p	-0.03	-0.03	N/A
PRUNE2	ENST00000376718.3	prune homolog 2 (Drosophila)	121	1	1	0	0	2	mmu-miR-130a-5p	-0.03	-0.03	N/A
EVI5L	ENST00000270530.4	ecotropic viral integration site 5-like	15	1	1	0	0	0	mmu-miR-130a-5p	-0.03	-0.03	N/A
LRRC15	ENST00000347624.3	leucine rich repeat containing 15	12	1	1	0	0	1	mmu-miR-130a-5p	-0.03	-0.03	N/A
COL17A1	ENST00000353479.5	collagen, type XVII, alpha 1	5	1	1	0	0	0	mmu-miR-130a-5p	-0.03	-0.03	N/A
PDE6C	ENST00000371447.3	phosphodiesterase 6C, cGMP-specific, cone, alpha prime	5	1	0	1	0	0	mmu-miR-130a-5p	-0.03	-0.03	N/A
BRCC3	ENST00000369462.1	BRCA1/BRCA2-containing complex, subunit 3	14	2	0	1	1	0	mmu-miR-130a-5p	-0.03	-0.03	N/A
SLC39A6	ENST00000269187.5	solute carrier family 39 (zinc transporter), member 6	208	1	1	0	0	0	mmu-miR-130a-5p	-0.03	-0.03	N/A
RAB9B	ENST00000243298.2	RAB9B, member RAS oncogene family	21	2	0	1	1	2	mmu-miR-130a-5p	-0.03	-0.03	N/A
MSL3	ENST00000312196.4	male-specific lethal 3 homolog (Drosophila)	9	1	1	0	0	0	mmu-miR-130a-5p	-0.03	-0.03	N/A
SOX2	ENST00000325404.1	SRY (sex determining region Y)-box 2	506	2	0	1	1	0	mmu-miR-130a-5p	-0.03	-0.03	N/A
CYP46A1	ENST00000261835.3	cytochrome P450, family 46, subfamily A, polypeptide 1	16	1	1	0	0	0	mmu-miR-130a-5p	-0.03	-0.03	N/A
LRCH2	ENST00000317135.8	leucine-rich repeats and calponin homology (CH) domain containing 2	52	2	0	1	1	1	mmu-miR-130a-5p	-0.03	-0.03	N/A
FAM83F	ENST00000333407.6	family with sequence similarity 83, member F	5	2	0	1	1	5	mmu-miR-130a-5p	-0.03	-0.03	N/A
IMPG2	ENST00000193391.7	interphotoreceptor matrix proteoglycan 2	5	1	1	0	0	0	mmu-miR-130a-5p	-0.03	-0.03	N/A
TNFSF15	ENST00000374045.4	tumor necrosis factor (ligand) superfamily, member 15	29	1	1	0	0	2	mmu-miR-130a-5p	-0.03	-0.03	N/A
DACH1	ENST00000305425.4	dachshund homolog 1 (Drosophila)	18	1	1	0	0	0	mmu-miR-130a-5p	-0.03	-0.03	N/A
RNF138	ENST00000261593.3	ring finger protein 138, E3 ubiquitin protein ligase	376	1	1	0	0	0	mmu-miR-130a-5p	-0.03	-0.03	N/A
FAM221B	ENST00000423537.2	family with sequence similarity 221, member B	5	2	0	1	1	2	mmu-miR-130a-5p	-0.03	-0.03	N/A
ANAPC1	ENST00000341068.3	anaphase promoting complex subunit 1	47	1	1	0	0	0	mmu-miR-130a-5p	-0.03	-0.03	N/A
PKNOX2	ENST00000298282.9	PBX/knotted 1 homeobox 2	46	2	0	1	1	0	mmu-miR-130a-5p	-0.03	-0.03	N/A
TENM2	ENST00000519204.1	teneurin transmembrane protein 2	162	1	1	0	0	0	mmu-miR-130a-5p	-0.03	-0.03	N/A
TMEM132D	ENST00000389441.4	transmembrane protein 132D	5	1	1	0	0	0	mmu-miR-130a-5p	-0.03	-0.03	N/A
SPHKAP	ENST00000392056.3	SPHK1 interactor, AKAP domain containing	5	1	1	0	0	0	mmu-miR-130a-5p	-0.03	-0.03	N/A
DCX	ENST00000356915.2	doublecortin	5	2	0	1	1	3	mmu-miR-130a-5p	-0.03	-0.03	N/A
KDR	ENST00000263923.4	kinase insert domain receptor (a type III receptor tyrosine kinase)	5	1	1	0	0	0	mmu-miR-130a-5p	-0.03	-0.03	N/A
PTGER4	ENST00000302472.3	prostaglandin E receptor 4 (subtype EP4)	326	2	0	1	1	0	mmu-miR-130a-5p	-0.03	-0.03	N/A
SLC18A2	ENST00000298472.5	solute carrier family 18 (vesicular monoamine transporter), member 2	5	1	1	0	0	1	mmu-miR-130a-5p	-0.03	-0.03	N/A
KALRN	ENST00000393496.1	kalirin, RhoGEF kinase	83	1	1	0	0	0	mmu-miR-130a-5p	-0.03	-0.03	N/A
PDZD2	ENST00000438447.1	PDZ domain containing 2	5	2	0	1	1	0	mmu-miR-130a-5p	-0.03	-0.03	N/A
SIX4	ENST00000216513.4	SIX homeobox 4	94	1	0	0	1	0	mmu-miR-130a-5p	-0.03	-0.04	N/A
ZBTB4	ENST00000380599.4	zinc finger and BTB domain containing 4	1039	2	0	1	1	0	mmu-miR-130a-5p	-0.03	-0.03	N/A
KCNJ16	ENST00000589377.1	potassium inwardly-rectifying channel, subfamily J, member 16	5	2	0	1	1	0	mmu-miR-130a-5p	-0.03	-0.03	N/A
PRDM2	ENST00000235372.7	PR domain containing 2, with ZNF domain	29	2	0	1	1	0	mmu-miR-130a-5p	-0.03	-0.03	N/A
ARRDC3	ENST00000265138.3	arrestin domain containing 3	1313	1	1	0	0	0	mmu-miR-130a-5p	-0.03	-0.03	N/A
TSPYL4	ENST00000420283.1	TSPY-like 4	5	1	1	0	0	0	mmu-miR-130a-5p	-0.03	-0.03	N/A
KIF26B	ENST00000366518.4	kinesin family member 26B	25	3	0	0	3	1	mmu-miR-130a-5p	-0.03	-0.03	N/A
SIN3A	ENST00000394947.3	SIN3 transcription regulator family member A	1142	1	1	0	0	1	mmu-miR-130a-5p	-0.03	-0.03	N/A
B3GALT5	ENST00000380620.4	UDP-Gal:betaGlcNAc beta 1,3-galactosyltransferase, polypeptide 5	5	2	0	1	1	0	mmu-miR-130a-5p	-0.03	-0.03	N/A
MPC1	ENST00000360961.6	mitochondrial pyruvate carrier 1	2761	1	0	0	1	0	mmu-miR-130a-5p	-0.03	-0.03	N/A
RTN3	ENST00000339997.4	reticulon 3	85	1	1	0	0	0	mmu-miR-130a-5p	-0.03	-0.03	N/A
EDNRB	ENST00000377211.4	endothelin receptor type B	5	2	0	1	1	0	mmu-miR-130a-5p	-0.03	-0.03	N/A
NEUROD2	ENST00000302584.4	neuronal differentiation 2	5	2	0	1	1	0	mmu-miR-130a-5p	-0.03	-0.03	N/A
TBX20	ENST00000408931.3	T-box 20	0	2	0	1	1	3	mmu-miR-130a-5p	-0.03	-0.03	N/A
HPCAL4	ENST00000372844.3	hippocalcin like 4	5	1	1	0	0	0	mmu-miR-130a-5p	-0.03	-0.03	N/A
RRM2B	ENST00000251810.3	ribonucleotide reductase M2 B (TP53 inducible)	205	1	1	0	0	0	mmu-miR-130a-5p	-0.03	-0.03	N/A
ZNF831	ENST00000371030.2	zinc finger protein 831	5	1	1	0	0	2	mmu-miR-130a-5p	-0.03	-0.03	N/A
TAS1R3	ENST00000339381.5	taste receptor, type 1, member 3	7	1	1	0	0	0	mmu-miR-130a-5p	-0.03	-0.03	N/A
RASGRP3	ENST00000402538.3	RAS guanyl releasing protein 3 (calcium and DAG-regulated)	24	1	1	0	0	0	mmu-miR-130a-5p	-0.03	-0.03	N/A
PLCE1	ENST00000371380.3	phospholipase C, epsilon 1	7	1	1	0	0	0	mmu-miR-130a-5p	-0.03	-0.03	N/A
SNX29	ENST00000566228.1	sorting nexin 29	266	1	1	0	0	0	mmu-miR-130a-5p	-0.03	-0.03	N/A
LHX6	ENST00000373755.2	LIM homeobox 6	196	2	0	1	1	0	mmu-miR-130a-5p	-0.03	-0.03	N/A
PHF12	ENST00000577226.1	PHD finger protein 12	307	1	1	0	0	1	mmu-miR-130a-5p	-0.03	-0.03	N/A
PLXNA2	ENST00000367033.3	plexin A2	8	1	1	0	0	1	mmu-miR-130a-5p	-0.03	-0.03	N/A
DTX4	ENST00000227451.3	deltex homolog 4 (Drosophila)	5	1	1	0	0	0	mmu-miR-130a-5p	-0.03	-0.03	N/A
KIF5A	ENST00000455537.2	kinesin family member 5A	5	1	1	0	0	0	mmu-miR-130a-5p	-0.03	-0.03	N/A
VAMP7	ENST00000286448.6	vesicle-associated membrane protein 7	5	1	0	0	1	0	mmu-miR-130a-5p	-0.03	-0.03	N/A
GSTCD	ENST00000515279.1	glutathione S-transferase, C-terminal domain containing	411	1	1	0	0	0	mmu-miR-130a-5p	-0.03	-0.03	N/A
SNED1	ENST00000310397.8	sushi, nidogen and EGF-like domains 1	19	1	1	0	0	0	mmu-miR-130a-5p	-0.03	-0.03	N/A
C5orf15	ENST00000231512.3	chromosome 5 open reading frame 15	988	1	1	0	0	0	mmu-miR-130a-5p	-0.03	-0.03	N/A
SLC8A2	ENST00000236877.6	solute carrier family 8 (sodium/calcium exchanger), member 2	5	1	1	0	0	0	mmu-miR-130a-5p	-0.03	-0.03	N/A
TMEM26	ENST00000399298.3	transmembrane protein 26	10	1	1	0	0	1	mmu-miR-130a-5p	-0.03	-0.03	N/A
TLL2	ENST00000357947.3	tolloid-like 2	5	1	1	0	0	0	mmu-miR-130a-5p	-0.03	-0.03	N/A
MTMR11	ENST00000406732.3	myotubularin related protein 11	16	1	1	0	0	0	mmu-miR-130a-5p	-0.03	-0.03	N/A
SH3RF2	ENST00000511217.1	SH3 domain containing ring finger 2	53	1	1	0	0	0	mmu-miR-130a-5p	-0.03	-0.03	N/A
ITGA9	ENST00000264741.5	integrin, alpha 9	9	1	1	0	0	0	mmu-miR-130a-5p	-0.03	-0.03	N/A
ANKS1A	ENST00000360359.3	ankyrin repeat and sterile alpha motif domain containing 1A	220	1	1	0	0	0	mmu-miR-130a-5p	-0.03	-0.03	N/A
ARL13B	ENST00000535334.1	ADP-ribosylation factor-like 13B	23	1	0	1	0	1	mmu-miR-130a-5p	-0.03	-0.07	N/A
COL1A2	ENST00000297268.6	collagen, type I, alpha 2	877	1	1	0	0	0	mmu-miR-130a-5p	-0.03	-0.03	N/A
DCAF12L1	ENST00000371126.1	DDB1 and CUL4 associated factor 12-like 1	5	1	1	0	0	1	mmu-miR-130a-5p	-0.03	-0.03	N/A
KREMEN1	ENST00000400335.4	kringle containing transmembrane protein 1	606	1	1	0	0	1	mmu-miR-130a-5p	-0.03	-0.03	N/A
PNPLA8	ENST00000426128.2	patatin-like phospholipase domain containing 8	60	1	0	0	1	0	mmu-miR-130a-5p	-0.03	-0.05	N/A
CPSF7	ENST00000340437.4	cleavage and polyadenylation specific factor 7, 59kDa	1283	1	1	0	0	0	mmu-miR-130a-5p	-0.03	-0.03	N/A
FAM73A	ENST00000370791.3	family with sequence similarity 73, member A	837	1	1	0	0	1	mmu-miR-130a-5p	-0.03	-0.03	N/A
ANKRD52	ENST00000267116.7	ankyrin repeat domain 52	2913	2	0	1	1	0	mmu-miR-130a-5p	-0.03	-0.03	N/A
BFAR	ENST00000261658.2	bifunctional apoptosis regulator	376	2	0	1	1	0	mmu-miR-130a-5p	-0.03	-0.05	N/A
SPTBN2	ENST00000529997.1	spectrin, beta, non-erythrocytic 2	910	2	0	1	1	0	mmu-miR-130a-5p	-0.03	-0.03	N/A
LYSMD4	ENST00000409796.1	LysM, putative peptidoglycan-binding, domain containing 4	1344	1	1	0	0	0	mmu-miR-130a-5p	-0.03	-0.03	N/A
ZNF398	ENST00000420008.2	zinc finger protein 398	305	2	0	2	0	1	mmu-miR-130a-5p	-0.03	-0.04	N/A
EFNA5	ENST00000333274.6	ephrin-A5	225	2	0	1	1	1	mmu-miR-130a-5p	-0.03	-0.03	N/A
GAS2L3	ENST00000547754.1	growth arrest-specific 2 like 3	478	1	1	0	0	0	mmu-miR-130a-5p	-0.03	-0.03	N/A
TBL1X	ENST00000407597.2	transducin (beta)-like 1X-linked	125	1	0	0	1	0	mmu-miR-130a-5p	-0.03	-0.03	N/A
LCLAT1	ENST00000309052.4	lysocardiolipin acyltransferase 1	397	1	1	0	0	0	mmu-miR-130a-5p	-0.03	-0.03	N/A
HEG1	ENST00000311127.4	heart development protein with EGF-like domains 1	380	2	0	1	1	0	mmu-miR-130a-5p	-0.03	-0.03	N/A
KIAA0247	ENST00000342745.4	KIAA0247	161	2	0	1	1	0	mmu-miR-130a-5p	-0.03	-0.03	N/A
P4HB	ENST00000331483.4	prolyl 4-hydroxylase, beta polypeptide	17931	1	1	0	0	0	mmu-miR-130a-5p	-0.03	-0.03	N/A
ZNF618	ENST00000288466.7	zinc finger protein 618	778	1	1	0	0	2	mmu-miR-130a-5p	-0.03	-0.03	N/A
LRRC1	ENST00000370888.1	leucine rich repeat containing 1	343	1	0	0	1	0	mmu-miR-130a-5p	-0.03	-0.07	N/A
PPIG	ENST00000260970.3	peptidylprolyl isomerase G (cyclophilin G)	470	1	0	0	1	1	mmu-miR-130a-5p	-0.03	-0.07	N/A
RP11-10A14.4	ENST00000518496.1	Uncharacterized protein	9	1	0	1	0	0	mmu-miR-130a-5p	-0.03	-0.07	N/A
FAM118A	ENST00000216214.3	family with sequence similarity 118, member A	202	2	0	1	1	0	mmu-miR-130a-5p	-0.03	-0.03	N/A
RGS17	ENST00000367225.2	regulator of G-protein signaling 17	11	2	0	2	0	2	mmu-miR-130a-5p	-0.03	-0.05	N/A
MYO1B	ENST00000339514.4	myosin IB	3042	1	1	0	0	0	mmu-miR-130a-5p	-0.03	-0.03	N/A
FAM129A	ENST00000367511.3	family with sequence similarity 129, member A	213	2	0	1	1	1	mmu-miR-130a-5p	-0.03	-0.03	N/A
RTF1	ENST00000389629.4	Rtf1, Paf1/RNA polymerase II complex component, homolog (S. cerevisiae)	1869	1	0	1	0	1	mmu-miR-130a-5p	-0.03	-0.03	N/A
ST6GAL1	ENST00000169298.3	ST6 beta-galactosamide alpha-2,6-sialyltranferase 1	549	1	1	0	0	1	mmu-miR-130a-5p	-0.03	-0.03	N/A
APBB2	ENST00000295974.8	amyloid beta (A4) precursor protein-binding, family B, member 2	704	2	1	0	1	1	mmu-miR-130a-5p	-0.03	-0.04	N/A
SERTAD4	ENST00000367012.3	SERTA domain containing 4	296	1	0	0	1	0	mmu-miR-130a-5p	-0.03	-0.11	N/A
HSPA4L	ENST00000296464.4	heat shock 70kDa protein 4-like	348	3	1	1	1	0	mmu-miR-130a-5p	-0.03	-0.11	N/A
MICALCL	ENST00000256186.2	MICAL C-terminal like	62	2	1	0	1	0	mmu-miR-130a-5p	-0.03	-0.04	N/A
VPS36	ENST00000378060.4	vacuolar protein sorting 36 homolog (S. cerevisiae)	57	1	0	1	0	1	mmu-miR-130a-5p	-0.03	-0.03	N/A
GXYLT1	ENST00000398675.3	glucoside xylosyltransferase 1	126	2	0	1	1	2	mmu-miR-130a-5p	-0.03	-0.03	N/A
PLD1	ENST00000342215.6	phospholipase D1, phosphatidylcholine-specific	128	2	0	1	1	0	mmu-miR-130a-5p	-0.03	-0.03	N/A
GATAD2B	ENST00000368655.4	GATA zinc finger domain containing 2B	48	2	1	1	0	2	mmu-miR-130a-5p	-0.03	-0.05	N/A
NHLRC2	ENST00000369301.3	NHL repeat containing 2	368	1	1	0	0	1	mmu-miR-130a-5p	-0.03	-0.03	N/A
B4GALT4	ENST00000467604.1	UDP-Gal:betaGlcNAc beta 1,4- galactosyltransferase, polypeptide 4	196	1	0	1	0	2	mmu-miR-130a-5p	-0.03	-0.03	N/A
WFDC5	ENST00000372789.4	WAP four-disulfide core domain 5	5	1	0	0	1	0	mmu-miR-130a-5p	-0.03	-0.03	N/A
MYF6	ENST00000228641.3	myogenic factor 6 (herculin)	5	1	0	0	1	0	mmu-miR-130a-5p	-0.03	-0.03	N/A
GRIK2	ENST00000413795.1	glutamate receptor, ionotropic, kainate 2	28	1	0	1	0	0	mmu-miR-130a-5p	-0.03	-0.03	N/A
HOXD11	ENST00000249504.5	homeobox D11	124	3	1	1	1	2	mmu-miR-130a-5p	-0.03	-0.09	N/A
ANKMY2	ENST00000306999.2	ankyrin repeat and MYND domain containing 2	75	2	0	0	2	0	mmu-miR-130a-5p	-0.03	-0.03	N/A
SYT16	ENST00000430451.2	synaptotagmin XVI	5	1	0	1	0	0	mmu-miR-130a-5p	-0.03	-0.03	N/A
RASAL2	ENST00000448150.3	RAS protein activator like 2	950	3	1	0	2	1	mmu-miR-130a-5p	-0.03	-0.05	N/A
THBS1	ENST00000260356.5	thrombospondin 1	46844	1	1	0	0	2	mmu-miR-130a-5p	-0.03	-0.03	N/A
ORMDL3	ENST00000304046.2	ORM1-like 3 (S. cerevisiae)	82	2	0	1	1	2	mmu-miR-130a-5p	-0.03	-0.03	N/A
PGAP1	ENST00000354764.4	post-GPI attachment to proteins 1	106	2	0	1	1	0	mmu-miR-130a-5p	-0.03	-0.04	N/A
NXN	ENST00000575801.1	nucleoredoxin	811	2	1	0	1	1	mmu-miR-130a-5p	-0.03	-0.04	N/A
MSX2	ENST00000239243.6	msh homeobox 2	316	4	0	3	1	0	mmu-miR-130a-5p	-0.03	-0.07	N/A
JAG1	ENST00000254958.5	jagged 1	421	1	1	0	0	1	mmu-miR-130a-5p	-0.03	-0.03	N/A
SEPT11	ENST00000264893.6	septin 11	515	1	1	0	0	0	mmu-miR-130a-5p	-0.03	-0.03	N/A
CBFA2T2	ENST00000375279.2	core-binding factor, runt domain, alpha subunit 2; translocated to, 2	107	1	1	0	0	1	mmu-miR-130a-5p	-0.03	-0.03	N/A
USP47	ENST00000339865.5	ubiquitin specific peptidase 47	665	1	0	0	1	1	mmu-miR-130a-5p	-0.03	-0.03	N/A
GFPT1	ENST00000357308.4	glutamine--fructose-6-phosphate transaminase 1	1313	2	2	0	0	0	mmu-miR-130a-5p	-0.03	-0.06	N/A
SLC4A7	ENST00000295736.5	solute carrier family 4, sodium bicarbonate cotransporter, member 7	146	1	0	1	0	1	mmu-miR-130a-5p	-0.03	-0.07	N/A
FAM107B	ENST00000378470.1	family with sequence similarity 107, member B	403	2	0	1	1	0	mmu-miR-130a-5p	-0.03	-0.03	N/A
PRDM5	ENST00000515109.1	PR domain containing 5	22	2	0	0	2	2	mmu-miR-130a-5p	-0.03	-0.04	N/A
LRRC8B	ENST00000330947.2	leucine rich repeat containing 8 family, member B	326	1	1	0	0	2	mmu-miR-130a-5p	-0.03	-0.03	N/A
PPP2R3A	ENST00000264977.3	protein phosphatase 2, regulatory subunit B'', alpha	32	1	1	0	0	0	mmu-miR-130a-5p	-0.03	-0.03	N/A
AVL9	ENST00000318709.4	AVL9 homolog (S. cerevisiase)	246	2	1	0	1	0	mmu-miR-130a-5p	-0.03	-0.04	N/A
ADIPOR2	ENST00000357103.4	adiponectin receptor 2	138	1	0	1	0	0	mmu-miR-130a-5p	-0.03	-0.03	N/A
ZDHHC9	ENST00000357166.6	zinc finger, DHHC-type containing 9	1203	1	1	0	0	2	mmu-miR-130a-5p	-0.03	-0.03	N/A
POU2F1	ENST00000367866.2	POU class 2 homeobox 1	83	3	0	0	3	1	mmu-miR-130a-5p	-0.03	-0.03	N/A
LRP1B	ENST00000389484.3	low density lipoprotein receptor-related protein 1B	26	1	0	0	1	0	mmu-miR-130a-5p	-0.03	-0.04	N/A
SERPINE1	ENST00000223095.4	serpin peptidase inhibitor, clade E (nexin, plasminogen activator inhibitor type 1), member 1	1508	3	0	1	2	0	mmu-miR-130a-5p	-0.03	-0.04	N/A
WDR83OS	ENST00000596731.1	WD repeat domain 83 opposite strand	1948	1	0	0	1	0	mmu-miR-130a-5p	-0.03	-0.03	N/A
ZCCHC12	ENST00000310164.2	zinc finger, CCHC domain containing 12	217	1	0	0	1	0	mmu-miR-130a-5p	-0.03	-0.03	N/A
ANKRD50	ENST00000504087.1	ankyrin repeat domain 50	152	3	0	2	1	0	mmu-miR-130a-5p	-0.03	-0.05	N/A
LCP1	ENST00000398576.2	lymphocyte cytosolic protein 1 (L-plastin)	7	1	0	1	0	2	mmu-miR-130a-5p	-0.03	-0.03	N/A
SLC33A1	ENST00000392845.3	solute carrier family 33 (acetyl-CoA transporter), member 1	145	1	1	0	0	0	mmu-miR-130a-5p	-0.03	-0.11	N/A
MAT2B	ENST00000518095.1	methionine adenosyltransferase II, beta	1901	1	0	1	0	0	mmu-miR-130a-5p	-0.03	-0.03	N/A
NAT8L	ENST00000331662.3	N-acetyltransferase 8-like (GCN5-related, putative)	220	1	1	0	0	0	mmu-miR-130a-5p	-0.03	-0.03	N/A
CD40	ENST00000372276.3	CD40 molecule, TNF receptor superfamily member 5	5	1	0	0	1	0	mmu-miR-130a-5p	-0.03	-0.03	N/A
CEP76	ENST00000262127.2	centrosomal protein 76kDa	313	1	0	0	1	0	mmu-miR-130a-5p	-0.03	-0.07	N/A
SEPT6	ENST00000394610.1	septin 6	1854	2	0	1	1	1	mmu-miR-130a-5p	-0.03	-0.03	N/A
TBX5	ENST00000349716.5	T-box 5	68	1	0	1	0	2	mmu-miR-130a-5p	-0.03	-0.04	N/A
IGFBP5	ENST00000233813.4	insulin-like growth factor binding protein 5	10709	4	0	1	3	2	mmu-miR-130a-5p	-0.03	-0.05	N/A
COL4A5	ENST00000361603.2	collagen, type IV, alpha 5	715	1	0	1	0	0	mmu-miR-130a-5p	-0.03	-0.03	N/A
BMPER	ENST00000297161.2	BMP binding endothelial regulator	723	2	1	0	1	0	mmu-miR-130a-5p	-0.03	-0.04	N/A
SOCS4	ENST00000395472.2	suppressor of cytokine signaling 4	336	2	1	0	1	1	mmu-miR-130a-5p	-0.03	-0.04	N/A
SIPA1L2	ENST00000366630.1	signal-induced proliferation-associated 1 like 2	182	1	1	0	0	0	mmu-miR-130a-5p	-0.03	-0.03	N/A
KIF4A	ENST00000374403.3	kinesin family member 4A	259	1	0	0	1	0	mmu-miR-130a-5p	-0.03	-0.08	N/A
STAT3	ENST00000585517.1	signal transducer and activator of transcription 3 (acute-phase response factor)	478	1	1	0	0	1	mmu-miR-130a-5p	-0.03	-0.03	N/A
SEC24A	ENST00000398844.2	SEC24 family, member A (S. cerevisiae)	679	1	0	1	0	0	mmu-miR-130a-5p	-0.03	-0.05	N/A
PRKAA2	ENST00000371244.4	protein kinase, AMP-activated, alpha 2 catalytic subunit	561	3	1	0	2	2	mmu-miR-130a-5p	-0.03	-0.05	N/A
BROX	ENST00000537020.1	BRO1 domain and CAAX motif containing	149	1	1	0	0	0	mmu-miR-130a-5p	-0.03	-0.03	N/A
SLC35B4	ENST00000378509.4	solute carrier family 35 (UDP-xylose/UDP-N-acetylglucosamine transporter), member B4	899	4	0	2	2	0	mmu-miR-130a-5p	-0.03	-0.06	N/A
TLR4	ENST00000355622.6	toll-like receptor 4	47	1	0	0	1	0	mmu-miR-130a-5p	-0.03	-0.05	N/A
OXCT1	ENST00000196371.5	3-oxoacid CoA transferase 1	1783	1	0	0	1	0	mmu-miR-130a-5p	-0.03	-0.03	N/A
ADAMTSL4	ENST00000369038.2	ADAMTS-like 4	115	1	1	0	0	0	mmu-miR-130a-5p	-0.03	-0.03	N/A
CUEDC1	ENST00000577830.1	CUE domain containing 1	1243	1	0	0	1	0	mmu-miR-130a-5p	-0.03	-0.03	N/A
LPPR5	ENST00000370188.3	Lipid phosphate phosphatase-related protein type 5	23	2	1	1	0	0	mmu-miR-130a-5p	-0.03	-0.13	N/A
AC018816.3	ENST00000449914.1	Uncharacterized protein	11	1	0	0	1	0	mmu-miR-130a-5p	-0.03	-0.03	N/A
ZPBP2	ENST00000377940.3	zona pellucida binding protein 2	5	1	0	1	0	0	mmu-miR-130a-5p	-0.03	-0.03	N/A
C9orf170	ENST00000375941.2	chromosome 9 open reading frame 170	5	1	0	0	1	0	mmu-miR-130a-5p	-0.03	-0.03	N/A
CYFIP2	ENST00000318218.6	cytoplasmic FMR1 interacting protein 2	303	1	0	0	1	0	mmu-miR-130a-5p	-0.03	-0.03	N/A
SYNJ1	ENST00000357345.3	synaptojanin 1	143	1	1	0	0	1	mmu-miR-130a-5p	-0.03	-0.03	N/A
GPR75	ENST00000394705.2	G protein-coupled receptor 75	35	1	0	1	0	0	mmu-miR-130a-5p	-0.03	-0.03	N/A
C6orf89	ENST00000480824.2	chromosome 6 open reading frame 89	1972	2	0	1	1	1	mmu-miR-130a-5p	-0.03	-0.03	N/A
AC007040.11	ENST00000606025.1		12	1	1	0	0	0	mmu-miR-130a-5p	-0.03	-0.07	N/A
WNT8B	ENST00000343737.5	wingless-type MMTV integration site family, member 8B	25	1	0	1	0	1	mmu-miR-130a-5p	-0.03	-0.04	N/A
NRAS	ENST00000369535.4	neuroblastoma RAS viral (v-ras) oncogene homolog	551	2	0	2	0	1	mmu-miR-130a-5p	-0.03	-0.04	N/A
DAB1	ENST00000371236.2	Dab, reelin signal transducer, homolog 1 (Drosophila)	490	3	0	1	2	0	mmu-miR-130a-5p	-0.03	-0.04	N/A
TCTEX1D1	ENST00000282670.2	Tctex1 domain containing 1	20	2	0	0	2	0	mmu-miR-130a-5p	-0.03	-0.03	N/A
KIAA1919	ENST00000368847.4	KIAA1919	73	1	0	1	0	0	mmu-miR-130a-5p	-0.03	-0.03	N/A
GREB1	ENST00000381486.2	growth regulation by estrogen in breast cancer 1	40	2	0	1	1	2	mmu-miR-130a-5p	-0.03	-0.03	N/A
CBX5	ENST00000209875.4	chromobox homolog 5	360	2	0	1	1	2	mmu-miR-130a-5p	-0.03	-0.07	N/A
IQGAP2	ENST00000274364.6	IQ motif containing GTPase activating protein 2	588	2	0	0	2	0	mmu-miR-130a-5p	-0.03	-0.04	N/A
FYN	ENST00000368682.3	FYN oncogene related to SRC, FGR, YES	2659	1	1	0	0	0	mmu-miR-130a-5p	-0.03	-0.2	N/A
PPP1R15B	ENST00000367188.4	protein phosphatase 1, regulatory subunit 15B	2154	1	1	0	0	1	mmu-miR-130a-5p	-0.03	-0.03	N/A
RGS7BP	ENST00000334025.2	regulator of G-protein signaling 7 binding protein	5	3	0	2	1	2	mmu-miR-130a-5p	-0.03	-0.12	N/A
SP4	ENST00000222584.3	Sp4 transcription factor	131	2	0	0	2	0	mmu-miR-130a-5p	-0.03	-0.03	N/A
GOLGA5	ENST00000355976.2	golgin A5	35	1	0	0	1	0	mmu-miR-130a-5p	-0.03	-0.03	N/A
TCP11X2	ENST00000453326.2	t-complex 11 family, X-linked 2	5	1	0	0	1	0	mmu-miR-130a-5p	-0.03	-0.03	N/A
ASAH2B	ENST00000374007.1	N-acylsphingosine amidohydrolase (non-lysosomal ceramidase) 2B	5	2	0	1	1	2	mmu-miR-130a-5p	-0.03	-0.04	N/A
RAB3GAP1	ENST00000264158.8	RAB3 GTPase activating protein subunit 1 (catalytic)	613	1	0	1	0	0	mmu-miR-130a-5p	-0.03	-0.08	N/A
KCNJ2	ENST00000243457.3	potassium inwardly-rectifying channel, subfamily J, member 2	5	1	0	1	0	3	mmu-miR-130a-5p	-0.03	-0.03	N/A
GNAQ	ENST00000286548.4	guanine nucleotide binding protein (G protein), q polypeptide	47	1	1	0	0	0	mmu-miR-130a-5p	-0.03	-0.03	N/A
NSD1	ENST00000439151.2	nuclear receptor binding SET domain protein 1	685	3	2	1	0	1	mmu-miR-130a-5p	-0.03	-0.09	N/A
CCND2	ENST00000261254.3	cyclin D2	66	2	0	1	1	0	mmu-miR-130a-5p	-0.03	-0.03	N/A
TMOD2	ENST00000249700.4	tropomodulin 2 (neuronal)	117	2	0	1	1	0	mmu-miR-130a-5p	-0.03	-0.03	N/A
NPLOC4	ENST00000572760.1	nuclear protein localization 4 homolog (S. cerevisiae)	1360	2	0	1	1	0	mmu-miR-130a-5p	-0.03	-0.03	N/A
FBXO25	ENST00000276326.5	F-box protein 25	157	1	0	1	0	0	mmu-miR-130a-5p	-0.03	-0.07	N/A
IGF2BP1	ENST00000290341.3	insulin-like growth factor 2 mRNA binding protein 1	460	2	1	0	1	0	mmu-miR-130a-5p	-0.03	-0.04	N/A
ZNRF1	ENST00000335325.4	zinc and ring finger 1, E3 ubiquitin protein ligase	519	2	0	1	1	0	mmu-miR-130a-5p	-0.03	-0.03	N/A
PGR	ENST00000325455.5	progesterone receptor	8	1	0	1	0	4	mmu-miR-130a-5p	-0.03	-0.04	N/A
HS3ST3A1	ENST00000284110.1	heparan sulfate (glucosamine) 3-O-sulfotransferase 3A1	148	5	0	2	3	0	mmu-miR-130a-5p	-0.03	-0.08	N/A
SORCS1	ENST00000369698.1	sortilin-related VPS10 domain containing receptor 1	88	2	0	1	1	0	mmu-miR-130a-5p	-0.03	-0.03	N/A
ATAD2B	ENST00000238789.5	ATPase family, AAA domain containing 2B	11	2	1	0	1	1	mmu-miR-130a-5p	-0.03	-0.04	N/A
RNF217	ENST00000521654.2	ring finger protein 217	92	3	0	0	3	0	mmu-miR-130a-5p	-0.03	-0.36	N/A
MRO	ENST00000428869.2	maestro	11	2	0	1	1	0	mmu-miR-130a-5p	-0.03	-0.03	N/A
C1D	ENST00000355848.3	C1D nuclear receptor corepressor	12	1	0	1	0	0	mmu-miR-130a-5p	-0.03	-0.04	N/A
ASIC1	ENST00000228468.4	acid-sensing (proton-gated) ion channel 1	111	2	0	0	2	1	mmu-miR-130a-5p	-0.03	-0.03	N/A
ZFR	ENST00000265069.8	zinc finger RNA binding protein	102	1	0	0	1	1	mmu-miR-130a-5p	-0.03	-0.03	N/A
HAVCR2	ENST00000307851.4	hepatitis A virus cellular receptor 2	5	1	0	1	0	0	mmu-miR-130a-5p	-0.03	-0.03	N/A
CHUK	ENST00000370397.7	conserved helix-loop-helix ubiquitous kinase	18	1	0	0	1	0	mmu-miR-130a-5p	-0.03	-0.03	N/A
CERS6	ENST00000305747.6	ceramide synthase 6	1932	2	0	1	1	0	mmu-miR-130a-5p	-0.03	-0.03	N/A
ARIH1	ENST00000379887.4	ariadne RBR E3 ubiquitin protein ligase 1	671	2	0	2	0	0	mmu-miR-130a-5p	-0.03	-0.04	N/A
GPRIN3	ENST00000609438.1	GPRIN family member 3	213	1	0	0	1	2	mmu-miR-130a-5p	-0.03	-0.04	N/A
FAM174B	ENST00000327355.5	family with sequence similarity 174, member B	16	1	0	1	0	0	mmu-miR-130a-5p	-0.03	-0.03	N/A
GARNL3	ENST00000314904.5	GTPase activating Rap/RanGAP domain-like 3	117	1	0	0	1	1	mmu-miR-130a-5p	-0.03	-0.03	N/A
CHRNE	ENST00000293780.4	cholinergic receptor, nicotinic, epsilon (muscle)	11	1	0	0	1	0	mmu-miR-130a-5p	-0.03	-0.03	N/A
ZNF655	ENST00000425063.1	zinc finger protein 655	709	2	0	0	2	2	mmu-miR-130a-5p	-0.03	-0.03	N/A
GPR82	ENST00000302548.4	G protein-coupled receptor 82	5	1	0	1	0	0	mmu-miR-130a-5p	-0.03	-0.03	N/A
HES2	ENST00000377834.4	hairy and enhancer of split 2 (Drosophila)	5	1	0	1	0	1	mmu-miR-130a-5p	-0.03	-0.03	N/A
FAM19A4	ENST00000295569.7	family with sequence similarity 19 (chemokine (C-C motif)-like), member A4	5	1	0	0	1	0	mmu-miR-130a-5p	-0.03	-0.03	N/A
C8orf47	ENST00000318528.3	chromosome 8 open reading frame 47	63	1	0	1	0	1	mmu-miR-130a-5p	-0.02	-0.04	N/A
PPP6R1	ENST00000412770.2	protein phosphatase 6, regulatory subunit 1	292	1	0	0	1	0	mmu-miR-130a-5p	-0.02	-0.03	N/A
MTCP1	ENST00000369476.3	mature T-cell proliferation 1	18	1	0	1	0	1	mmu-miR-130a-5p	-0.02	-0.08	N/A
TNKS	ENST00000310430.6	tankyrase, TRF1-interacting ankyrin-related ADP-ribose polymerase	943	2	0	1	1	1	mmu-miR-130a-5p	-0.02	-0.03	N/A
SNAP29	ENST00000215730.7	synaptosomal-associated protein, 29kDa	766	1	1	0	0	1	mmu-miR-130a-5p	-0.02	-0.09	N/A
GLYCTK	ENST00000354773.4	glycerate kinase	3833	2	0	1	1	0	mmu-miR-130a-5p	-0.02	-0.03	N/A
ACP1	ENST00000272067.6	acid phosphatase 1, soluble	499	1	0	1	0	0	mmu-miR-130a-5p	-0.02	-0.13	N/A
ZNF653	ENST00000293771.5	zinc finger protein 653	48	1	0	1	0	0	mmu-miR-130a-5p	-0.02	-0.26	N/A
KIAA1456	ENST00000524591.2	KIAA1456	24	1	1	0	0	1	mmu-miR-130a-5p	-0.02	-0.03	N/A
RBM25	ENST00000261973.7	RNA binding motif protein 25	1190	1	1	0	0	0	mmu-miR-130a-5p	-0.02	-0.41	N/A
ZNF207	ENST00000394670.4	zinc finger protein 207	839	2	1	0	1	0	mmu-miR-130a-5p	-0.02	-0.04	N/A
CELF2	ENST00000379261.4	CUGBP, Elav-like family member 2	45	3*	0	2	0	2	mmu-miR-130a-5p	-0.02	-0.04	N/A
KIAA1217	ENST00000396445.1	KIAA1217	320	1	1	0	0	0	mmu-miR-130a-5p	-0.02	-0.03	N/A
MYO1A	ENST00000300119.3	myosin IA	106	2	0	0	2	0	mmu-miR-130a-5p	-0.02	-0.05	N/A
UCP3	ENST00000314032.4	uncoupling protein 3 (mitochondrial, proton carrier)	10	1	0	1	0	1	mmu-miR-130a-5p	-0.02	-0.02	N/A
BEND3	ENST00000369042.1	BEN domain containing 3	13	2	0	1	1	0	mmu-miR-130a-5p	-0.02	-0.03	N/A
FAM204A	ENST00000369183.4	family with sequence similarity 204, member A	296	1	1	0	0	0	mmu-miR-130a-5p	-0.02	-0.17	N/A
FGF12	ENST00000445105.2	fibroblast growth factor 12	150	3	0	0	3	1	mmu-miR-130a-5p	-0.02	-0.21	N/A
CCSER2	ENST00000224756.8	coiled-coil serine-rich protein 2	123	4	0	2	2	0	mmu-miR-130a-5p	-0.02	-0.06	N/A
ZBTB11	ENST00000312938.4	zinc finger and BTB domain containing 11	179	1	0	1	0	1	mmu-miR-130a-5p	-0.02	-0.16	N/A
C5orf63	ENST00000535381.1	chromosome 5 open reading frame 63	42	1	0	0	1	1	mmu-miR-130a-5p	-0.02	-0.09	N/A
STARD7	ENST00000337288.5	StAR-related lipid transfer (START) domain containing 7	17	1	1	0	0	0	mmu-miR-130a-5p	-0.02	-0.03	N/A
BTBD9	ENST00000314100.6	BTB (POZ) domain containing 9	65	1	1	0	0	0	mmu-miR-130a-5p	-0.02	-0.03	N/A
RPS6	ENST00000380394.4	ribosomal protein S6	380	1	0	0	1	0	mmu-miR-130a-5p	-0.02	-0.1	N/A
ZEB2	ENST00000558170.2	zinc finger E-box binding homeobox 2	33	2	0	1	1	1	mmu-miR-130a-5p	-0.02	-0.03	N/A
ITGB8	ENST00000222573.4	integrin, beta 8	17	2	0	1	1	1	mmu-miR-130a-5p	-0.02	-0.03	N/A
ZBTB41	ENST00000367405.4	zinc finger and BTB domain containing 41	33	1	0	0	1	2	mmu-miR-130a-5p	-0.02	-0.03	N/A
TARDBP	ENST00000240185.3	TAR DNA binding protein	410	2	0	2	0	0	mmu-miR-130a-5p	-0.02	-0.04	N/A
MB21D2	ENST00000392452.2	Mab-21 domain containing 2	48	1	1	0	0	0	mmu-miR-130a-5p	-0.02	-0.24	N/A
TIFA	ENST00000361717.3	TRAF-interacting protein with forkhead-associated domain	400	3	1	1	1	1	mmu-miR-130a-5p	-0.02	-0.22	N/A
FAM46C	ENST00000369448.3	family with sequence similarity 46, member C	74	3	2	1	0	0	mmu-miR-130a-5p	-0.02	-0.08	N/A
UHRF1BP1	ENST00000192788.5	UHRF1 binding protein 1	360	1	1	0	0	0	mmu-miR-130a-5p	-0.02	-0.03	N/A
CXorf56	ENST00000320339.4	chromosome X open reading frame 56	279	1	0	1	0	0	mmu-miR-130a-5p	-0.02	-0.05	N/A
AGO3	ENST00000373191.4	argonaute RISC catalytic component 3	198	3	1	0	2	4	mmu-miR-130a-5p	-0.02	-0.05	N/A
NAT14	ENST00000205194.4	N-acetyltransferase 14 (GCN5-related, putative)	392	1	0	0	1	0	mmu-miR-130a-5p	-0.02	-0.02	N/A
KRT33B	ENST00000251646.3	keratin 33B	5	1	0	0	1	0	mmu-miR-130a-5p	-0.02	-0.02	N/A
ZFHX4	ENST00000521891.2	zinc finger homeobox 4	194	1	0	0	1	1	mmu-miR-130a-5p	-0.02	-0.02	N/A
MYO18B	ENST00000335473.7	myosin XVIIIB	39	1	0	0	1	0	mmu-miR-130a-5p	-0.02	-0.02	N/A
PLD5	ENST00000536534.2	phospholipase D family, member 5	5	1	0	1	0	1	mmu-miR-130a-5p	-0.02	-0.02	N/A
NR2F2	ENST00000394166.3	nuclear receptor subfamily 2, group F, member 2	4428	1	0	0	1	0	mmu-miR-130a-5p	-0.02	-0.02	N/A
VWC2L	ENST00000427124.1	von Willebrand factor C domain containing protein 2-like	5	1	0	0	1	1	mmu-miR-130a-5p	-0.02	-0.02	N/A
RIMBP2	ENST00000261655.4	RIMS binding protein 2	7	1	0	0	1	0	mmu-miR-130a-5p	-0.02	-0.02	N/A
CCDC173	ENST00000447353.1	coiled-coil domain containing 173	37	1	0	0	1	0	mmu-miR-130a-5p	-0.02	-0.18	N/A
LRRK2	ENST00000298910.7	leucine-rich repeat kinase 2	37	1	0	1	0	0	mmu-miR-130a-5p	-0.02	-0.02	N/A
PURB	ENST00000395699.2	purine-rich element binding protein B	497	3	0	2	1	8	mmu-miR-130a-5p	-0.02	-0.05	N/A
WDR37	ENST00000358220.1	WD repeat domain 37	107	1	0	0	1	1	mmu-miR-130a-5p	-0.02	-0.03	N/A
PLXNA4	ENST00000321063.4	plexin A4	9	3	0	1	2	3	mmu-miR-130a-5p	-0.02	-0.04	N/A
ST3GAL6	ENST00000265261.6	ST3 beta-galactoside alpha-2,3-sialyltransferase 6	150	2	1	1	0	3	mmu-miR-130a-5p	-0.02	-0.2	N/A
ATP5E	ENST00000243997.3	ATP synthase, H+ transporting, mitochondrial F1 complex, epsilon subunit	575	1	0	1	0	0	mmu-miR-130a-5p	-0.02	-0.04	N/A
TBCEL	ENST00000422003.2	tubulin folding cofactor E-like	89	1	0	1	0	0	mmu-miR-130a-5p	-0.02	-0.04	N/A
AC012215.1	ENST00000437887.1	Uncharacterized protein	31	1	0	0	1	1	mmu-miR-130a-5p	-0.02	-0.03	N/A
ACSM2B	ENST00000329697.6	acyl-CoA synthetase medium-chain family member 2B	37	1	1	0	0	1	mmu-miR-130a-5p	-0.02	-0.18	N/A
CCDC8	ENST00000307522.3	coiled-coil domain containing 8	68	1	0	0	1	0	mmu-miR-130a-5p	-0.02	-0.02	N/A
STX17	ENST00000259400.6	syntaxin 17	510	1	0	0	1	1	mmu-miR-130a-5p	-0.02	-0.02	N/A
MFAP3L	ENST00000393704.3	microfibrillar-associated protein 3-like	69	1	0	0	1	1	mmu-miR-130a-5p	-0.02	-0.02	N/A
NAA38	ENST00000249299.2	N(alpha)-acetyltransferase 38, NatC auxiliary subunit	458	2	0	1	1	0	mmu-miR-130a-5p	-0.02	-0.12	N/A
SLAIN2	ENST00000264313.6	SLAIN motif family, member 2	859	3	0	0	3	0	mmu-miR-130a-5p	-0.02	-0.03	N/A
KCNH5	ENST00000322893.7	potassium voltage-gated channel, subfamily H (eag-related), member 5	157	1	1	0	0	1	mmu-miR-130a-5p	-0.02	-0.03	N/A
ZDHHC21	ENST00000380916.4	zinc finger, DHHC-type containing 21	196	3	1	2	0	0	mmu-miR-130a-5p	-0.02	-0.07	N/A
QRSL1	ENST00000369046.4	glutaminyl-tRNA synthase (glutamine-hydrolyzing)-like 1	53	2	0	2	0	0	mmu-miR-130a-5p	-0.02	-0.04	N/A
ENDOD1	ENST00000278505.4	endonuclease domain containing 1	100	2	0	2	0	2	mmu-miR-130a-5p	-0.02	-0.04	N/A
SPIDR	ENST00000297423.4	scaffolding protein involved in DNA repair	79	2	1	0	1	0	mmu-miR-130a-5p	-0.02	-0.15	N/A
PTGES3L	ENST00000453594.1	prostaglandin E synthase 3 (cytosolic)-like	139	1	0	0	1	0	mmu-miR-130a-5p	-0.02	-0.12	N/A
AP1B1	ENST00000357586.2	adaptor-related protein complex 1, beta 1 subunit	646	1	0	0	1	0	mmu-miR-130a-5p	-0.02	-0.02	N/A
SLC34A2	ENST00000382051.3	solute carrier family 34 (type II sodium/phosphate contransporter), member 2	5	1	0	1	0	2	mmu-miR-130a-5p	-0.02	-0.02	N/A
PLEKHG7	ENST00000344636.3	pleckstrin homology domain containing, family G (with RhoGef domain) member 7	5	1	0	1	0	0	mmu-miR-130a-5p	-0.02	-0.02	N/A
AQP8	ENST00000219660.5	aquaporin 8	7	1	0	1	0	0	mmu-miR-130a-5p	-0.02	-0.02	N/A
RHOBTB2	ENST00000251822.6	Rho-related BTB domain containing 2	32	1	1	0	0	1	mmu-miR-130a-5p	-0.02	-0.03	N/A
ATXN7	ENST00000295900.6	ataxin 7	264	1	0	0	1	1	mmu-miR-130a-5p	-0.02	-0.02	N/A
ZMAT1	ENST00000372782.3	zinc finger, matrin-type 1	5	1	0	0	1	0	mmu-miR-130a-5p	-0.02	-0.02	N/A
FGF23	ENST00000237837.1	fibroblast growth factor 23	5	1	0	1	0	2	mmu-miR-130a-5p	-0.02	-0.02	N/A
CYP7A1	ENST00000301645.3	cytochrome P450, family 7, subfamily A, polypeptide 1	5	1	0	0	1	0	mmu-miR-130a-5p	-0.02	-0.02	N/A
TCEANC	ENST00000380600.1	transcription elongation factor A (SII) N-terminal and central domain containing	21	1	0	0	1	1	mmu-miR-130a-5p	-0.02	-0.02	N/A
VPS53	ENST00000437048.2	vacuolar protein sorting 53 homolog (S. cerevisiae)	1332	2	0	1	1	0	mmu-miR-130a-5p	-0.02	-0.07	N/A
OSBPL3	ENST00000313367.2	oxysterol binding protein-like 3	200	1	0	0	1	0	mmu-miR-130a-5p	-0.02	-0.03	N/A
AAK1	ENST00000409085.4	AP2 associated kinase 1	27	3	0	2	1	4	mmu-miR-130a-5p	-0.02	-0.05	N/A
LHX9	ENST00000367390.3	LIM homeobox 9	40	2	0	1	1	1	mmu-miR-130a-5p	-0.02	-0.07	N/A
TMEM110	ENST00000355083.5	transmembrane protein 110	306	2	0	1	1	0	mmu-miR-130a-5p	-0.02	-0.03	N/A
UNC5C	ENST00000453304.1	unc-5 homolog C (C. elegans)	60	3	0	0	3	3	mmu-miR-130a-5p	-0.02	-0.03	N/A
SH3BGRL2	ENST00000369838.4	SH3 domain binding glutamic acid-rich protein like 2	32	1	0	1	0	3	mmu-miR-130a-5p	-0.02	-0.06	N/A
NPR1	ENST00000368680.3	natriuretic peptide receptor A/guanylate cyclase A (atrionatriuretic peptide receptor A)	30	3	1	1	1	0	mmu-miR-130a-5p	-0.02	-0.11	N/A
SERTAD2	ENST00000313349.3	SERTA domain containing 2	119	1	0	1	0	2	mmu-miR-130a-5p	-0.02	-0.05	N/A
FMNL3	ENST00000335154.5	formin-like 3	132	4	1	2	1	2	mmu-miR-130a-5p	-0.02	-0.08	N/A
CCNY	ENST00000374706.1	cyclin Y	672	1	0	0	1	2	mmu-miR-130a-5p	-0.02	-0.02	N/A
PCGF5	ENST00000336126.5	polycomb group ring finger 5	176	4	0	3	1	0	mmu-miR-130a-5p	-0.02	-0.07	N/A
ZBTB8B	ENST00000609129.1	zinc finger and BTB domain containing 8B	18	1	1	0	0	0	mmu-miR-130a-5p	-0.02	-0.03	N/A
SNX1	ENST00000353874.4	sorting nexin 1	1296	2	0	1	1	1	mmu-miR-130a-5p	-0.02	-0.03	N/A
ACTR8	ENST00000335754.3	ARP8 actin-related protein 8 homolog (yeast)	327	1	0	0	1	1	mmu-miR-130a-5p	-0.02	-0.03	N/A
SZT2	ENST00000562955.1	seizure threshold 2 homolog (mouse)	123	1	1	0	0	1	mmu-miR-130a-5p	-0.02	-0.03	N/A
FBN2	ENST00000262464.4	fibrillin 2	167	1	1	0	0	1	mmu-miR-130a-5p	-0.02	-0.03	N/A
ELL2	ENST00000237853.4	elongation factor, RNA polymerase II, 2	397	1	0	1	0	1	mmu-miR-130a-5p	-0.02	-0.02	N/A
STXBP5	ENST00000367481.3	syntaxin binding protein 5 (tomosyn)	555	2	0	1	1	2	mmu-miR-130a-5p	-0.02	-0.04	N/A
RCSD1	ENST00000367854.3	RCSD domain containing 1	32	2	0	1	1	0	mmu-miR-130a-5p	-0.02	-0.04	N/A
PAPSS2	ENST00000361175.4	3'-phosphoadenosine 5'-phosphosulfate synthase 2	874	1	1	0	0	0	mmu-miR-130a-5p	-0.02	-0.03	N/A
SIRT6	ENST00000601488.1	sirtuin 6	10	1	0	1	0	0	mmu-miR-130a-5p	-0.02	-0.02	N/A
CNTNAP3	ENST00000297668.6	contactin associated protein-like 3	5	1	0	0	1	0	mmu-miR-130a-5p	-0.02	-0.02	N/A
TMEM71	ENST00000356838.3	transmembrane protein 71	5	1	0	0	1	0	mmu-miR-130a-5p	-0.02	-0.02	N/A
TRPM3	ENST00000377110.3	transient receptor potential cation channel, subfamily M, member 3	11	2	0	0	2	1	mmu-miR-130a-5p	-0.02	-0.02	N/A
ARSJ	ENST00000315366.7	arylsulfatase family, member J	386	1	0	1	0	1	mmu-miR-130a-5p	-0.02	-0.03	N/A
CFL2	ENST00000341223.3	cofilin 2 (muscle)	902	2	0	2	0	0	mmu-miR-130a-5p	-0.02	-0.23	N/A
ZZZ3	ENST00000370801.3	zinc finger, ZZ-type containing 3	338	1	1	0	0	1	mmu-miR-130a-5p	-0.02	-0.06	N/A
ACVR1C	ENST00000243349.8	activin A receptor, type IC	27	1	0	1	0	4	mmu-miR-130a-5p	-0.02	-0.03	N/A
CPSF6	ENST00000435070.2	cleavage and polyadenylation specific factor 6, 68kDa	5819	2	0	1	1	0	mmu-miR-130a-5p	-0.02	-0.03	N/A
FNBP1L	ENST00000370253.2	formin binding protein 1-like	219	3	0	0	3	0	mmu-miR-130a-5p	-0.02	-0.03	N/A
CBFA2T3	ENST00000327483.5	core-binding factor, runt domain, alpha subunit 2; translocated to, 3	7	1	1	0	0	0	mmu-miR-130a-5p	-0.02	-0.03	N/A
ZBTB25	ENST00000608382.1	zinc finger and BTB domain containing 25	149	1	1	0	0	0	mmu-miR-130a-5p	-0.02	-0.03	N/A
PAPOLG	ENST00000238714.3	poly(A) polymerase gamma	49	1	0	0	1	1	mmu-miR-130a-5p	-0.02	-0.03	N/A
NEK10	ENST00000295720.6	NIMA-related kinase 10	66	3	0	0	3	1	mmu-miR-130a-5p	-0.02	-0.03	N/A
FBXL2	ENST00000484457.1	F-box and leucine-rich repeat protein 2	12	1	0	1	0	1	mmu-miR-130a-5p	-0.02	-0.02	N/A
STC2	ENST00000265087.4	stanniocalcin 2	1112	1	1	0	0	3	mmu-miR-130a-5p	-0.02	-0.04	N/A
FAM78A	ENST00000372269.3	family with sequence similarity 78, member A	7	1	1	0	0	0	mmu-miR-130a-5p	-0.02	-0.03	N/A
NRG2	ENST00000394770.1	neuregulin 2	9	2	1	0	1	2	mmu-miR-130a-5p	-0.02	-0.05	N/A
TMEM135	ENST00000340353.7	transmembrane protein 135	963	3	0	1	2	1	mmu-miR-130a-5p	-0.02	-0.05	N/A
UGCG	ENST00000374279.3	UDP-glucose ceramide glucosyltransferase	1200	1	0	1	0	0	mmu-miR-130a-5p	-0.02	-0.02	N/A
RNF4	ENST00000511859.1	ring finger protein 4	33	1	0	0	1	0	mmu-miR-130a-5p	-0.02	-0.03	N/A
CEBPG	ENST00000284000.4	CCAAT/enhancer binding protein (C/EBP), gamma	360	1	1	0	0	0	mmu-miR-130a-5p	-0.02	-0.08	N/A
FRYL	ENST00000503238.1	FRY-like	276	1	0	1	0	1	mmu-miR-130a-5p	-0.02	-0.04	N/A
GALNT1	ENST00000269195.5	UDP-N-acetyl-alpha-D-galactosamine:polypeptide N-acetylgalactosaminyltransferase 1 (GalNAc-T1)	2466	1	0	1	0	0	mmu-miR-130a-5p	-0.02	-0.02	N/A
NR2C2	ENST00000425241.1	nuclear receptor subfamily 2, group C, member 2	227	2	0	1	1	0	mmu-miR-130a-5p	-0.02	-0.03	N/A
TSHR	ENST00000541158.2	thyroid stimulating hormone receptor	5	3	1	1	1	1	mmu-miR-130a-5p	-0.02	-0.06	N/A
COL19A1	ENST00000322773.4	collagen, type XIX, alpha 1	5	3	0	2	1	0	mmu-miR-130a-5p	-0.02	-0.05	N/A
TTC26	ENST00000430935.1	tetratricopeptide repeat domain 26	211	2	0	1	1	0	mmu-miR-130a-5p	-0.02	-0.03	N/A
SNTB2	ENST00000336278.4	syntrophin, beta 2 (dystrophin-associated protein A1, 59kDa, basic component 2)	254	1	0	0	1	4	mmu-miR-130a-5p	-0.02	-0.03	N/A
PARP8	ENST00000503750.2	poly (ADP-ribose) polymerase family, member 8	80	1	1	0	0	3	mmu-miR-130a-5p	-0.02	-0.03	N/A
FGD4	ENST00000427716.2	FYVE, RhoGEF and PH domain containing 4	38	1	0	1	0	2	mmu-miR-130a-5p	-0.02	-0.02	N/A
MEDAG	ENST00000380482.4	mesenteric estrogen-dependent adipogenesis	5	1	0	1	0	0	mmu-miR-130a-5p	-0.02	-0.02	N/A
TUB	ENST00000305253.4	tubby bipartite transcription factor	743	1	0	1	0	1	mmu-miR-130a-5p	-0.02	-0.02	N/A
FAM227A	ENST00000535113.1	family with sequence similarity 227, member A	16	1	0	1	0	0	mmu-miR-130a-5p	-0.02	-0.02	N/A
CCDC141	ENST00000420890.2	coiled-coil domain containing 141	5	1	0	1	0	0	mmu-miR-130a-5p	-0.02	-0.02	N/A
BAZ1B	ENST00000339594.4	bromodomain adjacent to zinc finger domain, 1B	40	1	0	1	0	1	mmu-miR-130a-5p	-0.02	-0.02	N/A
RFX7	ENST00000423270.1	regulatory factor X, 7	1049	2	0	0	2	0	mmu-miR-130a-5p	-0.02	-0.02	N/A
NTRK3	ENST00000394480.2	neurotrophic tyrosine kinase, receptor, type 3	7	1	0	1	0	1	mmu-miR-130a-5p	-0.02	-0.02	N/A
TMEM180	ENST00000238936.4	transmembrane protein 180	50	1	0	1	0	1	mmu-miR-130a-5p	-0.02	-0.02	N/A
NEURL1B	ENST00000369800.5	neuralized homolog 1B (Drosophila)	5	1	0	1	0	3	mmu-miR-130a-5p	-0.02	-0.02	N/A
INHBB	ENST00000295228.3	inhibin, beta B	75	1	0	1	0	1	mmu-miR-130a-5p	-0.02	-0.02	N/A
NFAM1	ENST00000329021.5	NFAT activating protein with ITAM motif 1	7	2	0	1	1	0	mmu-miR-130a-5p	-0.02	-0.03	N/A
MCHR1	ENST00000249016.4	melanin-concentrating hormone receptor 1	5	1	0	1	0	0	mmu-miR-130a-5p	-0.02	-0.02	N/A
CLCN3	ENST00000513761.1	chloride channel, voltage-sensitive 3	1142	1	0	1	0	2	mmu-miR-130a-5p	-0.02	-0.02	N/A
GALNT18	ENST00000227756.4	UDP-N-acetyl-alpha-D-galactosamine:polypeptide N-acetylgalactosaminyltransferase 18	23	1	0	1	0	0	mmu-miR-130a-5p	-0.02	-0.02	N/A
SORBS1	ENST00000371227.4	sorbin and SH3 domain containing 1	22	1	0	1	0	1	mmu-miR-130a-5p	-0.02	-0.02	N/A
IQGAP1	ENST00000268182.5	IQ motif containing GTPase activating protein 1	5523	1	0	1	0	1	mmu-miR-130a-5p	-0.02	-0.02	N/A
BCL6B	ENST00000293805.5	B-cell CLL/lymphoma 6, member B	7	1	0	1	0	0	mmu-miR-130a-5p	-0.02	-0.02	N/A
AC132186.1	ENST00000544589.1	CDNA FLJ27243 fis, clone SYN08134; Uncharacterized protein	5	1	0	1	0	0	mmu-miR-130a-5p	-0.02	-0.02	N/A
OPHN1	ENST00000355520.5	oligophrenin 1	54	1	0	1	0	1	mmu-miR-130a-5p	-0.02	-0.02	N/A
STEAP4	ENST00000380079.4	STEAP family member 4	23	1	0	1	0	2	mmu-miR-130a-5p	-0.02	-0.02	N/A
MINOS1	ENST00000322753.6	mitochondrial inner membrane organizing system 1	287	1	0	0	1	0	mmu-miR-130a-5p	-0.02	-0.02	N/A
NPY1R	ENST00000296533.2	neuropeptide Y receptor Y1	8	1	0	1	0	1	mmu-miR-130a-5p	-0.02	-0.02	N/A
PPP3R2	ENST00000374806.1	protein phosphatase 3, regulatory subunit B, beta	5	2	0	0	2	2	mmu-miR-130a-5p	-0.02	-0.02	N/A
ARHGEF15	ENST00000361926.3	Rho guanine nucleotide exchange factor (GEF) 15	5	1	0	1	0	1	mmu-miR-130a-5p	-0.02	-0.02	N/A
PHLPP2	ENST00000568954.1	PH domain and leucine rich repeat protein phosphatase 2	172	2	0	0	2	1	mmu-miR-130a-5p	-0.02	-0.02	N/A
AMPD3	ENST00000444303.2	adenosine monophosphate deaminase 3	5	1	0	1	0	0	mmu-miR-130a-5p	-0.02	-0.02	N/A
GRIA1	ENST00000285900.5	glutamate receptor, ionotropic, AMPA 1	5	2	0	0	2	1	mmu-miR-130a-5p	-0.02	-0.02	N/A
RCC1	ENST00000373833.6	regulator of chromosome condensation 1	1156	1	0	1	0	0	mmu-miR-130a-5p	-0.02	-0.02	N/A
PLXNC1	ENST00000258526.4	plexin C1	47	1	0	1	0	1	mmu-miR-130a-5p	-0.02	-0.02	N/A
S100A14	ENST00000476873.1	S100 calcium binding protein A14	5	1	0	1	0	1	mmu-miR-130a-5p	-0.02	-0.02	N/A
GBAS	ENST00000322090.3	glioblastoma amplified sequence	273	1	0	1	0	0	mmu-miR-130a-5p	-0.02	-0.02	N/A
SPEG	ENST00000312358.7	SPEG complex locus	179	2	0	0	2	2	mmu-miR-130a-5p	-0.02	-0.02	N/A
CRHBP	ENST00000274368.4	corticotropin releasing hormone binding protein	5	1	0	1	0	0	mmu-miR-130a-5p	-0.02	-0.02	N/A
TTLL9	ENST00000375921.2	tubulin tyrosine ligase-like family, member 9	5	1	0	1	0	0	mmu-miR-130a-5p	-0.02	-0.02	N/A
NXPE3	ENST00000422132.1	neurexophilin and PC-esterase domain family, member 3	630	1	0	1	0	2	mmu-miR-130a-5p	-0.02	-0.02	N/A
ACTN1	ENST00000193403.6	actinin, alpha 1	10087	1	0	1	0	0	mmu-miR-130a-5p	-0.02	-0.02	N/A
RBM33	ENST00000341148.3	RNA binding motif protein 33	444	1	0	1	0	2	mmu-miR-130a-5p	-0.02	-0.02	N/A
FGF11	ENST00000293829.4	fibroblast growth factor 11	10	1	0	1	0	0	mmu-miR-130a-5p	-0.02	-0.02	N/A
MED11	ENST00000575284.1	mediator complex subunit 11	9	1	0	0	1	0	mmu-miR-130a-5p	-0.02	-0.02	N/A
TMTC2	ENST00000321196.3	transmembrane and tetratricopeptide repeat containing 2	173	1	0	1	0	0	mmu-miR-130a-5p	-0.02	-0.02	N/A
TENM3	ENST00000511685.1	teneurin transmembrane protein 3	30	2	0	0	2	1	mmu-miR-130a-5p	-0.02	-0.02	N/A
KNDC1	ENST00000304613.3	kinase non-catalytic C-lobe domain (KIND) containing 1	5	1	0	1	0	0	mmu-miR-130a-5p	-0.02	-0.02	N/A
IFI44L	ENST00000370751.5	interferon-induced protein 44-like	11	1	0	1	0	0	mmu-miR-130a-5p	-0.02	-0.02	N/A
GLTSCR1L	ENST00000314073.5	GLTSCR1-like	59	1	0	1	0	0	mmu-miR-130a-5p	-0.02	-0.02	N/A
ST3GAL4	ENST00000444328.2	ST3 beta-galactoside alpha-2,3-sialyltransferase 4	27	1	0	1	0	0	mmu-miR-130a-5p	-0.02	-0.02	N/A
NXT2	ENST00000372106.1	nuclear transport factor 2-like export factor 2	390	1	0	1	0	0	mmu-miR-130a-5p	-0.02	-0.02	N/A
RCBTB1	ENST00000258646.3	regulator of chromosome condensation (RCC1) and BTB (POZ) domain containing protein 1	9	1	0	1	0	0	mmu-miR-130a-5p	-0.02	-0.02	N/A
ELOVL7	ENST00000508821.1	ELOVL fatty acid elongase 7	52	1	0	1	0	0	mmu-miR-130a-5p	-0.02	-0.02	N/A
TFEC	ENST00000265440.7	transcription factor EC	5	1	0	1	0	0	mmu-miR-130a-5p	-0.02	-0.02	N/A
TNR	ENST00000367674.2	tenascin R	5	2	0	0	2	3	mmu-miR-130a-5p	-0.02	-0.02	N/A
TKTL2	ENST00000280605.3	transketolase-like 2	5	1	0	1	0	0	mmu-miR-130a-5p	-0.02	-0.02	N/A
ATXN7L1	ENST00000419735.3	ataxin 7-like 1	67	1	0	1	0	0	mmu-miR-130a-5p	-0.02	-0.02	N/A
PPP1R16B	ENST00000299824.1	protein phosphatase 1, regulatory subunit 16B	16	1	0	1	0	1	mmu-miR-130a-5p	-0.02	-0.02	N/A
LTBP1	ENST00000404525.1	latent transforming growth factor beta binding protein 1	5324	1	0	1	0	0	mmu-miR-130a-5p	-0.02	-0.02	N/A
PDLIM3	ENST00000284770.5	PDZ and LIM domain 3	58	2	0	1	1	0	mmu-miR-130a-5p	-0.02	-0.04	N/A
CELSR2	ENST00000271332.3	cadherin, EGF LAG seven-pass G-type receptor 2	2475	1	0	1	0	1	mmu-miR-130a-5p	-0.02	-0.02	N/A
C17orf104	ENST00000409122.2	chromosome 17 open reading frame 104	5	1	0	1	0	0	mmu-miR-130a-5p	-0.02	-0.02	N/A
N4BP2	ENST00000261435.6	NEDD4 binding protein 2	16	1	0	1	0	1	mmu-miR-130a-5p	-0.02	-0.02	N/A
MFAP3	ENST00000436816.1	microfibrillar-associated protein 3	1139	1	0	1	0	0	mmu-miR-130a-5p	-0.02	-0.02	N/A
DOCK9	ENST00000376460.1	dedicator of cytokinesis 9	172	1	0	1	0	0	mmu-miR-130a-5p	-0.02	-0.02	N/A
PLA2G4C	ENST00000354276.3	phospholipase A2, group IVC (cytosolic, calcium-independent)	12	1	0	1	0	0	mmu-miR-130a-5p	-0.02	-0.02	N/A
MYO1D	ENST00000318217.5	myosin ID	16	1	0	1	0	0	mmu-miR-130a-5p	-0.02	-0.02	N/A
PPARGC1B	ENST00000309241.5	peroxisome proliferator-activated receptor gamma, coactivator 1 beta	12	1	0	1	0	3	mmu-miR-130a-5p	-0.02	-0.02	N/A
SLC26A2	ENST00000286298.4	solute carrier family 26 (anion exchanger), member 2	748	1	0	1	0	1	mmu-miR-130a-5p	-0.02	-0.02	N/A
CHRNA2	ENST00000407991.1	cholinergic receptor, nicotinic, alpha 2 (neuronal)	5	1	0	1	0	1	mmu-miR-130a-5p	-0.02	-0.02	N/A
KCNK12	ENST00000327876.4	potassium channel, subfamily K, member 12	5	1	0	1	0	1	mmu-miR-130a-5p	-0.02	-0.02	N/A
KANK2	ENST00000586659.1	KN motif and ankyrin repeat domains 2	1735	1	0	1	0	0	mmu-miR-130a-5p	-0.02	-0.02	N/A
NR5A1	ENST00000373588.4	nuclear receptor subfamily 5, group A, member 1	5	1	0	1	0	0	mmu-miR-130a-5p	-0.02	-0.02	N/A
VPS13B	ENST00000395996.1	vacuolar protein sorting 13 homolog B (yeast)	262	2	0	0	2	1	mmu-miR-130a-5p	-0.02	-0.02	N/A
TMEM178B	ENST00000565468.1	transmembrane protein 178B	129	2	0	0	2	1	mmu-miR-130a-5p	-0.02	-0.02	N/A
LHX8	ENST00000294638.5	LIM homeobox 8	18	1	0	1	0	0	mmu-miR-130a-5p	-0.02	-0.02	N/A
PAN2	ENST00000425394.2	PAN2 poly(A) specific ribonuclease subunit homolog (S. cerevisiae)	310	1	0	1	0	0	mmu-miR-130a-5p	-0.02	-0.02	N/A
CNTN6	ENST00000446702.2	contactin 6	5	1	0	1	0	0	mmu-miR-130a-5p	-0.02	-0.02	N/A
KCTD12	ENST00000377474.2	potassium channel tetramerization domain containing 12	404	2	0	0	2	1	mmu-miR-130a-5p	-0.02	-0.02	N/A
LUZP2	ENST00000533227.1	leucine zipper protein 2	33	1	0	1	0	0	mmu-miR-130a-5p	-0.02	-0.02	N/A
PRDX3	ENST00000356951.3	peroxiredoxin 3	141	1	0	1	0	0	mmu-miR-130a-5p	-0.02	-0.02	N/A
SAMD4B	ENST00000314471.6	sterile alpha motif domain containing 4B	46	1	0	1	0	0	mmu-miR-130a-5p	-0.02	-0.02	N/A
ST14	ENST00000278742.5	suppression of tumorigenicity 14 (colon carcinoma)	11	1	0	1	0	0	mmu-miR-130a-5p	-0.02	-0.02	N/A
ACSBG2	ENST00000252669.5	acyl-CoA synthetase bubblegum family member 2	5	1	0	1	0	0	mmu-miR-130a-5p	-0.02	-0.02	N/A
RIMS1	ENST00000348717.5	regulating synaptic membrane exocytosis 1	45	2	0	0	2	1	mmu-miR-130a-5p	-0.02	-0.02	N/A
TMEM178A	ENST00000281961.2	transmembrane protein 178A	141	1	0	1	0	1	mmu-miR-130a-5p	-0.02	-0.02	N/A
POU4F1	ENST00000377208.5	POU class 4 homeobox 1	61	2	0	0	2	0	mmu-miR-130a-5p	-0.02	-0.02	N/A
WDR31	ENST00000341761.4	WD repeat domain 31	23	1	0	1	0	0	mmu-miR-130a-5p	-0.02	-0.02	N/A
POM121	ENST00000395270.1	POM121 transmembrane nucleoporin	5	1	0	1	0	0	mmu-miR-130a-5p	-0.02	-0.02	N/A
CLCN7	ENST00000448525.1	chloride channel, voltage-sensitive 7	1022	1	0	1	0	0	mmu-miR-130a-5p	-0.02	-0.02	N/A
CCR8	ENST00000414803.1	chemokine (C-C motif) receptor 8	5	1	0	1	0	0	mmu-miR-130a-5p	-0.02	-0.02	N/A
B3GALT2	ENST00000367434.4	UDP-Gal:betaGlcNAc beta 1,3-galactosyltransferase, polypeptide 2	5	1	0	1	0	0	mmu-miR-130a-5p	-0.02	-0.02	N/A
MS4A1	ENST00000534668.1	membrane-spanning 4-domains, subfamily A, member 1	5	1	0	1	0	0	mmu-miR-130a-5p	-0.02	-0.02	N/A
HEPHL1	ENST00000315765.9	hephaestin-like 1	5	1	0	1	0	0	mmu-miR-130a-5p	-0.02	-0.02	N/A
CSRP2BP	ENST00000435364.3	CSRP2 binding protein	408	1	0	1	0	0	mmu-miR-130a-5p	-0.02	-0.02	N/A
CAMKK1	ENST00000381769.2	calcium/calmodulin-dependent protein kinase kinase 1, alpha	34	1	0	1	0	0	mmu-miR-130a-5p	-0.02	-0.02	N/A
SLC11A1	ENST00000233202.6	solute carrier family 11 (proton-coupled divalent metal ion transporter), member 1	33	1	0	1	0	2	mmu-miR-130a-5p	-0.02	-0.02	N/A
BOD1L1	ENST00000040738.5	biorientation of chromosomes in cell division 1-like 1	46	1	0	1	0	0	mmu-miR-130a-5p	-0.02	-0.02	N/A
PAPOLB	ENST00000404991.1	poly(A) polymerase beta (testis specific)	5	1	0	1	0	0	mmu-miR-130a-5p	-0.02	-0.02	N/A
WNT7A	ENST00000285018.4	wingless-type MMTV integration site family, member 7A	5	2	0	0	2	0	mmu-miR-130a-5p	-0.02	-0.02	N/A
CCL4L2	ENST00000482104.1	chemokine (C-C motif) ligand 4-like 2	5	1	0	1	0	0	mmu-miR-130a-5p	-0.02	-0.02	N/A
DDAH1	ENST00000535924.2	dimethylarginine dimethylaminohydrolase 1	46	1	0	1	0	0	mmu-miR-130a-5p	-0.02	-0.02	N/A
SLC24A4	ENST00000393265.2	solute carrier family 24 (sodium/potassium/calcium exchanger), member 4	5	2	0	1	1	2	mmu-miR-130a-5p	-0.02	-0.03	N/A
USP2	ENST00000455332.2	ubiquitin specific peptidase 2	19	1	0	1	0	0	mmu-miR-130a-5p	-0.02	-0.02	N/A
USP28	ENST00000003302.4	ubiquitin specific peptidase 28	85	1	0	1	0	0	mmu-miR-130a-5p	-0.02	-0.02	N/A
RASSF6	ENST00000307439.5	Ras association (RalGDS/AF-6) domain family member 6	11	1	0	1	0	1	mmu-miR-130a-5p	-0.02	-0.02	N/A
PREX2	ENST00000288368.4	phosphatidylinositol-3,4,5-trisphosphate-dependent Rac exchange factor 2	11	2	0	0	2	0	mmu-miR-130a-5p	-0.02	-0.02	N/A
PRRC2B	ENST00000372249.1	proline-rich coiled-coil 2B	97	1	0	1	0	0	mmu-miR-130a-5p	-0.02	-0.02	N/A
ZNF25	ENST00000302609.7	zinc finger protein 25	11	1	0	1	0	0	mmu-miR-130a-5p	-0.02	-0.02	N/A
TAB2	ENST00000367456.1	TGF-beta activated kinase 1/MAP3K7 binding protein 2	1129	2	0	0	2	0	mmu-miR-130a-5p	-0.02	-0.02	N/A
SLC25A53	ENST00000357421.4	solute carrier family 25, member 53	15	1	0	1	0	0	mmu-miR-130a-5p	-0.02	-0.02	N/A
BMP1	ENST00000306349.8	bone morphogenetic protein 1	921	1	0	1	0	0	mmu-miR-130a-5p	-0.02	-0.02	N/A
ERBB3	ENST00000267101.3	v-erb-b2 avian erythroblastic leukemia viral oncogene homolog 3	926	2	0	0	2	1	mmu-miR-130a-5p	-0.02	-0.02	N/A
METTL7A	ENST00000332160.4	methyltransferase like 7A	695	1	0	1	0	0	mmu-miR-130a-5p	-0.02	-0.02	N/A
THEMIS	ENST00000368250.1	thymocyte selection associated	5	2	0	0	2	0	mmu-miR-130a-5p	-0.02	-0.02	N/A
VPS4B	ENST00000238497.5	vacuolar protein sorting 4 homolog B (S. cerevisiae)	180	1	0	1	0	1	mmu-miR-130a-5p	-0.02	-0.02	N/A
CPED1	ENST00000310396.5	cadherin-like and PC-esterase domain containing 1	77	1	0	1	0	0	mmu-miR-130a-5p	-0.02	-0.02	N/A
EGR2	ENST00000242480.3	early growth response 2	5	1	0	1	0	0	mmu-miR-130a-5p	-0.02	-0.02	N/A
DNAJC11	ENST00000377577.5	DnaJ (Hsp40) homolog, subfamily C, member 11	361	1	0	1	0	0	mmu-miR-130a-5p	-0.02	-0.02	N/A
CSMD2	ENST00000373381.4	CUB and Sushi multiple domains 2	5	1	0	1	0	0	mmu-miR-130a-5p	-0.02	-0.02	N/A
TRPA1	ENST00000262209.4	transient receptor potential cation channel, subfamily A, member 1	75	1	0	1	0	0	mmu-miR-130a-5p	-0.02	-0.02	N/A
NFKBIZ	ENST00000394054.2	nuclear factor of kappa light polypeptide gene enhancer in B-cells inhibitor, zeta	236	1	0	1	0	0	mmu-miR-130a-5p	-0.02	-0.02	N/A
PHF21B	ENST00000403565.1	PHD finger protein 21B	8	1	0	1	0	0	mmu-miR-130a-5p	-0.02	-0.02	N/A
MMP8	ENST00000236826.3	matrix metallopeptidase 8 (neutrophil collagenase)	5	2	0	0	2	0	mmu-miR-130a-5p	-0.02	-0.02	N/A
ADNP	ENST00000371602.4	activity-dependent neuroprotector homeobox	635	1	0	1	0	0	mmu-miR-130a-5p	-0.02	-0.02	N/A
RAD54L2	ENST00000409535.2	RAD54-like 2 (S. cerevisiae)	215	2	0	0	2	1	mmu-miR-130a-5p	-0.02	-0.02	N/A
CCKBR	ENST00000334619.2	cholecystokinin B receptor	9	1	0	1	0	0	mmu-miR-130a-5p	-0.02	-0.02	N/A
CRELD1	ENST00000326434.5	cysteine-rich with EGF-like domains 1	185	1	0	1	0	0	mmu-miR-130a-5p	-0.02	-0.02	N/A
CBL	ENST00000264033.4	Cbl proto-oncogene, E3 ubiquitin protein ligase	309	1	0	1	0	2	mmu-miR-130a-5p	-0.02	-0.02	N/A
PROSC	ENST00000328195.3	proline synthetase co-transcribed homolog (bacterial)	414	1	0	1	0	0	mmu-miR-130a-5p	-0.02	-0.02	N/A
PRKACB	ENST00000370689.2	protein kinase, cAMP-dependent, catalytic, beta	344	1	0	1	0	0	mmu-miR-130a-5p	-0.02	-0.02	N/A
KIAA0226L	ENST00000378781.3	KIAA0226-like	21	1	0	1	0	0	mmu-miR-130a-5p	-0.02	-0.02	N/A
RAB11FIP1	ENST00000287263.4	RAB11 family interacting protein 1 (class I)	106	1	0	1	0	1	mmu-miR-130a-5p	-0.02	-0.02	N/A
HTR2C	ENST00000371950.3	5-hydroxytryptamine (serotonin) receptor 2C, G protein-coupled	5	1	0	1	0	0	mmu-miR-130a-5p	-0.02	-0.02	N/A
HFE2	ENST00000336751.5	hemochromatosis type 2 (juvenile)	48	1	0	1	0	0	mmu-miR-130a-5p	-0.02	-0.02	N/A
TREML2	ENST00000483722.1	triggering receptor expressed on myeloid cells-like 2	5	1	0	1	0	0	mmu-miR-130a-5p	-0.02	-0.02	N/A
NRARP	ENST00000356628.2	NOTCH-regulated ankyrin repeat protein	56	1	0	1	0	0	mmu-miR-130a-5p	-0.02	-0.02	N/A
ST8SIA3	ENST00000324000.3	ST8 alpha-N-acetyl-neuraminide alpha-2,8-sialyltransferase 3	5	1	0	1	0	2	mmu-miR-130a-5p	-0.02	-0.02	N/A
SRF	ENST00000265354.4	serum response factor (c-fos serum response element-binding transcription factor)	596	1	0	1	0	0	mmu-miR-130a-5p	-0.02	-0.02	N/A
UNC79	ENST00000553484.1	unc-79 homolog (C. elegans)	5	1	0	1	0	0	mmu-miR-130a-5p	-0.02	-0.02	N/A
XPO1	ENST00000401558.2	exportin 1 (CRM1 homolog, yeast)	404	1	0	1	0	0	mmu-miR-130a-5p	-0.02	-0.02	N/A
TRERF1	ENST00000541110.1	transcriptional regulating factor 1	52	1	0	1	0	0	mmu-miR-130a-5p	-0.02	-0.02	N/A
IRS2	ENST00000375856.3	insulin receptor substrate 2	231	1	0	1	0	0	mmu-miR-130a-5p	-0.02	-0.02	N/A
TRIM37	ENST00000262294.7	tripartite motif containing 37	1070	1	0	1	0	0	mmu-miR-130a-5p	-0.02	-0.02	N/A
TTC23	ENST00000394129.2	tetratricopeptide repeat domain 23	109	1	0	1	0	0	mmu-miR-130a-5p	-0.02	-0.02	N/A
NPHP3	ENST00000326682.8	nephronophthisis 3 (adolescent)	44	1	0	1	0	2	mmu-miR-130a-5p	-0.02	-0.02	N/A
EPHB1	ENST00000398015.3	EPH receptor B1	27	1	0	1	0	0	mmu-miR-130a-5p	-0.02	-0.02	N/A
SH2B1	ENST00000359285.5	SH2B adaptor protein 1	39	2	0	0	2	0	mmu-miR-130a-5p	-0.02	-0.02	N/A
GALE	ENST00000374497.3	UDP-galactose-4-epimerase	27	1	0	1	0	0	mmu-miR-130a-5p	-0.02	-0.02	N/A
IYD	ENST00000344419.3	iodotyrosine deiodinase	5	1	0	1	0	1	mmu-miR-130a-5p	-0.02	-0.02	N/A
OTUD4	ENST00000454497.2	OTU domain containing 4	18	1	0	1	0	1	mmu-miR-130a-5p	-0.02	-0.02	N/A
RBM7	ENST00000541475.1	RNA binding motif protein 7	46	1	1	0	0	0	mmu-miR-130a-5p	-0.02	-0.2	N/A
GPR158	ENST00000376351.3	G protein-coupled receptor 158	5	2	0	0	2	0	mmu-miR-130a-5p	-0.02	-0.02	N/A
SCARF2	ENST00000405555.3	scavenger receptor class F, member 2	5	1	0	1	0	0	mmu-miR-130a-5p	-0.02	-0.02	N/A
AP000679.2	ENST00000319763.1	Uncharacterized protein	5	1	0	1	0	0	mmu-miR-130a-5p	-0.02	-0.02	N/A
AHCYL1	ENST00000369799.5	adenosylhomocysteinase-like 1	1279	1	0	1	0	2	mmu-miR-130a-5p	-0.02	-0.02	N/A
PRRG3	ENST00000370353.3	proline rich Gla (G-carboxyglutamic acid) 3 (transmembrane)	5	1	0	1	0	1	mmu-miR-130a-5p	-0.02	-0.02	N/A
ZNF154	ENST00000512439.2	zinc finger protein 154	5	1	0	1	0	0	mmu-miR-130a-5p	-0.02	-0.02	N/A
ZNF324	ENST00000536459.2	zinc finger protein 324	82	1	0	1	0	1	mmu-miR-130a-5p	-0.02	-0.02	N/A
MEST	ENST00000437945.1	mesoderm specific transcript	31	1	0	1	0	1	mmu-miR-130a-5p	-0.02	-0.02	N/A
ST8SIA2	ENST00000268164.3	ST8 alpha-N-acetyl-neuraminide alpha-2,8-sialyltransferase 2	9	1	0	1	0	4	mmu-miR-130a-5p	-0.02	-0.02	N/A
FZD6	ENST00000358755.4	frizzled family receptor 6	161	1	0	1	0	0	mmu-miR-130a-5p	-0.02	-0.02	N/A
[truncated: 2,176 more rows]
