# Supplementary material for: Identification and analysis of key circRNAs in the mouse embryonic ovary provides insight into primordial follicle development
Source: BMC Genomics. 2024 Feb 3;25:139. doi: 10.1186/s12864-024-10058-y (PMC10837906; doi:10.1186/s12864-024-10058-y)
Supplement: Supplementary file 10 — Supplementary Material 10 [file 12864_2024_10058_MOESM10_ESM.csv]

TargetScan7.2__miR-134-5p.predicted_targets
Ortholog of target gene	Representative transcript	Gene name	3P-seq tags + 5	Conserved sites total	Conserved 8mer sites	Conserved 7mer-m8 sites	Conserved 7mer-A1 sites	Poorly conserved sites total	Poorly conserved 8mer sites	Poorly conserved 7mer-m8 sites	Poorly conserved 7mer-A1 sites	6mer sites	Representative miRNA	Cumulative weighted context++ score	Total context++ score	Aggregate PCT	Previous TargetScan publication(s)
HYAL1	ENST00000395144.2	hyaluronoglucosaminidase 1	59	1	1	0	0	3	0	1	2	0	mmu-miR-134-5p	-1.04	-1.04	N/A	2009, 2011
LTB	ENST00000446745.2	lymphotoxin beta (TNF superfamily, member 3)	11	1	0	1	0	1	1	0	0	0	mmu-miR-134-5p	-0.69	-0.69	N/A
ZMAT5	ENST00000344318.3	zinc finger, matrin-type 5	398	1	1	0	0	0	0	0	0	0	mmu-miR-134-5p	-0.65	-0.65	N/A	2009, 2011
PPP1R7	ENST00000234038.6	protein phosphatase 1, regulatory subunit 7	119	1	1	0	0	0	0	0	0	0	mmu-miR-134-5p	-0.6	-0.6	N/A	2007, 2009, 2011
CPS1	ENST00000430249.2	carbamoyl-phosphate synthase 1, mitochondrial	11682	1	0	1	0	2	1	0	1	0	mmu-miR-134-5p	-0.55	-0.67	N/A	2011
TCF21	ENST00000367882.4	transcription factor 21	552	1	1	0	0	1	1	0	0	2	mmu-miR-134-5p	-0.54	-0.77	N/A	2011
SPRY2	ENST00000377102.1	sprouty homolog 2 (Drosophila)	139	1	1	0	0	0	0	0	0	0	mmu-miR-134-5p	-0.45	-0.45	N/A	2009, 2011
TP53I11	ENST00000395648.3	tumor protein p53 inducible protein 11	90	1	1	0	0	0	0	0	0	0	mmu-miR-134-5p	-0.45	-0.45	N/A	2009, 2011
TRIQK	ENST00000521988.1	triple QxxK/R motif containing	210	1	0	0	1	1	1	0	0	0	mmu-miR-134-5p	-0.43	-0.62	N/A	2011
PDCD7	ENST00000204549.4	programmed cell death 7	64	1	1	0	0	0	0	0	0	0	mmu-miR-134-5p	-0.41	-0.41	N/A	2009, 2011
CEP41	ENST00000223208.5	centrosomal protein 41kDa	346	1	1	0	0	0	0	0	0	0	mmu-miR-134-5p	-0.41	-0.43	N/A
MTRF1L	ENST00000367231.5	mitochondrial translational release factor 1-like	7	1	0	1	0	0	0	0	0	1	mmu-miR-134-5p	-0.35	-0.35	N/A
CASP8	ENST00000392259.2	caspase 8, apoptosis-related cysteine peptidase	64	1	0	1	0	0	0	0	0	0	mmu-miR-134-5p	-0.35	-0.35	N/A
AL020996.1	ENST00000536896.1	Uncharacterized protein	5	1	1	0	0	0	0	0	0	0	mmu-miR-134-5p	-0.32	-0.32	N/A
C6orf120	ENST00000332290.2	chromosome 6 open reading frame 120	1415	1	1	0	0	1	0	1	0	0	mmu-miR-134-5p	-0.32	-0.53	N/A	2007
C20orf194	ENST00000453730.2	chromosome 20 open reading frame 194	1083	1	1	0	0	0	0	0	0	0	mmu-miR-134-5p	-0.32	-0.32	N/A
RHOQ	ENST00000238738.4	ras homolog family member Q	179	1	1	0	0	0	0	0	0	0	mmu-miR-134-5p	-0.31	-0.32	N/A	2007, 2011
KAT7	ENST00000259021.4	K(lysine) acetyltransferase 7	48	1	0	1	0	1	0	1	0	1	mmu-miR-134-5p	-0.31	-0.32	N/A	2007, 2009, 2011
TULP1	ENST00000322263.4	tubby like protein 1	7	1	0	1	0	0	0	0	0	1	mmu-miR-134-5p	-0.31	-0.31	N/A	2007, 2009, 2011
STK40	ENST00000359297.2	serine/threonine kinase 40	214	1	0	0	1	1	1	0	0	0	mmu-miR-134-5p	-0.31	-0.33	N/A	2007, 2009, 2011
TSC22D1	ENST00000458659.2	TSC22 domain family, member 1	4146	1	0	1	0	0	0	0	0	2	mmu-miR-134-5p	-0.3	-0.35	N/A	2007
HDDC2	ENST00000608295.1	HD domain containing 2	1973	1	0	1	0	0	0	0	0	0	mmu-miR-134-5p	-0.3	-0.3	N/A
MBNL1	ENST00000357472.3	muscleblind-like splicing regulator 1	135	1	1	0	0	0	0	0	0	0	mmu-miR-134-5p	-0.3	-0.3	N/A	2007
NSUN5	ENST00000428206.1	NOP2/Sun domain family, member 5	28	1	1	0	0	1	0	1	0	0	mmu-miR-134-5p	-0.29	-0.57	N/A	2011
SLC46A1	ENST00000440501.1	solute carrier family 46 (folate transporter), member 1	580	1	1	0	0	2	0	0	2	0	mmu-miR-134-5p	-0.29	-0.33	N/A
NRIP1	ENST00000400199.1	nuclear receptor interacting protein 1	342	1	1	0	0	1	0	1	0	0	mmu-miR-134-5p	-0.29	-0.29	N/A
GNAO1	ENST00000262493.6	guanine nucleotide binding protein (G protein), alpha activating activity polypeptide O	8	1	1	0	0	0	0	0	0	0	mmu-miR-134-5p	-0.28	-0.28	N/A	2007, 2011
EIF3J	ENST00000261868.5	eukaryotic translation initiation factor 3, subunit J	1646	1	0	1	0	1	0	0	1	0	mmu-miR-134-5p	-0.28	-0.33	N/A	2007
MYL9	ENST00000279022.2	myosin, light chain 9, regulatory	1779	1	0	1	0	0	0	0	0	0	mmu-miR-134-5p	-0.28	-0.28	N/A
PATZ1	ENST00000405309.3	POZ (BTB) and AT hook containing zinc finger 1	165	1	1	0	0	0	0	0	0	0	mmu-miR-134-5p	-0.28	-0.28	N/A	2007, 2009, 2011
MED13	ENST00000397786.2	mediator complex subunit 13	561	1	1	0	0	1	0	1	0	0	mmu-miR-134-5p	-0.27	-0.32	N/A	2007, 2009, 2011
MAT2A	ENST00000306434.3	methionine adenosyltransferase II, alpha	8	1	0	1	0	1	0	0	1	0	mmu-miR-134-5p	-0.26	-0.27	N/A	2007
HPSE2	ENST00000370546.1	heparanase 2	12	1	0	1	0	1	1	0	0	3	mmu-miR-134-5p	-0.25	-0.31	N/A
FOXP2	ENST00000408937.3	forkhead box P2	169	1	1	0	0	1	0	0	1	1	mmu-miR-134-5p	-0.24	-0.4	N/A	2009, 2011
SLCO3A1	ENST00000318445.6	solute carrier organic anion transporter family, member 3A1	133	1	0	1	0	0	0	0	0	0	mmu-miR-134-5p	-0.24	-0.24	N/A	2011
ERMP1	ENST00000381506.3	endoplasmic reticulum metallopeptidase 1	53	1	1	0	0	1	0	0	1	0	mmu-miR-134-5p	-0.23	-0.32	N/A
TSPAN18	ENST00000340160.3	tetraspanin 18	332	1	1	0	0	0	0	0	0	1	mmu-miR-134-5p	-0.22	-0.22	N/A	2011
FAM168A	ENST00000064778.4	family with sequence similarity 168, member A	68	1	0	0	1	1	1	0	0	0	mmu-miR-134-5p	-0.22	-0.27	N/A	2007
TMEM229B	ENST00000557006.1	transmembrane protein 229B	5	1	0	0	1	1	0	1	0	0	mmu-miR-134-5p	-0.21	-0.21	N/A	2007, 2009, 2011
FAM168B	ENST00000409185.1	family with sequence similarity 168, member B	122	1	0	1	0	0	0	0	0	1	mmu-miR-134-5p	-0.2	-0.2	N/A	2007, 2009, 2011
RAB21	ENST00000261263.3	RAB21, member RAS oncogene family	1823	1	0	0	1	1	0	1	0	0	mmu-miR-134-5p	-0.19	-0.32	N/A
ZNF618	ENST00000288466.7	zinc finger protein 618	778	1	0	0	1	1	0	1	0	2	mmu-miR-134-5p	-0.19	-0.19	N/A	2009, 2011
RABEP1	ENST00000262477.6	rabaptin, RAB GTPase binding effector protein 1	1163	1	0	0	1	1	0	1	0	0	mmu-miR-134-5p	-0.19	-0.25	N/A	2011
TMEM184A	ENST00000297477.5	transmembrane protein 184A	28	1	0	1	0	1	0	1	0	1	mmu-miR-134-5p	-0.18	-0.27	N/A	2009, 2011
KDM2A	ENST00000398645.2	lysine (K)-specific demethylase 2A	729	1	0	1	0	1	0	1	0	2	mmu-miR-134-5p	-0.17	-0.18	N/A
ZBTB5	ENST00000307750.4	zinc finger and BTB domain containing 5	281	1	1	0	0	0	0	0	0	1	mmu-miR-134-5p	-0.16	-0.17	N/A	2009, 2011
AWAT1	ENST00000374521.3	acyl-CoA wax alcohol acyltransferase 1	5	1	0	1	0	0	0	0	0	0	mmu-miR-134-5p	-0.15	-0.15	N/A	2011
SCAMP1	ENST00000538629.1	secretory carrier membrane protein 1	816	1	0	1	0	1	0	0	1	0	mmu-miR-134-5p	-0.15	-0.17	N/A	2011
ITGA9	ENST00000264741.5	integrin, alpha 9	9	1	0	1	0	1	0	0	1	0	mmu-miR-134-5p	-0.15	-0.15	N/A
ZMAT2	ENST00000274712.3	zinc finger, matrin-type 2	1926	1	0	0	1	0	0	0	0	0	mmu-miR-134-5p	-0.15	-0.15	N/A	2007
MBTD1	ENST00000586178.1	mbt domain containing 1	113	1	1	0	0	0	0	0	0	0	mmu-miR-134-5p	-0.14	-0.14	N/A	2009, 2011
GRIK3	ENST00000373091.3	glutamate receptor, ionotropic, kainate 3	7	1	0	0	1	2	0	2	0	0	mmu-miR-134-5p	-0.14	-0.14	N/A	2009, 2011
HDX	ENST00000297977.5	highly divergent homeobox	20	1	1	0	0	1	1	0	0	0	mmu-miR-134-5p	-0.14	-0.22	N/A	2011
PIK3CA	ENST00000263967.3	phosphatidylinositol-4,5-bisphosphate 3-kinase, catalytic subunit alpha	112	1	1	0	0	0	0	0	0	2	mmu-miR-134-5p	-0.14	-0.25	N/A
TMEM184B	ENST00000361906.3	transmembrane protein 184B	1362	1	0	0	1	0	0	0	0	0	mmu-miR-134-5p	-0.14	-0.14	N/A	2007, 2011
NIPAL4	ENST00000311946.7	NIPA-like domain containing 4	17	1	0	1	0	0	0	0	0	0	mmu-miR-134-5p	-0.14	-0.14	N/A	2009, 2011
PIANP	ENST00000534837.1	PILR alpha associated neural protein	8	1	0	1	0	1	0	1	0	0	mmu-miR-134-5p	-0.13	-0.18	N/A
PAX8	ENST00000263335.7	paired box 8	11	1	0	0	1	0	0	0	0	0	mmu-miR-134-5p	-0.13	-0.13	N/A	2007, 2009, 2011
CEP85L	ENST00000368491.3	centrosomal protein 85kDa-like	14	1	0	1	0	2	0	2	0	1	mmu-miR-134-5p	-0.13	-0.25	N/A	2011
KLLN	ENST00000445946.3	killin, p53-regulated DNA replication inhibitor	5	1	0	1	0	0	0	0	0	0	mmu-miR-134-5p	-0.12	-0.12	N/A	2011
PHF8	ENST00000338946.6	PHD finger protein 8	85	1	0	0	1	0	0	0	0	0	mmu-miR-134-5p	-0.12	-0.13	N/A	2007, 2009, 2011
CREB1	ENST00000432329.2	cAMP responsive element binding protein 1	295	1	1	0	0	2	0	2	0	0	mmu-miR-134-5p	-0.12	-0.43	N/A	2011
ITGB8	ENST00000222573.4	integrin, beta 8	17	1	0	0	1	0	0	0	0	0	mmu-miR-134-5p	-0.12	-0.12	N/A	2007, 2009, 2011
GLTSCR1	ENST00000396720.3	glioma tumor suppressor candidate region gene 1	36	1	0	0	1	0	0	0	0	0	mmu-miR-134-5p	-0.11	-0.11	N/A	2007, 2011
SRSF2	ENST00000392485.2	serine/arginine-rich splicing factor 2	9241	1	0	1	0	0	0	0	0	0	mmu-miR-134-5p	-0.11	-0.12	N/A	2007, 2011
LRRC14	ENST00000292524.1	leucine rich repeat containing 14	469	1	1	0	0	1	0	0	1	1	mmu-miR-134-5p	-0.11	-0.22	N/A
NDST1	ENST00000261797.6	N-deacetylase/N-sulfotransferase (heparan glucosaminyl) 1	13660	1	1	0	0	0	0	0	0	0	mmu-miR-134-5p	-0.11	-0.11	N/A	2009, 2011
WWC1	ENST00000265293.4	WW and C2 domain containing 1	43	1	0	0	1	0	0	0	0	0	mmu-miR-134-5p	-0.11	-0.13	N/A
PLXNC1	ENST00000258526.4	plexin C1	47	1	0	1	0	0	0	0	0	2	mmu-miR-134-5p	-0.1	-0.1	N/A
RIMS2	ENST00000507740.1	regulating synaptic membrane exocytosis 2	8	1	1	0	0	0	0	0	0	0	mmu-miR-134-5p	-0.1	-0.1	N/A
IRAK1	ENST00000369980.3	interleukin-1 receptor-associated kinase 1	54	1	0	0	1	0	0	0	0	0	mmu-miR-134-5p	-0.08	-0.08	N/A	2007, 2009, 2011
CAND1	ENST00000545606.1	cullin-associated and neddylation-dissociated 1	1568	1	0	0	1	1	0	0	1	1	mmu-miR-134-5p	-0.08	-0.31	N/A	2007
MYCBP	ENST00000397572.2	MYC binding protein	85	1	0	0	1	1	0	1	0	0	mmu-miR-134-5p	-0.08	-0.48	N/A
ZNF462	ENST00000277225.5	zinc finger protein 462	214	1	0	1	0	0	0	0	0	0	mmu-miR-134-5p	-0.07	-0.08	N/A
KCNK12	ENST00000327876.4	potassium channel, subfamily K, member 12	5	1	0	0	1	0	0	0	0	1	mmu-miR-134-5p	-0.07	-0.07	N/A
RALGPS1	ENST00000259351.5	Ral GEF with PH domain and SH3 binding motif 1	34	1	0	1	0	0	0	0	0	0	mmu-miR-134-5p	-0.07	-0.08	N/A	2009, 2011
MLXIPL	ENST00000434326.1	MLX interacting protein-like	58	1	1	0	0	0	0	0	0	0	mmu-miR-134-5p	-0.06	-0.06	N/A
OSBP	ENST00000263847.1	oxysterol binding protein	101	1	0	0	1	0	0	0	0	0	mmu-miR-134-5p	-0.06	-0.17	N/A	2007
EIF5A2	ENST00000474096.1	eukaryotic translation initiation factor 5A2	443	1	0	1	0	0	0	0	0	0	mmu-miR-134-5p	-0.05	-0.14	N/A	2011
LRRC28	ENST00000301981.3	leucine rich repeat containing 28	194	1	1	0	0	0	0	0	0	0	mmu-miR-134-5p	-0.05	-0.19	N/A
JAKMIP2	ENST00000507386.1	janus kinase and microtubule interacting protein 2	26	1	0	1	0	3	0	1	2	1	mmu-miR-134-5p	-0.05	-0.27	N/A
AFF3	ENST00000409236.2	AF4/FMR2 family, member 3	296	1	0	1	0	0	0	0	0	1	mmu-miR-134-5p	-0.04	-0.04	N/A	2007, 2009, 2011
CDON	ENST00000392693.3	cell adhesion associated, oncogene regulated	173	1	0	1	0	1	0	1	0	0	mmu-miR-134-5p	-0.04	-0.18	N/A	2009, 2011
SMC1A	ENST00000322213.4	structural maintenance of chromosomes 1A	1626	1	0	1	0	2	0	1	1	3	mmu-miR-134-5p	-0.03	-0.09	N/A	2011
PHLPP2	ENST00000568954.1	PH domain and leucine rich repeat protein phosphatase 2	172	1	0	0	1	0	0	0	0	0	mmu-miR-134-5p	-0.03	-0.03	N/A	2007, 2009, 2011
KRAS	ENST00000256078.4	Kirsten rat sarcoma viral oncogene homolog	40	1	0	0	1	0	0	0	0	1	mmu-miR-134-5p	-0.03	-0.12	N/A	2007, 2009, 2011
DRP2	ENST00000402866.1	dystrophin related protein 2	5	1	0	1	0	0	0	0	0	1	mmu-miR-134-5p	-0.03	-0.03	N/A	2009, 2011
PSD3	ENST00000327040.8	pleckstrin and Sec7 domain containing 3	133	1	0	1	0	1	0	0	1	0	mmu-miR-134-5p	-0.03	-0.03	N/A	2007, 2009
BNC2	ENST00000380672.4	basonuclin 2	770	1	0	1	0	1	1	0	0	4	mmu-miR-134-5p	-0.03	-0.21	N/A	2007, 2009, 2011
CCDC93	ENST00000376300.2	coiled-coil domain containing 93	395	1	1	0	0	0	0	0	0	2	mmu-miR-134-5p	-0.02	-0.09	N/A
SUV420H1	ENST00000304363.4	suppressor of variegation 4-20 homolog 1 (Drosophila)	62	1	0	0	1	0	0	0	0	0	mmu-miR-134-5p	-0.02	-0.06	N/A	2007
KMT2D	ENST00000301067.7	lysine (K)-specific methyltransferase 2D	78	1	0	1	0	0	0	0	0	0	mmu-miR-134-5p	-0.02	-0.02	N/A	2007, 2009, 2011
CISD3	ENST00000439660.2	CDGSH iron sulfur domain 3	3508	1	1	0	0	1	0	0	1	0	mmu-miR-134-5p	-0.02	-0.47	N/A	2011
P2RY2	ENST00000311131.2	purinergic receptor P2Y, G-protein coupled, 2	66	1	0	1	0	0	0	0	0	2	mmu-miR-134-5p	-0.02	-0.07	N/A
HDAC5	ENST00000225983.6	histone deacetylase 5	266	1	0	0	1	0	0	0	0	0	mmu-miR-134-5p	-0.01	-0.08	N/A	2007, 2009, 2011
TRIM44	ENST00000299413.5	tripartite motif containing 44	4203	1	1	0	0	1	0	1	0	1	mmu-miR-134-5p	-0.01	-0.18	N/A
RPS14	ENST00000401695.3	ribosomal protein S14	2353	1	0	1	0	0	0	0	0	0	mmu-miR-134-5p	-0.01	-0.28	N/A
MSH6	ENST00000234420.5	mutS homolog 6	94	1	1	0	0	0	0	0	0	0	mmu-miR-134-5p	-0.01	-0.11	N/A
CNKSR3	ENST00000607772.1	CNKSR family member 3	567	1	0	0	1	1	0	1	0	2	mmu-miR-134-5p	-0.01	-0.1	N/A
MAGIX	ENST00000376338.3	MAGI family member, X-linked	118	1	0	1	0	0	0	0	0	0	mmu-miR-134-5p	-0.01	-0.15	N/A	2011
PCNP	ENST00000296024.5	PEST proteolytic signal containing nuclear protein	944	1	0	0	1	0	0	0	0	0	mmu-miR-134-5p	0	-0.13	N/A
CTNNBL1	ENST00000361383.6	catenin, beta like 1	206	1	0	1	0	0	0	0	0	0	mmu-miR-134-5p	0	-0.13	N/A
KLHL14	ENST00000359358.4	kelch-like family member 14	66	1	0	0	1	0	0	0	0	0	mmu-miR-134-5p	0	-0.1	N/A	2007, 2009, 2011
CAPN7	ENST00000253693.2	calpain 7	76	1	0	0	1	0	0	0	0	0	mmu-miR-134-5p	0	-0.02	N/A
RNF115	ENST00000369291.5	ring finger protein 115	757	1	0	1	0	0	0	0	0	0	mmu-miR-134-5p	0	-0.17	N/A
GBX2	ENST00000551105.1	gastrulation brain homeobox 2	53	1	0	0	1	0	0	0	0	0	mmu-miR-134-5p	0	-0.04	N/A
GABRB1	ENST00000295454.3	gamma-aminobutyric acid (GABA) A receptor, beta 1	5	1	0	1	0	2	0	1	1	2	mmu-miR-134-5p	0	-0.18	N/A
MCMBP	ENST00000360003.3	minichromosome maintenance complex binding protein	1411	1	0	0	1	0	0	0	0	0	mmu-miR-134-5p	0	-0.12	N/A
CAMK2N1	ENST00000375078.3	calcium/calmodulin-dependent protein kinase II inhibitor 1	6631	1	0	0	1	0	0	0	0	1	mmu-miR-134-5p	0	-0.09	N/A
SPATS2L	ENST00000358677.5	spermatogenesis associated, serine-rich 2-like	3387	1	0	0	1	0	0	0	0	0	mmu-miR-134-5p	0	-0.12	N/A	2011
TNMD	ENST00000373031.4	tenomodulin	5	1	0	0	1	0	0	0	0	0	mmu-miR-134-5p	0	-0.1	N/A
TRNP1	ENST00000522111.2	TMF1-regulated nuclear protein 1	4046	1	0	1	0	0	0	0	0	0	mmu-miR-134-5p	0	-0.09	N/A
ZBTB20	ENST00000462705.1	zinc finger and BTB domain containing 20	5	1	0	1	0	2	0	1	1	3	mmu-miR-134-5p	0	-0.05	N/A
SMAD6	ENST00000288840.5	SMAD family member 6	660	1	0	1	0	0	0	0	0	0	mmu-miR-134-5p	0	-0.24	N/A	2007, 2011
LARP4B	ENST00000316157.3	La ribonucleoprotein domain family, member 4B	705	1	1	0	0	1	0	0	1	0	mmu-miR-134-5p	0	-0.11	N/A
