# Supplementary material for: Identification and analysis of key circRNAs in the mouse embryonic ovary provides insight into primordial follicle development
Source: BMC Genomics. 2024 Feb 3;25:139. doi: 10.1186/s12864-024-10058-y (PMC10837906; doi:10.1186/s12864-024-10058-y)
Supplement: Supplementary file 11 — Supplementary Material 11 [file 12864_2024_10058_MOESM11_ESM.csv]

Top 20 of the KEGG enrichment analysis of the interaction mRNAs for circ_009346
ID	GeneRatio	Description	Qvalue	Count
mmu04010	0.073446328	MAPK signaling pathway	0.04	13
mmu05161	0.056497175	Hepatitis B	0.0366	10
mmu04024	0.056497175	cAMP signaling pathway	0.0419	10
mmu05166	0.056497175	Human T-cell leukemia virus 1 infection	0.0419	10
mmu05203	0.056497175	Viral carcinogenesis	0.0419	10
mmu04068	0.04519774	FoxO signaling pathway	0.0419	8
mmu04072	0.04519774	Phospholipase D signaling pathway	0.0419	8
mmu04110	0.04519774	Cell cycle	0.0419	8
mmu04261	0.04519774	Adrenergic signaling in cardiomyocytes	0.0419	8
mmu04022	0.04519774	cGMP-PKG signaling pathway	0.0456	8
mmu04218	0.04519774	Cellular senescence	0.0456	8
mmu05145	0.039548023	Toxoplasmosis	0.0419	7
mmu04380	0.039548023	Osteoclast differentiation	0.0419	7
mmu04728	0.039548023	Dopaminergic synapse	0.0456	7
mmu04926	0.039548023	Relaxin signaling pathway	0.0456	7
mmu04917	0.033898305	Prolactin signaling pathway	0.0419	6
mmu04918	0.033898305	Thyroid hormone synthesis	0.0419	6
mmu05212	0.033898305	Pancreatic cancer	0.0419	6
mmu05414	0.033898305	Dilated cardiomyopathy	0.0419	6
mmu04070	0.033898305	Phosphatidylinositol signaling system	0.0456	6
