# Supplementary material for: Identification and analysis of key circRNAs in the mouse embryonic ovary provides insight into primordial follicle development
Source: BMC Genomics. 2024 Feb 3;25:139. doi: 10.1186/s12864-024-10058-y (PMC10837906; doi:10.1186/s12864-024-10058-y)
Supplement: Supplementary file 12 — Supplementary Material 12 [file 12864_2024_10058_MOESM12_ESM.csv]

Top 20 of the KEGG enrichment analysis of the interaction mRNAs for circ_014674
ID	GeneRatio	Description	Qvalue	Count
mmu05165	0.034188034	Human papillomavirus infection	0.0000602	8
mmu04151	0.02991453	PI3K-Akt signaling pathway	0.0002	7
mmu04510	0.025641026	Focal adhesion	0.0002	6
mmu04919	0.021367521	Thyroid hormone signaling pathway	0.0002	5
mmu04935	0.021367521	Growth hormone synthesis, secretion and action	0.0002	5
mmu05215	0.021367521	Prostate cancer	0.0002	5
mmu04910	0.021367521	Insulin signaling pathway	0.00023	5
mmu05161	0.021367521	Hepatitis B	0.00041	5
mmu05206	0.021367521	MicroRNAs in cancer	0.00041	5
mmu05203	0.021367521	Viral carcinogenesis	0.00087	5
mmu04810	0.021367521	Regulation of actin cytoskeleton	0.0012	5
mmu05200	0.021367521	Pathways in cancer	0.0178	5
mmu05163	0.021367521	Human cytomegalovirus infection	0.0018	5
mmu05211	0.017094017	Renal cell carcinoma	0.00032	4
mmu04068	0.017094017	FoxO signaling pathway	0.0022	4
mmu04915	0.017094017	Estrogen signaling pathway	0.0022	4
mmu04926	0.017094017	Relaxin signaling pathway	0.0022	4
mmu04630	0.017094017	JAK-STAT signaling pathway	0.0045	4
mmu05205	0.017094017	Proteoglycans in cancer	0.0056	4
mmu05167	0.017094017	Kaposi sarcoma-associated herpesvirus infection	0.0064	4
