# Supplementary material for: Identification and analysis of key circRNAs in the mouse embryonic ovary provides insight into primordial follicle development
Source: BMC Genomics. 2024 Feb 3;25:139. doi: 10.1186/s12864-024-10058-y (PMC10837906; doi:10.1186/s12864-024-10058-y)
Supplement: Supplementary file 13 — Supplementary Material 13 [file 12864_2024_10058_MOESM13_ESM.csv]

Top 20 of the KEGG enrichment analysis of the interaction mRNAs for circ_017054
ID	GeneRatio	Description	Qvalue	Count
mmu05200	0.057298772	Pathways in cancer	0.00000589	42
mmu04151	0.038199181	PI3K-Akt signaling pathway	0.00038	28
mmu04010	0.031377899	MAPK signaling pathway	0.00084	23
mmu05165	0.030013643	Human papillomavirus infection	0.0102	22
mmu04014	0.028649386	Ras signaling pathway	0.00039	21
mmu05206	0.02728513	MicroRNAs in cancer	0.0000279	20
mmu05202	0.02728513	Transcriptional misregulation in cancer	0.0003	20
mmu04510	0.025920873	Focal adhesion	0.00049	19
mmu04015	0.025920873	Rap1 signaling pathway	0.0008	19
mmu04360	0.024556617	Axon guidance	0.00049	18
mmu05205	0.02319236	Proteoglycans in cancer	0.0029	17
mmu04020	0.020463847	Calcium signaling pathway	0.0117	15
mmu04024	0.020463847	cAMP signaling pathway	0.0207	15
mmu04933	0.019099591	AGE-RAGE signaling pathway in diabetic complications	0.00038	14
mmu04810	0.019099591	Regulation of actin cytoskeleton	0.0337	14
mmu04114	0.017735334	Oocyte meiosis	0.0018	13
mmu04072	0.017735334	Phospholipase D signaling pathway	0.0096	13
mmu04012	0.016371078	ErbB signaling pathway	0.00049	12
mmu05215	0.016371078	Prostate cancer	0.0018	12
mmu04919	0.016371078	Thyroid hormone signaling pathway	0.0058	12
